# Supplementary material for: Transcription factors ASCL1 and OLIG2 drive glioblastoma initiation and co-regulate tumor cell types and migration
Source: Nat Commun. 2024 Nov 28;15:10363. doi: 10.1038/s41467-024-54750-9 (PMC11605073; doi:10.1038/s41467-024-54750-9)
Supplement: Supplementary file 3 — Supplementary Data 1 [file 41467_2024_54750_MOESM3_ESM.xlsx]

## Sheet: R548_ASCL1_Peaks
# HOMER Peaks
# Peak finding parameters:
# tag directory = Tag_Hot_R548_Ascl1
#
# total peaks = 9883
# peak size = 158
# peaks found using tags on both strands
# minimum distance between peaks = 316
# fragment length = 158
# genome size = 2000000000
# Total tags = 24715166.0
# Total tags in peaks = 274901.0
# Approximate IP efficiency = 1.11%
# tags per bp = 0.008845
# expected tags per peak = 1.397
# maximum tags considered per bp = 1.0
# effective number of tags used for normalization = 10000000.0
# Peaks have been centered at maximum tag pile-up
# FDR rate threshold = 0.001000000
# FDR effective poisson threshold = 2.827667e-07
# FDR tag threshold = 11.0
# number of putative peaks = 14717
#
# input tag directory = Tag_Hot_R548_Input
# Fold over input required = 4.00
# Poisson p-value over input required = 1.00e-04
# Putative peaks filtered by input = 4586
#
# size of region used for local filtering = 10000
# Fold over local region required = 4.00
# Poisson p-value over local region required = 1.00e-04
# Putative peaks filtered by local signal = 248
#
# Maximum fold under expected unique positions for tags = 2.00
# Putative peaks filtered for being too clonal = 0
#
# cmd = findPeaks Tag_Hot_R548_Ascl1 -style factor -o auto -i Tag_Hot_R548_Input
#
# Column Headers:
#PeakID	chr	start	end	strand	Normalized Tag Count	focus ratio	findPeaks Score	Total Tags	Control Tags (normalized to IP Experiment)	Fold Change vs Control	p-value vs Control	Fold Change vs Local	p-value vs Local	Clonal Fold Change
chr1-3	chr1	243876944	243877102	+	120.2	0.765	156	297	10.9	27.26	1.99e-304	30.08	1.05e-316	0.75
chr1-5	chr1	244270504	244270662	+	110.5	0.937	139	273	6.4	42.95	0	71.75	0	0.82
chr5-1	chr5	108981698	108981856	+	104.8	0.872	144	259	6.4	40.75	0	69.54	0	0.76
chr20-1	chr20	20343585	20343743	+	96.7	0.952	131	239	1.8	131.6	0	86.06	0	0.8
chr20-2	chr20	17150313	17150471	+	96.3	0.921	128	238	3.6	65.53	0	79.71	0	0.82
chr8-1	chr8	61705504	61705662	+	95.5	0.883	129	236	9.1	25.99	1.22e-237	57.2	2.38e-316	0.81
chr6-7	chr6	136407946	136408104	+	92.3	0.944	116	228	7.3	31.39	1.11e-247	98.63	0	0.89
chr12-1	chr12	55431282	55431440	+	91.8	0.823	129	227	5.4	41.66	9.22e-274	41.35	5.07e-273	0.79
chr2-1	chr2	174611861	174612019	+	91.4	0.89	131	226	10	22.63	1.3e-214	62.85	4.04e-312	0.77
chr1-6	chr1	1234435	1234593	+	87.8	0.869	131	217	1.8	119.49	0	59.29	2.3e-294	0.76
chr4-1	chr4	153289291	153289449	+	85.4	0.946	126	211	0.5	464.74	0	78.23	2.52e-311	0.79
chr1-7	chr1	145263537	145263695	+	80.5	0.923	104	199	13.6	14.61	1.68e-153	64.23	6.32e-277	1
chr3-1	chr3	147040840	147040998	+	78.9	0.826	118	195	4.5	42.95	5.68e-238	47.08	1.41e-245	0.79
chr2-2	chr2	86023979	86024137	+	76.5	0.932	121	189	2.7	69.38	2.37e-269	63.64	2.28e-262	0.78
chr20-3	chr20	55833344	55833502	+	73.6	0.897	112	182	2.7	66.81	1.64e-256	42.94	3.13e-222	0.81
chr2-3	chr2	229311606	229311764	+	72.4	0.912	110	179	5.4	32.85	2.45e-198	46.65	6.7e-225	0.81
chr2-4	chr2	163332296	163332454	+	72	0.944	104	178	10	17.82	6.35e-152	75.94	1.1e-260	0.85
chr2-5	chr2	235821774	235821932	+	70.4	0.889	103	174	10	17.42	6.2e-147	31.33	2.31e-189	0.84
chr6-8	chr6	170601058	170601216	+	69.6	0.925	95	172	2.7	63.14	2.26e-238	39.1	2.65e-203	0.91
chr19-2	chr19	17416269	17416427	+	69.6	0.895	106	172	4.5	37.88	5.34e-201	68.24	4.32e-244	0.82
chr21-3	chr21	37661853	37662011	+	68.4	0.821	96	169	17.3	9.8	8.97e-104	25.68	6.77e-170	0.9
chr20-4	chr20	61928024	61928182	+	67.6	0.893	96	167	3.6	45.98	6.35e-209	40.01	4.49e-199	0.87
chr7-3	chr7	117368963	117369121	+	66.8	0.853	101	165	11.8	13.98	1.15e-124	29.62	8.61e-176	0.83
chr3-3	chr3	89908918	89909076	+	66	0.773	98	163	3.6	44.88	2.74e-202	39.66	9.46e-194	0.86
chr19-4	chr19	39988595	39988753	+	66	0.904	98	163	0.9	179.51	2.99e-299	55.79	2.17e-217	0.87
chr9-1	chr9	139421203	139421361	+	64.7	0.888	107	160	5.4	29.37	5.98e-170	34.49	9.12e-181	0.78
chr21-2	chr21	17828364	17828522	+	64.3	0.87	96	159	4.5	35.02	1.11e-180	28.54	5.31e-167	0.86
chr3-2	chr3	176769295	176769453	+	63.9	0.93	108	158	6.4	24.86	7.86e-157	51.8	8.7e-206	0.77
chr2-8	chr2	7774697	7774855	+	61.5	0.833	87	152	2.7	55.8	7.27e-203	41.71	4.71e-184	0.91
chr17-3	chr17	73262941	73263099	+	61.1	0.767	89	151	2.7	55.43	4.06e-201	27.11	1.96e-155	0.89
chr17-2	chr17	75719466	75719624	+	61.1	0.859	90	151	9.1	16.63	6.63e-125	46.33	1.35e-189	0.88
chr9-2	chr9	97535339	97535497	+	60.7	0.933	88	150	7.3	20.65	1.95e-137	52.79	1.12e-196	0.9
chr19-7	chr19	19096200	19096358	+	59.9	0.912	84	148	7.3	20.37	8.25e-135	70.92	9.56e-213	0.96
chr6-9	chr6	94557712	94557870	+	59.1	0.886	92	146	2.7	53.6	1.99e-192	40.6	3.38e-175	0.83
chr18-2	chr18	70770053	70770211	+	58.3	0.874	92	144	2.7	52.86	5.67e-189	54.69	4.57e-191	0.82
chr1-8	chr1	155938591	155938749	+	57.9	0.851	95	143	4.5	31.5	2.62e-156	39.59	4.13e-170	0.8
chr1-9	chr1	175642500	175642658	+	57.9	0.897	88	143	4.5	31.5	2.62e-156	54.99	4.47e-190	0.88
chr14-1	chr14	61398073	61398231	+	57.9	0.866	90	143	3.6	39.37	8.94e-170	49.49	1.17e-183	0.87
chr21-6	chr21	17177027	17177185	+	57.9	0.911	86	143	3.6	39.37	8.94e-170	35.49	1.69e-163	0.88
chr3-4	chr3	134125510	134125668	+	57	0.901	92	141	5.4	25.88	1.53e-142	38.52	3.96e-166	0.83
chr15-1	chr15	69832989	69833147	+	56.6	0.849	82	140	4.5	30.84	8.02e-152	58.53	7.34e-190	0.91
chr19-6	chr19	1255739	1255897	+	56.2	0.854	90	139	8.2	17.01	2.04e-116	42.24	3.21e-169	0.84
chr2-9	chr2	235678812	235678970	+	55.8	0.844	82	138	6.4	21.71	1.83e-129	32.94	1.66e-153	0.89
chr2-6	chr2	242754011	242754169	+	55.4	0.802	92	137	3.6	37.72	3e-160	43.99	3.55e-169	0.8
chr12-4	chr12	41010561	41010719	+	54.6	0.774	82	135	3.6	37.17	4.24e-157	27.39	9.16e-140	0.89
chr9-3	chr9	139001605	139001763	+	54.2	0.935	84	134	10	13.42	2.13e-99	53.85	4.78e-177	0.87
chr3-5	chr3	57050791	57050949	+	53.4	0.953	85	132	1.8	72.68	2.37e-191	39.15	1.47e-156	0.84
chr6-10	chr6	16983138	16983296	+	53	0.842	86	131	1.8	72.13	1.72e-189	39.42	9.17e-156	0.83
chr12-2	chr12	123752703	123752861	+	53	0.911	85	131	3.6	36.07	7.74e-151	36.92	3.88e-152	0.83
chr3-6	chr3	119933952	119934110	+	51.8	0.916	83	128	3.6	35.24	3.55e-146	37.08	6.2e-149	0.84
chr3-8	chr3	185927892	185928050	+	51.8	0.896	81	128	5.4	23.49	2.03e-124	47.46	2.54e-162	0.87
chr10-9	chr10	30673651	30673809	+	51.8	0.918	72	128	11.8	10.84	3.56e-84	55.76	4.18e-171	0.96
chr12-3	chr12	124959343	124959501	+	51.8	0.895	85	128	6.4	20.14	3.06e-116	48.92	5.75e-164	0.82
chr1-13	chr1	87876557	87876715	+	50.6	0.846	76	125	0.9	137.66	1.24e-215	42.32	1.78e-152	0.9
chr11-2	chr11	57750330	57750488	+	50.6	0.944	81	125	1.8	68.83	2.16e-178	72.77	2.26e-181	0.85
chr3-7	chr3	185918646	185918804	+	50.2	0.912	83	124	1.8	68.28	1.49e-176	48.89	7.15e-159	0.81
chr7-4	chr7	8229338	8229496	+	50.2	0.835	85	124	7.3	17.07	3.03e-104	26.45	1e-126	0.81
chr16-6	chr16	89790456	89790614	+	50.2	0.755	89	124	5.4	22.76	5.91e-119	34.03	7.77e-140	0.78
chr17-4	chr17	49695359	49695517	+	50.2	0.844	72	124	3.6	34.14	5.23e-140	42.67	1.03e-151	0.94
chr5-4	chr5	140901106	140901264	+	49.4	0.809	72	122	13.6	8.96	3.26e-71	26.48	9.18e-125	0.94
chr7-8	chr7	116708849	116709007	+	49.4	0.641	74	122	5.4	22.39	3.04e-116	16.13	8.66e-100	0.92
chr12-5	chr12	71850252	71850410	+	49.4	0.809	78	122	2.7	44.78	8.51e-152	29.23	8.21e-130	0.86
chr1-11	chr1	110073082	110073240	+	49	0.897	80	121	5.4	22.21	6.8e-115	46.82	7.57e-153	0.84
chr3-9	chr3	35706197	35706355	+	49	0.773	80	121	2.7	44.42	3.81e-150	30.52	5.95e-131	0.85
chr4-2	chr4	26173793	26173951	+	49	0.863	84	121	3.6	33.31	2.03e-135	59.82	1.74e-165	0.81
chr6-13	chr6	23634211	23634369	+	49	0.784	81	121	10	12.11	5.37e-85	24	8.39e-119	0.83
chr16-14	chr16	87756928	87757086	+	49	0.767	74	121	9.1	13.33	1.3e-89	38.85	2.81e-143	0.92
chr20-6	chr20	62778439	62778597	+	49	0.896	75	121	0.5	266.51	2.52e-243	40.96	5.46e-146	0.91
chr9-5	chr9	92765096	92765254	+	48.6	0.79	79	120	3.6	33.04	6.77e-134	34.77	1.78e-136	0.86
chr16-10	chr16	4461747	4461905	+	48.6	0.903	81	120	2.7	44.05	1.69e-148	30.14	2.9e-129	0.83
chr16-9	chr16	75301247	75301405	+	48.6	0.877	82	120	2.7	44.05	1.69e-148	36.29	1.21e-138	0.8
chr7-7	chr7	37047422	37047580	+	48.1	0.882	75	119	9.1	13.11	2.29e-87	19.87	1.49e-107	0.88
chr20-5	chr20	11331879	11332037	+	48.1	0.883	79	119	4.5	26.21	3.1e-121	30.38	1.35e-128	0.87
chr21-7	chr21	34349763	34349921	+	48.1	0.66	78	119	3.6	32.76	2.24e-132	13.21	9.25e-88	0.87
chr6-15	chr6	4563522	4563680	+	47.7	0.894	75	118	7.3	16.24	6.65e-97	35.17	8.31e-135	0.92
chr7-5	chr7	92244002	92244160	+	47.7	0.824	84	118	1.8	64.97	1.33e-165	32.81	2.33e-131	0.8
chr8-2	chr8	135937027	135937185	+	47.7	0.871	81	118	3.6	32.49	7.33e-131	52.13	1.66e-154	0.82
chr10-8	chr10	65472135	65472293	+	47.7	0.891	76	118	7.3	16.24	6.65e-97	27.53	1.17e-122	0.87
chr1-17	chr1	52421521	52421679	+	47.3	0.829	71	117	0.9	128.85	1.27e-198	37.76	3.38e-137	0.91
chr3-12	chr3	149271506	149271664	+	47.3	0.879	70	117	11.8	9.91	5.62e-73	37.76	3.38e-137	0.94
chr18-6	chr18	52989500	52989658	+	47.3	0.872	77	117	9.1	12.88	3.9e-85	27.5	1.39e-121	0.85
chr9-7	chr9	87461844	87462002	+	46.9	0.87	69	116	2.7	42.58	6.07e-142	29.37	9.21e-124	0.97
chr16-17	chr16	16257519	16257677	+	46.9	0.8	70	116	2.7	42.58	6.07e-142	39.27	5.8e-138	0.95
chr18-4	chr18	60646546	60646704	+	46.9	0.937	81	116	9.1	12.77	5.03e-84	33.92	8.63e-131	0.82
chrX-2	chrX	76235528	76235686	+	46.9	0.926	74	116	0.5	255.49	3.11e-231	68.17	3.3e-165	0.89
chr1-12	chr1	156608118	156608276	+	46.5	0.847	77	115	4.5	25.33	1.39e-115	17.56	3.81e-98	0.86
chr2-10	chr2	159542744	159542902	+	46.5	0.801	77	115	7.3	15.83	2.78e-93	30.88	4.01e-125	0.84
chr5-5	chr5	82045370	82045528	+	46.5	0.901	70	115	4.5	25.33	1.39e-115	34.11	6.01e-130	0.93
chr9-4	chr9	84070918	84071076	+	46.5	0.895	83	115	6.4	18.09	1.47e-99	37.7	8.29e-135	0.8
chr5-2	chr5	8839659	8839817	+	46.1	0.792	76	114	7.3	15.69	4.41e-92	35.51	9.23e-131	0.85
chr13-1	chr13	36415276	36415434	+	46.1	0.802	73	114	5.4	20.92	1.52e-105	31.28	1.12e-124	0.92
chr12-8	chr12	70078444	70078602	+	45.7	0.778	69	113	4.5	24.89	8.85e-113	25.14	2.99e-113	0.94
chr19-11	chr19	3387954	3388112	+	45.7	0.939	65	113	5.4	20.74	3.19e-104	56.31	9.3e-152	0.98
chr22-2	chr22	23554918	23555076	+	45.7	0.92	73	113	5.4	20.74	3.19e-104	48.54	1.3e-144	0.87
chr6-14	chr6	20868710	20868868	+	45.3	0.764	76	112	6.4	17.62	8.47e-96	19.54	1.45e-100	0.84
chr6-20	chr6	23027657	23027815	+	45.3	0.885	69	112	3.6	30.84	7.58e-122	52.85	2.09e-147	0.93
chr8-3	chr8	125609769	125609927	+	45.3	0.865	77	112	12.7	8.81	8.12e-65	26.94	1.69e-115	0.85
chr12-7	chr12	31388058	31388216	+	45.3	0.86	72	112	5.4	20.56	6.62e-103	33.7	4.87e-126	0.87
chr20-7	chr20	20937488	20937646	+	45.3	0.816	73	112	9.1	12.33	1.27e-79	25.94	1.01e-113	0.87
chr21-9	chr21	17791545	17791703	+	45.3	0.897	73	112	8.2	13.7	2.35e-84	22.29	1.17e-106	0.87
chr2-16	chr2	146689779	146689937	+	44.9	0.82	63	111	5.4	20.37	1.36e-101	31.57	7.06e-122	1.01
chr6-16	chr6	41975596	41975754	+	44.9	0.944	75	111	10.9	10.19	1.6e-70	48.02	1.43e-141	0.83
chr10-14	chr10	102672298	102672456	+	44.9	0.834	69	111	7.3	15.28	1.66e-88	32.61	2.14e-123	0.93
chr21-8	chr21	32887073	32887231	+	44.9	0.758	74	111	9.1	12.22	1.57e-78	30.06	1.37e-119	0.85
chr6-18	chr6	1856693	1856851	+	44.5	0.934	72	110	13.6	8.08	5.04e-60	46.93	3.04e-139	0.87
chr10-15	chr10	103055136	103055294	+	44.5	0.856	69	110	7.3	15.14	2.54e-87	28.43	5.88e-116	0.91
chr16-20	chr16	16244097	16244255	+	44.5	0.8	66	110	0.5	242.28	7.59e-217	41.03	5.72e-133	0.94
chr19-8	chr19	2381257	2381415	+	44.5	0.901	75	110	1.8	60.57	3.33e-151	42.83	5.75e-135	0.85
chr16-25	chr16	31451915	31452073	+	44.1	0.898	62	109	5.4	20.01	5.6e-99	40.66	2.35e-131	1.01
chr1-18	chr1	49413992	49414150	+	43.7	0.899	69	108	1.8	59.47	1.21e-147	34.15	3.32e-122	0.9
chr3-10	chr3	43315107	43315265	+	43.7	0.792	72	108	8.2	13.22	7.87e-80	36.76	1.45e-125	0.86
chr7-6	chr7	153264573	153264731	+	43.7	0.906	76	108	6.4	16.99	7.75e-91	39.81	3.34e-129	0.8
chr8-5	chr8	55977513	55977671	+	43.7	0.872	69	108	3.6	29.73	6.5e-116	31	8.29e-118	0.93
chr12-12	chr12	40457222	40457380	+	43.7	0.975	62	108	10.9	9.91	1.65e-67	27.68	1.11e-112	0.99
chr14-4	chr14	89657586	89657744	+	43.7	0.932	64	108	5.4	19.82	1.12e-97	61.16	6.17e-149	0.99
chr3-11	chr3	181470298	181470456	+	43.3	0.816	72	107	1.8	58.92	7.2e-146	18.78	2.14e-94	0.88
chr16-28	chr16	85343400	85343558	+	43.3	0.748	61	107	4.5	23.57	1.84e-104	22.44	2.76e-102	1.01
chr17-7	chr17	36571893	36572051	+	43.3	0.956	66	107	4.5	23.57	1.84e-104	44.43	5.17e-133	0.92
chr2-11	chr2	134432677	134432835	+	42.9	0.921	74	106	5.4	19.46	4.37e-95	33.35	6.47e-119	0.82
chr3-16	chr3	156293548	156293706	+	42.9	0.871	63	106	8.2	12.97	1.36e-77	36.08	1.94e-122	0.97
chr6-17	chr6	56671273	56671431	+	42.9	0.841	73	106	2.7	38.91	8e-126	24.01	2.52e-104	0.86
chr13-2	chr13	40764738	40764896	+	42.9	0.816	64	106	2.7	38.91	8e-126	28.22	1.79e-111	0.94
chr2-12	chr2	16153237	16153395	+	42.5	0.845	72	105	6.4	16.52	3.71e-87	28.19	2.12e-110	0.83
chr7-9	chr7	13506817	13506975	+	42.5	0.85	70	105	6.4	16.52	3.71e-87	31.91	7.41e-116	0.86
chr14-3	chr14	77772820	77772978	+	42.5	0.884	67	105	7.3	14.45	1.85e-81	32.54	9.97e-117	0.89
chr16-21	chr16	893136	893294	+	42.5	0.793	64	105	0.9	115.63	1.49e-173	34.42	3.22e-119	0.94
chr3-17	chr3	125647763	125647921	+	42.1	0.88	62	104	4.5	22.91	2.35e-100	73.62	9.67e-152	0.99
chr7-13	chr7	154383373	154383531	+	42.1	0.945	64	104	1.8	57.27	1.43e-140	44.68	1.41e-129	0.94
chr5-7	chr5	8061128	8061286	+	41.7	0.826	64	103	4.5	22.69	5.38e-99	29.57	2.17e-110	0.92
chr5-8	chr5	67483572	67483730	+	41.7	0.716	62	103	0.9	113.43	1.97e-169	25.16	1.96e-103	0.96
chr8-7	chr8	75130079	75130237	+	41.7	0.848	65	103	6.4	16.2	1e-84	31.45	4.59e-113	0.93
chr9-9	chr9	129896307	129896465	+	41.7	0.915	68	103	2.7	37.81	4.58e-121	28.77	3.27e-109	0.86
chr12-10	chr12	92757539	92757697	+	41.7	0.885	64	103	9.1	11.34	6.1e-70	34.31	7.71e-117	0.92
chr12-9	chr12	105136399	105136557	+	41.7	0.791	69	103	0.9	113.43	1.97e-169	26.51	1.1e-105	0.85
chr20-9	chr20	42667569	42667727	+	41.7	0.878	63	103	6.4	16.2	1e-84	44.25	6.28e-128	0.95
chr6-19	chr6	170595718	170595876	+	41.3	0.9	72	102	3.6	28.08	3.91e-107	41.53	5.86e-124	0.83
chr9-10	chr9	82585074	82585232	+	41.3	0.85	63	102	6.4	16.05	1.63e-83	27.27	7.04e-106	0.95
chr10-16	chr10	35698275	35698433	+	41.3	0.789	67	102	7.3	14.04	5.44e-78	44.43	6.96e-127	0.92
chr10-19	chr10	60723727	60723885	+	41.3	0.801	67	102	0.9	112.33	2.24e-167	25.62	3.22e-103	0.89
chr10-22	chr10	65771839	65771997	+	41.3	0.838	62	102	1.8	56.16	4.66e-137	52.08	8.95e-134	0.96
chr17-6	chr17	27073897	27074055	+	41.3	0.949	66	102	2.7	37.44	1.73e-119	26.25	2.91e-104	0.92
chr22-1	chr22	43004886	43005044	+	41.3	0.881	75	102	8.2	12.48	3.66e-73	40.73	4.05e-123	0.78
chr1-22	chr1	239973392	239973550	+	40.9	0.909	62	101	6.4	15.89	2.61e-82	27	1.92e-104	0.98
chr2-13	chr2	184213909	184214067	+	40.9	0.848	71	101	9.1	11.12	7.79e-68	37.01	7.77e-118	0.84
chr3-15	chr3	114781010	114781168	+	40.9	0.888	64	101	0.9	111.23	2.51e-165	36.16	7.64e-117	0.94
chr6-21	chr6	99235608	99235766	+	40.9	0.852	67	101	10	10.11	4.81e-64	31.62	3.97e-111	0.87
chr7-10	chr7	75228703	75228861	+	40.9	0.799	69	101	4.5	22.25	2.74e-96	35.15	1.23e-115	0.87
chr1-16	chr1	201509330	201509488	+	40.5	0.922	72	100	8.2	12.24	5.65e-71	34.61	7.45e-114	0.82
chr4-3	chr4	146803855	146804013	+	40.5	0.929	52	100	0.9	110.13	2.79e-163	49.05	1.23e-128	1.1
chr5-6	chr5	114807322	114807480	+	40.5	0.865	65	100	1.8	55.06	1.45e-133	23.51	1.21e-97	0.88
chr1-25	chr1	229715045	229715203	+	40.1	0.83	61	99	10	9.91	4.88e-62	21.95	7.32e-94	0.96
chr10-11	chr10	129417956	129418114	+	40.1	0.728	72	99	6.4	15.58	6.53e-80	23.9	2.25e-97	0.8
chr12-13	chr12	76242334	76242492	+	40.1	0.902	61	99	7.3	13.63	1.47e-74	29.94	1.08e-106	0.93
chr17-5	chr17	5987683	5987841	+	40.1	0.676	68	99	0.9	109.03	3.08e-161	20.29	1.23e-90	0.83
chr19-13	chr19	46954674	46954832	+	40.1	0.917	60	99	5.4	18.17	3.78e-86	37.6	3.31e-116	0.94
chr1-23	chr1	60914602	60914760	+	39.7	0.866	61	98	3.6	26.98	2.29e-101	31.31	1.78e-107	0.93
chr1-19	chr1	197238301	197238459	+	39.7	0.88	66	98	13.6	7.19	2.12e-49	50.87	1.27e-127	0.89
chr2-26	chr2	69736310	69736468	+	39.7	0.85	54	98	5.4	17.99	6.88e-85	53.08	2.12e-129	1.05
chr6-25	chr6	15265166	15265324	+	39.7	0.852	62	98	3.6	26.98	2.29e-101	31.15	2.89e-107	0.96
chr6-22	chr6	23180850	23181008	+	39.7	0.844	66	98	6.4	15.42	1.02e-78	26.77	4.74e-101	0.89
chr7-15	chr7	150081015	150081173	+	39.7	0.843	62	98	3.6	26.98	2.29e-101	25.65	2.72e-99	0.94
chr21-10	chr21	42053214	42053372	+	39.7	0.964	68	98	4.5	21.58	2.94e-92	25.23	1.31e-98	0.87
chr1-14	chr1	111177411	111177569	+	39.2	0.783	72	97	7.3	13.35	2.7e-72	30.67	1.45e-105	0.8
chr1-20	chr1	203475999	203476157	+	39.2	0.714	63	97	6.4	15.26	1.57e-77	22.3	1.22e-92	0.9
chr2-15	chr2	85999687	85999845	+	39.2	0.764	64	97	3.6	26.71	6.19e-100	31.63	7.94e-107	0.89
chr9-6	chr9	92293167	92293325	+	39.2	0.742	73	97	4.5	21.36	6.34e-91	27.84	1.25e-101	0.81
chr21-13	chr21	41548707	41548865	+	39.2	0.783	64	97	4.5	21.36	6.34e-91	25.49	4.71e-98	0.89
chr2-18	chr2	188168731	188168889	+	38.8	0.963	62	96	1.8	52.86	1.26e-126	29.46	7.21e-103	0.89
chr14-2	chr14	104890841	104890999	+	38.8	0.915	70	96	0.9	105.72	3.87e-155	42.71	6.33e-118	0.8
chr19-12	chr19	15376842	15377000	+	38.8	0.763	63	96	0.9	105.72	3.87e-155	36.02	5.29e-111	0.91
chr22-3	chr22	25889455	25889613	+	38.8	0.747	61	96	10.9	8.81	7.99e-56	26.11	5.05e-98	0.94
chr5-10	chr5	55955770	55955928	+	38.4	0.715	61	95	7.3	13.08	4.77e-70	20.27	5.16e-87	0.94
chr8-4	chr8	136938064	136938222	+	38.4	0.863	70	95	0.5	209.24	1.63e-181	29.74	3.42e-102	0.83
chr10-20	chr10	75341722	75341880	+	38.4	0.83	66	95	1.8	52.31	6.66e-125	30.5	3.3e-103	0.84
chr16-23	chr16	917806	917964	+	38.4	0.835	63	95	2.7	34.87	1.45e-108	49.31	1.62e-122	0.91
chr8-10	chr8	50836342	50836500	+	38	0.862	60	94	3.6	25.88	1.14e-95	22.78	1.12e-90	0.93
chr12-11	chr12	126374525	126374683	+	38	0.838	63	94	10.9	8.63	6.15e-54	28.7	9.68e-100	0.88
chr16-29	chr16	84898268	84898426	+	38	0.853	60	94	1.8	51.76	3.48e-123	38.27	3.92e-111	0.93
chr7-17	chr7	121437723	121437881	+	37.6	0.665	60	93	2.7	34.14	1.75e-105	10.13	3.54e-59	0.93
chr9-8	chr9	13569299	13569457	+	37.6	0.759	68	93	9.1	10.24	1.38e-59	26.33	2.42e-95	0.82
chr2-23	chr2	17981531	17981689	+	37.2	0.897	57	92	2.7	33.77	5.97e-104	41.83	2.83e-112	0.95
chr3-14	chr3	13577581	13577739	+	37.2	0.874	66	92	13.6	6.75	2.54e-44	36.97	1.82e-107	0.83
chr7-12	chr7	7812313	7812471	+	37.2	0.815	64	92	7.3	12.66	1.04e-66	31.84	1.15e-101	0.83
chr20-8	chr20	20506464	20506622	+	37.2	0.893	64	92	6.4	14.47	1.18e-71	28.8	8.71e-98	0.83
chr1-21	chr1	66743934	66744092	+	36.8	0.828	62	91	7.3	12.53	1.31e-65	24.22	3.64e-90	0.88
chr1-27	chr1	244318505	244318663	+	36.8	0.722	60	91	9.1	10.02	1.44e-57	18.83	1.12e-80	0.89
chr6-24	chr6	82604645	82604803	+	36.8	0.842	63	91	7.3	12.53	1.31e-65	22.86	5.77e-88	0.88
chr6-27	chr6	149288674	149288832	+	36.8	0.778	59	91	1.8	50.11	4.68e-118	25.19	1.18e-91	0.95
chr8-8	chr8	125827846	125828004	+	36.8	0.812	62	91	5.4	16.7	3.38e-76	27.79	2.22e-95	0.91
chr10-24	chr10	96955925	96956083	+	36.8	0.745	59	91	8.2	11.14	2.42e-61	37.79	3.68e-107	0.91
chr16-26	chr16	3507546	3507704	+	36.8	0.802	61	91	6.4	14.32	1.7e-70	45.71	1.67e-114	0.88
chr21-11	chr21	33393968	33394126	+	36.8	0.867	66	91	10	9.11	3.43e-54	30.31	1.06e-98	0.82
chr2-21	chr2	220154221	220154379	+	36.4	0.825	59	90	11.8	7.62	1.76e-47	35.48	1.32e-103	0.91
chr5-11	chr5	123774787	123774945	+	36.4	0.883	60	90	3.6	24.78	4.82e-90	28.03	1.11e-94	0.89
chr6-31	chr6	17212828	17212986	+	36.4	0.745	57	90	6.4	14.16	2.44e-69	27.62	4.03e-94	0.93
chr6-29	chr6	18536843	18537001	+	36.4	0.817	58	90	1.8	49.56	2.35e-116	33.37	2.81e-101	0.93
chr7-19	chr7	55537247	55537405	+	36.4	0.766	58	90	6.4	14.16	2.44e-69	42.15	3.63e-110	0.93
chr7-14	chr7	154569355	154569513	+	36.4	0.803	63	90	2.7	33.04	6.74e-101	34.82	6.82e-103	0.86
chr8-9	chr8	61777781	61777939	+	36.4	0.757	61	90	4.5	19.82	1.04e-81	28.17	7.15e-95	0.91
chr9-11	chr9	71934670	71934828	+	36.4	0.924	61	90	4.5	19.82	1.04e-81	47.11	2.03e-114	0.86
chr11-3	chr11	64454847	64455005	+	36.4	0.925	63	90	6.4	14.16	2.44e-69	43.8	1.25e-111	0.86
chr17-11	chr17	9629003	9629161	+	36.4	0.918	56	90	2.7	33.04	6.74e-101	29.51	1.28e-96	0.94
chr21-12	chr21	34489909	34490067	+	36.4	0.688	64	90	1.8	49.56	2.35e-116	7.46	9.18e-47	0.82
chr2-19	chr2	217603920	217604078	+	36	0.853	61	89	4.5	19.6	2.05e-80	32.61	2.61e-99	0.85
chr6-28	chr6	162598783	162598941	+	36	0.944	59	89	6.4	14	3.46e-68	49.5	4.86e-115	0.9
chr7-18	chr7	14249641	14249799	+	36	0.826	59	89	1.8	49.01	1.16e-114	29.49	1.52e-95	0.88
chr7-16	chr7	27626513	27626671	+	36	0.863	61	89	0.9	98.01	4.56e-141	34.01	6.91e-101	0.9
chr10-13	chr10	29391228	29391386	+	36	0.773	69	89	4.5	19.6	2.05e-80	36.71	9.26e-104	0.77
chr10-27	chr10	49806430	49806588	+	36	0.81	57	89	5.4	16.34	9.34e-74	27.18	1.7e-92	0.91
chr12-19	chr12	9568655	9568813	+	36	0.831	51	89	0.5	196.03	1.16e-167	71.08	8.65e-129	1.13
chr12-14	chr12	54653317	54653475	+	36	0.923	54	89	1.8	49.01	1.16e-114	36	5.08e-103	0.96
chr13-5	chr13	89561354	89561512	+	36	0.833	57	89	1.8	49.01	1.16e-114	31.32	8.47e-98	0.95
chr1-31	chr1	68779509	68779667	+	35.6	0.843	56	88	4.5	19.38	4.03e-79	30.12	2.84e-95	0.93
chr1-39	chr1	204053593	204053751	+	35.6	0.844	52	88	2.7	32.3	7.28e-98	25.38	5.83e-89	1.07
chr1-29	chr1	204812212	204812370	+	35.6	0.88	58	88	3.6	24.23	2.93e-87	26.61	1.05e-90	0.92
chr2-20	chr2	3705138	3705296	+	35.6	0.914	60	88	1.8	48.46	5.7e-113	38.88	9.59e-105	0.89
chr13-3	chr13	20534306	20534464	+	35.6	0.866	58	88	10	8.81	2.52e-51	34.05	8.19e-100	0.9
chr1-28	chr1	36173434	36173592	+	35.2	0.858	59	87	9.1	9.58	1.36e-53	54.19	7.45e-116	0.87
chr3-24	chr3	57128848	57129006	+	35.2	0.912	55	87	0.9	95.81	4.34e-137	33.66	2.79e-98	0.95
chr6-30	chr6	92491768	92491926	+	35.2	0.797	58	87	0.9	95.81	4.34e-137	24.63	6.85e-87	0.89
chr6-23	chr6	168788695	168788853	+	35.2	0.903	65	87	5.4	15.97	2.47e-71	45.16	4.2e-109	0.83
chr10-26	chr10	127931600	127931758	+	35.2	0.885	58	87	4.5	19.16	7.82e-78	36.13	7.04e-101	0.89
chr12-16	chr12	29863132	29863290	+	35.2	0.848	53	87	7.3	11.98	3.04e-61	35.65	2.16e-100	0.97
chr20-15	chr20	58971203	58971361	+	35.2	0.918	53	87	2.7	31.94	2.35e-96	40.75	2.63e-105	0.97
chr1-26	chr1	2188888	2189046	+	34.8	0.847	60	86	12.7	6.76	1.34e-41	39.68	3.75e-103	0.85
chr9-13	chr9	98744136	98744294	+	34.8	0.821	52	86	5.4	15.78	3.94e-70	26.52	1.46e-88	0.98
chr21-17	chr21	34488132	34488290	+	34.8	0.701	52	86	7.3	11.84	3.64e-60	7.15	2.2e-43	0.99
chr1-40	chr1	226590644	226590802	+	34.4	0.802	52	85	5.4	15.6	6.23e-69	21.01	2.55e-79	0.98
chr1-33	chr1	235105851	235106009	+	34.4	0.897	55	85	11.8	7.2	4.09e-43	27.87	2.56e-89	0.91
chr3-13	chr3	187707713	187707871	+	34.4	0.605	68	85	3.6	23.4	4.03e-83	17.77	1.9e-73	0.74
chr3-40	chr3	197089085	197089243	+	34.4	0.966	47	85	2.7	31.2	2.37e-93	59.49	1.28e-116	1.06
chr5-13	chr5	92313937	92314095	+	34.4	0.913	55	85	3.6	23.4	4.03e-83	28.16	1.08e-89	0.93
chr6-26	chr6	102384542	102384700	+	34.4	0.893	60	85	4.5	18.72	2.84e-75	34.83	2.71e-97	0.86
chr6-37	chr6	128559490	128559648	+	34.4	0.91	51	85	5.4	15.6	6.23e-69	28.62	2.88e-90	1
chr17-9	chr17	74594301	74594459	+	34.4	0.795	59	85	3.6	23.4	4.03e-83	32.68	5.21e-95	0.85
chr20-13	chr20	49271935	49272093	+	34.4	0.833	56	85	6.4	13.37	1.25e-63	31.71	6.37e-94	0.89
chr1-34	chr1	23133124	23133282	+	34	0.725	54	84	6.4	13.22	1.67e-62	20.76	5.37e-78	0.93
chr3-18	chr3	181959912	181960070	+	34	0.874	60	84	1.8	46.25	2.94e-106	22.36	1.41e-80	0.85
chr8-14	chr8	23836839	23836997	+	34	0.889	54	84	4.5	18.5	5.32e-74	21.44	4.05e-79	0.93
chr10-23	chr10	74185067	74185225	+	34	0.835	59	84	4.5	18.5	5.32e-74	27.4	1.09e-87	0.91
chr17-8	chr17	77030304	77030462	+	34	0.833	66	84	7.3	11.56	5.06e-58	33.33	1.32e-94	0.77
chr18-12	chr18	53710745	53710903	+	34	0.842	56	84	8.2	10.28	4.09e-54	15.08	5.57e-67	0.91
chr19-10	chr19	39373494	39373652	+	34	0.822	69	84	6.4	13.22	1.67e-62	36.34	1.14e-97	0.74
chr20-12	chr20	46356962	46357120	+	34	0.824	59	84	2.7	30.84	7.41e-92	27.98	1.97e-88	0.89
chr3-19	chr3	11010152	11010310	+	33.6	0.927	59	83	4.5	18.28	9.85e-73	41.36	4.46e-101	0.85
chr3-20	chr3	149889075	149889233	+	33.6	0.853	59	83	9.1	9.14	1.08e-49	28.1	1.51e-87	0.84
chr5-9	chr5	15321101	15321259	+	33.6	0.906	61	83	1.8	45.7	1.36e-104	30.23	4.24e-90	0.84
chr5-17	chr5	133205704	133205862	+	33.6	0.858	52	83	3.6	22.85	2.19e-80	40.39	3.04e-100	0.95
chr10-25	chr10	74085214	74085372	+	33.6	0.826	58	83	1.8	45.7	1.36e-104	31.33	2.41e-91	0.88
chr18-9	chr18	59004086	59004244	+	33.6	0.848	65	83	2.7	30.47	2.29e-90	17.35	5.95e-71	0.8
chr20-10	chr20	45986446	45986604	+	33.6	0.815	61	83	8.2	10.16	4.21e-53	18.73	1.45e-73	0.82
chr21-14	chr21	46727046	46727204	+	33.6	0.829	64	83	5.4	15.23	1.5e-66	22.68	4.03e-80	0.8
chr22-7	chr22	28790645	28790803	+	33.6	0.906	52	83	6.4	13.06	2.21e-61	43.08	1.63e-102	0.97
chr2-17	chr2	115964689	115964847	+	33.2	0.925	62	82	2.7	30.1	6.97e-89	27.91	2.76e-86	0.81
chr5-12	chr5	16728207	16728365	+	33.2	0.888	58	82	7.3	11.29	6.7e-56	30.4	3.15e-89	0.85
chr5-21	chr5	173546583	173546741	+	33.2	0.808	49	82	1.8	45.15	6.21e-103	22.5	6.47e-79	1.01
chr7-20	chr7	158800152	158800310	+	33.2	0.878	57	82	0.5	180.61	1.01e-151	32.95	5.25e-92	0.87
chr10-21	chr10	134902911	134903069	+	33.2	0.746	64	82	5.4	15.05	2.29e-65	23.76	9.11e-81	0.77
chr16-30	chr16	27730133	27730291	+	33.2	0.766	58	82	2.7	30.1	6.97e-89	22.31	1.29e-78	0.85
chr17-12	chr17	75405725	75405883	+	33.2	0.838	55	82	1.8	45.15	6.21e-103	28.22	1.16e-86	0.88
chr18-11	chr18	46392848	46393006	+	33.2	0.914	59	82	6.4	12.9	2.88e-60	38.12	4.78e-97	0.82
chr20-11	chr20	5716829	5716987	+	33.2	0.783	60	82	0.9	90.3	3.11e-127	33.38	1.87e-92	0.82
chr2-22	chr2	200622351	200622509	+	32.8	0.86	58	81	0.9	89.2	2.81e-125	30.58	2.34e-88	0.84
chr3-34	chr3	45550707	45550865	+	32.8	0.72	49	81	4.5	17.84	3.26e-70	18.08	1.15e-70	1
chr5-16	chr5	38540550	38540708	+	32.8	0.927	52	81	10	8.11	8.21e-45	42.05	2.99e-99	0.94
chr6-32	chr6	98720031	98720189	+	32.8	0.821	57	81	1.8	44.6	2.8e-101	32.55	1.73e-90	0.84
chr7-32	chr7	19559526	19559684	+	32.8	0.873	49	81	6.4	12.74	3.72e-59	29.33	6.05e-87	1
chr9-12	chr9	135608397	135608555	+	32.8	0.752	54	81	1.8	44.6	2.8e-101	21.2	5.65e-76	0.91
chr13-7	chr13	50914777	50914935	+	32.8	0.883	55	81	2.7	29.73	2.1e-87	27.13	2.74e-84	0.89
chr13-4	chr13	113733351	113733509	+	32.8	0.913	58	81	0.5	178.41	1.83e-149	38.81	1.67e-96	0.86
chr21-19	chr21	25626467	25626625	+	32.8	0.925	51	81	3.6	22.3	1.13e-77	26.84	6.32e-84	0.96
chr21-18	chr21	37665632	37665790	+	32.8	0.817	52	81	2.7	29.73	2.1e-87	11.14	8.21e-55	0.94
chr1-30	chr1	52521783	52521941	+	32.4	0.828	56	80	8.2	9.79	4.27e-50	31.34	4.06e-88	0.86
chr2-24	chr2	51531493	51531651	+	32.4	0.879	57	80	0.9	88.1	2.51e-123	27.68	5.94e-84	0.87
chr10-28	chr10	35506449	35506607	+	32.4	0.904	55	80	2.7	29.37	6.24e-86	26.79	7.44e-83	0.87
chr10-31	chr10	59897914	59898072	+	32.4	0.792	52	80	8.2	9.79	4.27e-50	23.73	8.38e-79	0.94
chr11-4	chr11	126188712	126188870	+	32.4	0.856	55	80	4.5	17.62	5.82e-69	44.1	1.15e-99	0.91
chr12-15	chr12	109086167	109086325	+	32.4	0.705	54	80	10.9	7.34	2.87e-41	16.29	2.2e-66	0.89
chr20-18	chr20	829035	829193	+	32.4	0.9	50	80	1.8	44.05	1.25e-99	25.56	2.83e-81	0.96
chrX-3	chrX	42696498	42696656	+	32.4	0.867	54	80	3.6	22.03	2.52e-76	43.71	2.28e-99	0.91
chr2-32	chr2	64455482	64455640	+	32	0.795	50	79	1.8	43.5	5.51e-98	24.85	2.3e-79	0.96
chr5-15	chr5	143589079	143589237	+	32	0.843	53	79	6.4	12.43	5.98e-57	21.12	5.08e-74	0.91
chr6-35	chr6	164202075	164202233	+	32	0.775	53	79	6.4	12.43	5.98e-57	20.33	8.8e-73	0.95
chr7-31	chr7	9271460	9271618	+	32	0.908	49	79	9.1	8.7	7.04e-46	26.6	1.32e-81	0.96
chr10-29	chr10	13314422	13314580	+	32	0.879	54	79	4.5	17.4	1.03e-67	39.69	6.54e-95	0.89
chr11-8	chr11	12936274	12936432	+	32	0.848	45	79	8.2	9.67	4.18e-49	37.28	8.04e-93	1.07
chr12-23	chr12	104194310	104194468	+	32	0.889	49	79	4.5	17.4	1.03e-67	32.38	4.06e-88	0.96
chr16-47	chr16	73363339	73363497	+	32	0.873	45	79	3.6	21.75	5.55e-75	34.17	6.43e-90	1.07
chr21-16	chr21	41257104	41257262	+	32	0.88	56	79	3.6	21.75	5.55e-75	15.24	1.96e-63	0.86
chr1-35	chr1	2461839	2461997	+	31.6	0.848	53	78	2.7	28.63	5.32e-83	16.36	6.49e-65	0.9
chr2-35	chr2	74666981	74667139	+	31.6	0.88	49	78	9.1	8.59	6.13e-45	33.28	6.24e-88	0.95
chr3-26	chr3	47676610	47676768	+	31.6	0.838	53	78	3.6	21.47	1.21e-73	23.14	4.66e-76	0.9
chr5-14	chr5	124820429	124820587	+	31.6	0.792	55	78	4.5	17.18	1.79e-66	14.25	1.55e-60	0.88
chr8-16	chr8	24475208	24475366	+	31.6	0.803	52	78	3.6	21.47	1.21e-73	23.14	4.66e-76	0.93
chr8-18	chr8	88986423	88986581	+	31.6	0.863	52	78	5.4	14.32	1.09e-60	22.7	1.91e-75	0.93
chr8-25	chr8	141714587	141714745	+	31.6	0.885	47	78	3.6	21.47	1.21e-73	30.18	1.01e-84	1.01
chr12-18	chr12	87923286	87923444	+	31.6	0.936	52	78	2.7	28.63	5.32e-83	50.61	8.65e-102	0.93
chr20-20	chr20	44833553	44833711	+	31.6	0.933	49	78	3.6	21.47	1.21e-73	36.53	5.32e-91	0.95
chr1-48	chr1	113846074	113846232	+	31.2	0.854	48	77	4.5	16.96	3.07e-65	34.76	3.08e-88	0.99
chr1-38	chr1	244214445	244214603	+	31.2	0.835	53	77	6.4	12.11	9.15e-55	7.85	9.79e-42	0.9
chr3-22	chr3	47655346	47655504	+	31.2	0.917	58	77	3.6	21.2	2.6e-72	30.36	7.53e-84	0.83
chr3-36	chr3	181440006	181440164	+	31.2	0.935	49	77	0.9	84.8	1.65e-117	15.67	9.17e-63	1.01
chr3-28	chr3	181810596	181810754	+	31.2	0.888	53	77	11.8	6.52	2.14e-36	28.38	1.13e-81	0.91
chr7-22	chr7	67976360	67976518	+	31.2	0.98	53	77	2.7	28.27	1.52e-81	33.31	7.42e-87	0.91
chr7-26	chr7	82011676	82011834	+	31.2	0.92	51	77	2.7	28.27	1.52e-81	40.65	2.46e-93	0.91
chr12-17	chr12	52452473	52452631	+	31.2	0.881	52	77	4.5	16.96	3.07e-65	13.98	3.35e-59	0.91
chr19-15	chr19	15399355	15399513	+	31.2	0.728	49	77	9.1	8.48	5.28e-44	27.89	4.16e-81	0.95
chr20-19	chr20	24443175	24443333	+	31.2	0.908	50	77	5.4	14.13	1.57e-59	27.57	9.82e-81	0.93
chr20-14	chr20	61323602	61323760	+	31.2	0.84	55	77	4.5	16.96	3.07e-65	30.75	2.91e-84	0.85
chrX-5	chrX	22552956	22553114	+	31.2	0.915	53	77	3.6	21.2	2.6e-72	45.25	7.7e-97	0.9
chr2-28	chr2	184860521	184860679	+	30.8	0.83	53	76	7.3	10.46	1.16e-49	23.21	3e-74	0.88
chr2-30	chr2	235701432	235701590	+	30.8	0.782	52	76	4.5	16.74	5.21e-64	19.48	9.61e-69	0.88
chr3-30	chr3	45653207	45653365	+	30.8	0.784	52	76	3.6	20.92	5.5e-71	17.15	9.09e-65	0.96
chr3-29	chr3	184893407	184893565	+	30.8	0.782	53	76	1.8	41.85	4.37e-93	24.79	2.47e-76	0.88
chr3-31	chr3	192622791	192622949	+	30.8	0.875	52	76	8.2	9.3	3.65e-46	40.46	5.31e-92	0.9
chr5-22	chr5	4231161	4231319	+	30.8	0.857	48	76	5.4	13.95	2.22e-58	19.4	1.29e-68	1.02
chr5-19	chr5	14433486	14433644	+	30.8	0.874	49	76	11.8	6.44	1.4e-35	24.66	3.62e-76	1
chr6-46	chr6	131233706	131233864	+	30.8	0.788	46	76	0.5	167.39	2.92e-138	31.99	1.86e-84	1.04
chr7-23	chr7	14237002	14237160	+	30.8	0.863	52	76	8.2	9.3	3.65e-46	24.03	2.36e-75	0.9
chr7-30	chr7	121438164	121438322	+	30.8	0.745	50	76	4.5	16.74	5.21e-64	7.72	9.56e-41	0.96
chr11-6	chr11	82700399	82700557	+	30.8	0.963	51	76	16.3	4.65	8.83e-27	62.29	5.85e-106	0.9
chr17-10	chr17	17307385	17307543	+	30.8	0.855	57	76	4.5	16.74	5.21e-64	26.45	2.16e-78	0.82
chr17-15	chr17	73830454	73830612	+	30.8	0.836	53	76	2.7	27.9	4.31e-80	29.4	9.1e-82	0.9
chr18-13	chr18	808252	808410	+	30.8	0.863	53	76	6.4	11.96	1.11e-53	21.23	1.93e-71	0.88
chr20-17	chr20	56016275	56016433	+	30.8	0.83	51	76	1.8	41.85	4.37e-93	34.31	1.07e-86	0.94
chr22-4	chr22	30103105	30103263	+	30.8	0.963	56	76	2.7	27.9	4.31e-80	14.93	1.77e-60	0.82
chrX-4	chrX	110620530	110620688	+	30.8	0.914	54	76	6.4	11.96	1.11e-53	41.89	4.02e-93	0.87
chr1-37	chr1	226543997	226544155	+	30.3	0.928	53	75	3.6	20.65	1.15e-69	39.26	7.43e-90	0.87
chr7-25	chr7	83965762	83965920	+	30.3	0.968	52	75	10	7.51	1.95e-39	25.81	1.27e-76	0.87
chr12-20	chr12	114809280	114809438	+	30.3	0.821	51	75	1.8	41.3	1.83e-91	28.84	4.19e-80	0.92
chr13-6	chr13	80357091	80357249	+	30.3	0.822	56	75	4.5	16.52	8.73e-63	29.95	2.72e-81	0.84
chr17-17	chr17	73017054	73017212	+	30.3	0.844	51	75	0.9	82.6	1.17e-113	26.1	5.7e-77	0.9
chr19-16	chr19	10138397	10138555	+	30.3	0.967	48	75	2.7	27.53	1.2e-78	34.86	4.31e-86	0.94
chr21-15	chr21	44802909	44803067	+	30.3	0.888	58	75	7.3	10.32	1.21e-48	21.04	2.97e-70	0.79
chr1-32	chr1	33829660	33829818	+	29.9	0.789	55	74	7.3	10.19	1.25e-47	20.49	1.61e-68	0.82
chr1-43	chr1	94018825	94018983	+	29.9	0.8	49	74	5.4	13.58	4.27e-56	21.05	2.4e-69	0.95
chr2-36	chr2	204445686	204445844	+	29.9	0.876	49	74	3.6	20.37	2.38e-68	32.93	3.5e-83	0.93
chr2-27	chr2	235194268	235194426	+	29.9	0.889	54	74	3.6	20.37	2.38e-68	33.4	1.24e-83	0.87
chr3-32	chr3	42067226	42067384	+	29.9	0.939	50	74	5.4	13.58	4.27e-56	29.55	8.15e-80	0.93
chr9-21	chr9	130030542	130030700	+	29.9	0.888	48	74	4.5	16.3	1.44e-61	19.53	4.63e-67	0.95
chr10-32	chr10	129985899	129986057	+	29.9	0.776	52	74	6.4	11.64	1.57e-51	31.57	7.09e-82	0.89
chr17-13	chr17	69457831	69457989	+	29.9	0.744	54	74	4.5	16.3	1.44e-61	23.76	4.53e-73	0.84
chr1-52	chr1	120557771	120557929	+	29.5	0.849	46	73	9.1	8.04	2.54e-40	33.19	2.48e-82	0.99
chr1-45	chr1	154720589	154720747	+	29.5	0.758	49	73	9.1	8.04	2.54e-40	18.19	4.87e-64	0.97
chr1-62	chr1	232059956	232060114	+	29.5	0.882	44	73	8.2	8.93	2.84e-43	23.56	7.5e-72	1.03
chr2-33	chr2	16124513	16124671	+	29.5	0.94	49	73	6.4	11.48	1.83e-50	33.93	5.17e-83	0.95
chr2-29	chr2	198380650	198380808	+	29.5	0.825	52	73	2.7	26.8	9.01e-76	35.81	1.15e-84	0.87
chr3-33	chr3	181215216	181215374	+	29.5	0.853	50	73	5.4	13.4	5.8e-55	24.06	1.73e-72	0.93
chr4-5	chr4	3662233	3662391	+	29.5	0.892	45	73	2.7	26.8	9.01e-76	46.88	5.29e-93	0.99
chr4-4	chr4	165538719	165538877	+	29.5	0.884	47	73	2.7	26.8	9.01e-76	33.93	5.17e-83	0.95
chr6-43	chr6	99702948	99703106	+	29.5	0.836	48	73	3.6	20.1	4.86e-67	26.75	1.02e-75	0.93
chr8-20	chr8	80855375	80855533	+	29.5	0.817	48	73	2.7	26.8	9.01e-76	21.65	2.72e-69	0.95
chr8-23	chr8	121774400	121774558	+	29.5	0.746	47	73	1.8	40.2	3.08e-88	18.87	3.86e-65	0.97
chr9-17	chr9	38023063	38023221	+	29.5	0.917	51	73	3.6	20.1	4.86e-67	24.98	1.23e-73	0.87
chr10-34	chr10	65374139	65374297	+	29.5	0.905	51	73	2.7	26.8	9.01e-76	32.02	3.14e-81	0.89
chr13-9	chr13	74340304	74340462	+	29.5	0.743	53	73	3.6	20.1	4.86e-67	21.25	1.01e-68	0.87
chr18-23	chr18	60382162	60382320	+	29.5	0.897	46	73	12.7	5.74	3.31e-31	21.15	1.4e-68	0.99
chr22-6	chr22	30091327	30091485	+	29.5	0.938	55	73	0.9	80.39	7.89e-110	36.97	1.19e-85	0.82
chr3-42	chr3	115379927	115380085	+	29.1	0.779	46	72	3.6	19.82	9.77e-66	22.31	2.9e-69	0.95
chr3-23	chr3	140151231	140151389	+	29.1	0.817	58	72	2.7	26.43	2.41e-74	28.57	1.1e-76	0.77
chr3-25	chr3	141839687	141839845	+	29.1	0.775	55	72	6.4	11.33	2.1e-49	21.77	1.57e-68	0.81
chr5-20	chr5	140940393	140940551	+	29.1	0.806	49	72	0.9	79.29	6.34e-108	27.18	3.46e-75	0.91
chr7-35	chr7	12426118	12426276	+	29.1	0.693	47	72	0.9	79.29	6.34e-108	19.17	9.76e-65	0.93
chr9-20	chr9	98258368	98258526	+	29.1	0.826	50	72	1.8	39.65	1.24e-86	16.67	1.28e-60	0.89
chr9-16	chr9	138090860	138091018	+	29.1	0.807	52	72	3.6	19.82	9.77e-66	24.24	9.53e-72	0.87
chr14-5	chr14	89815834	89815992	+	29.1	0.851	50	72	7.3	9.91	1.29e-45	29.7	7.29e-78	0.89
chr16-34	chr16	50644348	50644506	+	29.1	0.794	51	72	9.1	7.93	2.04e-39	19.84	9.05e-66	0.87
chr16-35	chr16	68820523	68820681	+	29.1	0.739	51	72	3.6	19.82	9.77e-66	21.16	1.13e-67	0.87
chr18-19	chr18	62760760	62760918	+	29.1	0.844	48	72	10	7.21	7.99e-37	17.52	4.45e-62	0.93
chr20-16	chr20	47345018	47345176	+	29.1	0.825	52	72	5.4	13.22	7.78e-54	27.52	1.48e-75	0.86
chr22-10	chr22	28272843	28273001	+	29.1	0.901	47	72	7.3	9.91	1.29e-45	22.31	2.9e-69	0.93
chr1-42	chr1	61369349	61369507	+	28.7	0.85	50	71	5.4	13.03	1.03e-52	16.26	4.48e-59	0.9
chr2-37	chr2	111919653	111919811	+	28.7	0.828	48	71	2.7	26.06	6.38e-73	30.29	2.15e-77	0.91
chr2-45	chr2	151091464	151091622	+	28.7	0.792	46	71	10	7.11	5.77e-36	21.79	1.27e-67	0.96
chr3-41	chr3	9441536	9441694	+	28.7	0.889	46	71	2.7	26.06	6.38e-73	15.85	2.44e-58	0.93
chr3-57	chr3	33701111	33701269	+	28.7	0.872	40	71	10.9	6.52	1.14e-33	18.05	4.1e-62	1.13
chr6-44	chr6	30685284	30685442	+	28.7	0.973	47	71	2.7	26.06	6.38e-73	22	6.48e-68	0.91
chr8-12	chr8	98387991	98388149	+	28.7	0.883	59	71	0.9	78.19	5.03e-106	28.35	2.02e-75	0.74
chr9-15	chr9	136738706	136738864	+	28.7	0.821	52	71	3.6	19.55	1.94e-64	30.71	8.32e-78	0.83
chr11-5	chr11	69080713	69080871	+	28.7	0.86	51	71	7.3	9.77	1.28e-44	38.46	1.53e-84	0.86
chr17-21	chr17	20978776	20978934	+	28.7	0.84	47	71	0.9	78.19	5.03e-106	31.15	3.18e-78	0.93
chr18-17	chr18	3594017	3594175	+	28.7	0.76	49	71	4.5	15.64	6.01e-58	19.92	5.39e-65	0.88
chr18-14	chr18	38156839	38156997	+	28.7	0.767	52	71	8.2	8.69	2.24e-41	16.44	2.14e-59	0.83
chr22-5	chr22	27428389	27428547	+	28.7	0.866	55	71	4.5	15.64	6.01e-58	26.64	1.42e-73	0.81
chr1-36	chr1	225840701	225840859	+	28.3	0.87	53	70	10.9	6.42	7.44e-33	12.15	5.04e-50	0.83
chr2-40	chr2	142277530	142277688	+	28.3	0.87	47	70	4.5	15.42	9.41e-57	22.71	6.66e-68	0.93
chr2-31	chr2	191224718	191224876	+	28.3	0.865	51	70	4.5	15.42	9.41e-57	26.75	1.11e-72	0.86
chr2-41	chr2	228258397	228258555	+	28.3	0.987	47	70	1.8	38.54	1.92e-83	31.15	3.79e-77	0.93
chr3-27	chr3	134085785	134085943	+	28.3	0.675	53	70	2.7	25.7	1.67e-71	18.02	3.28e-61	0.83
chr3-35	chr3	177209198	177209356	+	28.3	0.865	49	70	12.7	5.51	6.06e-29	18.17	1.89e-61	0.88
chr6-55	chr6	161381205	161381363	+	28.3	0.83	42	70	2.7	25.7	1.67e-71	14.16	2.48e-54	1.05
chr7-36	chr7	14298189	14298347	+	28.3	0.794	47	70	0.9	77.09	3.93e-104	18.48	6.22e-62	0.91
chr8-11	chr8	78042891	78043049	+	28.3	0.879	59	70	4.5	15.42	9.41e-57	26.59	1.67e-72	0.75
chr9-14	chr9	136471476	136471634	+	28.3	0.903	52	70	3.6	19.27	3.79e-63	16.39	1.68e-58	0.86
chr9-24	chr9	139438975	139439133	+	28.3	0.897	46	70	10	7.01	4.11e-35	17.65	1.27e-60	0.93
chr10-44	chr10	107604626	107604784	+	28.3	0.786	45	70	2.7	25.7	1.67e-71	16.64	6.2e-59	0.98
chr12-26	chr12	43099798	43099956	+	28.3	0.84	46	70	2.7	25.7	1.67e-71	37.59	1.06e-82	0.96
chr13-8	chr13	99582515	99582673	+	28.3	0.822	54	70	10.9	6.42	7.44e-33	31.15	3.79e-77	0.83
chr17-18	chr17	70695669	70695827	+	28.3	0.806	48	70	8.2	8.57	1.95e-40	33.03	6.99e-79	0.91
chr1-41	chr1	52049177	52049335	+	27.9	0.781	51	69	3.6	19	7.31e-62	28.85	7.54e-74	0.86
chr1-51	chr1	103318330	103318488	+	27.9	0.796	46	69	1.8	37.99	7.41e-82	32.81	1.39e-77	0.94
chr3-45	chr3	105167625	105167783	+	27.9	0.832	43	69	2.7	25.33	4.28e-70	21.6	1.6e-65	1.01
chr6-41	chr6	2038397	2038555	+	27.9	0.906	48	69	2.7	25.33	4.28e-70	30.06	4.86e-75	0.88
chr6-38	chr6	43457221	43457379	+	27.9	0.79	50	69	8.2	8.44	1.67e-39	22.74	5.35e-67	0.86
chr7-42	chr7	34098525	34098683	+	27.9	0.784	45	69	3.6	19	7.31e-62	22.16	3e-66	0.94
chr7-29	chr7	92390819	92390977	+	27.9	0.721	50	69	3.6	19	7.31e-62	16.47	8.06e-58	0.9
chr8-15	chr8	18866183	18866341	+	27.9	0.842	52	69	9.1	7.6	9.83e-37	28.28	2.85e-73	0.83
chr8-32	chr8	104145951	104146109	+	27.9	0.843	42	69	9.1	7.6	9.83e-37	20.86	1.56e-64	1.03
chr10-43	chr10	46009833	46009991	+	27.9	0.929	45	69	6.4	10.86	2.94e-46	40.55	9.31e-84	0.98
chr10-35	chr10	114438407	114438565	+	27.9	0.781	50	69	0.9	75.99	3.03e-102	21.38	3.1e-65	0.84
chr11-12	chr11	46925436	46925594	+	27.9	0.792	43	69	1.8	37.99	7.41e-82	39.8	3.28e-83	1.01
chr12-27	chr12	92899270	92899428	+	27.9	0.916	46	69	9.1	7.6	9.83e-37	20.18	1.4e-63	0.94
chr15-2	chr15	41249935	41250093	+	27.9	0.898	51	69	0.5	151.98	8.09e-123	37.7	1.24e-81	0.88
chr16-36	chr16	67433955	67434113	+	27.9	0.848	50	69	1.8	37.99	7.41e-82	24.28	7e-69	0.86
chr17-25	chr17	79549778	79549936	+	27.9	0.859	46	69	0.5	151.98	8.09e-123	35.52	6.79e-80	0.96
chr1-47	chr1	40311376	40311534	+	27.5	0.717	48	68	5.4	12.48	2.19e-49	15.18	9.32e-55	0.88
chr1-50	chr1	48959992	48960150	+	27.5	0.738	46	68	4.5	14.98	2.21e-54	16.04	2.76e-56	0.92
chr1-46	chr1	244123351	244123509	+	27.5	0.83	49	68	9.1	7.49	7.49e-36	13.28	4.48e-51	0.86
chr6-36	chr6	30848701	30848859	+	27.5	0.939	51	68	5.4	12.48	2.19e-49	20.46	4.45e-63	0.81
chr6-42	chr6	99090090	99090248	+	27.5	0.941	48	68	3.6	18.72	1.39e-60	24.63	2.62e-68	0.88
chr7-34	chr7	14543899	14544057	+	27.5	0.928	48	68	5.4	12.48	2.19e-49	19.98	2.09e-62	0.88
chr7-28	chr7	30212714	30212872	+	27.5	0.861	50	68	5.4	12.48	2.19e-49	22.9	3.03e-66	0.92
chr7-41	chr7	117645231	117645389	+	27.5	0.884	46	68	10	6.81	2e-33	17.29	2.32e-58	0.92
chr8-28	chr8	18918503	18918661	+	27.5	0.83	45	68	3.6	18.72	1.39e-60	29.21	3.64e-73	0.92
chr8-37	chr8	27863890	27864048	+	27.5	0.961	40	68	0.9	74.89	2.3e-100	24.63	2.62e-68	1.06
chr9-22	chr9	133297328	133297486	+	27.5	0.835	48	68	4.5	14.98	2.21e-54	25.21	5.64e-69	0.92
chr10-38	chr10	103064093	103064251	+	27.5	0.722	48	68	4.5	14.98	2.21e-54	25.52	2.58e-69	0.9
chr12-31	chr12	123429225	123429383	+	27.5	0.878	44	68	5.4	12.48	2.19e-49	28.81	8.96e-73	0.99
chr17-19	chr17	74704220	74704378	+	27.5	0.865	48	68	1.8	37.44	2.82e-80	27.15	4.42e-71	0.88
chr19-14	chr19	46983861	46984019	+	27.5	0.852	52	68	0.5	149.77	1.23e-120	25.06	8.32e-69	0.81
chrX-14	chrX	129512377	129512535	+	27.5	0.928	38	68	6.4	10.7	3.2e-45	47.59	3.4e-87	1.12
chr1-56	chr1	11941108	11941266	+	27.1	0.831	44	67	3.6	18.45	2.6e-59	26.41	2.73e-69	0.97
chr2-57	chr2	135169690	135169848	+	27.1	0.78	43	67	7.3	9.22	1.08e-40	16.83	8.65e-57	0.97
chr2-46	chr2	175426104	175426262	+	27.1	0.963	46	67	2.7	24.6	2.71e-67	32.1	8.97e-75	0.93
chr2-47	chr2	216387078	216387236	+	27.1	0.906	46	67	3.6	18.45	2.6e-59	24.41	4.45e-67	0.91
chr2-53	chr2	225847118	225847276	+	27.1	0.892	44	67	4.5	14.76	3.31e-53	18.97	4.4e-60	0.97
chr3-50	chr3	45624759	45624917	+	27.1	0.704	41	67	8.2	8.2	1.18e-37	17.39	1.09e-57	1.02
chr3-37	chr3	193060557	193060715	+	27.1	0.888	48	67	6.4	10.54	3.43e-44	11.79	3.67e-47	0.91
chr6-47	chr6	453119	453277	+	27.1	0.8	45	67	0.9	73.79	1.73e-98	26.75	1.2e-69	0.95
chr6-40	chr6	112065262	112065420	+	27.1	0.859	49	67	2.7	24.6	2.71e-67	25.29	4.46e-68	0.87
chr7-21	chr7	37046989	37047147	+	27.1	0.748	54	67	3.6	18.45	2.6e-59	9.82	2.49e-42	0.8
chr7-24	chr7	75317882	75318040	+	27.1	0.83	52	67	3.6	18.45	2.6e-59	24.99	9.7e-68	0.8
chr7-33	chr7	89466915	89467073	+	27.1	0.919	49	67	4.5	14.76	3.31e-53	30.24	4.32e-73	0.85
chr7-39	chr7	127584275	127584433	+	27.1	0.708	47	67	1.8	36.89	1.05e-78	18.55	1.83e-59	0.89
chr9-23	chr9	115308628	115308786	+	27.1	0.857	47	67	5.4	12.3	2.74e-48	26.75	1.2e-69	0.91
chr11-15	chr11	11483197	11483355	+	27.1	0.949	40	67	6.4	10.54	3.43e-44	36.61	1.74e-78	1.05
chr11-11	chr11	63815621	63815779	+	27.1	0.856	44	67	1.8	36.89	1.05e-78	28.59	1.66e-71	0.99
chr11-7	chr11	112507960	112508118	+	27.1	0.894	49	67	0.5	147.57	1.84e-118	23.85	1.96e-66	0.83
chr12-22	chr12	104106155	104106313	+	27.1	0.775	49	67	9.1	7.38	5.62e-35	22.44	9.81e-65	0.85
chr17-23	chr17	9234728	9234886	+	27.1	0.789	46	67	2.7	24.6	2.71e-67	17.39	1.09e-57	0.89
chr18-24	chr18	48323618	48323776	+	27.1	0.84	45	67	6.4	10.54	3.43e-44	26.93	7.93e-70	0.91
chr18-25	chr18	75474768	75474926	+	27.1	0.924	45	67	1.8	36.89	1.05e-78	36.29	3.08e-78	0.93
chr22-12	chr22	19102972	19103130	+	27.1	0.731	44	67	0.5	147.57	1.84e-118	27.28	3.43e-70	0.93
chr1-67	chr1	11169583	11169741	+	26.7	0.875	42	66	16.3	4.04	2.34e-20	29.79	1.31e-71	0.97
chr1-71	chr1	205216846	205217004	+	26.7	0.852	42	66	8.2	8.08	9.69e-37	20.15	7.36e-61	0.99
chr2-39	chr2	5550135	5550293	+	26.7	0.9	47	66	5.4	12.11	3.37e-47	21.99	3.09e-63	0.89
chr3-38	chr3	197236837	197236995	+	26.7	0.769	48	66	7.3	9.09	9.95e-40	23.49	4.69e-65	0.89
chr6-33	chr6	2022075	2022233	+	26.7	0.838	54	66	2.7	24.23	6.67e-66	21.87	4.32e-63	0.8
chr7-38	chr7	117313518	117313676	+	26.7	0.918	47	66	6.4	10.38	3.62e-43	19.67	3.36e-60	0.87
chr8-21	chr8	82281981	82282139	+	26.7	0.793	48	66	5.4	12.11	3.37e-47	12.89	7.81e-49	0.87
chr8-19	chr8	100253217	100253375	+	26.7	0.822	50	66	6.4	10.38	3.62e-43	21.08	4.32e-62	0.83
chr8-24	chr8	130640777	130640935	+	26.7	0.745	47	66	6.4	10.38	3.62e-43	14.18	2.29e-51	0.93
chr18-16	chr18	47099435	47099593	+	26.7	0.947	50	66	12.7	5.19	5.17e-26	31.15	7.65e-73	0.82
chr18-22	chr18	55447626	55447784	+	26.7	0.949	46	66	5.4	12.11	3.37e-47	30.45	3.21e-72	0.89
chr18-18	chr18	56435826	56435984	+	26.7	0.864	49	66	5.4	12.11	3.37e-47	20.98	5.96e-62	0.85
chr20-33	chr20	19869060	19869218	+	26.7	0.973	39	66	0.9	72.68	1.27e-96	16.51	1.87e-55	1.05
chr21-20	chr21	17952006	17952164	+	26.7	0.823	46	66	10.9	6.06	1.17e-29	18.95	3.54e-59	0.91
chr21-26	chr21	42440983	42441141	+	26.7	0.908	41	66	5.4	12.11	3.37e-47	13.26	1.36e-49	0.99
chr1-54	chr1	208275469	208275627	+	26.3	0.944	46	65	6.4	10.23	3.76e-42	19.37	6.62e-59	0.89
chr2-49	chr2	40455510	40455668	+	26.3	0.973	45	65	0.5	143.17	3.95e-114	23.14	1.1e-63	0.91
chr2-75	chr2	136879233	136879391	+	26.3	0.877	39	65	8.2	7.95	7.84e-36	26.12	5.67e-67	1.03
chr3-43	chr3	65583108	65583266	+	26.3	0.81	45	65	5.4	11.93	4.09e-46	14.78	1.05e-51	0.95
chr5-24	chr5	124970022	124970180	+	26.3	0.846	47	65	3.6	17.9	8.74e-57	24.69	1.93e-65	0.89
chr7-45	chr7	8383362	8383520	+	26.3	0.882	43	65	2.7	23.86	1.62e-64	26.81	1.1e-67	0.95
chr7-27	chr7	23270245	23270403	+	26.3	0.783	50	65	6.4	10.23	3.76e-42	16.87	3.25e-55	0.85
chr7-54	chr7	152312199	152312357	+	26.3	0.958	41	65	10.9	5.97	7.13e-29	42.62	2.22e-80	1
chr8-38	chr8	51555937	51556095	+	26.3	0.885	40	65	6.4	10.23	3.76e-42	21.31	1.82e-61	1.03
chr9-25	chr9	92219763	92219921	+	26.3	0.916	45	65	0.9	71.58	9.25e-95	16.94	2.52e-55	0.91
chr11-10	chr11	77741675	77741833	+	26.3	0.756	45	65	6.4	10.23	3.76e-42	32.92	2.79e-73	0.89
chr11-16	chr11	116953821	116953979	+	26.3	0.839	40	65	0.5	143.17	3.95e-114	29.55	2.47e-70	1
chr12-28	chr12	13543379	13543537	+	26.3	0.828	45	65	2.7	23.86	1.62e-64	41.32	1.6e-79	0.91
chr12-36	chr12	120276739	120276897	+	26.3	0.854	42	65	2.7	23.86	1.62e-64	19.56	3.66e-59	0.98
chr13-15	chr13	54801139	54801297	+	26.3	0.82	43	65	6.4	10.23	3.76e-42	25.95	8.48e-67	0.95
chr16-53	chr16	53106065	53106223	+	26.3	0.871	43	65	4.5	14.32	7.12e-51	32.13	1.27e-72	0.98
chr18-30	chr18	44806618	44806776	+	26.3	0.857	41	65	7.3	8.95	9.06e-39	25.95	8.48e-67	1.03
chr19-30	chr19	5037376	5037534	+	26.3	0.84	39	65	2.7	23.86	1.62e-64	16.07	6.42e-54	1.03
chr20-21	chr20	50358885	50359043	+	26.3	0.885	47	65	8.2	7.95	7.84e-36	38.2	2.31e-77	0.87
chr1-60	chr1	50576558	50576716	+	25.9	0.823	44	64	1.8	35.24	5.07e-74	16.27	1.9e-53	0.93
chr2-43	chr2	110859022	110859180	+	25.9	0.922	46	64	5.4	11.75	4.89e-45	32.15	1.52e-71	0.85
chr2-42	chr2	230017653	230017811	+	25.9	0.67	47	64	8.2	7.83	6.25e-35	18.72	4.06e-57	0.84
chr3-39	chr3	3866926	3867084	+	25.9	0.923	47	64	0.9	70.48	6.62e-93	27.68	1.59e-67	0.85
chr5-29	chr5	124835761	124835919	+	25.9	0.914	40	64	1.8	35.24	5.07e-74	24.31	4.76e-64	1.01
chr5-30	chr5	149174315	149174473	+	25.9	0.909	40	64	1.8	35.24	5.07e-74	29.53	2.94e-69	1.03
chr5-27	chr5	175250799	175250957	+	25.9	0.91	44	64	1.8	35.24	5.07e-74	27.68	1.59e-67	0.91
chr7-52	chr7	134375680	134375838	+	25.9	0.733	41	64	2.7	23.49	3.86e-63	23.04	1.26e-62	0.98
chr8-17	chr8	61918310	61918468	+	25.9	0.743	52	64	7.3	8.81	8.12e-38	17.88	6.53e-56	0.76
chr8-29	chr8	104230062	104230220	+	25.9	0.792	45	64	1.8	35.24	5.07e-74	20.34	2.59e-59	0.89
chr16-55	chr16	759758	759916	+	25.9	0.908	42	64	4.5	14.1	1.02e-49	24.46	3.27e-64	0.93
chr16-49	chr16	84074573	84074731	+	25.9	0.895	45	64	8.2	7.83	6.25e-35	32.41	9.18e-72	0.89
chr16-50	chr16	84123976	84124134	+	25.9	0.921	45	64	5.4	11.75	4.89e-45	25.72	1.48e-65	0.87
chr21-27	chr21	42849979	42850137	+	25.9	0.851	41	64	9.1	7.05	2.17e-32	19.07	1.28e-57	0.98
chr22-23	chr22	22288467	22288625	+	25.9	0.844	38	64	2.7	23.49	3.86e-63	15.22	1.06e-51	1.03
chr22-9	chr22	38422680	38422838	+	25.9	0.699	49	64	7.3	8.81	8.12e-38	15.76	1.31e-52	0.82
chr1-44	chr1	110175404	110175562	+	25.5	0.894	49	63	4.5	13.88	1.44e-48	28.86	1.36e-67	0.85
chr1-49	chr1	156475142	156475300	+	25.5	0.783	48	63	3.6	17.34	2.76e-54	17.68	8.94e-55	0.84
chr2-38	chr2	239149536	239149694	+	25.5	0.855	48	63	5.4	11.56	5.75e-44	26.88	1.01e-65	0.84
chr3-56	chr3	18265071	18265229	+	25.5	0.852	40	63	2.7	23.13	9.08e-62	23.08	1.01e-61	0.98
chr4-9	chr4	143272102	143272260	+	25.5	0.971	39	63	1.8	34.69	1.79e-72	47.86	4.59e-81	1.03
chr8-33	chr8	129806747	129806905	+	25.5	0.734	42	63	2.7	23.13	9.08e-62	22.68	2.91e-61	1.03
chr9-27	chr9	132628918	132629076	+	25.5	0.882	43	63	0.9	69.38	4.67e-91	27.25	4.39e-66	0.93
chr10-49	chr10	29534592	29534750	+	25.5	0.818	42	63	0.5	138.76	7.97e-110	17.06	7.33e-54	0.96
chr12-37	chr12	1753666	1753824	+	25.5	0.83	41	63	4.5	13.88	1.44e-48	27.44	2.88e-66	1.01
chr12-30	chr12	107292187	107292345	+	25.5	0.82	44	63	3.6	17.34	2.76e-54	22.17	1.15e-60	0.91
chr12-43	chr12	117875779	117875937	+	25.5	0.931	40	63	7.3	8.67	7.17e-37	29.96	1.39e-68	1.01
chr13-10	chr13	33804045	33804203	+	25.5	0.712	47	63	4.5	13.88	1.44e-48	17.14	5.66e-54	0.85
chr14-6	chr14	34772054	34772212	+	25.5	0.859	45	63	1.8	34.69	1.79e-72	40.46	1.43e-76	0.89
chr18-27	chr18	53665544	53665702	+	25.5	0.752	43	63	10	6.31	2.55e-29	14.37	1.82e-49	0.98
chr19-19	chr19	13182859	13183017	+	25.5	0.583	46	63	5.4	11.56	5.75e-44	15.33	4.14e-51	0.87
chr20-31	chr20	35724376	35724534	+	25.5	0.82	40	63	10	6.31	2.55e-29	34.73	1.67e-72	1.03
chr21-28	chr21	43674893	43675051	+	25.5	0.831	41	63	10.9	5.78	2.51e-27	15.57	1.64e-51	0.96
chr22-8	chr22	37995217	37995375	+	25.5	0.773	49	63	2.7	23.13	9.08e-62	29.73	2.21e-68	0.82
chr22-11	chr22	40099964	40100122	+	25.5	0.933	46	63	1.8	34.69	1.79e-72	35.68	3.21e-73	0.85
chr1-53	chr1	144931913	144932071	+	25.1	0.854	46	62	9.1	6.83	1.07e-30	8.38	1.73e-35	0.88
chr2-34	chr2	24658983	24659141	+	25.1	0.841	49	62	5.4	11.38	6.65e-43	33.01	4.71e-70	0.79
chr4-7	chr4	54507121	54507279	+	25.1	0.855	40	62	1.8	34.14	6.2e-71	27.99	9.41e-66	0.96
chr6-56	chr6	3247746	3247904	+	25.1	0.866	41	62	9.1	6.83	1.07e-30	15.39	2.02e-50	0.94
chr6-66	chr6	22785298	22785456	+	25.1	0.824	38	62	7.3	8.53	6.23e-36	19.31	3.47e-56	1.04
chr6-53	chr6	163736056	163736214	+	25.1	0.789	43	62	11.8	5.25	8.56e-25	23.69	1.93e-61	0.96
chr7-43	chr7	20369916	20370074	+	25.1	0.913	44	62	6.4	9.75	3.86e-39	19.51	1.92e-56	0.9
chr7-47	chr7	47467103	47467261	+	25.1	0.768	42	62	1.8	34.14	6.2e-71	18.84	1.48e-55	0.96
chr7-40	chr7	152219762	152219920	+	25.1	0.816	47	62	6.4	9.75	3.86e-39	22.85	1.65e-60	0.86
chr8-57	chr8	61760938	61761096	+	25.1	0.792	34	62	4.5	13.66	2e-47	20.11	3.13e-57	1.17
chr10-55	chr10	11467299	11467457	+	25.1	0.909	39	62	5.4	11.38	6.65e-43	28.61	2.53e-66	1.01
chr10-36	chr10	32039161	32039319	+	25.1	0.616	49	62	3.6	17.07	4.79e-53	14.74	2.43e-49	0.82
chr10-58	chr10	50290824	50290982	+	25.1	0.847	39	62	6.4	9.75	3.86e-39	25.58	2.03e-63	1.01
chr11-17	chr11	106353751	106353909	+	25.1	0.881	39	62	3.6	17.07	4.79e-53	30.65	4.04e-68	1.01
chr11-13	chr11	131454802	131454960	+	25.1	0.762	43	62	4.5	13.66	2e-47	17.4	1.58e-53	0.92
chr12-29	chr12	98010764	98010922	+	25.1	0.862	44	62	4.5	13.66	2e-47	24.14	6.39e-62	0.92
chr13-11	chr13	112331334	112331492	+	25.1	0.843	47	62	4.5	13.66	2e-47	22.72	2.34e-60	0.84
chr15-4	chr15	31598983	31599141	+	25.1	0.878	40	62	0.9	68.28	3.24e-89	28.4	3.93e-66	0.96
chr16-60	chr16	53133013	53133171	+	25.1	0.835	39	62	10.9	5.69	1.46e-26	19.41	2.58e-56	0.99
chr16-54	chr16	85620089	85620247	+	25.1	0.866	43	62	7.3	8.53	6.23e-36	17.4	1.58e-53	0.92
chr20-30	chr20	35473811	35473969	+	25.1	0.776	40	62	5.4	11.38	6.65e-43	24.44	3.02e-62	0.99
chr21-23	chr21	18787099	18787257	+	25.1	0.766	42	62	1.8	34.14	6.2e-71	14.15	2.62e-48	0.92
chr21-22	chr21	40459496	40459654	+	25.1	0.644	43	62	13.6	4.55	1.03e-21	13.65	2.08e-47	0.92
chr21-30	chr21	44360216	44360374	+	25.1	0.847	40	62	10	6.21	1.61e-28	20.54	9.04e-58	0.96
chr22-17	chr22	30819996	30820154	+	25.1	0.902	41	62	6.4	9.75	3.86e-39	25.41	3.02e-63	0.96
chrX-12	chrX	13924229	13924387	+	25.1	0.875	39	62	1.8	34.14	6.2e-71	36.09	2.17e-72	0.99
chrX-13	chrX	110591712	110591870	+	25.1	0.899	39	62	0.9	68.28	3.24e-89	45.98	9.48e-79	0.99
chr2-55	chr2	44171313	44171471	+	24.7	0.948	43	61	7.3	8.4	5.33e-35	23.17	6.54e-60	0.92
chr2-66	chr2	52301367	52301525	+	24.7	0.629	40	61	3.6	16.79	8.19e-52	15.9	1.9e-50	0.97
chr2-79	chr2	182645132	182645290	+	24.7	0.768	38	61	3.6	16.79	8.19e-52	17.43	9.67e-53	1.08
chr2-62	chr2	210306202	210306360	+	24.7	0.817	42	61	4.5	13.44	2.74e-46	16.89	5.96e-52	0.9
chr3-59	chr3	86683712	86683870	+	24.7	0.733	40	61	2.7	22.39	4.78e-59	18.81	1.19e-54	0.94
chr3-71	chr3	187163133	187163291	+	24.7	0.795	37	61	2.7	22.39	4.78e-59	18.63	2.1e-54	1.05
chr5-36	chr5	79445221	79445379	+	24.7	0.791	38	61	5.4	11.2	7.58e-42	19.69	8.51e-56	0.99
chr7-49	chr7	103871228	103871386	+	24.7	0.837	42	61	5.4	11.2	7.58e-42	18.45	3.7e-54	0.9
chr7-46	chr7	110448589	110448747	+	24.7	0.75	43	61	2.7	22.39	4.78e-59	21.47	5.59e-58	0.88
chr8-27	chr8	38815193	38815351	+	24.7	0.744	46	61	2.7	22.39	4.78e-59	30.64	4.82e-67	0.84
chr9-41	chr9	133349541	133349699	+	24.7	0.793	37	61	8.2	7.46	2.88e-32	12.75	5.23e-45	1.02
chr10-63	chr10	52266995	52267153	+	24.7	0.905	38	61	6.4	9.6	3.77e-38	28.79	1.92e-65	1.02
chr10-52	chr10	122489173	122489331	+	24.7	0.802	41	61	4.5	13.44	2.74e-46	25.5	2.38e-62	0.94
chr12-38	chr12	16684686	16684844	+	24.7	0.938	41	61	0.9	67.18	2.21e-87	26.76	1.41e-63	0.92
chr12-35	chr12	41010925	41011083	+	24.7	0.734	42	61	0.9	67.18	2.21e-87	10.11	2.21e-39	0.9
chr12-21	chr12	110158104	110158262	+	24.7	0.776	50	61	3.6	16.79	8.19e-52	16.89	5.96e-52	0.77
chr12-24	chr12	112620498	112620656	+	24.7	0.88	47	61	9.1	6.72	7.31e-30	25.85	1.08e-62	0.86
chr12-33	chr12	126916434	126916592	+	24.7	0.885	43	61	4.5	13.44	2.74e-46	20.21	1.86e-56	0.88
chr13-12	chr13	33714359	33714517	+	24.7	0.739	44	61	7.3	8.4	5.33e-35	27.53	2.63e-64	0.86
chr17-24	chr17	30205425	30205583	+	24.7	0.882	46	61	4.5	13.44	2.74e-46	32.2	2.57e-68	0.84
chr18-28	chr18	3526771	3526929	+	24.7	0.831	41	61	4.5	13.44	2.74e-46	17.67	4.36e-53	0.92
chr19-21	chr19	8134058	8134216	+	24.7	0.771	45	61	10	6.11	1e-27	22.22	7.49e-59	0.86
chr19-26	chr19	8219839	8219997	+	24.7	0.825	42	61	2.7	22.39	4.78e-59	28.36	4.67e-65	0.92
chr19-17	chr19	10337990	10338148	+	24.7	0.883	48	61	4.5	13.44	2.74e-46	27.14	6.14e-64	0.84
chr20-23	chr20	16846296	16846454	+	24.7	0.887	43	61	4.5	13.44	2.74e-46	27.14	6.14e-64	0.9
chr22-21	chr22	38412917	38413075	+	24.7	0.708	39	61	1.8	33.59	2.12e-69	13.92	3.71e-47	0.97
chr22-16	chr22	40814669	40814827	+	24.7	0.843	42	61	2.7	22.39	4.78e-59	34.86	2.34e-70	0.97
chr22-20	chr22	45830462	45830620	+	24.7	0.865	40	61	2.7	22.39	4.78e-59	27.14	6.14e-64	0.97
chrX-8	chrX	39618941	39619099	+	24.7	0.944	44	61	1.8	33.59	2.12e-69	34.86	2.34e-70	0.88
chrX-9	chrX	135836995	135837153	+	24.7	0.765	44	61	1.8	33.59	2.12e-69	31.93	4.23e-68	0.86
chr1-64	chr1	111099125	111099283	+	24.3	0.84	43	60	0.9	66.08	1.49e-85	24.75	1.31e-60	0.88
chr1-82	chr1	245026569	245026727	+	24.3	0.859	39	60	12.7	4.72	8.2e-22	13.59	7.75e-46	1
chr2-50	chr2	232469514	232469672	+	24.3	0.765	45	60	5.4	11.01	8.51e-41	23.21	5.25e-59	0.84
chr2-98	chr2	240829390	240829548	+	24.3	0.822	36	60	2.7	22.03	1.07e-57	28.1	8.58e-64	1.03
chr3-48	chr3	149424785	149424943	+	24.3	0.872	42	60	0.9	66.08	1.49e-85	21.73	2.33e-57	0.92
chr3-106	chr3	193765150	193765308	+	24.3	0.848	32	60	0.5	132.15	2.03e-103	35.59	9.24e-70	1.23
chr5-42	chr5	66564406	66564564	+	24.3	0.66	37	60	2.7	22.03	1.07e-57	20.09	2.04e-55	1.06
chr6-51	chr6	3903312	3903470	+	24.3	0.974	43	60	4.5	13.22	3.68e-45	17.07	2.19e-51	0.9
chr6-63	chr6	15332823	15332981	+	24.3	0.905	39	60	3.6	16.52	1.38e-50	18.69	1.27e-53	0.97
chr6-60	chr6	163613087	163613245	+	24.3	0.878	41	60	0.5	132.15	2.03e-103	19.99	2.77e-55	0.9
chr6-61	chr6	164506776	164506934	+	24.3	0.691	40	60	4.5	13.22	3.68e-45	14.27	5.21e-47	0.92
chr7-67	chr7	47574575	47574733	+	24.3	0.761	37	60	10.9	5.51	4.68e-25	12.8	2.17e-44	1.03
chr7-51	chr7	131530879	131531037	+	24.3	0.915	41	60	6.4	9.44	3.62e-37	24.92	8.94e-61	0.95
chr7-53	chr7	147408681	147408839	+	24.3	0.868	41	60	5.4	11.01	8.51e-41	28.75	2.29e-64	0.95
chr9-19	chr9	90127374	90127532	+	24.3	0.873	51	60	7.3	8.26	4.48e-34	25.6	1.88e-61	0.75
chr9-26	chr9	91839592	91839750	+	24.3	0.841	44	60	5.4	11.01	8.51e-41	18.23	5.18e-53	0.86
chr9-39	chr9	92451785	92451943	+	24.3	0.75	37	60	5.4	11.01	8.51e-41	26.89	1.1e-62	1.03
chr9-34	chr9	126841619	126841777	+	24.3	0.935	40	60	3.6	16.52	1.38e-50	35.26	1.61e-69	0.97
chr9-32	chr9	130341339	130341497	+	24.3	0.908	41	60	5.4	11.01	8.51e-41	21.86	1.67e-57	0.92
chr12-34	chr12	129035835	129035993	+	24.3	0.914	43	60	2.7	22.03	1.07e-57	33.98	1.39e-68	0.88
chr15-3	chr15	89319970	89320128	+	24.3	0.841	46	60	5.4	11.01	8.51e-41	28.1	8.58e-64	0.84
chr16-43	chr16	13923682	13923840	+	24.3	0.769	45	60	0.5	132.15	2.03e-103	21.73	2.33e-57	0.84
chr17-20	chr17	9175403	9175561	+	24.3	0.896	47	60	3.6	16.52	1.38e-50	23.51	2.56e-59	0.82
chr17-28	chr17	78942581	78942739	+	24.3	0.794	42	60	9.1	6.61	4.93e-29	21.99	1.19e-57	0.92
chr18-37	chr18	4847175	4847333	+	24.3	0.855	35	60	7.3	8.26	4.48e-34	17.88	1.55e-52	1.06
chr18-26	chr18	50916314	50916472	+	24.3	0.78	44	60	6.4	9.44	3.62e-37	17.88	1.55e-52	0.88
chr19-20	chr19	34169802	34169960	+	24.3	0.855	46	60	1.8	33.04	7.12e-68	34.61	4.78e-69	0.82
chr21-29	chr21	46746061	46746219	+	24.3	0.647	41	60	12.7	4.72	8.2e-22	13.74	4.21e-46	0.95
chrX-21	chrX	104996604	104996762	+	24.3	0.915	34	60	2.7	22.03	1.07e-57	36.64	1.7e-70	1.12
chr1-68	chr1	15815651	15815809	+	23.9	0.789	42	59	9.1	6.5	3.26e-28	31.96	6.02e-66	0.9
chr1-72	chr1	16575438	16575596	+	23.9	0.885	41	59	8.2	7.22	1.59e-30	23.41	2.94e-58	0.9
chr1-85	chr1	32936122	32936280	+	23.9	0.882	38	59	3.6	16.24	2.28e-49	26.44	2.97e-61	0.97
chr1-63	chr1	236879584	236879742	+	23.9	0.859	44	59	2.7	21.66	2.36e-56	32.52	2.21e-66	0.86
chr2-99	chr2	9477039	9477197	+	23.9	0.859	35	59	6.4	9.28	3.43e-36	22.97	8.58e-58	1.06
chr2-54	chr2	11761513	11761671	+	23.9	0.67	43	59	6.4	9.28	3.43e-36	23.86	9.89e-59	0.88
chr2-96	chr2	176333351	176333509	+	23.9	0.867	36	59	5.4	10.83	9.38e-40	24.67	1.53e-59	1.06
chr2-81	chr2	242825150	242825308	+	23.9	0.892	38	59	6.4	9.28	3.43e-36	18.85	5.79e-53	1
chr3-58	chr3	43077492	43077650	+	23.9	0.824	40	59	6.4	9.28	3.43e-36	22.01	9.61e-57	0.97
chr3-65	chr3	85029303	85029461	+	23.9	0.905	38	59	0.9	64.97	9.81e-84	22.83	1.22e-57	0.97
chr3-55	chr3	195620515	195620673	+	23.9	0.687	41	59	3.6	16.24	2.28e-49	16.26	2.14e-49	0.9
chr4-6	chr4	158430640	158430798	+	23.9	0.792	44	59	1.8	32.49	2.35e-66	24.5	2.23e-59	0.92
chr7-57	chr7	2197708	2197866	+	23.9	0.739	39	59	4.5	12.99	4.87e-44	24.83	1.04e-59	0.97
chr8-31	chr8	145840917	145841075	+	23.9	0.739	43	59	3.6	16.24	2.28e-49	20.08	1.65e-54	0.88
chr9-33	chr9	135068225	135068383	+	23.9	0.825	41	59	3.6	16.24	2.28e-49	22.27	4.87e-57	0.95
chr10-46	chr10	32063309	32063467	+	23.9	0.939	43	59	4.5	12.99	4.87e-44	33.41	4.73e-67	0.88
chr12-39	chr12	6314496	6314654	+	23.9	0.941	40	59	2.7	21.66	2.36e-56	26.83	1.3e-61	0.97
chr12-32	chr12	125500585	125500743	+	23.9	0.845	44	59	10	5.91	3.71e-26	29.64	4.45e-64	0.88
chr13-16	chr13	28319061	28319219	+	23.9	0.916	42	59	3.6	16.24	2.28e-49	36.03	6.24e-69	0.95
chr13-17	chr13	31621077	31621235	+	23.9	0.716	41	59	6.4	9.28	3.43e-36	18.28	3.15e-52	0.97
chr14-9	chr14	104009132	104009290	+	23.9	0.756	38	59	0.9	64.97	9.81e-84	20.53	4.77e-55	0.97
chr15-9	chr15	39464993	39465151	+	23.9	0.802	35	59	1.8	32.49	2.35e-66	23.86	9.89e-59	1.06
chr16-51	chr16	11651767	11651925	+	23.9	0.802	43	59	5.4	10.83	9.38e-40	27.63	2.41e-62	0.88
chr17-22	chr17	38507220	38507378	+	23.9	0.915	47	59	4.5	12.99	4.87e-44	17.42	4.72e-51	0.79
chr19-23	chr19	17664166	17664324	+	23.9	0.849	44	59	0.9	64.97	9.81e-84	29.4	7.04e-64	0.86
chrX-7	chrX	13740570	13740728	+	23.9	0.8	46	59	0.9	64.97	9.81e-84	27.84	1.57e-62	0.82
chr1-58	chr1	37454366	37454524	+	23.5	0.849	44	58	6.4	9.12	3.19e-35	20.53	3.86e-54	0.84
chr1-55	chr1	40103235	40103393	+	23.5	0.857	45	58	1.8	31.94	7.65e-65	19.96	1.81e-53	0.86
chr1-91	chr1	66749560	66749718	+	23.5	0.872	37	58	9.1	6.39	2.13e-27	21.76	1.52e-55	1.03
chr1-73	chr1	229439146	229439304	+	23.5	0.919	41	58	7.3	7.98	3.02e-32	22.3	3.93e-56	0.91
chr2-52	chr2	168344351	168344509	+	23.5	0.843	44	58	2.7	21.29	5.12e-55	22.3	3.93e-56	0.84
chr2-72	chr2	236057854	236058012	+	23.5	0.741	40	58	9.1	6.39	2.13e-27	16.57	4.89e-49	0.93
chr3-46	chr3	127145479	127145637	+	23.5	0.929	42	58	6.4	9.12	3.19e-35	23.16	4.84e-57	0.86
chr5-61	chr5	58069699	58069857	+	23.5	0.897	32	58	3.6	15.97	3.7e-48	29.14	1.32e-62	1.17
chr6-54	chr6	43847059	43847217	+	23.5	0.787	42	58	1.8	31.94	7.65e-65	14.51	6.7e-46	0.88
chr6-52	chr6	82767588	82767746	+	23.5	0.795	43	58	1.8	31.94	7.65e-65	23.16	4.84e-57	0.84
chr6-48	chr6	135218252	135218410	+	23.5	0.928	45	58	0.9	63.87	6.38e-82	27.37	4.37e-61	0.84
chr7-56	chr7	129794398	129794556	+	23.5	0.825	40	58	7.3	7.98	3.02e-32	36.87	2.35e-68	0.91
chr8-22	chr8	91688502	91688660	+	23.5	0.726	47	58	5.4	10.65	1.02e-38	17.45	2.89e-50	0.84
chr9-28	chr9	134153487	134153645	+	23.5	0.827	43	58	0.9	63.87	6.38e-82	21.51	2.94e-55	0.88
chr10-42	chr10	102757952	102758110	+	23.5	0.795	46	58	3.6	15.97	3.7e-48	18.43	1.45e-51	0.8
chr10-64	chr10	103648051	103648209	+	23.5	0.846	38	58	10.9	5.32	1.4e-23	18.62	8.23e-52	0.98
chr12-45	chr12	29725529	29725687	+	23.5	0.75	39	58	1.8	31.94	7.65e-65	22.58	1.97e-56	0.95
chr12-42	chr12	116996958	116997116	+	23.5	0.861	40	58	8.2	7.1	1.15e-29	22.58	1.97e-56	0.98
chr13-18	chr13	98432787	98432945	+	23.5	0.922	41	58	0.9	63.87	6.38e-82	23.01	6.9e-57	0.93
chr16-41	chr16	8814536	8814694	+	23.5	0.795	45	58	4.5	12.77	6.34e-43	13.58	2.36e-44	0.88
chr16-40	chr16	29685655	29685813	+	23.5	0.823	46	58	1.8	31.94	7.65e-65	27.58	2.86e-61	0.84
chr16-46	chr16	55536925	55537083	+	23.5	0.827	45	58	4.5	12.77	6.34e-43	23.31	3.38e-57	0.8
chr17-29	chr17	79359316	79359474	+	23.5	0.762	42	58	3.6	15.97	3.7e-48	16.65	3.8e-49	0.88
chr19-33	chr19	2783535	2783693	+	23.5	0.815	38	58	2.7	21.29	5.12e-55	16.88	1.78e-49	0.98
chr19-31	chr19	5193486	5193644	+	23.5	0.776	39	58	4.5	12.77	6.34e-43	22.87	9.81e-57	1.01
chr21-31	chr21	37459932	37460090	+	23.5	0.825	39	58	4.5	12.77	6.34e-43	15.71	9.05e-48	0.93
chr1-86	chr1	63590418	63590576	+	23.1	0.845	38	57	9.1	6.28	1.36e-26	15.92	2.73e-47	0.98
chr1-87	chr1	111299234	111299392	+	23.1	0.957	38	57	10	5.71	1.28e-24	29.1	1.57e-61	0.93
chr1-66	chr1	190110003	190110161	+	23.1	0.792	43	57	5.4	10.46	1.09e-37	24.32	3.01e-57	0.86
chr1-89	chr1	245679753	245679911	+	23.1	0.885	38	57	3.6	15.69	5.92e-47	16.36	6.34e-48	0.96
chr2-61	chr2	164574596	164574754	+	23.1	0.76	42	57	7.3	7.85	2.42e-31	16.29	8.11e-48	0.84
chr2-71	chr2	225060802	225060960	+	23.1	0.913	40	57	3.6	15.69	5.92e-47	21.52	2.38e-54	0.91
chr3-47	chr3	139727339	139727497	+	23.1	0.703	42	57	4.5	12.55	8.11e-42	19.51	4.87e-52	0.86
chr3-53	chr3	193062525	193062683	+	23.1	0.66	41	57	2.7	20.92	1.09e-53	9.62	8.03e-36	0.86
chr5-25	chr5	10138518	10138676	+	23.1	0.842	46	57	3.6	15.69	5.92e-47	21.13	6.34e-54	0.79
chr5-35	chr5	39132363	39132521	+	23.1	0.853	38	57	3.6	15.69	5.92e-47	20.41	4.26e-53	0.93
chr5-23	chr5	82331684	82331842	+	23.1	0.913	47	57	5.4	10.46	1.09e-37	19.95	1.46e-52	0.79
chr5-26	chr5	124948201	124948359	+	23.1	0.867	44	57	8.2	6.97	8.18e-29	25.36	3.02e-58	0.82
chr5-43	chr5	140875648	140875806	+	23.1	0.827	37	57	4.5	12.55	8.11e-42	19.09	1.58e-51	0.96
chr5-34	chr5	153681745	153681903	+	23.1	0.798	39	57	8.2	6.97	8.18e-29	26.11	6.17e-59	0.93
chr6-68	chr6	47890351	47890509	+	23.1	0.827	37	57	5.4	10.46	1.09e-37	23.99	6.33e-57	0.98
chr7-59	chr7	47608223	47608381	+	23.1	0.863	39	57	2.7	20.92	1.09e-53	26.5	2.74e-59	0.91
chr8-34	chr8	20125659	20125817	+	23.1	0.835	41	57	1.8	31.39	2.44e-63	20.76	1.66e-53	0.89
chr8-39	chr8	61317401	61317559	+	23.1	0.711	40	57	7.3	7.85	2.42e-31	11.95	1.06e-40	0.89
chr8-36	chr8	75862078	75862236	+	23.1	0.884	41	57	6.4	8.97	2.92e-34	37.77	8.6e-68	0.86
chr8-30	chr8	98787868	98788026	+	23.1	0.909	43	57	10	5.71	1.28e-24	24.15	4.37e-57	0.91
chr10-67	chr10	112554527	112554685	+	23.1	0.912	37	57	5.4	10.46	1.09e-37	23.21	3.89e-56	0.98
chr11-14	chr11	44622674	44622832	+	23.1	0.857	41	57	3.6	15.69	5.92e-47	31.99	8.57e-64	0.91
chr11-18	chr11	133902412	133902570	+	23.1	0.849	39	57	2.7	20.92	1.09e-53	20.17	7.92e-53	0.91
chr12-54	chr12	12764615	12764773	+	23.1	0.903	36	57	2.7	20.92	1.09e-53	21.78	1.23e-54	1.04
chr12-48	chr12	46384532	46384690	+	23.1	0.738	38	57	4.5	12.55	8.11e-42	21.65	1.71e-54	0.96
chr12-50	chr12	106053685	106053843	+	23.1	0.823	38	57	0.5	125.54	4.45e-97	25.92	9.22e-59	0.96
chr15-8	chr15	27737501	27737659	+	23.1	0.861	35	57	2.7	20.92	1.09e-53	39.45	7.68e-69	1.01
chr16-39	chr16	4572314	4572472	+	23.1	0.807	46	57	0.5	125.54	4.45e-97	26.9	1.2e-59	0.79
chr16-61	chr16	66369748	66369906	+	23.1	0.924	39	57	1.8	31.39	2.44e-63	31.99	8.57e-64	0.93
chr18-34	chr18	5285434	5285592	+	23.1	0.808	36	57	5.4	10.46	1.09e-37	28.18	9.29e-61	1.01
chr18-31	chr18	10403795	10403953	+	23.1	0.905	39	57	3.6	15.69	5.92e-47	17.66	1.04e-49	0.91
chr20-24	chr20	61983728	61983886	+	23.1	0.9	43	57	2.7	20.92	1.09e-53	41.77	3.2e-70	0.84
chr1-69	chr1	25174587	25174745	+	22.7	0.94	42	56	3.6	15.42	9.3e-46	31.15	4.46e-62	0.84
chr1-101	chr1	33808056	33808214	+	22.7	0.71	35	56	5.4	10.28	1.14e-36	19.17	9.51e-51	1.04
chr1-59	chr1	41865982	41866140	+	22.7	0.94	44	56	0.5	123.34	5.59e-95	12.07	3.11e-40	0.86
chr1-74	chr1	112423941	112424099	+	22.7	0.745	40	56	3.6	15.42	9.3e-46	15.17	2.2e-45	0.93
chr1-70	chr1	151147624	151147782	+	22.7	0.925	42	56	5.4	10.28	1.14e-36	30.07	2.99e-61	0.86
chr1-120	chr1	208465641	208465799	+	22.7	0.95	33	56	0.5	123.34	5.59e-95	54.5	2.33e-75	1.07
chr1-78	chr1	229830194	229830352	+	22.7	0.89	40	56	7.3	7.71	1.9e-30	21.27	3.7e-53	0.91
chr1-81	chr1	244211346	244211504	+	22.7	0.89	39	56	4.5	12.33	1.02e-40	6.27	3.82e-26	0.96
chr2-84	chr2	184339825	184339983	+	22.7	0.955	37	56	4.5	12.33	1.02e-40	29.56	7.54e-61	1.01
chr2-48	chr2	219751281	219751439	+	22.7	0.763	46	56	1.8	30.84	7.68e-62	26.03	7.25e-58	0.81
chr2-70	chr2	222890687	222890845	+	22.7	0.877	40	56	8.2	6.85	5.72e-28	19.82	1.6e-51	0.89
chr2-80	chr2	235943187	235943345	+	22.7	0.836	38	56	9.1	6.17	8.58e-26	19.71	2.16e-51	0.96
chr3-131	chr3	137914489	137914647	+	22.7	0.894	28	56	2.7	20.56	2.29e-52	28.13	1.1e-59	1.27
chr5-31	chr5	72950701	72950859	+	22.7	0.701	39	56	6.4	8.81	2.62e-33	17.89	3.69e-49	0.93
chr6-62	chr6	13153120	13153278	+	22.7	0.829	39	56	1.8	30.84	7.68e-62	24.06	5.06e-56	0.91
chr6-58	chr6	18511571	18511729	+	22.7	0.806	41	56	5.4	10.28	1.14e-36	23.73	1.06e-55	0.86
chr6-45	chr6	137283920	137284078	+	22.7	0.887	47	56	1.8	30.84	7.68e-62	26.23	4.84e-58	0.77
chr7-65	chr7	141109971	141110129	+	22.7	0.829	38	56	4.5	12.33	1.02e-40	19.17	9.51e-51	0.96
chr9-36	chr9	87593663	87593821	+	22.7	0.75	38	56	0.9	61.67	2.56e-78	16.61	1.85e-47	0.96
chr9-37	chr9	116411515	116411673	+	22.7	0.8	38	56	7.3	7.71	1.9e-30	21.94	7.08e-54	0.93
chr11-9	chr11	27465296	27465454	+	22.7	0.903	45	56	3.6	15.42	9.3e-46	33.87	4.72e-64	0.82
chr12-40	chr12	30590700	30590858	+	22.7	0.905	40	56	7.3	7.71	1.9e-30	27.47	4.01e-59	0.96
chr12-49	chr12	50377797	50377955	+	22.7	0.821	38	56	5.4	10.28	1.14e-36	23.26	3.12e-55	0.96
chr12-64	chr12	69928249	69928407	+	22.7	0.879	35	56	4.5	12.33	1.02e-40	30.07	2.99e-61	1.01
chr12-25	chr12	125867626	125867784	+	22.7	0.877	47	56	9.1	6.17	8.58e-26	24.06	5.06e-56	0.79
chr13-13	chr13	95359145	95359303	+	22.7	0.805	44	56	13.6	4.11	7.34e-18	16.93	6.71e-48	0.84
chr14-7	chr14	20268903	20269061	+	22.7	0.828	42	56	6.4	8.81	2.62e-33	24.06	5.06e-56	0.91
chr14-8	chr14	27436264	27436422	+	22.7	0.76	41	56	8.2	6.85	5.72e-28	19.49	3.93e-51	0.89
chr15-11	chr15	65707581	65707739	+	22.7	0.886	33	56	8.2	6.85	5.72e-28	45.9	2.92e-71	1.14
chr16-78	chr16	4295218	4295376	+	22.7	0.899	33	56	6.4	8.81	2.62e-33	32.3	6.2e-63	1.11
chr16-48	chr16	79321195	79321353	+	22.7	0.792	45	56	5.4	10.28	1.14e-36	31.43	2.74e-62	0.86
chr19-24	chr19	3655964	3656122	+	22.7	0.833	43	56	0.5	123.34	5.59e-95	29.56	7.54e-61	0.89
chr20-25	chr20	3776851	3777009	+	22.7	0.873	41	56	4.5	12.33	1.02e-40	17.02	5.19e-48	0.89
chr20-29	chr20	21595484	21595642	+	22.7	0.618	40	56	4.5	12.33	1.02e-40	13.16	3.53e-42	0.93
chr20-28	chr20	56145693	56145851	+	22.7	0.956	41	56	3.6	15.42	9.3e-46	40.56	2.53e-68	0.91
chr21-32	chr21	19980569	19980727	+	22.7	0.829	38	56	5.4	10.28	1.14e-36	14.78	8.47e-45	0.96
chr21-21	chr21	39420513	39420671	+	22.7	0.79	43	56	4.5	12.33	1.02e-40	15.64	4.35e-46	0.89
chr21-46	chr21	47343230	47343388	+	22.7	0.846	32	56	8.2	6.85	5.72e-28	20.28	4.7e-52	1.18
chrX-10	chrX	110208132	110208290	+	22.7	0.868	41	56	0.9	61.67	2.56e-78	25.46	2.39e-57	0.91
chr1-95	chr1	35835932	35836090	+	22.3	0.871	36	55	10.9	5.05	2.03e-21	21.68	1.12e-52	0.99
chr1-61	chr1	151031284	151031442	+	22.3	0.882	44	55	5.4	10.09	1.17e-35	12.55	2.11e-40	0.81
chr1-88	chr1	155841214	155841372	+	22.3	0.742	38	55	10	5.51	4.13e-23	14.7	6.5e-44	0.94
chr1-98	chr1	156383448	156383606	+	22.3	0.762	36	55	3.6	15.14	1.44e-44	12.78	8.25e-41	0.96
chr1-80	chr1	156474798	156474956	+	22.3	0.797	39	55	2.7	20.19	4.7e-51	14.46	1.56e-43	0.96
chr1-92	chr1	166916706	166916864	+	22.3	0.732	37	55	3.6	15.14	1.44e-44	19.92	9.54e-51	0.96
chr2-82	chr2	60591673	60591831	+	22.3	0.937	37	55	3.6	15.14	1.44e-44	15.79	1.67e-45	0.96
chr2-119	chr2	60593383	60593541	+	22.3	0.761	32	55	2.7	20.19	4.7e-51	15.57	3.39e-45	1.08
chr2-91	chr2	66532810	66532968	+	22.3	0.66	36	55	9.1	6.06	5.31e-25	17.13	2.46e-47	0.99
chr3-73	chr3	39207172	39207330	+	22.3	0.915	36	55	0.9	60.57	1.58e-76	22.84	7.26e-54	1.02
chr5-47	chr5	87959761	87959919	+	22.3	0.84	35	55	0.9	60.57	1.58e-76	11.05	1.28e-37	1.05
chr5-33	chr5	142563716	142563874	+	22.3	0.769	39	55	5.4	10.09	1.17e-35	16.96	4.12e-47	0.89
chr6-67	chr6	108977442	108977600	+	22.3	0.842	38	55	5.4	10.09	1.17e-35	28.55	5.45e-59	0.94
chr7-93	chr7	20554021	20554179	+	22.3	0.881	33	55	6.4	8.65	2.31e-32	17.04	3.18e-47	1.08
chr7-48	chr7	69557640	69557798	+	22.3	0.823	42	55	0.9	60.57	1.58e-76	16.01	8.15e-46	0.85
chr7-64	chr7	87830236	87830394	+	22.3	0.873	38	55	1.8	30.28	2.37e-60	27.19	7.26e-58	0.94
chr7-44	chr7	92384513	92384671	+	22.3	0.57	44	55	9.1	6.06	5.31e-25	12.88	5.64e-41	0.85
chr7-68	chr7	130005575	130005733	+	22.3	0.827	37	55	3.6	15.14	1.44e-44	23.47	1.75e-54	1.02
chr8-54	chr8	78921887	78922045	+	22.3	0.747	35	55	5.4	10.09	1.17e-35	19.8	1.29e-50	0.99
chr8-48	chr8	99903368	99903526	+	22.3	0.873	37	55	2.7	20.19	4.7e-51	27.63	3.11e-58	0.96
chr12-44	chr12	2433705	2433863	+	22.3	0.918	39	55	4.5	12.11	1.26e-39	34.96	1.12e-63	0.91
chr12-46	chr12	117096602	117096760	+	22.3	0.847	39	55	3.6	15.14	1.44e-44	21.68	1.12e-52	0.91
chr12-53	chr12	119201193	119201351	+	22.3	0.881	37	55	4.5	12.11	1.26e-39	22.69	1.03e-53	0.99
chr12-59	chr12	128043087	128043245	+	22.3	0.851	36	55	5.4	10.09	1.17e-35	29.79	5.68e-60	0.99
chr13-20	chr13	34185267	34185425	+	22.3	0.813	39	55	3.6	15.14	1.44e-44	19.47	3.17e-50	0.91
chr16-58	chr16	70759923	70760081	+	22.3	0.84	40	55	4.5	12.11	1.26e-39	16.01	8.15e-46	0.87
chr17-39	chr17	7792527	7792685	+	22.3	0.859	38	55	4.5	12.11	1.26e-39	17.48	8.62e-48	0.94
chr17-27	chr17	19352049	19352207	+	22.3	0.829	42	55	5.4	10.09	1.17e-35	22.25	2.9e-53	0.85
chr17-42	chr17	49440654	49440812	+	22.3	0.853	37	55	2.7	20.19	4.7e-51	20.15	5.18e-51	0.99
chr18-29	chr18	22636568	22636726	+	22.3	0.8	41	55	3.6	15.14	1.44e-44	27.63	3.11e-58	0.91
chr19-42	chr19	55770538	55770696	+	22.3	0.708	34	55	5.4	10.09	1.17e-35	25.57	1.89e-56	1.05
chr22-18	chr22	30100893	30101051	+	22.3	0.674	40	55	4.5	12.11	1.26e-39	10.74	5.36e-37	0.87
chr22-24	chr22	46393414	46393572	+	22.3	0.918	38	55	5.4	10.09	1.17e-35	20.64	1.49e-51	0.91
chr1-57	chr1	21972151	21972309	+	21.8	0.847	44	54	0.9	59.47	9.55e-75	28.03	1.56e-57	0.79
chr1-102	chr1	57538173	57538331	+	21.8	0.817	35	54	5.4	9.91	1.18e-34	24.92	7.11e-55	0.97
chr1-97	chr1	150552126	150552284	+	21.8	0.843	36	54	5.4	9.91	1.18e-34	16.41	1.48e-45	0.97
chr2-88	chr2	6209530	6209688	+	21.8	0.842	36	54	0.9	59.47	9.55e-75	15.79	1.03e-44	1
chr2-76	chr2	23260632	23260790	+	21.8	0.795	38	54	4.5	11.89	1.53e-38	27.57	3.68e-57	0.89
chr3-61	chr3	16105208	16105366	+	21.8	0.841	39	54	1.8	29.73	7.18e-59	18.58	2.59e-48	0.89
chr3-74	chr3	99363770	99363928	+	21.8	0.899	36	54	2.7	19.82	9.5e-50	24.37	2.22e-54	0.97
chr3-69	chr3	105221286	105221444	+	21.8	0.901	37	54	5.4	9.91	1.18e-34	17.61	4.04e-47	0.94
chr3-67	chr3	181469869	181470027	+	21.8	0.679	38	54	6.4	8.5	2.01e-31	8.47	2.28e-31	0.89
chr5-52	chr5	137727684	137727842	+	21.8	0.843	34	54	0.9	59.47	9.55e-75	27.35	5.63e-57	1.03
chr6-65	chr6	13273544	13273702	+	21.8	0.833	38	54	10	5.41	2.28e-22	24.73	1.04e-54	0.92
chr6-57	chr6	14549768	14549926	+	21.8	0.88	41	54	4.5	11.89	1.53e-38	24.55	1.52e-54	0.89
chr6-59	chr6	150903365	150903523	+	21.8	0.867	41	54	4.5	11.89	1.53e-38	19.9	7.71e-50	0.85
chr7-58	chr7	7758963	7759121	+	21.8	0.913	39	54	5.4	9.91	1.18e-34	19.22	4.62e-49	0.87
chr7-76	chr7	10161327	10161485	+	21.8	0.821	35	54	2.7	19.82	9.5e-50	12.06	7.8e-39	1.03
chr7-77	chr7	14801299	14801457	+	21.8	0.817	35	54	3.6	14.87	2.18e-43	22.88	5.85e-53	1
chr7-70	chr7	26486806	26486964	+	21.8	0.81	36	54	1.8	29.73	7.18e-59	19.33	3.44e-49	1
chr7-74	chr7	158771280	158771438	+	21.8	0.851	36	54	0.9	59.47	9.55e-75	19.33	3.44e-49	0.97
chr8-45	chr8	36957580	36957738	+	21.8	0.836	37	54	5.4	9.91	1.18e-34	33.64	1.13e-61	0.92
chr9-62	chr9	74427488	74427646	+	21.8	0.831	30	54	5.4	9.91	1.18e-34	26.91	1.3e-56	1.17
chr9-49	chr9	103997635	103997793	+	21.8	0.797	33	54	6.4	8.5	2.01e-31	16.73	5.43e-46	1.09
chr10-45	chr10	45350454	45350612	+	21.8	0.861	44	54	1.8	29.73	7.18e-59	19	8.26e-49	0.79
chr10-54	chr10	126337474	126337632	+	21.8	0.896	40	54	3.6	14.87	2.18e-43	25.48	2.22e-55	0.87
chr11-19	chr11	11532517	11532675	+	21.8	0.877	38	54	2.7	19.82	9.5e-50	50.2	7.71e-71	0.92
chr11-22	chr11	127321846	127322004	+	21.8	0.829	34	54	0.9	59.47	9.55e-75	21.02	4.63e-51	1.03
chr13-25	chr13	74862938	74863096	+	21.8	0.849	35	54	0.9	59.47	9.55e-75	12.46	1.53e-39	0.97
chr17-40	chr17	36880852	36881010	+	21.8	0.667	38	54	0.9	59.47	9.55e-75	20.76	8.77e-51	0.92
chr17-35	chr17	71338404	71338562	+	21.8	0.821	40	54	7.3	7.43	1.12e-28	20.39	2.25e-50	0.85
chr18-32	chr18	48064080	48064238	+	21.8	0.857	38	54	4.5	11.89	1.53e-38	21.16	3.35e-51	0.92
chr20-27	chr20	40021797	40021955	+	21.8	0.873	41	54	6.4	8.5	2.01e-31	26.08	6.71e-56	0.85
chr20-32	chr20	62792611	62792769	+	21.8	0.732	40	54	3.6	14.87	2.18e-43	12.55	1.06e-39	0.85
chr21-24	chr21	30517909	30518067	+	21.8	0.712	41	54	10	5.41	2.28e-22	11.6	5.29e-38	0.94
chr22-19	chr22	41636891	41637049	+	21.8	0.855	40	54	6.4	8.5	2.01e-31	19.56	1.9e-49	0.85
chr1-94	chr1	29139692	29139850	+	21.4	0.908	36	53	3.6	14.59	3.24e-42	22.01	3.73e-51	0.95
chr1-112	chr1	203247595	203247753	+	21.4	0.775	34	53	0.9	58.37	5.68e-73	12.27	1.59e-38	1
chr2-69	chr2	206586884	206587042	+	21.4	0.722	40	53	7.3	7.3	8.32e-28	17.19	9.25e-46	0.95
chr2-58	chr2	232253301	232253459	+	21.4	0.678	43	53	1.8	29.18	2.14e-57	16.03	3.09e-44	0.81
chr3-44	chr3	20065374	20065532	+	21.4	0.759	43	53	2.7	19.46	1.89e-48	25.59	1.75e-54	0.79
chr3-63	chr3	143823090	143823248	+	21.4	0.88	39	53	2.7	19.46	1.89e-48	22.77	6.69e-52	0.87
chr4-8	chr4	86763798	86763956	+	21.4	0.833	40	53	10	5.31	1.24e-21	27.28	6.67e-56	0.87
chr5-39	chr5	137090396	137090554	+	21.4	0.812	38	53	9.1	5.84	1.93e-23	15.01	8.1e-43	0.87
chr6-49	chr6	23656485	23656643	+	21.4	0.812	44	53	10	5.31	1.24e-21	15.8	6.35e-44	0.77
chr6-50	chr6	25369667	25369825	+	21.4	0.809	44	53	2.7	19.46	1.89e-48	15.36	2.59e-43	0.75
chr6-71	chr6	131065705	131065863	+	21.4	0.725	36	53	1.8	29.18	2.14e-57	17.94	1.1e-46	0.95
chr6-81	chr6	152690074	152690232	+	21.4	0.836	34	53	7.3	7.3	8.32e-28	25.59	1.75e-54	0.97
chr7-55	chr7	5535363	5535521	+	21.4	0.829	40	53	6.4	8.34	1.71e-30	20.9	5.16e-50	0.87
chr7-97	chr7	45925304	45925462	+	21.4	0.921	32	53	1.8	29.18	2.14e-57	26.62	2.33e-55	1.07
chr8-67	chr8	58714664	58714822	+	21.4	0.714	32	53	4.5	11.67	1.82e-37	17.56	3.23e-46	1.1
chr8-52	chr8	59169820	59169978	+	21.4	0.818	35	53	3.6	14.59	3.24e-42	17.28	7.13e-46	0.97
chr8-40	chr8	94417075	94417233	+	21.4	0.884	40	53	1.8	29.18	2.14e-57	41.27	3.81e-65	0.83
chr8-50	chr8	119061728	119061886	+	21.4	0.805	36	53	0.9	58.37	5.68e-73	19.89	6.23e-49	0.97
chr9-40	chr9	109249786	109249944	+	21.4	0.741	37	53	8.2	6.49	1.76e-25	17.28	7.13e-46	0.89
chr10-48	chr10	47054151	47054309	+	21.4	0.719	43	53	7.3	7.3	8.32e-28	13.81	4.84e-41	0.83
chr10-62	chr10	133990653	133990811	+	21.4	0.836	39	53	8.2	6.49	1.76e-25	25.4	2.6e-54	0.89
chr12-72	chr12	50615405	50615563	+	21.4	0.923	32	53	6.4	8.34	1.71e-30	17.75	1.89e-46	1.1
chr12-62	chr12	54318807	54318965	+	21.4	0.855	35	53	4.5	11.67	1.82e-37	25.2	3.84e-54	1
chr12-55	chr12	110511251	110511409	+	21.4	0.692	36	53	4.5	11.67	1.82e-37	16.1	2.43e-44	0.95
chr13-24	chr13	51259825	51259983	+	21.4	0.87	36	53	3.6	14.59	3.24e-42	19.31	2.78e-48	0.97
chr13-21	chr13	98120677	98120835	+	21.4	0.941	39	53	7.3	7.3	8.32e-28	22.93	4.71e-52	0.85
chr15-5	chr15	66315726	66315884	+	21.4	0.583	40	53	3.6	14.59	3.24e-42	17.85	1.44e-46	0.83
chr16-57	chr16	51474130	51474288	+	21.4	0.823	41	53	6.4	8.34	1.71e-30	15.36	2.59e-43	0.83
chr16-66	chr16	85384669	85384827	+	21.4	0.812	37	53	10	5.31	1.24e-21	16.59	5.53e-45	0.92
chr16-77	chr16	85855101	85855259	+	21.4	0.918	34	53	6.4	8.34	1.71e-30	36.68	1.67e-62	1
chr17-57	chr17	17370465	17370623	+	21.4	0.778	31	53	2.7	19.46	1.89e-48	19.31	2.78e-48	1.07
chr17-30	chr17	80288380	80288538	+	21.4	0.824	42	53	8.2	6.49	1.76e-25	33.01	3.81e-60	0.83
chr18-33	chr18	3604061	3604219	+	21.4	0.855	37	53	8.2	6.49	1.76e-25	15.14	5.15e-43	0.89
chr20-35	chr20	20444795	20444953	+	21.4	0.813	37	53	6.4	8.34	1.71e-30	18.44	2.76e-47	0.92
chr20-26	chr20	34767593	34767751	+	21.4	0.806	41	53	1.8	29.18	2.14e-57	27.06	1.02e-55	0.83
chr20-38	chr20	62730539	62730697	+	21.4	0.877	36	53	6.4	8.34	1.71e-30	27.51	4.37e-56	0.97
chr21-54	chr21	46430138	46430296	+	21.4	0.701	30	53	10	5.31	1.24e-21	14.74	1.98e-42	1.1
chr22-14	chr22	26097100	26097258	+	21.4	0.785	44	53	1.8	29.18	2.14e-57	21.44	1.41e-50	0.81
chr22-15	chr22	26669322	26669480	+	21.4	0.744	42	53	2.7	19.46	1.89e-48	15.28	3.26e-43	0.83
chr1-104	chr1	112278603	112278761	+	21	0.762	35	52	0.5	114.53	1.16e-86	10.98	1.58e-35	0.97
chr1-96	chr1	117878791	117878949	+	21	0.859	36	52	2.7	19.09	3.67e-47	24.35	2.06e-52	0.95
chr1-126	chr1	200594427	200594585	+	21	0.747	32	52	3.6	14.32	4.74e-41	12	2.34e-37	1.03
chr1-118	chr1	202099014	202099172	+	21	0.787	33	52	4.5	11.45	2.13e-36	9.61	8.26e-33	1
chr1-108	chr1	236803091	236803249	+	21	0.831	35	52	7.3	7.16	6.09e-27	21.89	4.22e-50	0.97
chr2-77	chr2	48541765	48541923	+	21	0.836	38	52	9.1	5.73	1.13e-22	21.03	3.03e-49	0.89
chr2-122	chr2	118593642	118593800	+	21	0.889	32	52	5.4	9.54	1.15e-32	36.39	3.49e-61	1.03
chr2-97	chr2	220376426	220376584	+	21	0.789	36	52	0.9	57.27	3.32e-71	12.22	9.56e-38	0.92
chr2-59	chr2	233180374	233180532	+	21	0.884	43	52	5.4	9.54	1.15e-32	31.15	9.07e-58	0.81
chr3-85	chr3	9464698	9464856	+	21	0.778	34	52	8.2	6.36	1.14e-24	18	6.71e-46	1
chr3-66	chr3	115418230	115418388	+	21	0.861	38	52	10	5.21	6.6e-21	20.12	2.74e-48	0.89
chr3-54	chr3	195310896	195311054	+	21	0.889	41	52	3.6	14.32	4.74e-41	29.18	2.4e-56	0.81
chr4-10	chr4	4482686	4482844	+	21	0.864	37	52	0.9	57.27	3.32e-71	21.31	1.58e-49	0.92
chr5-28	chr5	87956898	87957056	+	21	0.906	41	52	3.6	14.32	4.74e-41	10.28	3.49e-34	0.83
chr6-64	chr6	21588394	21588552	+	21	0.845	39	52	0.9	57.27	3.32e-71	13.01	4.83e-39	0.89
chr6-74	chr6	22150178	22150336	+	21	0.783	35	52	0.9	57.27	3.32e-71	10	1.31e-33	0.97
chr6-72	chr6	139795974	139796132	+	21	0.838	36	52	1.8	28.63	6.24e-56	26.33	4.14e-54	0.95
chr7-50	chr7	75924056	75924214	+	21	0.931	41	52	4.5	11.45	2.13e-36	41.53	4.35e-64	0.81
chr7-99	chr7	104053438	104053596	+	21	0.903	32	52	3.6	14.32	4.74e-41	20.9	4.17e-49	1.07
chr8-53	chr8	66151241	66151399	+	21	0.844	35	52	9.1	5.73	1.13e-22	19.05	4.02e-47	0.95
chr9-29	chr9	37650775	37650933	+	21	0.829	41	52	7.3	7.16	6.09e-27	28.17	1.42e-55	0.83
chr10-79	chr10	33435008	33435166	+	21	0.8	33	52	1.8	28.63	6.24e-56	22.97	3.79e-51	1
chr11-32	chr11	121223302	121223460	+	21	0.862	31	52	0.9	57.27	3.32e-71	20.37	1.47e-48	1.1
chr12-47	chr12	9216862	9217020	+	21	0.887	38	52	0.9	57.27	3.32e-71	33.74	1.6e-59	0.92
chr12-52	chr12	40452709	40452867	+	21	0.769	37	52	5.4	9.54	1.15e-32	10.32	3e-34	0.95
chr12-41	chr12	49581158	49581316	+	21	0.787	40	52	4.5	11.45	2.13e-36	12.6	2.2e-38	0.87
chr12-103	chr12	75514176	75514334	+	21	0.841	27	52	10	5.21	6.6e-21	19.87	5.04e-48	1.23
chr12-65	chr12	76236066	76236224	+	21	0.689	35	52	3.6	14.32	4.74e-41	12.13	1.37e-37	1
chr12-70	chr12	94821665	94821823	+	21	0.737	33	52	4.5	11.45	2.13e-36	18.2	3.87e-46	1.07
chr12-58	chr12	124763322	124763480	+	21	0.773	36	52	3.6	14.32	4.74e-41	19.99	3.72e-48	0.92
chr13-14	chr13	27540195	27540353	+	21	0.797	43	52	0.9	57.27	3.32e-71	21.74	5.89e-50	0.85
chr13-19	chr13	97844002	97844160	+	21	0.84	40	52	1.8	28.63	6.24e-56	21.03	3.03e-49	0.85
chr13-22	chr13	111774497	111774655	+	21	0.833	38	52	1.8	28.63	6.24e-56	25.31	3.04e-53	0.89
chr17-31	chr17	68638476	68638634	+	21	0.57	41	52	1.8	28.63	6.24e-56	12.41	4.62e-38	0.85
chr18-44	chr18	40194573	40194731	+	21	0.833	33	52	3.6	14.32	4.74e-41	26.99	1.2e-54	1.03
chr19-29	chr19	1667766	1667924	+	21	0.866	39	52	3.6	14.32	4.74e-41	22.65	7.64e-51	0.87
chr19-27	chr19	4584926	4585084	+	21	0.792	41	52	1.8	28.63	6.24e-56	28.17	1.42e-55	0.83
chr19-47	chr19	18391233	18391391	+	21	0.917	32	52	5.4	9.54	1.15e-32	23.64	9.03e-52	1.03
chr19-35	chr19	45640673	45640831	+	21	0.915	35	52	2.7	19.09	3.67e-47	38.56	1.87e-62	1
chr20-37	chr20	31380248	31380406	+	21	0.885	36	52	6.4	8.18	1.43e-29	22.19	2.14e-50	0.95
chr21-44	chr21	18799560	18799718	+	21	0.692	32	52	8.2	6.36	1.14e-24	10.62	7.63e-35	1.03
chr22-13	chr22	22292641	22292799	+	21	0.855	44	52	10.9	4.77	2.51e-19	12.22	9.56e-38	0.79
chr22-28	chr22	38590690	38590848	+	21	0.709	35	52	2.7	19.09	3.67e-47	27.22	7.9e-55	0.95
chr1-83	chr1	2064675	2064833	+	20.6	0.87	38	51	7.3	7.02	4.37e-26	18.58	1.02e-45	0.87
chr1-93	chr1	167298090	167298248	+	20.6	0.863	37	51	4.5	11.23	2.44e-35	23.53	1.04e-50	0.9
chr1-77	chr1	208279157	208279315	+	20.6	0.917	40	51	10	5.11	3.45e-20	15.35	9.85e-42	0.83
chr2-109	chr2	134448598	134448756	+	20.6	0.829	34	51	3.6	14.04	6.79e-40	19.86	4.08e-47	0.98
chr2-85	chr2	210798931	210799089	+	20.6	0.855	37	51	9.1	5.62	6.49e-22	16.46	3.45e-43	0.9
chr3-110	chr3	15675790	15675948	+	20.6	0.919	31	51	4.5	11.23	2.44e-35	13.69	2.23e-39	1.11
chr3-62	chr3	114618497	114618655	+	20.6	0.818	39	51	4.5	11.23	2.44e-35	14.44	1.79e-40	0.87
chr3-83	chr3	193678380	193678538	+	20.6	0.615	35	51	4.5	11.23	2.44e-35	10.73	2.03e-34	0.95
chr5-37	chr5	115802455	115802613	+	20.6	0.831	38	51	1.8	28.08	1.79e-54	24.25	2.39e-51	0.87
chr5-46	chr5	168193376	168193534	+	20.6	0.815	36	51	1.8	28.08	1.79e-54	16.46	3.45e-43	0.92
chr7-92	chr7	13063786	13063944	+	20.6	0.77	33	51	1.8	28.08	1.79e-54	18.58	1.02e-45	0.98
chr7-83	chr7	43347262	43347420	+	20.6	0.895	34	51	2.7	18.72	7.02e-46	22.22	1.73e-49	0.95
chr7-78	chr7	100087563	100087721	+	20.6	0.914	35	51	8.2	6.24	7.31e-24	27.15	9.36e-54	0.95
chr7-72	chr7	117686970	117687128	+	20.6	0.833	36	51	5.4	9.36	1.1e-31	15.2	1.56e-41	0.92
chr8-51	chr8	22411590	22411748	+	20.6	0.741	35	51	3.6	14.04	6.79e-40	15.81	2.42e-42	0.95
chr8-47	chr8	61925891	61926049	+	20.6	0.831	37	51	5.4	9.36	1.1e-31	15.42	7.82e-42	0.9
chr8-55	chr8	121704343	121704501	+	20.6	0.637	35	51	4.5	11.23	2.44e-35	14.31	2.76e-40	0.95
chr8-49	chr8	124934376	124934534	+	20.6	0.914	37	51	8.2	6.24	7.31e-24	28.11	1.69e-54	0.87
chr8-42	chr8	145005248	145005406	+	20.6	0.81	39	51	7.3	7.02	4.37e-26	22.69	6.16e-50	0.83
chr9-54	chr9	107826890	107827048	+	20.6	0.914	32	51	6.4	8.02	1.17e-28	33.09	5.41e-58	1.01
chr9-42	chr9	131136690	131136848	+	20.6	0.75	36	51	0.5	112.33	1.33e-84	13.24	1.11e-38	0.92
chr9-56	chr9	138703781	138703939	+	20.6	0.794	32	51	3.6	14.04	6.79e-40	18.26	2.36e-45	1.04
chr10-66	chr10	73804431	73804589	+	20.6	0.682	37	51	7.3	7.02	4.37e-26	17.95	5.38e-45	0.92
chr15-12	chr15	68877123	68877281	+	20.6	0.879	33	51	2.7	18.72	7.02e-46	32.42	1.5e-57	1.01
chr16-59	chr16	52469615	52469773	+	20.6	0.817	39	51	5.4	9.36	1.1e-31	22.22	1.73e-49	0.87
chr16-82	chr16	63468013	63468171	+	20.6	0.859	33	51	0.9	56.16	1.9e-69	20.9	3.38e-48	0.98
chr17-50	chr17	17284829	17284987	+	20.6	0.828	34	51	1.8	28.08	1.79e-54	16.04	1.18e-42	0.95
chr17-32	chr17	74001455	74001613	+	20.6	0.836	41	51	2.7	18.72	7.02e-46	32.75	9.03e-58	0.79
chr19-28	chr19	7917103	7917261	+	20.6	0.902	40	51	1.8	28.08	1.79e-54	28.88	4.49e-55	0.83
chr20-36	chr20	62837071	62837229	+	20.6	0.726	37	51	4.5	11.23	2.44e-35	16.9	9.79e-44	0.87
chr22-22	chr22	42784585	42784743	+	20.6	0.877	39	51	4.5	11.23	2.44e-35	26.25	4.88e-53	0.87
chrX-15	chrX	9896282	9896440	+	20.6	0.797	37	51	0.9	56.16	1.9e-69	24.82	7.7e-52	0.9
chrX-18	chrX	111074567	111074725	+	20.6	0.667	36	51	8.2	6.24	7.31e-24	19.86	4.08e-47	0.9
chr1-130	chr1	21444223	21444381	+	20.2	0.931	31	50	3.6	13.77	9.55e-39	18.11	2.49e-44	1.02
chr1-90	chr1	36831713	36831871	+	20.2	0.753	37	50	0.9	55.06	1.07e-67	19.71	4.46e-46	0.87
chr1-143	chr1	90404874	90405032	+	20.2	0.815	30	50	4.5	11.01	2.75e-34	15.89	1.17e-41	1.09
chr2-118	chr2	17265261	17265419	+	20.2	0.906	32	50	5.4	9.18	1.03e-30	27.56	4.76e-53	1.02
chr2-105	chr2	42106615	42106773	+	20.2	0.783	34	50	7.3	6.88	3.08e-25	28.84	5.36e-54	0.93
chr2-67	chr2	111616052	111616210	+	20.2	0.866	40	50	2.7	18.35	1.32e-44	14.09	3.2e-39	0.81
chr2-95	chr2	122777463	122777621	+	20.2	0.647	36	50	2.7	18.35	1.32e-44	18	3.28e-44	0.87
chr2-68	chr2	159579850	159580008	+	20.2	0.716	40	50	8.2	6.12	4.58e-23	17.21	2.77e-43	0.81
chr3-100	chr3	40783391	40783549	+	20.2	0.963	32	50	3.6	13.77	9.55e-39	24.14	2.78e-50	0.98
chr3-52	chr3	167453325	167453483	+	20.2	0.9	41	50	7.3	6.88	3.08e-25	20.09	1.79e-46	0.81
chr3-64	chr3	186174741	186174899	+	20.2	0.812	39	50	6.4	7.87	9.42e-28	19.35	1.09e-45	0.83
chr5-38	chr5	116598352	116598510	+	20.2	0.707	38	50	7.3	6.88	3.08e-25	18.65	6.17e-45	0.85
chr6-80	chr6	138833634	138833792	+	20.2	0.892	34	50	6.4	7.87	9.42e-28	18.32	1.43e-44	0.93
chr7-75	chr7	5742954	5743112	+	20.2	0.764	35	50	11.8	4.24	1.28e-16	21.78	3.85e-48	0.9
chr7-85	chr7	52566166	52566324	+	20.2	0.93	34	50	0.5	110.13	1.49e-82	23.78	5.81e-50	0.95
chr7-108	chr7	92442746	92442904	+	20.2	0.903	31	50	0.5	110.13	1.49e-82	20.9	2.73e-47	1.09
chr7-87	chr7	105478557	105478715	+	20.2	0.716	34	50	11.8	4.24	1.28e-16	14.55	7.15e-40	0.93
chr7-88	chr7	107334997	107335155	+	20.2	0.829	34	50	3.6	13.77	9.55e-39	16.57	1.66e-42	0.95
chr7-60	chr7	108363808	108363966	+	20.2	0.947	39	50	1.8	27.53	5.02e-53	23.78	5.81e-50	0.83
chr7-61	chr7	139440135	139440293	+	20.2	0.849	39	50	4.5	11.01	2.75e-34	19.84	3.3e-46	0.83
chr8-61	chr8	8256319	8256477	+	20.2	0.95	33	50	1.8	27.53	5.02e-53	23.24	1.72e-49	1.02
chr8-44	chr8	137035517	137035675	+	20.2	0.814	38	50	5.4	9.18	1.03e-30	13.2	6.75e-38	0.85
chr9-31	chr9	104205821	104205979	+	20.2	0.598	41	50	3.6	13.77	9.55e-39	16.93	6.02e-43	0.77
chr10-65	chr10	48361504	48361662	+	20.2	0.883	37	50	3.6	13.77	9.55e-39	28.57	8.36e-54	0.85
chr10-72	chr10	65473125	65473283	+	20.2	0.702	35	50	8.2	6.12	4.58e-23	9.24	7.52e-31	0.93
chr10-51	chr10	80821464	80821622	+	20.2	0.713	42	50	2.7	18.35	1.32e-44	16.31	3.49e-42	0.79
chr10-53	chr10	86004387	86004545	+	20.2	0.689	40	50	2.7	18.35	1.32e-44	16.93	6.02e-43	0.81
chr11-24	chr11	68924765	68924923	+	20.2	0.829	33	50	2.7	18.35	1.32e-44	26.17	5.75e-52	0.98
chr12-51	chr12	110165082	110165240	+	20.2	0.847	38	50	1.8	27.53	5.02e-53	15.97	9.23e-42	0.87
chr13-26	chr13	24613326	24613484	+	20.2	0.843	34	50	6.4	7.87	9.42e-28	24.52	1.31e-50	0.95
chr13-23	chr13	46964199	46964357	+	20.2	0.866	36	50	1.8	27.53	5.02e-53	21.04	1.98e-47	0.87
chr15-6	chr15	70404051	70404209	+	20.2	0.819	39	50	2.7	18.35	1.32e-44	27.81	3.1e-53	0.85
chr16-42	chr16	11875704	11875862	+	20.2	0.864	45	50	3.6	13.77	9.55e-39	20.49	7.07e-47	0.73
chr16-69	chr16	13874307	13874465	+	20.2	0.735	35	50	10.9	4.59	5.66e-18	13.97	4.87e-39	0.93
chr16-63	chr16	57673246	57673404	+	20.2	0.763	38	50	10	5.01	1.77e-19	14.42	1.1e-39	0.87
chr17-62	chr17	80666074	80666232	+	20.2	0.915	31	50	6.4	7.87	9.42e-28	28.84	5.36e-54	1.05
chr19-45	chr19	17586594	17586752	+	20.2	0.889	33	50	7.3	6.88	3.08e-25	40.98	2.07e-61	0.95
chr19-50	chr19	46463890	46464048	+	20.2	0.869	32	50	0.9	55.06	1.07e-67	25.74	1.28e-51	0.98
chr20-50	chr20	8970706	8970864	+	20.2	0.851	32	50	8.2	6.12	4.58e-23	18.76	4.64e-45	1.02
chr20-42	chr20	46915746	46915904	+	20.2	0.823	35	50	6.4	7.87	9.42e-28	22.57	7.03e-49	0.9
chrX-29	chrX	89331056	89331214	+	20.2	0.885	31	50	2.7	18.35	1.32e-44	25.53	1.91e-51	1.02
chr1-84	chr1	2323037	2323195	+	19.8	0.924	38	49	7.3	6.75	2.13e-24	26.31	4.52e-51	0.87
chr1-116	chr1	155944653	155944811	+	19.8	0.882	33	49	3.6	13.49	1.32e-37	10.6	6.81e-33	0.95
chr1-106	chr1	183971386	183971544	+	19.8	0.84	35	49	0.9	53.96	5.87e-66	24.42	1.53e-49	0.9
chr2-87	chr2	2336916	2337074	+	19.8	0.946	36	49	0.9	53.96	5.87e-66	21.2	1.16e-46	0.9
chr2-65	chr2	6676806	6676964	+	19.8	0.791	40	49	2.7	17.99	2.42e-43	13.04	6.07e-37	0.81
chr2-106	chr2	86263276	86263434	+	19.8	0.775	34	49	5.4	8.99	9.47e-30	15.65	1.48e-40	0.98
chr2-144	chr2	174115172	174115330	+	19.8	0.797	30	49	9.1	5.4	2.02e-20	19.32	8.79e-45	1.05
chr3-93	chr3	75178354	75178512	+	19.8	0.818	33	49	1.8	26.98	1.38e-51	29.07	4.07e-53	0.95
chr3-94	chr3	148048290	148048448	+	19.8	0.828	33	49	0.9	53.96	5.87e-66	22.95	2.81e-48	0.95
chr3-72	chr3	188665306	188665464	+	19.8	0.891	37	49	10	4.91	8.91e-19	18.5	6.59e-44	0.85
chr4-17	chr4	58276483	58276641	+	19.8	0.873	34	49	1.8	26.98	1.38e-51	20.21	1.07e-45	0.95
chr5-50	chr5	87341733	87341891	+	19.8	0.794	34	49	3.6	13.49	1.32e-37	10.71	4.28e-33	0.95
chr5-32	chr5	87437185	87437343	+	19.8	0.859	39	49	0.5	107.92	1.64e-80	15.9	7.24e-41	0.85
chr6-89	chr6	114053805	114053963	+	19.8	0.722	32	49	6.4	7.71	7.43e-27	20.08	1.45e-45	0.98
chr6-75	chr6	114147064	114147222	+	19.8	0.818	35	49	2.7	17.99	2.42e-43	19.57	4.86e-45	0.9
chr7-69	chr7	12811203	12811361	+	19.8	0.8	36	49	8.2	6	2.81e-22	19.82	2.67e-45	0.9
chr7-98	chr7	83068531	83068689	+	19.8	0.902	32	49	0.5	107.92	1.64e-80	21.05	1.61e-46	1.05
chr7-73	chr7	150676316	150676474	+	19.8	0.757	36	49	7.3	6.75	2.13e-24	13.21	3.38e-37	0.87
chr8-60	chr8	5605756	5605914	+	19.8	0.753	33	49	3.6	13.49	1.32e-37	15.57	1.87e-40	1.02
chr10-68	chr10	11251859	11252017	+	19.8	0.833	36	49	5.4	8.99	9.47e-30	18.61	4.97e-44	0.93
chr10-83	chr10	80673600	80673758	+	19.8	0.774	32	49	5.4	8.99	9.47e-30	16.15	3.51e-41	1.05
chr11-29	chr11	105654109	105654267	+	19.8	0.766	32	49	3.6	13.49	1.32e-37	20.49	5.72e-46	0.98
chr12-63	chr12	54752886	54753044	+	19.8	0.783	35	49	4.5	10.79	3.03e-33	21.49	6.04e-47	0.93
chr13-35	chr13	67460475	67460633	+	19.8	0.881	28	49	0.9	53.96	5.87e-66	21.49	6.04e-47	1.17
chr14-10	chr14	51897368	51897526	+	19.8	0.962	37	49	4.5	10.79	3.03e-33	35.08	5.38e-57	0.9
chr16-83	chr16	13204127	13204285	+	19.8	0.867	32	49	1.8	26.98	1.38e-51	17.64	5.91e-43	1.05
chr16-76	chr16	62772796	62772954	+	19.8	0.688	34	49	9.1	5.4	2.02e-20	15.98	5.69e-41	0.93
chr17-38	chr17	904136	904294	+	19.8	0.921	38	49	2.7	17.99	2.42e-43	13.39	1.87e-37	0.9
chr17-36	chr17	19168009	19168167	+	19.8	0.762	39	49	3.6	13.49	1.32e-37	15.42	2.98e-40	0.83
chr17-46	chr17	42422326	42422484	+	19.8	0.929	35	49	6.4	7.71	7.43e-27	38.15	9.86e-59	0.93
chr17-37	chr17	55989596	55989754	+	19.8	0.722	39	49	5.4	8.99	9.47e-30	12.11	1.73e-35	0.85
chr18-48	chr18	52442450	52442608	+	19.8	0.708	32	49	9.1	5.4	2.02e-20	12.41	5.83e-36	1.02
chr19-36	chr19	871047	871205	+	19.8	0.831	34	49	5.4	8.99	9.47e-30	24.82	7.15e-50	0.93
chr19-32	chr19	2181720	2181878	+	19.8	0.75	38	49	3.6	13.49	1.32e-37	23.66	6.71e-49	0.83
chr19-39	chr19	30097092	30097250	+	19.8	0.964	34	49	7.3	6.75	2.13e-24	35.91	1.78e-57	0.95
chr19-43	chr19	56805824	56805982	+	19.8	0.917	34	49	4.5	10.79	3.03e-33	24.42	1.53e-49	0.93
chr20-48	chr20	45200917	45201075	+	19.8	0.938	34	49	0.9	53.96	5.87e-66	17.85	3.45e-43	0.95
chr20-43	chr20	48066960	48067118	+	19.8	0.922	35	49	0.9	53.96	5.87e-66	28.26	1.55e-52	0.93
chr21-35	chr21	45079250	45079408	+	19.8	0.825	37	49	10.9	4.5	2.61e-17	17.24	1.7e-42	0.85
chr1-134	chr1	61298980	61299138	+	19.4	0.679	31	48	2.7	17.62	4.35e-42	13.47	7.65e-37	1.02
chr1-138	chr1	202102205	202102363	+	19.4	0.797	31	48	1.8	26.43	3.74e-50	9.97	4.25e-31	1.02
chr1-119	chr1	203294666	203294824	+	19.4	0.782	33	48	4.5	10.57	3.28e-32	9.12	1.99e-29	0.93
chr1-107	chr1	228083807	228083965	+	19.4	0.853	35	48	4.5	10.57	3.28e-32	19.67	2.91e-44	0.96
chr2-73	chr2	19278596	19278754	+	19.4	0.857	39	48	0.9	52.86	3.17e-64	18.34	7.01e-43	0.81
chr2-90	chr2	55647141	55647299	+	19.4	0.753	36	48	0.9	52.86	3.17e-64	14.44	3.37e-38	0.9
chr2-78	chr2	75633526	75633684	+	19.4	0.594	38	48	3.6	13.22	1.78e-36	12.01	1.24e-34	0.85
chr3-80	chr3	62407047	62407205	+	19.4	0.902	35	48	1.8	26.43	3.74e-50	31.47	1.14e-53	0.9
chr3-104	chr3	105117384	105117542	+	19.4	0.831	32	48	5.4	8.81	8.54e-29	13.84	2.26e-37	0.99
chr3-70	chr3	140814147	140814305	+	19.4	0.831	37	48	5.4	8.81	8.54e-29	16.61	6.28e-41	0.85
chr3-68	chr3	182834000	182834158	+	19.4	0.747	38	48	6.4	7.55	5.75e-26	22.82	3.22e-47	0.81
chr3-76	chr3	195443869	195444027	+	19.4	0.75	36	48	2.7	17.62	4.35e-42	17.28	1.04e-41	0.9
chr4-14	chr4	100389193	100389351	+	19.4	0.917	36	48	7.3	6.61	1.44e-23	19.42	5.29e-44	0.93
chr5-44	chr5	3430153	3430311	+	19.4	0.808	36	48	0.9	52.86	3.17e-64	18.12	1.22e-42	0.85
chr5-62	chr5	141225714	141225872	+	19.4	0.897	32	48	9.1	5.29	1.1e-19	17.38	8.03e-42	0.96
chr6-116	chr6	102224942	102225100	+	19.4	0.741	28	48	7.3	6.61	1.44e-23	15.65	9.11e-40	1.1
chr7-81	chr7	13959922	13960080	+	19.4	0.781	34	48	3.6	13.22	1.78e-36	21.06	1.3e-45	0.93
chr7-90	chr7	137846449	137846607	+	19.4	0.852	34	48	3.6	13.22	1.78e-36	24.71	8.34e-49	0.9
chr8-62	chr8	28747794	28747952	+	19.4	0.757	33	48	10.9	4.41	1.18e-16	15.41	1.84e-39	0.93
chr9-30	chr9	95512046	95512204	+	19.4	0.635	41	48	5.4	8.81	8.54e-29	19.17	9.52e-44	0.81
chr9-45	chr9	129140002	129140160	+	19.4	0.793	34	48	7.3	6.61	1.44e-23	13.91	1.83e-37	0.9
chr9-68	chr9	135772524	135772682	+	19.4	0.806	29	48	3.6	13.22	1.78e-36	15.33	2.31e-39	1.06
chr10-93	chr10	105906755	105906913	+	19.4	0.794	31	48	0.5	105.72	1.77e-78	21.99	1.8e-46	1.02
chr10-76	chr10	113360660	113360818	+	19.4	0.778	34	48	3.6	13.22	1.78e-36	20.34	6.33e-45	0.9
chr12-68	chr12	6873155	6873313	+	19.4	0.846	33	48	3.6	13.22	1.78e-36	19.67	2.91e-44	0.93
chr15-13	chr15	46570492	46570650	+	19.4	0.805	32	48	1.8	26.43	3.74e-50	18.34	7.01e-43	0.99
chr16-81	chr16	48382000	48382158	+	19.4	0.895	33	48	4.5	10.57	3.28e-32	32.15	4.23e-54	0.96
chr16-65	chr16	85253972	85254130	+	19.4	0.779	37	48	5.4	8.81	8.54e-29	21.67	3.51e-46	0.88
chr17-56	chr17	5568614	5568772	+	19.4	0.927	31	48	3.6	13.22	1.78e-36	30.2	7.73e-53	0.99
chr17-41	chr17	35679912	35680070	+	19.4	0.873	37	48	2.7	17.62	4.35e-42	27.68	4.37e-51	0.83
chr18-42	chr18	44337732	44337890	+	19.4	0.851	34	48	2.7	17.62	4.35e-42	13.65	4.17e-37	0.96
chr18-59	chr18	65177073	65177231	+	19.4	0.836	28	48	10	4.81	4.39e-18	12.25	5.05e-35	1.1
chr19-44	chr19	2983000	2983158	+	19.4	0.823	33	48	5.4	8.81	8.54e-29	19.67	2.91e-44	0.96
chr19-46	chr19	15532641	15532799	+	19.4	0.877	32	48	4.5	10.57	3.28e-32	21.51	4.89e-46	0.96
chr19-64	chr19	38146342	38146500	+	19.4	0.757	28	48	0.9	52.86	3.17e-64	17.28	1.04e-41	1.14
chr21-38	chr21	36577719	36577877	+	19.4	0.779	35	48	9.1	5.29	1.1e-19	12.15	7.24e-35	0.9
chr22-30	chr22	18886166	18886324	+	19.4	0.833	33	48	5.4	8.81	8.54e-29	21.99	1.8e-46	0.96
chr22-48	chr22	45725618	45725776	+	19.4	0.843	28	48	2.7	17.62	4.35e-42	20.91	1.79e-45	1.14
chrX-19	chrX	39945967	39946125	+	19.4	0.795	35	48	4.5	10.57	3.28e-32	20.48	4.63e-45	0.9
chrX-11	chrX	46683062	46683220	+	19.4	0.887	40	48	0.5	105.72	1.77e-78	36.91	6.73e-57	0.79
chr1-164	chr1	6390491	6390649	+	19	0.839	28	47	10.9	4.31	5.23e-16	21.85	2.04e-45	1.07
chr1-158	chr1	56901772	56901930	+	19	0.779	29	47	9.1	5.18	5.83e-19	13.19	1.03e-35	1.07
chr1-103	chr1	61803875	61804033	+	19	0.803	35	47	2.7	17.25	7.68e-41	19.14	7.69e-43	0.85
chr1-115	chr1	120507793	120507951	+	19	0.915	33	47	0.9	51.76	1.67e-62	20.47	3.75e-44	0.93
chr2-180	chr2	3286355	3286513	+	19	0.879	26	47	0.5	103.52	1.87e-76	24	2.99e-47	1.15
chr2-100	chr2	10036433	10036591	+	19	0.711	35	47	6.4	7.39	4.35e-25	14.57	1.34e-37	0.93
chr2-117	chr2	14813802	14813960	+	19	0.851	32	47	8.2	5.75	9.98e-21	17.85	1.69e-41	1
chr2-94	chr2	109907760	109907918	+	19	0.855	36	47	1.8	25.88	9.88e-49	27.36	7.95e-50	0.83
chr3-109	chr3	14494472	14494630	+	19	0.701	31	47	0.9	51.76	1.67e-62	19.78	1.74e-43	0.96
chr3-95	chr3	15752606	15752764	+	19	0.873	32	47	0.9	51.76	1.67e-62	19.92	1.29e-43	0.93
chr3-49	chr3	25333079	25333237	+	19	0.684	41	47	6.4	7.39	4.35e-25	13.94	9.14e-37	0.79
chr3-99	chr3	29494852	29495010	+	19	0.889	32	47	1.8	25.88	9.88e-49	18.77	1.83e-42	0.93
chr3-89	chr3	35814272	35814430	+	19	0.938	33	47	0.9	51.76	1.67e-62	17.43	4.93e-41	0.93
chr3-91	chr3	65582729	65582887	+	19	0.708	33	47	1.8	25.88	9.88e-49	9.92	2.09e-30	0.91
chr3-87	chr3	66503058	66503216	+	19	0.646	34	47	7.3	6.47	9.54e-23	12.9	2.72e-35	0.88
chr3-116	chr3	116165082	116165240	+	19	0.833	30	47	2.7	17.25	7.68e-41	17.64	2.9e-41	1
chr4-21	chr4	41624881	41625039	+	19	0.907	32	47	1.8	25.88	9.88e-49	40.11	2.12e-57	0.93
chr4-12	chr4	53156701	53156859	+	19	0.822	37	47	3.6	12.94	2.35e-35	21.22	7.62e-45	0.85
chr4-23	chr4	55198798	55198956	+	19	0.852	32	47	4.5	10.35	3.48e-31	15.74	4.44e-39	0.93
chr4-24	chr4	105413774	105413932	+	19	0.921	32	47	3.6	12.94	2.35e-35	16.26	1.04e-39	0.93
chr5-75	chr5	124071282	124071440	+	19	0.864	30	47	5.4	8.63	7.54e-28	15.83	3.5e-39	1.03
chr5-76	chr5	125789976	125790134	+	19	0.781	30	47	4.5	10.35	3.48e-31	20.76	2e-44	1
chr6-73	chr6	21186112	21186270	+	19	0.794	35	47	7.3	6.47	9.54e-23	17.22	8.33e-41	0.85
chr7-63	chr7	73588442	73588600	+	19	0.814	38	47	2.7	17.25	7.68e-41	20.47	3.75e-44	0.81
chr8-46	chr8	56014457	56014615	+	19	0.803	37	47	1.8	25.88	9.88e-49	16.54	4.97e-40	0.85
chr8-76	chr8	75988625	75988783	+	19	0.909	30	47	1.8	25.88	9.88e-49	21.22	7.62e-45	1.03
chr8-68	chr8	122466981	122467139	+	19	0.881	32	47	3.6	12.94	2.35e-35	21.06	1.05e-44	1
chr8-65	chr8	123208412	123208570	+	19	0.794	33	47	7.3	6.47	9.54e-23	15.57	7.11e-39	0.93
chr9-44	chr9	97547972	97548130	+	19	0.803	34	47	5.4	8.63	7.54e-28	14.94	4.45e-38	0.91
chr10-71	chr10	14667747	14667905	+	19	0.841	35	47	0.9	51.76	1.67e-62	16.36	8.17e-40	0.88
chr10-59	chr10	71252172	71252330	+	19	0.915	39	47	0.9	51.76	1.67e-62	15.66	5.62e-39	0.81
chr12-67	chr12	6960962	6961120	+	19	0.822	34	47	7.3	6.47	9.54e-23	19.39	4.27e-43	0.88
chr12-76	chr12	55382372	55382530	+	19	0.857	31	47	4.5	10.35	3.48e-31	20.47	3.75e-44	1
chr12-85	chr12	125183420	125183578	+	19	0.891	30	47	3.6	12.94	2.35e-35	19.65	2.36e-43	1
chr14-14	chr14	73943113	73943271	+	19	0.911	33	47	0.9	51.76	1.67e-62	26.38	4.19e-49	0.91
chr16-73	chr16	20622822	20622980	+	19	0.785	34	47	0.9	51.76	1.67e-62	21.37	5.5e-45	0.91
chr16-84	chr16	20817804	20817962	+	19	0.75	32	47	1.8	25.88	9.88e-49	13.94	9.14e-37	0.93
chr17-54	chr17	21098160	21098318	+	19	0.841	33	47	1.8	25.88	9.88e-49	32.9	1.83e-53	0.91
chr17-60	chr17	46835165	46835323	+	19	0.961	31	47	4.5	10.35	3.48e-31	23.24	1.28e-46	1
chr17-61	chr17	47892602	47892760	+	19	0.915	31	47	10	4.71	2.12e-17	15.91	2.76e-39	1
chr17-34	chr17	53811753	53811911	+	19	0.869	40	47	1.8	25.88	9.88e-49	19.14	7.69e-43	0.79
chr17-44	chr17	64536358	64536516	+	19	0.773	36	47	4.5	10.35	3.48e-31	13.94	9.14e-37	0.85
chr18-38	chr18	38157278	38157436	+	19	0.716	35	47	0.9	51.76	1.67e-62	10.13	8.72e-31	0.88
chr18-36	chr18	55768558	55768716	+	19	0.762	36	47	9.1	5.18	5.83e-19	14.08	6.02e-37	0.83
chr18-50	chr18	73496511	73496669	+	19	0.795	31	47	0.5	103.52	1.87e-76	22.87	2.6e-46	1
chr19-38	chr19	5035914	5036072	+	19	0.764	34	47	3.6	12.94	2.35e-35	10.8	5.63e-32	0.91
chr20-39	chr20	13781512	13781670	+	19	0.815	35	47	1.8	25.88	9.88e-49	34.44	2.25e-54	0.88
chr20-69	chr20	60943265	60943423	+	19	0.875	27	47	0.9	51.76	1.67e-62	25.46	2.08e-48	1.11
chr22-27	chr22	37782595	37782753	+	19	0.821	35	47	7.3	6.47	9.54e-23	18.65	2.43e-42	0.88
chr22-40	chr22	40822707	40822865	+	19	0.757	30	47	3.6	12.94	2.35e-35	21.37	5.5e-45	1.03
chr22-25	chr22	46452082	46452240	+	19	0.855	36	47	1.8	25.88	9.88e-49	11.17	1.33e-32	0.88
chrX-20	chrX	39626165	39626323	+	19	0.962	34	47	0.5	103.52	1.87e-76	35.27	7.58e-55	0.91
chr1-124	chr1	156360277	156360435	+	18.6	0.797	32	46	2.7	16.89	1.33e-39	9.27	1.41e-28	0.94
chr1-117	chr1	175832881	175833039	+	18.6	0.859	33	46	8.2	5.63	5.77e-20	19.1	6.21e-42	0.91
chr1-191	chr1	179176038	179176196	+	18.6	0.873	27	46	8.2	5.63	5.77e-20	13.64	1.28e-35	1.08
chr1-149	chr1	230818211	230818369	+	18.6	0.803	30	46	5.4	8.44	6.52e-27	14.05	3.7e-36	1
chr2-89	chr2	11508077	11508235	+	18.6	0.891	36	46	7.3	6.33	6.2e-22	22.92	2.09e-45	0.85
chr2-159	chr2	33049578	33049736	+	18.6	0.859	28	46	4.5	10.13	3.61e-30	20.18	5.66e-43	1.04
chr2-162	chr2	100497450	100497608	+	18.6	0.721	28	46	0.5	101.32	1.94e-74	17.37	3.93e-40	1.12
chr2-83	chr2	147956214	147956372	+	18.6	0.725	37	46	7.3	6.33	6.2e-22	16.47	3.93e-39	0.81
chr2-134	chr2	149373098	149373256	+	18.6	0.762	31	46	1.8	25.33	2.56e-47	16.37	5.04e-39	0.94
chr2-103	chr2	166319095	166319253	+	18.6	0.731	35	46	4.5	10.13	3.61e-30	17.91	1.03e-40	0.85
chr2-137	chr2	218508799	218508957	+	18.6	0.926	31	46	7.3	6.33	6.2e-22	25.14	3.6e-47	0.94
chr3-77	chr3	3746913	3747071	+	18.6	0.877	35	46	4.5	10.13	3.61e-30	21.07	8.53e-44	0.85
chr3-84	chr3	9444565	9444723	+	18.6	0.845	34	46	2.7	16.89	1.33e-39	9.68	2.39e-29	0.85
chr3-108	chr3	13521021	13521179	+	18.6	0.776	31	46	4.5	10.13	3.61e-30	16.47	3.93e-39	0.94
chr3-82	chr3	182083004	182083162	+	18.6	0.75	35	46	3.6	12.66	3.05e-34	16.01	1.34e-38	0.91
chr5-49	chr5	37666024	37666182	+	18.6	0.911	34	46	6.4	7.24	3.23e-24	19.63	1.91e-42	0.91
chr5-66	chr5	57137673	57137831	+	18.6	0.75	31	46	2.7	16.89	1.33e-39	17.06	8.6e-40	0.94
chr5-51	chr5	89466257	89466415	+	18.6	0.838	34	46	0.9	50.66	8.67e-61	20.76	1.62e-43	0.88
chr5-57	chr5	116151938	116152096	+	18.6	0.923	33	46	7.3	6.33	6.2e-22	20.92	1.18e-43	0.91
chr5-48	chr5	132299205	132299363	+	18.6	0.792	35	46	6.4	7.24	3.23e-24	14.26	1.96e-36	0.85
chr5-45	chr5	137579394	137579552	+	18.6	0.818	36	46	8.2	5.63	5.77e-20	20.47	3.04e-43	0.83
chr5-59	chr5	140869060	140869218	+	18.6	0.879	33	46	1.8	25.33	2.56e-47	14.47	1.03e-36	0.91
chr5-40	chr5	173472572	173472730	+	18.6	0.913	38	46	4.5	10.13	3.61e-30	15.66	3.47e-38	0.83
chr5-53	chr5	179751697	179751855	+	18.6	0.836	34	46	6.4	7.24	3.23e-24	25.58	1.64e-47	0.91
chr6-85	chr6	5937794	5937952	+	18.6	0.855	32	46	2.7	16.89	1.33e-39	18.25	4.53e-41	0.91
chr6-82	chr6	25992711	25992869	+	18.6	0.814	33	46	2.7	16.89	1.33e-39	22.39	5.95e-45	0.88
chr6-86	chr6	43846545	43846703	+	18.6	0.852	32	46	2.7	16.89	1.33e-39	11.37	2.9e-32	0.97
chr6-83	chr6	154831405	154831563	+	18.6	0.824	33	46	4.5	10.13	3.61e-30	20.61	2.22e-43	0.94
chr6-110	chr6	170268662	170268820	+	18.6	0.93	29	46	2.7	16.89	1.33e-39	21.87	1.65e-44	1.08
chr7-84	chr7	47574953	47575111	+	18.6	0.682	34	46	1.8	25.33	2.56e-47	9.33	1.08e-28	0.88
chr7-125	chr7	126218502	126218660	+	18.6	0.825	28	46	0.5	101.32	1.94e-74	16.66	2.38e-39	1.04
chr7-103	chr7	147814190	147814348	+	18.6	0.853	32	46	2.7	16.89	1.33e-39	21.71	2.3e-44	0.91
chr8-43	chr8	95905832	95905990	+	18.6	0.839	38	46	1.8	25.33	2.56e-47	15.49	5.55e-38	0.79
chr8-78	chr8	117958385	117958543	+	18.6	0.86	30	46	6.4	7.24	3.23e-24	27.03	1.44e-48	1
chr8-91	chr8	134462227	134462385	+	18.6	0.862	28	46	2.7	16.89	1.33e-39	21.71	2.3e-44	1.12
chr9-61	chr9	73216795	73216953	+	18.6	0.732	30	46	10.9	4.22	2.27e-15	19.49	2.57e-42	0.97
chr9-38	chr9	84441345	84441503	+	18.6	0.584	37	46	2.7	16.89	1.33e-39	9.68	2.39e-29	0.81
chr9-47	chr9	132222428	132222586	+	18.6	0.771	34	46	3.6	12.66	3.05e-34	11.15	6.62e-32	0.94
chr10-73	chr10	29992324	29992482	+	18.6	0.798	34	46	5.4	8.44	6.52e-27	19.9	1.04e-42	0.91
chr10-89	chr10	32092767	32092925	+	18.6	0.773	31	46	3.6	12.66	3.05e-34	11.89	4.42e-33	0.97
chr10-132	chr10	72191986	72192144	+	18.6	0.857	25	46	0.5	101.32	1.94e-74	27.29	9.43e-49	1.16
chr10-75	chr10	73735458	73735616	+	18.6	0.864	34	46	2.7	16.89	1.33e-39	17.69	1.77e-40	0.91
chr10-92	chr10	98942033	98942191	+	18.6	0.788	31	46	2.7	16.89	1.33e-39	11.94	3.71e-33	0.94
chr11-31	chr11	32500150	32500308	+	18.6	0.857	31	46	0.9	50.66	8.67e-61	27.82	4.02e-49	0.94
chr12-81	chr12	93455710	93455868	+	18.6	0.722	30	46	1.8	25.33	2.56e-47	16.37	5.04e-39	1
chr12-125	chr12	105002908	105003066	+	18.6	0.783	25	46	3.6	12.66	3.05e-34	21.07	8.53e-44	1.16
chr12-56	chr12	116561422	116561580	+	18.6	0.783	36	46	1.8	25.33	2.56e-47	17.06	8.6e-40	0.81
chr12-74	chr12	132958398	132958556	+	18.6	0.694	32	46	0.9	50.66	8.67e-61	20.04	7.69e-43	0.94
chr16-75	chr16	57265841	57265999	+	18.6	0.797	34	46	5.4	8.44	6.52e-27	16.47	3.93e-39	0.85
chr17-101	chr17	19896236	19896394	+	18.6	0.869	24	46	2.7	16.89	1.33e-39	27.55	6.17e-49	1.21
chr17-63	chr17	27012182	27012340	+	18.6	0.906	30	46	2.7	16.89	1.33e-39	31.84	9.93e-52	0.97
chr18-47	chr18	77337052	77337210	+	18.6	0.897	33	46	0.9	50.66	8.67e-61	29.85	1.76e-50	0.88
chr19-54	chr19	940548	940706	+	18.6	0.75	30	46	2.7	16.89	1.33e-39	22.21	8.38e-45	0.97
chr19-34	chr19	13275444	13275602	+	18.6	0.759	35	46	3.6	12.66	3.05e-34	13.91	5.61e-36	0.85
chr19-41	chr19	48811962	48812120	+	18.6	0.759	34	46	1.8	25.33	2.56e-47	20.76	1.62e-43	0.85
chr20-34	chr20	24657756	24657914	+	18.6	0.765	38	46	7.3	6.33	6.2e-22	19.9	1.04e-42	0.79
chr21-34	chr21	27011646	27011804	+	18.6	0.737	37	46	0.9	50.66	8.67e-61	9.78	1.57e-29	0.83
chr21-36	chr21	32628277	32628435	+	18.6	0.843	36	46	9.1	5.07	3.03e-18	17.37	3.93e-40	0.83
chr21-49	chr21	41990273	41990431	+	18.6	0.82	31	46	3.6	12.66	3.05e-34	14.19	2.42e-36	0.94
chr22-33	chr22	30736907	30737065	+	18.6	0.792	31	46	8.2	5.63	5.77e-20	17.47	3.02e-40	0.97
chr1-129	chr1	11791936	11792094	+	18.2	0.845	31	45	1.8	24.78	6.49e-46	21.24	5e-43	1
chr1-113	chr1	28201851	28202009	+	18.2	0.855	33	45	6.4	7.08	2.35e-23	28.6	1.29e-48	0.91
chr1-114	chr1	33358533	33358691	+	18.2	0.847	33	45	0.9	49.56	4.39e-59	22.42	4.81e-44	0.94
chr1-159	chr1	61030690	61030848	+	18.2	0.766	29	45	2.7	16.52	2.24e-38	15.75	1.69e-37	1
chr1-136	chr1	117216772	117216930	+	18.2	0.823	31	45	4.5	9.91	3.66e-29	19.33	2.79e-41	0.97
chr1-181	chr1	237945750	237945908	+	18.2	0.902	28	45	1.8	24.78	6.49e-46	19.88	8.45e-42	1.08
chr2-149	chr2	26935593	26935751	+	18.2	0.754	29	45	1.8	24.78	6.49e-46	23.36	8.28e-45	1
chr2-161	chr2	46717782	46717940	+	18.2	0.877	28	45	9.1	4.96	1.54e-17	21.73	1.86e-43	1.04
chr2-101	chr2	68079161	68079319	+	18.2	0.694	35	45	3.6	12.39	3.87e-33	16.49	2.42e-38	0.85
chr3-60	chr3	10595651	10595809	+	18.2	0.691	39	45	5.4	8.26	5.52e-26	17.97	6.31e-40	0.85
chr3-98	chr3	23521969	23522127	+	18.2	0.821	32	45	7.3	6.19	3.94e-21	17.52	1.85e-39	0.94
chr3-90	chr3	39632338	39632496	+	18.2	0.836	33	45	2.7	16.52	2.24e-38	21.56	2.6e-43	0.91
chr3-127	chr3	42103370	42103528	+	18.2	0.838	28	45	0.9	49.56	4.39e-59	19.47	2.08e-41	1.12
chr3-103	chr3	72650426	72650584	+	18.2	0.671	32	45	4.5	9.91	3.66e-29	18.32	2.76e-40	0.91
chr3-92	chr3	74887653	74887811	+	18.2	0.794	33	45	0.5	99.11	1.97e-72	17.2	4.08e-39	0.88
chr3-81	chr3	122688944	122689102	+	18.2	0.877	35	45	1.8	24.78	6.49e-46	17.97	6.31e-40	0.91
chr3-132	chr3	171892273	171892431	+	18.2	0.851	28	45	2.7	16.52	2.24e-38	16.79	1.14e-38	1.04
chr3-143	chr3	177390972	177391130	+	18.2	0.86	27	45	6.4	7.08	2.35e-23	23.96	2.78e-45	1.08
chr4-18	chr4	4806514	4806672	+	18.2	0.912	33	45	0.9	49.56	4.39e-59	26.95	1.7e-47	0.94
chr4-20	chr4	177372697	177372855	+	18.2	0.806	33	45	6.4	7.08	2.35e-23	26.44	3.88e-47	0.88
chr5-84	chr5	55705664	55705822	+	18.2	0.788	29	45	4.5	9.91	3.66e-29	15.75	1.69e-37	1.04
chr5-56	chr5	97334741	97334899	+	18.2	0.766	33	45	8.2	5.51	3.26e-19	20.31	3.36e-42	0.91
chr5-82	chr5	172466222	172466380	+	18.2	0.761	30	45	3.6	12.39	3.87e-33	16.3	3.98e-38	1
chr6-79	chr6	15400230	15400388	+	18.2	0.867	34	45	2.7	16.52	2.24e-38	17.63	1.42e-39	0.88
chr6-125	chr6	112032792	112032950	+	18.2	0.839	27	45	5.4	8.26	5.52e-26	21.08	6.91e-43	1.12
chr6-94	chr6	118314024	118314182	+	18.2	0.77	31	45	1.8	24.78	6.49e-46	17.09	5.29e-39	0.94
chr6-77	chr6	153529972	153530130	+	18.2	0.902	35	45	10	4.51	4.65e-16	22.42	4.81e-44	0.85
chr7-91	chr7	10162517	10162675	+	18.2	0.776	33	45	3.6	12.39	3.87e-33	9.73	7.65e-29	0.91
chr7-96	chr7	25696458	25696616	+	18.2	0.781	32	45	3.6	12.39	3.87e-33	15.57	2.71e-37	0.94
chr7-71	chr7	46899676	46899834	+	18.2	0.773	36	45	2.7	16.52	2.24e-38	21.56	2.6e-43	0.85
chr7-113	chr7	47926709	47926867	+	18.2	0.847	30	45	7.3	6.19	3.94e-21	18.2	3.65e-40	1.04
chr7-114	chr7	88107331	88107489	+	18.2	0.902	30	45	0.9	49.56	4.39e-59	20.46	2.46e-42	0.97
chr7-95	chr7	129381787	129381945	+	18.2	0.77	33	45	1.8	24.78	6.49e-46	19.47	2.08e-41	0.97
chr7-80	chr7	147453502	147453660	+	18.2	0.881	35	45	1.8	24.78	6.49e-46	17.3	3.14e-39	0.83
chr8-79	chr8	2836938	2837096	+	18.2	0.897	29	45	5.4	8.26	5.52e-26	23.17	1.18e-44	1.04
chr8-87	chr8	67436394	67436552	+	18.2	0.828	28	45	0.9	49.56	4.39e-59	19.74	1.14e-41	1.08
chr8-90	chr8	125637768	125637926	+	18.2	0.833	28	45	4.5	9.91	3.66e-29	13.28	2.13e-34	1.04
chr8-59	chr8	141599281	141599439	+	18.2	0.759	34	45	1.8	24.78	6.49e-46	16.02	8.26e-38	0.88
chr9-48	chr9	36316738	36316896	+	18.2	0.696	33	45	5.4	8.26	5.52e-26	17.97	6.31e-40	0.91
chr9-63	chr9	98902120	98902278	+	18.2	0.789	30	45	2.7	16.52	2.24e-38	12.51	2.56e-33	0.97
chr9-55	chr9	126587779	126587937	+	18.2	0.911	32	45	3.6	12.39	3.87e-33	13.1	3.83e-34	0.91
chr9-46	chr9	131145307	131145465	+	18.2	0.885	34	45	1.8	24.78	6.49e-46	14.75	2.64e-36	0.91
chr10-70	chr10	14043863	14044021	+	18.2	0.754	35	45	4.5	9.91	3.66e-29	15.23	6.85e-37	0.83
chr10-90	chr10	34489655	34489813	+	18.2	0.812	31	45	10	4.51	4.65e-16	17.74	1.09e-39	0.94
chr10-112	chr10	74033349	74033507	+	18.2	0.875	27	45	4.5	9.91	3.66e-29	14.83	2.12e-36	1.08
chr11-26	chr11	34653702	34653860	+	18.2	0.754	32	45	1.8	24.78	6.49e-46	24.16	1.92e-45	0.91
chr11-36	chr11	119542437	119542595	+	18.2	0.828	30	45	3.6	12.39	3.87e-33	24.81	6.18e-46	1
chr12-60	chr12	4030097	4030255	+	18.2	0.791	35	45	5.4	8.26	5.52e-26	16.49	2.42e-38	0.85
chr12-69	chr12	24062550	24062708	+	18.2	0.821	33	45	5.4	8.26	5.52e-26	16.49	2.42e-38	0.91
chr12-66	chr12	106134740	106134898	+	18.2	0.653	35	45	5.4	8.26	5.52e-26	15.93	1.05e-37	0.85
chr16-79	chr16	19180324	19180482	+	18.2	0.85	33	45	0.9	49.56	4.39e-59	21.08	6.91e-43	0.88
chr16-94	chr16	23419882	23420040	+	18.2	0.807	29	45	4.5	9.91	3.66e-29	16.02	8.26e-38	1
chr16-93	chr16	76981855	76982013	+	18.2	0.881	30	45	9.1	4.96	1.54e-17	25.72	1.3e-46	0.97
chr16-106	chr16	87943030	87943188	+	18.2	0.885	27	45	1.8	24.78	6.49e-46	37.37	1.09e-53	1.12
chr17-43	chr17	48681943	48682101	+	18.2	0.676	36	45	5.4	8.26	5.52e-26	21.08	6.91e-43	0.81
chr20-49	chr20	13864232	13864390	+	18.2	0.831	33	45	1.8	24.78	6.49e-46	19.33	2.79e-41	0.91
chr20-47	chr20	36040938	36041096	+	18.2	0.886	34	45	4.5	9.91	3.66e-29	15.75	1.69e-37	0.88
chr20-57	chr20	53241308	53241466	+	18.2	0.766	30	45	4.5	9.91	3.66e-29	11.58	6.25e-32	0.97
chr21-62	chr21	40852327	40852485	+	18.2	0.774	28	45	1.8	24.78	6.49e-46	12.19	7.65e-33	1.04
chr21-43	chr21	47801618	47801776	+	18.2	0.738	33	45	6.4	7.08	2.35e-23	17.41	2.41e-39	0.91
chr22-29	chr22	44671609	44671767	+	18.2	0.864	35	45	7.3	6.19	3.94e-21	12.29	5.33e-33	0.88
chrX-34	chrX	31010799	31010957	+	18.2	0.898	29	45	3.6	12.39	3.87e-33	22.61	3.4e-44	1.04
chrX-17	chrX	39319230	39319388	+	18.2	0.906	36	45	0.9	49.56	4.39e-59	36.88	1.96e-53	0.85
chrX-26	chrX	39699427	39699585	+	18.2	0.743	32	45	4.5	9.91	3.66e-29	22.07	9.51e-44	0.91
chrX-23	chrX	82401035	82401193	+	18.2	0.844	33	45	1.8	24.78	6.49e-46	25.25	2.86e-46	0.91
chr1-131	chr1	29595862	29596020	+	17.8	0.81	31	44	1.8	24.23	1.61e-44	23.03	1.36e-43	0.91
chr1-186	chr1	32804007	32804165	+	17.8	0.92	27	44	6.4	6.92	1.67e-22	17.02	4.21e-38	1.05
chr1-201	chr1	41469504	41469662	+	17.8	0.887	26	44	7.3	6.06	2.45e-20	32.24	8.63e-50	1.09
chr1-157	chr1	42788400	42788558	+	17.8	0.855	29	44	2.7	16.15	3.71e-37	21.08	5.6e-42	1.01
chr1-171	chr1	63907287	63907445	+	17.8	0.911	28	44	7.3	6.06	2.45e-20	24.69	7.22e-45	1.05
chr1-99	chr1	244212633	244212791	+	17.8	0.718	36	44	4.5	9.69	3.64e-28	4.35	3.23e-15	0.81
chr2-115	chr2	3403789	3403947	+	17.8	0.942	32	44	8.2	5.38	1.8e-18	29.16	6.28e-48	0.91
chr2-116	chr2	6221465	6221623	+	17.8	0.75	32	44	6.4	6.92	1.67e-22	9.89	1.6e-28	0.91
chr2-140	chr2	60032007	60032165	+	17.8	0.875	30	44	3.6	12.11	4.81e-32	16.61	1.16e-37	0.94
chr2-92	chr2	77234889	77235047	+	17.8	0.778	36	44	5.4	8.08	4.58e-25	18.64	9.57e-40	0.83
chr2-111	chr2	132559404	132559562	+	17.8	0.855	33	44	2.7	16.15	3.71e-37	29.16	6.28e-48	0.86
chr2-112	chr2	155238684	155238842	+	17.8	0.758	33	44	1.8	24.23	1.61e-44	10.75	5.91e-30	0.88
chr2-102	chr2	164657518	164657676	+	17.8	0.747	35	44	9.1	4.85	7.69e-17	16.61	1.16e-37	0.86
chr2-104	chr2	188482776	188482934	+	17.8	0.883	35	44	0.9	48.46	2.18e-57	13.44	7.16e-34	0.83
chr3-96	chr3	16343754	16343912	+	17.8	0.904	32	44	7.3	6.06	2.45e-20	24.69	7.22e-45	0.88
chr3-79	chr3	49255468	49255626	+	17.8	0.862	35	44	1.8	24.23	1.61e-44	29.16	6.28e-48	0.83
chr3-102	chr3	66507340	66507498	+	17.8	0.845	32	44	3.6	12.11	4.81e-32	12.87	4.15e-33	0.91
chr3-114	chr3	85988320	85988478	+	17.8	0.821	30	44	3.6	12.11	4.81e-32	16.51	1.49e-37	1.01
chr3-130	chr3	134656558	134656716	+	17.8	0.81	28	44	8.2	5.38	1.8e-18	16.71	9.05e-38	1.01
chr3-124	chr3	193534861	193535019	+	17.8	0.768	29	44	1.8	24.23	1.61e-44	19.44	1.68e-40	0.97
chr4-28	chr4	186709189	186709347	+	17.8	0.922	30	44	0.5	96.91	1.95e-70	30.12	1.58e-48	0.94
chr5-41	chr5	10124526	10124684	+	17.8	0.774	37	44	5.4	8.08	4.58e-25	15.75	1.05e-36	0.78
chr5-106	chr5	57452878	57453036	+	17.8	0.929	27	44	4.5	9.69	3.64e-28	24.92	4.92e-45	1.05
chr5-85	chr5	67796745	67796903	+	17.8	0.785	29	44	7.3	6.06	2.45e-20	20.01	5.05e-41	1.01
chr5-87	chr5	90338767	90338925	+	17.8	0.828	29	44	10	4.41	2.11e-15	16.81	7.02e-38	1.05
chr5-78	chr5	151987081	151987239	+	17.8	0.766	30	44	6.4	6.92	1.67e-22	13.7	3.19e-34	1.01
chr5-80	chr5	171073464	171073622	+	17.8	0.846	30	44	0.9	48.46	2.18e-57	18.15	2.93e-39	0.94
chr6-78	chr6	3250572	3250730	+	17.8	0.852	34	44	6.4	6.92	1.67e-22	11.42	5.19e-31	0.88
chr6-84	chr6	3884361	3884519	+	17.8	0.754	32	44	0.5	96.91	1.95e-70	26.61	3.05e-46	0.94
chr6-95	chr6	125341665	125341823	+	17.8	0.779	31	44	1.8	24.23	1.61e-44	15.93	6.49e-37	0.94
chr7-82	chr7	21811646	21811804	+	17.8	0.8	34	44	1.8	24.23	1.61e-44	15.75	1.05e-36	0.86
chr7-101	chr7	128454702	128454860	+	17.8	0.807	32	44	6.4	6.92	1.67e-22	28.26	2.39e-47	0.88
chr10-82	chr10	35505564	35505722	+	17.8	0.879	32	44	0.5	96.91	1.95e-70	12.07	5.49e-32	0.91
chr10-61	chr10	100127944	100128102	+	17.8	0.831	39	44	8.2	5.38	1.8e-18	14.13	9.17e-35	0.74
chr10-109	chr10	107733128	107733286	+	17.8	0.8	28	44	7.3	6.06	2.45e-20	12.18	3.84e-32	1.05
chr11-38	chr11	16169822	16169980	+	17.8	0.81	29	44	1.8	24.23	1.61e-44	27.97	3.69e-47	0.97
chr11-20	chr11	69064912	69065070	+	17.8	0.776	34	44	7.3	6.06	2.45e-20	21.93	1.08e-42	0.83
chr12-120	chr12	4155800	4155958	+	17.8	0.904	25	44	4.5	9.69	3.64e-28	19.72	9.25e-41	1.13
chr12-92	chr12	10516085	10516243	+	17.8	0.839	28	44	3.6	12.11	4.81e-32	9.11	4.25e-27	1.01
chr12-75	chr12	51055716	51055874	+	17.8	0.825	31	44	1.8	24.23	1.61e-44	12.35	2.23e-32	0.97
chr12-57	chr12	122459708	122459866	+	17.8	0.79	36	44	2.7	16.15	3.71e-37	18.03	3.86e-39	0.83
chr12-90	chr12	128866172	128866330	+	17.8	0.797	29	44	4.5	9.69	3.64e-28	22.1	7.7e-43	1.01
chr14-21	chr14	38142743	38142901	+	17.8	0.87	30	44	1.8	24.23	1.61e-44	33.84	1.1e-50	0.97
chr15-17	chr15	73989551	73989709	+	17.8	0.864	30	44	0.5	96.91	1.95e-70	33.42	1.86e-50	0.97
chr15-7	chr15	86369162	86369320	+	17.8	0.862	36	44	0.5	96.91	1.95e-70	28.55	1.54e-47	0.83
chr16-87	chr16	13204555	13204713	+	17.8	0.846	31	44	6.4	6.92	1.67e-22	15.23	4.23e-36	0.97
chr16-86	chr16	84390430	84390588	+	17.8	0.768	32	44	2.7	16.15	3.71e-37	19.44	1.68e-40	0.88
chr17-49	chr17	16389908	16390066	+	17.8	0.87	34	44	2.7	16.15	3.71e-37	19.58	1.25e-40	0.83
chr18-45	chr18	46386344	46386502	+	17.8	0.864	33	44	7.3	6.06	2.45e-20	16.41	1.92e-37	0.86
chr18-60	chr18	48680392	48680550	+	17.8	0.817	27	44	2.7	16.15	3.71e-37	20.15	3.71e-41	1.05
chr19-48	chr19	38701315	38701473	+	17.8	0.817	32	44	6.4	6.92	1.67e-22	18.27	2.22e-39	0.91
chr20-63	chr20	6109071	6109229	+	17.8	0.862	27	44	3.6	12.11	4.81e-32	15.31	3.36e-36	1.09
chr20-60	chr20	12905848	12906006	+	17.8	0.833	28	44	6.4	6.92	1.67e-22	18.77	7.2e-40	1.05
chr20-53	chr20	24568101	24568259	+	17.8	0.926	31	44	5.4	8.08	4.58e-25	27.41	8.69e-47	0.97
chr20-66	chr20	36915531	36915689	+	17.8	0.863	27	44	2.7	16.15	3.71e-37	19.72	9.25e-41	1.05
chr21-70	chr21	17906080	17906238	+	17.8	0.793	26	44	10	4.41	2.11e-15	7.01	1.04e-22	1.09
chr22-26	chr22	17739235	17739393	+	17.8	0.842	35	44	3.6	12.11	4.81e-32	25.38	2.27e-45	0.86
chr22-32	chr22	19620116	19620274	+	17.8	0.754	31	44	10	4.41	2.11e-15	20.61	1.46e-41	0.97
chrX-24	chrX	116845917	116846075	+	17.8	0.918	33	44	3.6	12.11	4.81e-32	25.15	3.35e-45	0.86
chr1-121	chr1	7728818	7728976	+	17.4	0.776	32	43	3.6	11.84	5.83e-31	15.48	1.31e-35	0.91
chr1-100	chr1	21980450	21980608	+	17.4	0.855	35	43	1.8	23.68	3.9e-43	13	1.42e-32	0.81
chr1-199	chr1	23792985	23793143	+	17.4	0.746	26	43	2.7	15.78	6e-36	21.96	8.73e-42	1.14
chr1-172	chr1	109842328	109842486	+	17.4	0.793	28	43	2.7	15.78	6e-36	18.73	5.81e-39	0.98
chr1-144	chr1	112078394	112078552	+	17.4	0.864	30	43	1.8	23.68	3.9e-43	23.5	5.36e-43	0.91
chr1-176	chr1	156633087	156633245	+	17.4	0.922	28	43	1.8	23.68	3.9e-43	11.3	3.63e-30	1.01
chr1-111	chr1	180895644	180895802	+	17.4	0.764	34	43	4.5	9.47	3.54e-27	18.1	2.36e-38	0.83
chr1-148	chr1	226876203	226876361	+	17.4	0.64	30	43	9.1	4.74	3.75e-16	14.48	1.94e-34	0.94
chr2-110	chr2	33659130	33659288	+	17.4	0.833	33	43	7.3	5.92	1.49e-19	23.5	5.36e-43	0.86
chr2-160	chr2	42314839	42314997	+	17.4	0.923	28	43	2.7	15.78	6e-36	24.35	1.23e-43	1.01
chr2-143	chr2	128403083	128403241	+	17.4	0.75	30	43	0.9	47.35	1.05e-55	12.63	4.44e-32	0.94
chr2-163	chr2	144365498	144365656	+	17.4	0.812	28	43	2.7	15.78	6e-36	15.76	6.46e-36	1.01
chr2-135	chr2	153715326	153715484	+	17.4	0.732	31	43	6.4	6.76	1.16e-21	14.1	5.64e-34	0.88
chr2-208	chr2	200174852	200175010	+	17.4	0.922	25	43	1.8	23.68	3.9e-43	24.57	8.42e-44	1.1
chr2-158	chr2	241309472	241309630	+	17.4	0.817	29	43	3.6	11.84	5.83e-31	19.69	7.49e-40	0.98
chr3-135	chr3	15676790	15676948	+	17.4	0.839	27	43	7.3	5.92	1.49e-19	11.3	3.63e-30	1.01
chr3-118	chr3	24024044	24024202	+	17.4	0.904	29	43	6.4	6.76	1.16e-21	22.32	4.43e-42	0.98
chr3-121	chr3	84157989	84158147	+	17.4	0.821	29	43	5.4	7.89	3.71e-24	18.86	4.36e-39	0.98
chr3-115	chr3	112983818	112983976	+	17.4	0.783	30	43	2.7	15.78	6e-36	15.05	4.12e-35	0.94
chr3-157	chr3	139905368	139905526	+	17.4	0.936	26	43	0.9	47.35	1.05e-55	20.45	1.62e-40	1.05
chr4-15	chr4	154091084	154091242	+	17.4	0.869	36	43	1.8	23.68	3.9e-43	17.06	2.59e-37	0.81
chr5-72	chr5	61627860	61628018	+	17.4	0.845	30	43	4.5	9.47	3.54e-27	13.13	9.64e-33	0.94
chr5-67	chr5	84942636	84942794	+	17.4	0.81	31	43	2.7	15.78	6e-36	21.43	2.37e-41	0.88
chr5-97	chr5	124821107	124821265	+	17.4	0.836	28	43	5.4	7.89	3.71e-24	7.22	1.04e-22	0.98
chr5-77	chr5	126253680	126253838	+	17.4	0.864	30	43	3.6	11.84	5.83e-31	15.05	4.12e-35	0.98
chr5-79	chr5	155901506	155901664	+	17.4	0.902	30	43	7.3	5.92	1.49e-19	19.27	1.83e-39	0.94
chr5-150	chr5	167014466	167014624	+	17.4	0.75	24	43	4.5	9.47	3.54e-27	16.53	9.22e-37	1.14
chr6-98	chr6	44448021	44448179	+	17.4	0.831	30	43	2.7	15.78	6e-36	20.76	8.62e-41	0.91
chr6-107	chr6	114316971	114317129	+	17.4	0.936	29	43	6.4	6.76	1.16e-21	22.51	3.14e-42	0.98
chr7-105	chr7	16397694	16397852	+	17.4	0.862	31	43	3.6	11.84	5.83e-31	22.7	2.22e-42	0.91
chr7-86	chr7	73684328	73684486	+	17.4	0.857	34	43	3.6	11.84	5.83e-31	35.24	2.61e-50	0.86
chr7-109	chr7	95106383	95106541	+	17.4	0.87	31	43	1.8	23.68	3.9e-43	14.96	5.16e-35	0.88
chr7-128	chr7	140326549	140326707	+	17.4	0.735	28	43	2.7	15.78	6e-36	21.6	1.7e-41	0.98
chr8-85	chr8	61316752	61316910	+	17.4	0.704	28	43	2.7	15.78	6e-36	8.75	7.28e-26	1.01
chr9-53	chr9	88697943	88698101	+	17.4	0.823	32	43	6.4	6.76	1.16e-21	21.96	8.73e-42	0.86
chr9-43	chr9	131889113	131889271	+	17.4	0.725	35	43	8.2	5.26	9.76e-18	14.25	3.69e-34	0.86
chr9-78	chr9	140373589	140373747	+	17.4	0.873	28	43	2.7	15.78	6e-36	28.49	1.83e-46	0.98
chr10-87	chr10	681457	681615	+	17.4	0.922	31	43	8.2	5.26	9.76e-18	26.01	8.11e-45	0.94
chr11-23	chr11	27033898	27034056	+	17.4	0.783	33	43	5.4	7.89	3.71e-24	18.35	1.35e-38	0.86
chr11-21	chr11	121222935	121223093	+	17.4	0.825	34	43	7.3	5.92	1.49e-19	15.66	8.19e-36	0.86
chr11-25	chr11	133680105	133680263	+	17.4	0.711	33	43	1.8	23.68	3.9e-43	12.58	5.36e-32	0.86
chr12-88	chr12	109458717	109458875	+	17.4	0.961	29	43	4.5	9.47	3.54e-27	33.07	3.73e-49	0.94
chr13-27	chr13	54357749	54357907	+	17.4	0.855	31	43	4.5	9.47	3.54e-27	20.29	2.21e-40	0.88
chr14-18	chr14	77525798	77525956	+	17.4	0.862	32	43	2.7	15.78	6e-36	36.69	4.83e-51	0.86
chr16-72	chr16	67425254	67425412	+	17.4	0.779	35	43	6.4	6.76	1.16e-21	14.88	6.45e-35	0.83
chr17-78	chr17	7738947	7739105	+	17.4	0.83	27	43	7.3	5.92	1.49e-19	17.17	2e-37	1.01
chr18-39	chr18	3013193	3013351	+	17.4	0.845	34	43	3.6	11.84	5.83e-31	12.4	9.33e-32	0.81
chr18-35	chr18	37759874	37760032	+	17.4	0.836	36	43	2.7	15.78	6e-36	18.35	1.35e-38	0.78
chr19-51	chr19	4296485	4296643	+	17.4	0.944	31	43	3.6	11.84	5.83e-31	29.11	7.5e-47	0.91
chr19-61	chr19	8478001	8478159	+	17.4	0.914	28	43	0.9	47.35	1.05e-55	23.09	1.1e-42	1.05
chr19-56	chr19	13803097	13803255	+	17.4	0.753	30	43	0.9	47.35	1.05e-55	16.85	4.32e-37	0.94
chr19-57	chr19	14682834	14682992	+	17.4	0.787	30	43	1.8	23.68	3.9e-43	32.66	6.22e-49	0.94
chr19-58	chr19	21785805	21785963	+	17.4	0.818	29	43	0.9	47.35	1.05e-55	14.8	8.06e-35	0.94
chr19-60	chr19	42498423	42498581	+	17.4	0.887	29	43	2.7	15.78	6e-36	21.6	1.7e-41	0.98
chr20-41	chr20	45440080	45440238	+	17.4	0.706	35	43	3.6	11.84	5.83e-31	18.22	1.79e-38	0.81
chr21-45	chr21	42410189	42410347	+	17.4	0.718	32	43	9.1	4.74	3.75e-16	9.6	2.09e-27	0.86
chr21-53	chr21	46415320	46415478	+	17.4	0.806	30	43	6.4	6.76	1.16e-21	10.98	1.14e-29	0.91
chr22-36	chr22	17951353	17951511	+	17.4	0.898	30	43	1.8	23.68	3.9e-43	20.45	1.62e-40	0.98
chr22-31	chr22	24123388	24123546	+	17.4	0.821	33	43	2.7	15.78	6e-36	27.33	1.03e-45	0.83
chr22-41	chr22	42718222	42718380	+	17.4	0.88	30	43	1.8	23.68	3.9e-43	25.75	1.21e-44	0.91
chrX-35	chrX	39589401	39589559	+	17.4	0.794	29	43	1.8	23.68	3.9e-43	16.04	3.15e-36	0.98
chrX-27	chrX	120248874	120249032	+	17.4	0.731	32	43	5.4	7.89	3.71e-24	19.27	1.83e-39	0.88
chr1-109	chr1	3277461	3277619	+	17	0.754	34	42	2.7	15.42	9.49e-35	14.22	2.27e-33	0.83
chr1-128	chr1	7740866	7741024	+	17	0.9	31	42	2.7	15.42	9.49e-35	26.43	4.26e-44	0.91
chr1-152	chr1	22534533	22534691	+	17	0.918	29	42	3.6	11.56	6.92e-30	20.6	9.59e-40	0.94
chr1-133	chr1	41920198	41920356	+	17	0.774	31	42	6.4	6.61	7.86e-21	20.28	1.79e-39	0.94
chr1-135	chr1	61369784	61369942	+	17	0.774	31	42	9.1	4.63	1.78e-15	8.99	9.79e-26	0.91
chr1-169	chr1	61515738	61515896	+	17	0.809	28	42	3.6	11.56	6.92e-30	13.28	3.26e-32	1.05
chr1-123	chr1	109359075	109359233	+	17	0.831	32	42	2.7	15.42	9.49e-35	14.3	1.84e-33	0.91
chr1-189	chr1	109418764	109418922	+	17	0.941	27	42	1.8	23.13	9.25e-42	20.12	2.44e-39	1.01
chr1-175	chr1	155945955	155946113	+	17	0.852	28	42	0.9	46.25	4.99e-54	8.55	6.39e-25	1.01
chr1-137	chr1	182602990	182603148	+	17	0.797	31	42	0.5	92.51	1.79e-66	12.11	1.16e-30	0.91
chr1-214	chr1	202607242	202607400	+	17	0.797	26	42	4.5	9.25	3.36e-26	18.04	1.89e-37	1.05
chr1-127	chr1	244217331	244217489	+	17	0.723	32	42	8.2	5.14	5.16e-17	4.76	7.02e-16	0.94
chr2-129	chr2	16574142	16574300	+	17	0.685	31	42	4.5	9.25	3.36e-26	17.21	1.23e-36	0.88
chr2-148	chr2	18866124	18866282	+	17	0.857	29	42	2.7	15.42	9.49e-35	15.48	8.08e-35	0.98
chr2-139	chr2	48642657	48642815	+	17	0.836	30	42	3.6	11.56	6.92e-30	15.95	2.48e-35	0.91
chr2-121	chr2	95969385	95969543	+	17	0.865	32	42	2.7	15.42	9.49e-35	24.68	6.73e-43	0.88
chr2-86	chr2	216948881	216949039	+	17	0.917	37	42	0.9	46.25	4.99e-54	13.56	1.47e-32	0.76
chr2-231	chr2	241500115	241500273	+	17	0.81	24	42	1.8	23.13	9.25e-42	18.17	1.44e-37	1.19
chr3-88	chr3	82134592	82134750	+	17	0.758	34	42	3.6	11.56	6.92e-30	14.45	1.19e-33	0.83
chr3-75	chr3	193852705	193852863	+	17	0.814	36	42	1.8	23.13	9.25e-42	11.47	9.3e-30	0.81
chr3-117	chr3	194459296	194459454	+	17	0.857	30	42	7.3	5.78	8.86e-19	19.1	1.98e-38	0.91
chr4-19	chr4	40858109	40858267	+	17	0.878	33	42	3.6	11.56	6.92e-30	23.15	8.84e-42	0.83
chr5-71	chr5	39109214	39109372	+	17	0.825	30	42	4.5	9.25	3.36e-26	12.17	9.69e-31	0.91
chr5-73	chr5	74632690	74632848	+	17	0.885	30	42	1.8	23.13	9.25e-42	24.22	1.43e-42	0.98
chr5-110	chr5	87163243	87163401	+	17	0.817	27	42	3.6	11.56	6.92e-30	15.04	2.54e-34	1.05
chr5-55	chr5	89894058	89894216	+	17	0.746	33	42	4.5	9.25	3.36e-26	21.99	7.07e-41	0.88
chr5-69	chr5	176525542	176525700	+	17	0.787	31	42	4.5	9.25	3.36e-26	24.45	9.82e-43	0.91
chr5-70	chr5	179597265	179597423	+	17	0.779	31	42	1.8	23.13	9.25e-42	11.18	2.52e-29	0.91
chr6-101	chr6	488009	488167	+	17	0.847	29	42	3.6	11.56	6.92e-30	18.82	3.52e-38	1.01
chr6-93	chr6	43214882	43215040	+	17	0.898	31	42	4.5	9.25	3.36e-26	18.55	6.22e-38	0.88
chr6-145	chr6	57747271	57747429	+	17	0.86	25	42	1.8	23.13	9.25e-42	31.15	5.42e-47	1.1
chr6-123	chr6	69685153	69685311	+	17	0.865	27	42	3.6	11.56	6.92e-30	19.24	1.48e-38	1.1
chr6-105	chr6	92379383	92379541	+	17	0.804	29	42	1.8	23.13	9.25e-42	17.1	1.59e-36	0.94
chr6-100	chr6	139540525	139540683	+	17	0.828	30	42	6.4	6.61	7.86e-21	27.54	8.02e-45	0.98
chr7-124	chr7	99839700	99839858	+	17	0.852	28	42	0.9	46.25	4.99e-54	32.7	7.44e-48	1.01
chr7-79	chr7	103968860	103969018	+	17	0.879	35	42	2.7	15.42	9.49e-35	14.7	6.21e-34	0.83
chr7-116	chr7	150026969	150027127	+	17	0.815	30	42	10	4.2	4.05e-14	33.12	4.46e-48	0.91
chr8-63	chr8	37560883	37561041	+	17	0.797	33	42	8.2	5.14	5.16e-17	17.1	1.59e-36	0.88
chr8-64	chr8	38592464	38592622	+	17	0.569	33	42	5.4	7.71	2.94e-23	14.45	1.19e-33	0.86
chr8-126	chr8	52364495	52364653	+	17	0.877	23	42	3.6	11.56	6.92e-30	21.27	2.66e-40	1.25
chr8-71	chr8	94254529	94254687	+	17	0.774	31	42	2.7	15.42	9.49e-35	16.99	2.06e-36	0.88
chr8-73	chr8	129337963	129338121	+	17	0.833	31	42	0.9	46.25	4.99e-54	17.56	5.57e-37	0.88
chr8-69	chr8	132123250	132123408	+	17	0.676	32	42	7.3	5.78	8.86e-19	13.21	3.97e-32	0.86
chr8-56	chr8	144905337	144905495	+	17	0.769	35	42	2.7	15.42	9.49e-35	14.22	2.27e-33	0.81
chr9-50	chr9	66494030	66494188	+	17	0.738	32	42	6.4	6.61	7.86e-21	18.04	1.89e-37	0.88
chr9-80	chr9	92887311	92887469	+	17	0.833	27	42	1.8	23.13	9.25e-42	19.82	4.49e-39	1.05
chr9-71	chr9	109338307	109338465	+	17	0.761	28	42	0.5	92.51	1.79e-66	14.78	4.98e-34	1.05
chr10-97	chr10	25247781	25247939	+	17	0.814	29	42	6.4	6.61	7.86e-21	15.57	6.4e-35	0.98
chr10-85	chr10	134549633	134549791	+	17	0.831	32	42	6.4	6.61	7.86e-21	28.13	3.39e-45	0.88
chr11-35	chr11	95071580	95071738	+	17	0.8	30	42	0.9	46.25	4.99e-54	17.8	3.26e-37	0.91
chr12-129	chr12	12397406	12397564	+	17	0.828	24	42	1.8	23.13	9.25e-42	11.23	2.14e-29	1.19
chr12-101	chr12	41835176	41835334	+	17	0.902	27	42	4.5	9.25	3.36e-26	18.55	6.22e-38	1.05
chr12-87	chr12	80452914	80453072	+	17	0.778	29	42	4.5	9.25	3.36e-26	17.8	3.26e-37	0.98
chr12-77	chr12	99653414	99653572	+	17	0.622	31	42	5.4	7.71	2.94e-23	10.77	1.07e-28	0.94
chr12-78	chr12	109085792	109085950	+	17	0.634	31	42	3.6	11.56	6.92e-30	7.69	3.14e-23	0.88
chr12-95	chr12	122466163	122466321	+	17	0.8	28	42	4.5	9.25	3.36e-26	16.88	2.66e-36	1.01
chr14-16	chr14	61614648	61614806	+	17	0.654	32	42	3.6	11.56	6.92e-30	12.52	3.24e-31	0.91
chr14-22	chr14	62583997	62584155	+	17	0.863	30	42	6.4	6.61	7.86e-21	20.12	2.44e-39	0.91
chr14-13	chr14	70430897	70431055	+	17	0.789	36	42	1.8	23.13	9.25e-42	19.38	1.1e-38	0.81
chr16-85	chr16	51544332	51544490	+	17	0.767	32	42	0.5	92.51	1.79e-66	19.67	6.07e-39	0.91
chr16-121	chr16	67047112	67047270	+	17	0.915	25	42	2.7	15.42	9.49e-35	27.25	1.23e-44	1.1
chr18-51	chr18	2917361	2917519	+	17	0.776	30	42	2.7	15.42	9.49e-35	16.99	2.06e-36	0.91
chr19-37	chr19	1355762	1355920	+	17	0.8	34	42	5.4	7.71	2.94e-23	14.86	3.98e-34	0.81
chr19-40	chr19	35925448	35925606	+	17	0.833	34	42	2.7	15.42	9.49e-35	21.27	2.66e-40	0.83
chr20-51	chr20	615240	615398	+	17	0.839	31	42	1.8	23.13	9.25e-42	20.28	1.79e-39	0.91
chr20-46	chr20	25013405	25013563	+	17	0.758	34	42	2.7	15.42	9.49e-35	17.1	1.59e-36	0.86
chr20-58	chr20	25228670	25228828	+	17	0.817	29	42	2.7	15.42	9.49e-35	18.55	6.22e-38	0.98
chr20-44	chr20	48755203	48755361	+	17	0.912	35	42	2.7	15.42	9.49e-35	21.62	1.38e-40	0.86
chr20-78	chr20	50153537	50153695	+	17	0.879	25	42	1.8	23.13	9.25e-42	21.44	1.92e-40	1.14
chr21-51	chr21	16510963	16511121	+	17	0.839	30	42	1.8	23.13	9.25e-42	10.72	1.25e-28	0.91
chr21-52	chr21	35987630	35987788	+	17	0.818	30	42	5.4	7.71	2.94e-23	10.18	9.03e-28	0.94
chr21-41	chr21	44787331	44787489	+	17	0.869	34	42	6.4	6.61	7.86e-21	10.51	2.71e-28	0.86
chr1-140	chr1	10895986	10896144	+	16.6	0.77	30	41	0.9	45.15	2.31e-52	16.16	9.43e-35	0.92
chr1-195	chr1	235302315	235302473	+	16.6	0.81	27	41	2.7	15.05	1.47e-33	19.95	2.69e-38	0.98
chr2-146	chr2	7571348	7571506	+	16.6	0.81	29	41	3.6	11.29	8.02e-29	20.11	1.98e-38	0.92
chr2-167	chr2	89128402	89128560	+	16.6	0.882	27	41	4.5	9.03	3.11e-25	22.6	2.05e-40	0.98
chr2-132	chr2	111617086	111617244	+	16.6	0.697	31	41	8.2	5.02	2.67e-16	10.69	6.22e-28	0.92
chr2-124	chr2	125441700	125441858	+	16.6	0.854	32	41	5.4	7.53	2.27e-22	26.06	7.55e-43	0.83
chr2-203	chr2	132496258	132496416	+	16.6	0.956	25	41	3.6	11.29	8.02e-29	18.11	1.16e-36	1.11
chr2-173	chr2	139502535	139502693	+	16.6	0.8	27	41	0.5	90.3	1.65e-64	26.88	2.21e-43	1.02
chr2-127	chr2	224745593	224745751	+	16.6	0.86	32	41	0.9	45.15	2.31e-52	22.02	5.73e-40	0.83
chr3-107	chr3	4805569	4805727	+	16.6	0.932	31	41	5.4	7.53	2.27e-22	27.76	6.22e-44	0.86
chr3-120	chr3	81865858	81866016	+	16.6	0.818	29	41	3.6	11.29	8.02e-29	19.65	4.91e-38	0.95
chr3-111	chr3	105245538	105245696	+	16.6	0.85	31	41	5.4	7.53	2.27e-22	13.37	1.34e-31	0.92
chr5-96	chr5	54014459	54014617	+	16.6	0.895	28	41	3.6	11.29	8.02e-29	17.03	1.27e-35	0.95
chr5-86	chr5	79535005	79535163	+	16.6	0.865	29	41	0.5	90.3	1.65e-64	12.64	1.12e-30	0.95
chr5-74	chr5	106347571	106347729	+	16.6	0.827	30	41	2.7	15.05	1.47e-33	25.54	1.67e-42	0.92
chr5-58	chr5	123571438	123571596	+	16.6	0.807	33	41	1.8	22.58	2.14e-40	11.3	7.69e-29	0.83
chr5-88	chr5	124708938	124709096	+	16.6	0.797	29	41	2.7	15.05	1.47e-33	11.72	1.99e-29	0.92
chr5-93	chr5	172982583	172982741	+	16.6	0.839	29	41	10	4.1	1.71e-13	14.27	1.13e-32	1.02
chr6-118	chr6	5203976	5204134	+	16.6	0.885	27	41	1.8	22.58	2.14e-40	24.09	1.66e-41	1.02
chr6-113	chr6	15627649	15627807	+	16.6	0.842	28	41	2.7	15.05	1.47e-33	18.78	2.85e-37	0.98
chr6-121	chr6	17884967	17885125	+	16.6	0.873	27	41	1.8	22.58	2.14e-40	15.77	2.47e-34	1.02
chr6-87	chr6	84761913	84762071	+	16.6	0.862	32	41	5.4	7.53	2.27e-22	22.4	2.9e-40	0.89
chr7-154	chr7	697318	697476	+	16.6	0.862	24	41	4.5	9.03	3.11e-25	30.77	1.05e-45	1.27
chr7-106	chr7	17029504	17029662	+	16.6	0.652	31	41	8.2	5.02	2.67e-16	14.94	1.97e-33	0.89
chr7-147	chr7	37329134	37329292	+	16.6	0.845	25	41	2.7	15.05	1.47e-33	29.02	1.07e-44	1.11
chr7-122	chr7	42191095	42191253	+	16.6	0.909	28	41	3.6	11.29	8.02e-29	14.19	1.4e-32	0.98
chr7-132	chr7	55495600	55495758	+	16.6	0.787	27	41	2.7	15.05	1.47e-33	25.04	3.65e-42	0.98
chr7-110	chr7	121477001	121477159	+	16.6	0.92	31	41	9.1	4.52	8.31e-15	6.77	9.4e-21	0.89
chr7-111	chr7	148717577	148717735	+	16.6	0.783	31	41	6.4	6.45	5.22e-20	16.91	1.64e-35	0.86
chr8-81	chr8	1840352	1840510	+	16.6	0.865	28	41	4.5	9.03	3.11e-25	21.11	2.99e-39	0.95
chr8-83	chr8	57123776	57123934	+	16.6	0.956	28	41	0.9	45.15	2.31e-52	19.06	1.6e-37	0.95
chr8-86	chr8	64564696	64564854	+	16.6	0.83	28	41	3.6	11.29	8.02e-29	17.99	1.52e-36	0.95
chr8-72	chr8	101920823	101920981	+	16.6	0.788	31	41	3.6	11.29	8.02e-29	16.58	3.51e-35	0.89
chr9-97	chr9	14316193	14316351	+	16.6	0.843	25	41	0.9	45.15	2.31e-52	13.88	3.24e-32	1.06
chr9-70	chr9	37995068	37995226	+	16.6	0.906	28	41	3.6	11.29	8.02e-29	25.29	2.48e-42	0.98
chr9-65	chr9	107940460	107940618	+	16.6	0.854	29	41	3.6	11.29	8.02e-29	26.6	3.34e-43	0.92
chr9-76	chr9	136009176	136009334	+	16.6	0.863	28	41	2.7	15.05	1.47e-33	16.8	2.12e-35	0.95
chr9-69	chr9	137104200	137104358	+	16.6	0.915	29	41	2.7	15.05	1.47e-33	10.26	2.85e-27	0.95
chr10-86	chr10	560060	560218	+	16.6	0.836	31	41	4.5	9.03	3.11e-25	13.23	1.99e-31	0.86
chr10-108	chr10	99822881	99823039	+	16.6	0.836	28	41	9.1	4.52	8.31e-15	15.86	1.95e-34	0.98
chr10-77	chr10	118721625	118721783	+	16.6	0.828	34	41	9.1	4.52	8.31e-15	14.94	1.97e-33	0.83
chr10-114	chr10	120207609	120207767	+	16.6	0.81	27	41	4.5	9.03	3.11e-25	21.11	2.99e-39	0.98
chr10-78	chr10	128359549	128359707	+	16.6	0.778	34	41	4.5	9.03	3.11e-25	19.8	3.64e-38	0.78
chr11-34	chr11	63845766	63845924	+	16.6	0.935	30	41	2.7	15.05	1.47e-33	37.56	3.75e-49	0.89
chr11-30	chr11	117471721	117471879	+	16.6	0.917	32	41	3.6	11.29	8.02e-29	16.06	1.2e-34	0.86
chr12-61	chr12	50579636	50579794	+	16.6	0.818	35	41	8.2	5.02	2.67e-16	13.88	3.24e-32	0.78
chr12-124	chr12	79332704	79332862	+	16.6	0.657	25	41	6.4	6.45	5.22e-20	14.43	7.37e-33	1.06
chr12-83	chr12	120799665	120799823	+	16.6	0.873	30	41	2.7	15.05	1.47e-33	17.26	7.55e-36	0.92
chr13-40	chr13	103241717	103241875	+	16.6	0.632	28	41	6.4	6.45	5.22e-20	12.77	7.7e-31	0.95
chr13-41	chr13	106016192	106016350	+	16.6	0.605	28	41	0.9	45.15	2.31e-52	13.51	8.99e-32	0.98
chr14-12	chr14	65039953	65040111	+	16.6	0.889	36	41	8.2	5.02	2.67e-16	33.17	5.33e-47	0.76
chr14-26	chr14	68844263	68844421	+	16.6	0.721	28	41	1.8	22.58	2.14e-40	14.27	1.13e-32	1.02
chr14-15	chr14	77386403	77386561	+	16.6	0.86	33	41	2.7	15.05	1.47e-33	17.86	2e-36	0.92
chr15-21	chr15	40876495	40876653	+	16.6	0.902	28	41	0.5	90.3	1.65e-64	28.07	4.03e-44	0.95
chr15-22	chr15	57450976	57451134	+	16.6	0.941	27	41	2.7	15.05	1.47e-33	17.74	2.62e-36	1.02
chr15-30	chr15	70392125	70392283	+	16.6	0.863	24	41	5.4	7.53	2.27e-22	18.24	8.77e-37	1.11
chr15-15	chr15	93035933	93036091	+	16.6	0.825	32	41	0.9	45.15	2.31e-52	18.51	5.02e-37	0.89
chr16-120	chr16	62699226	62699384	+	16.6	0.898	25	41	0.5	90.3	1.65e-64	18.37	6.64e-37	1.06
chr16-91	chr16	72460399	72460557	+	16.6	0.781	30	41	3.6	11.29	8.02e-29	7.28	7.53e-22	0.92
chr17-79	chr17	8093604	8093762	+	16.6	0.875	27	41	3.6	11.29	8.02e-29	12.52	1.63e-30	0.98
chr17-68	chr17	27053935	27054093	+	16.6	0.803	29	41	6.4	6.45	5.22e-20	22.02	5.73e-40	0.92
chr17-76	chr17	68617852	68618010	+	16.6	0.898	28	41	6.4	6.45	5.22e-20	22.6	2.05e-40	0.95
chr17-77	chr17	70611300	70611458	+	16.6	0.759	28	41	6.4	6.45	5.22e-20	11.99	8.31e-30	0.98
chr17-48	chr17	75432313	75432471	+	16.6	0.852	35	41	5.4	7.53	2.27e-22	11.88	1.18e-29	0.78
chr18-54	chr18	4908436	4908594	+	16.6	0.692	29	41	5.4	7.53	2.27e-22	7.98	2.76e-23	0.92
chr18-40	chr18	4988048	4988206	+	16.6	0.8	34	41	6.4	6.45	5.22e-20	16.37	5.77e-35	0.86
chr18-57	chr18	9737615	9737773	+	16.6	0.764	28	41	1.8	22.58	2.14e-40	11.82	1.41e-29	1.02
chr19-71	chr19	13063985	13064143	+	16.6	0.807	26	41	2.7	15.05	1.47e-33	17.86	2e-36	1.02
chr19-59	chr19	30862216	30862374	+	16.6	0.882	29	41	3.6	11.29	8.02e-29	16.69	2.73e-35	0.92
chr19-49	chr19	41879973	41880131	+	16.6	0.889	32	41	8.2	5.02	2.67e-16	37.01	6.72e-49	0.86
chr19-68	chr19	44617363	44617521	+	16.6	0.911	27	41	4.5	9.03	3.11e-25	17.74	2.62e-36	0.98
chr20-61	chr20	20951602	20951760	+	16.6	0.857	28	41	5.4	7.53	2.27e-22	9.94	9.21e-27	0.98
chr21-55	chr21	16662992	16663150	+	16.6	0.766	29	41	3.6	11.29	8.02e-29	14.94	1.97e-33	0.95
chr21-59	chr21	34291167	34291325	+	16.6	0.87	29	41	1.8	22.58	2.14e-40	11.06	1.74e-28	0.92
chr22-38	chr22	19985614	19985772	+	16.6	0.769	30	41	4.5	9.03	3.11e-25	12.34	2.83e-30	0.89
chr22-43	chr22	24360160	24360318	+	16.6	0.955	28	41	0.9	45.15	2.31e-52	30.77	1.05e-45	0.95
chr22-34	chr22	38364208	38364366	+	16.6	0.704	31	41	4.5	9.03	3.11e-25	10.55	9.89e-28	0.86
chr22-53	chr22	42832517	42832675	+	16.6	0.855	26	41	2.7	15.05	1.47e-33	18.64	3.78e-37	1.06
chrX-32	chrX	9506784	9506942	+	16.6	0.809	29	41	8.2	5.02	2.67e-16	20.27	1.45e-38	0.98
chrX-41	chrX	13185621	13185779	+	16.6	0.956	28	41	0.5	90.3	1.65e-64	19.2	1.19e-37	0.95
chrX-47	chrX	32288038	32288196	+	16.6	0.803	27	41	4.5	9.03	3.11e-25	24.8	5.37e-42	1.02
chrX-22	chrX	71362475	71362633	+	16.6	0.817	33	41	2.7	15.05	1.47e-33	24.56	7.85e-42	0.83
chrX-51	chrX	149735210	149735368	+	16.6	0.794	27	41	0.5	90.3	1.65e-64	15.48	5e-34	1.06
chrX-31	chrX	150553394	150553552	+	16.6	0.883	30	41	0.9	45.15	2.31e-52	26.88	2.21e-43	0.92
chr1-184	chr1	11908192	11908350	+	16.2	0.8	27	40	4.5	8.81	2.82e-24	17.8	1.6e-35	0.99
chr1-153	chr1	25993054	25993212	+	16.2	0.754	29	40	3.6	11.01	9.07e-28	23.51	4.01e-40	0.89
chr1-141	chr1	35153975	35154133	+	16.2	0.902	30	40	4.5	8.81	2.82e-24	24.43	9.16e-41	0.89
chr1-142	chr1	49076620	49076778	+	16.2	0.722	30	40	10	4	7.09e-13	14	1.31e-31	0.86
chr1-204	chr1	60225199	60225357	+	16.2	0.811	26	40	8.2	4.89	1.35e-15	19.02	1.29e-36	0.99
chr1-210	chr1	142799558	142799716	+	16.2	0.894	26	40	2.7	14.68	2.21e-32	11.27	3.85e-28	1.07
chr1-146	chr1	169914550	169914708	+	16.2	0.86	30	40	1.8	22.03	4.84e-39	23.96	1.93e-40	0.86
chr1-212	chr1	193155558	193155716	+	16.2	0.841	26	40	3.6	11.01	9.07e-28	16.18	5.83e-34	0.99
chr1-213	chr1	201534624	201534782	+	16.2	0.864	26	40	7.3	5.51	2.92e-17	9.73	7.98e-26	1.03
chr1-230	chr1	201857376	201857534	+	16.2	0.8	25	40	10	4	7.09e-13	15.67	1.93e-33	1.07
chr1-177	chr1	203259607	203259765	+	16.2	0.754	28	40	2.7	14.68	2.21e-32	13.18	1.22e-30	0.95
chr1-180	chr1	232278403	232278561	+	16.2	0.708	28	40	7.3	5.51	2.92e-17	12.65	5.64e-30	0.95
chr2-196	chr2	45418275	45418433	+	16.2	0.839	25	40	2.7	14.68	2.21e-32	19.32	7.21e-37	1.03
chr2-263	chr2	54636920	54637078	+	16.2	0.889	22	40	7.3	5.51	2.92e-17	17.67	2.1e-35	1.17
chr2-171	chr2	120480954	120481112	+	16.2	0.814	27	40	1.8	22.03	4.84e-39	16.5	2.78e-34	0.95
chr2-172	chr2	125727777	125727935	+	16.2	0.915	27	40	0.9	44.05	1.04e-50	16.5	2.78e-34	0.99
chr2-154	chr2	142313958	142314116	+	16.2	0.763	29	40	0.9	44.05	1.04e-50	11.33	3.26e-28	0.92
chr2-155	chr2	177320775	177320933	+	16.2	0.872	29	40	0.5	88.1	1.49e-62	20.09	1.6e-37	0.92
chr2-113	chr2	208091935	208092093	+	16.2	0.763	33	40	9.1	4.41	3.78e-14	16.39	3.56e-34	0.86
chr2-177	chr2	208123597	208123755	+	16.2	0.889	27	40	1.8	22.03	4.84e-39	15.19	6.17e-33	0.95
chr2-157	chr2	219757501	219757659	+	16.2	0.804	29	40	0.5	88.1	1.49e-62	29.66	5.14e-44	0.92
chr2-178	chr2	219824256	219824414	+	16.2	0.913	27	40	1.8	22.03	4.84e-39	25.42	1.97e-41	0.95
chr2-191	chr2	235821270	235821428	+	16.2	0.698	26	40	6.4	6.29	3.38e-19	5.23	1.53e-16	1.03
chr3-113	chr3	10547121	10547279	+	16.2	0.917	30	40	0.9	44.05	1.04e-50	20.09	1.6e-37	0.86
chr3-97	chr3	17980815	17980973	+	16.2	0.676	32	40	1.8	22.03	4.84e-39	10.69	2.65e-27	0.83
chr3-86	chr3	61547063	61547221	+	16.2	0.8	34	40	4.5	8.81	2.82e-24	12.4	1.18e-29	0.83
chr3-151	chr3	65471715	65471873	+	16.2	0.825	26	40	2.7	14.68	2.21e-32	17.3	4.65e-35	0.99
chr3-153	chr3	81443994	81444152	+	16.2	0.76	26	40	2.7	14.68	2.21e-32	12.58	6.8e-30	1.07
chr3-190	chr3	119934614	119934772	+	16.2	0.917	23	40	3.6	11.01	9.07e-28	8.09	5.78e-23	1.23
chr3-192	chr3	133255350	133255508	+	16.2	0.782	23	40	0.9	44.05	1.04e-50	14.4	4.54e-32	1.12
chr3-125	chr3	193678798	193678956	+	16.2	0.667	29	40	5.4	7.34	1.71e-21	7.88	1.42e-22	0.95
chr4-42	chr4	6964103	6964261	+	16.2	0.833	26	40	0.9	44.05	1.04e-50	21.67	9.07e-39	0.99
chr4-16	chr4	7808223	7808381	+	16.2	0.711	35	40	0.9	44.05	1.04e-50	15.38	3.9e-33	0.8
chr4-44	chr4	151097904	151098062	+	16.2	0.833	26	40	1.8	22.03	4.84e-39	12.71	4.67e-30	0.99
chr4-38	chr4	158311040	158311198	+	16.2	0.882	27	40	0.9	44.05	1.04e-50	26.23	5.95e-42	0.99
chr5-65	chr5	16569050	16569208	+	16.2	0.8	31	40	5.4	7.34	1.71e-21	18.88	1.73e-36	0.86
chr5-119	chr5	72683798	72683956	+	16.2	0.767	26	40	4.5	8.81	2.82e-24	21.86	6.49e-39	0.99
chr5-63	chr5	175206131	175206289	+	16.2	0.912	32	40	2.7	14.68	2.21e-32	19.62	3.98e-37	0.83
chr6-96	chr6	13146819	13146977	+	16.2	0.877	30	40	4.5	8.81	2.82e-24	14.24	6.97e-32	0.89
chr6-97	chr6	22657886	22658044	+	16.2	0.769	30	40	2.7	14.68	2.21e-32	11.48	1.97e-28	0.92
chr6-106	chr6	104974416	104974574	+	16.2	0.796	29	40	8.2	4.89	1.35e-15	16.5	2.78e-34	0.89
chr6-126	chr6	128302254	128302412	+	16.2	0.83	27	40	6.4	6.29	3.38e-19	20.76	4.6e-38	0.95
chr6-76	chr6	137654078	137654236	+	16.2	0.758	35	40	6.4	6.29	3.38e-19	16.08	7.43e-34	0.74
chr6-128	chr6	151074560	151074718	+	16.2	0.833	27	40	5.4	7.34	1.71e-21	17.67	2.1e-35	1.03
chr6-109	chr6	167041099	167041257	+	16.2	0.806	29	40	2.7	14.68	2.21e-32	14.49	3.66e-32	0.92
chr7-121	chr7	39075589	39075747	+	16.2	0.9	28	40	3.6	11.01	9.07e-28	14	1.31e-31	0.92
chr7-107	chr7	47354828	47354986	+	16.2	0.734	31	40	0.5	88.1	1.49e-62	16.5	2.78e-34	0.83
chr7-115	chr7	93853154	93853312	+	16.2	0.712	30	40	5.4	7.34	1.71e-21	13.77	2.45e-31	0.89
chr7-102	chr7	131116210	131116368	+	16.2	0.818	32	40	1.8	22.03	4.84e-39	16.72	1.68e-34	0.8
chr7-134	chr7	151505788	151505946	+	16.2	0.894	27	40	3.6	11.01	9.07e-28	25.69	1.33e-41	1.03
chr8-75	chr8	63255197	63255355	+	16.2	0.833	30	40	0.9	44.05	1.04e-50	15.87	1.2e-33	0.86
chr8-96	chr8	122826792	122826950	+	16.2	0.81	27	40	8.2	4.89	1.35e-15	16.61	2.16e-34	0.95
chr9-51	chr9	73517761	73517919	+	16.2	0.83	32	40	2.7	14.68	2.21e-32	18.59	3.05e-36	0.86
chr9-52	chr9	86755768	86755926	+	16.2	0.92	32	40	3.6	11.01	9.07e-28	12.71	4.67e-30	0.86
chr9-92	chr9	100745444	100745602	+	16.2	0.82	26	40	3.6	11.01	9.07e-28	11.17	5.35e-28	0.99
chr9-84	chr9	116123641	116123799	+	16.2	0.938	27	40	6.4	6.29	3.38e-19	22.65	1.66e-39	0.95
chr9-66	chr9	131285967	131286125	+	16.2	0.733	29	40	9.1	4.41	3.78e-14	20.09	1.6e-37	0.89
chr9-77	chr9	139223198	139223356	+	16.2	0.792	28	40	3.6	11.01	9.07e-28	12.84	3.2e-30	0.95
chr10-99	chr10	65262321	65262479	+	16.2	0.88	29	40	0.9	44.05	1.04e-50	17.55	2.74e-35	0.89
chr10-100	chr10	68700835	68700993	+	16.2	0.915	29	40	0.9	44.05	1.04e-50	13.32	8.21e-31	0.95
chr10-164	chr10	111654357	111654515	+	16.2	0.796	22	40	2.7	14.68	2.21e-32	17.55	2.74e-35	1.17
chr10-84	chr10	116144133	116144291	+	16.2	0.774	32	40	5.4	7.34	1.71e-21	14.49	3.66e-32	0.86
chr10-123	chr10	120514497	120514655	+	16.2	0.86	26	40	1.8	22.03	4.84e-39	15.67	1.93e-33	1.07
chr11-39	chr11	41328978	41329136	+	16.2	0.825	29	40	2.7	14.68	2.21e-32	17.42	3.57e-35	0.99
chr11-27	chr11	74036747	74036905	+	16.2	0.918	32	40	5.4	7.34	1.71e-21	24.43	9.16e-41	0.8
chr11-28	chr11	102292094	102292252	+	16.2	0.918	32	40	0.9	44.05	1.04e-50	27.08	1.73e-42	0.83
chr11-43	chr11	128423128	128423286	+	16.2	0.83	28	40	2.7	14.68	2.21e-32	18.32	5.35e-36	0.95
chr11-68	chr11	133834949	133835107	+	16.2	0.84	24	40	1.8	22.03	4.84e-39	15.77	1.53e-33	1.07
chr12-139	chr12	108908738	108908896	+	16.2	0.868	24	40	3.6	11.01	9.07e-28	23.51	4.01e-40	1.07
chr12-84	chr12	121570388	121570546	+	16.2	0.765	30	40	5.4	7.34	1.71e-21	10.01	2.94e-26	0.92
chr14-17	chr14	62107610	62107768	+	16.2	0.839	32	40	0.9	44.05	1.04e-50	20.26	1.18e-37	0.83
chr14-35	chr14	77772185	77772343	+	16.2	0.852	26	40	3.6	11.01	9.07e-28	8.47	1.12e-23	0.99
chr14-24	chr14	84925367	84925525	+	16.2	0.911	29	40	1.8	22.03	4.84e-39	20.42	8.64e-38	0.89
chr16-100	chr16	23589683	23589841	+	16.2	0.639	27	40	0.9	44.05	1.04e-50	15.48	3.09e-33	0.95
chr16-95	chr16	82667654	82667812	+	16.2	0.836	29	40	4.5	8.81	2.82e-24	23.07	8.2e-40	0.89
chr17-71	chr17	707974	708132	+	16.2	0.814	28	40	2.7	14.68	2.21e-32	24.43	9.16e-41	0.92
chr17-72	chr17	2119215	2119373	+	16.2	0.818	28	40	9.1	4.41	3.78e-14	15.77	1.53e-33	0.92
chr17-55	chr17	43035059	43035217	+	16.2	0.643	33	40	5.4	7.34	1.71e-21	14.16	8.62e-32	0.8
chr17-81	chr17	64451352	64451510	+	16.2	0.882	27	40	1.8	22.03	4.84e-39	16.61	2.16e-34	0.99
chr18-67	chr18	50080062	50080220	+	16.2	0.75	25	40	0.9	44.05	1.04e-50	11.33	3.26e-28	1.03
chr18-53	chr18	58039929	58040087	+	16.2	0.857	30	40	5.4	7.34	1.71e-21	19.17	9.67e-37	0.89
chr20-45	chr20	5602000	5602158	+	16.2	0.817	34	40	8.2	4.89	1.35e-15	22.45	2.34e-39	0.78
chr21-47	chr21	33541443	33541601	+	16.2	0.712	31	40	9.1	4.41	3.78e-14	9.09	9.12e-25	0.92
chr21-71	chr21	41254881	41255039	+	16.2	0.827	26	40	3.6	11.01	9.07e-28	7.26	2.48e-21	0.99
chr21-65	chr21	41383306	41383464	+	16.2	0.78	27	40	0.9	44.05	1.04e-50	16.18	5.83e-34	0.99
chr22-59	chr22	49315193	49315351	+	16.2	0.776	25	40	0.9	44.05	1.04e-50	15.97	9.46e-34	1.03
chrX-42	chrX	28627179	28627337	+	16.2	0.918	28	40	1.8	22.03	4.84e-39	22.05	4.64e-39	0.99
chrX-39	chrX	129305153	129305311	+	16.2	0.831	29	40	2.7	14.68	2.21e-32	19.17	9.67e-37	0.89
chr1-182	chr1	9004152	9004310	+	15.8	0.608	27	39	1.8	21.47	1.07e-37	9.68	3.9e-25	0.96
chr1-167	chr1	54086166	54086324	+	15.8	0.797	28	39	6.4	6.14	2.14e-18	17.86	9.82e-35	0.92
chr1-299	chr1	160277332	160277490	+	15.8	0.909	22	39	6.4	6.14	2.14e-18	37.96	5.17e-47	1.13
chr1-259	chr1	243418974	243419132	+	15.8	0.731	24	39	9.1	4.29	1.67e-13	7.36	4.9e-21	1.04
chr2-193	chr2	11990259	11990417	+	15.8	0.738	25	39	2.7	14.32	3.25e-31	14.9	7.52e-32	1.04
chr2-185	chr2	64064433	64064591	+	15.8	0.75	26	39	4.5	8.59	2.49e-23	10.7	1.13e-26	1
chr2-120	chr2	71078078	71078236	+	15.8	0.804	32	39	9.1	4.29	1.67e-13	21.69	7.35e-38	0.8
chr2-170	chr2	102435233	102435391	+	15.8	0.778	27	39	7.3	5.37	1.62e-16	25.04	3.41e-40	0.92
chr2-153	chr2	133539800	133539958	+	15.8	0.732	29	39	6.4	6.14	2.14e-18	12.85	1.61e-29	0.86
chr2-164	chr2	189198494	189198652	+	15.8	0.75	28	39	3.6	10.74	1e-26	18.4	3.26e-35	0.89
chr2-209	chr2	201729285	201729443	+	15.8	0.849	25	39	0.9	42.95	4.59e-49	15.09	4.79e-32	1.04
chr2-114	chr2	231732877	231733035	+	15.8	0.889	33	39	7.3	5.37	1.62e-16	13.06	9.03e-30	0.75
chr3-140	chr3	104156127	104156285	+	15.8	0.848	27	39	0.9	42.95	4.59e-49	21.5	1.02e-37	0.92
chr3-179	chr3	112324118	112324276	+	15.8	0.865	24	39	4.5	8.59	2.49e-23	16.09	4.59e-33	1.04
chr3-112	chr3	130802150	130802308	+	15.8	0.83	31	39	2.7	14.32	3.25e-31	15.09	4.79e-32	0.8
chr3-231	chr3	177209605	177209763	+	15.8	0.825	21	39	3.6	10.74	1e-26	9.13	2.97e-24	1.24
chr4-55	chr4	143861917	143862075	+	15.8	0.86	24	39	0.5	85.9	1.32e-60	34.71	1.55e-45	1.04
chr5-83	chr5	11386052	11386210	+	15.8	0.872	29	39	1.8	21.47	1.07e-37	13.2	6.11e-30	0.86
chr5-54	chr5	32505344	32505502	+	15.8	0.77	33	39	3.6	10.74	1e-26	10.8	8.23e-27	0.83
chr5-139	chr5	94982464	94982622	+	15.8	0.922	24	39	0.9	42.95	4.59e-49	17.73	1.29e-34	1.08
chr5-68	chr5	108965865	108966023	+	15.8	0.86	31	39	1.8	21.47	1.07e-37	18.13	5.68e-35	0.8
chr5-121	chr5	123572131	123572289	+	15.8	0.88	26	39	9.1	4.29	1.67e-13	10.7	1.13e-26	0.96
chr5-92	chr5	143266271	143266429	+	15.8	0.694	29	39	3.6	10.74	1e-26	9.1	3.38e-24	0.89
chr5-100	chr5	169653012	169653170	+	15.8	0.865	28	39	6.4	6.14	2.14e-18	15.09	4.79e-32	0.92
chr5-81	chr5	172366744	172366902	+	15.8	0.765	30	39	4.5	8.59	2.49e-23	18.4	3.26e-35	0.89
chr6-112	chr6	6714436	6714594	+	15.8	0.933	28	39	6.4	6.14	2.14e-18	16.53	1.72e-33	0.89
chr6-104	chr6	44280956	44281114	+	15.8	0.907	29	39	1.8	21.47	1.07e-37	23.59	3.23e-39	0.86
chr6-99	chr6	112171900	112172058	+	15.8	0.783	30	39	3.6	10.74	1e-26	14.12	5.31e-31	0.86
chr6-164	chr6	117401275	117401433	+	15.8	0.824	24	39	2.7	14.32	3.25e-31	15.47	1.91e-32	1.04
chr6-149	chr6	130088530	130088688	+	15.8	0.681	25	39	7.3	5.37	1.62e-16	19.75	2.39e-36	1.04
chr6-135	chr6	134885905	134886063	+	15.8	0.75	26	39	3.6	10.74	1e-26	12.79	1.94e-29	1
chr7-94	chr7	28612317	28612475	+	15.8	0.773	33	39	3.6	10.74	1e-26	10.66	1.32e-26	0.83
chr7-100	chr7	107600786	107600944	+	15.8	0.824	32	39	4.5	8.59	2.49e-23	23.36	4.63e-39	0.78
chr8-97	chr8	4073519	4073677	+	15.8	0.846	26	39	0.5	85.9	1.32e-60	20.59	5.12e-37	1
chr8-115	chr8	19266593	19266751	+	15.8	0.763	24	39	0.9	42.95	4.59e-49	10.56	1.79e-26	1.04
chr8-74	chr8	29762953	29763111	+	15.8	0.768	30	39	7.3	5.37	1.62e-16	15.38	2.41e-32	0.96
chr8-101	chr8	89012956	89013114	+	15.8	0.804	26	39	6.4	6.14	2.14e-18	12.15	1.23e-28	1
chr8-95	chr8	91512888	91513046	+	15.8	0.851	27	39	3.6	10.74	1e-26	22.92	9.43e-39	0.92
chr8-77	chr8	100452379	100452537	+	15.8	0.836	30	39	9.1	4.29	1.67e-13	17.11	4.81e-34	0.86
chr8-133	chr8	143690565	143690723	+	15.8	0.896	23	39	1.8	21.47	1.07e-37	14.81	9.39e-32	1.08
chr9-83	chr9	100721001	100721159	+	15.8	0.808	27	39	6.4	6.14	2.14e-18	24.05	1.55e-39	0.92
chr9-93	chr9	102035249	102035407	+	15.8	0.909	26	39	2.7	14.32	3.25e-31	21.89	5.26e-38	1
chr9-58	chr9	104038293	104038451	+	15.8	0.797	31	39	4.5	8.59	2.49e-23	11.09	3.15e-27	0.83
chr9-72	chr9	129070164	129070322	+	15.8	0.677	28	39	8.2	4.77	6.63e-15	16.64	1.34e-33	0.89
chr9-60	chr9	133700640	133700798	+	15.8	0.896	31	39	1.8	21.47	1.07e-37	10.56	1.79e-26	0.83
chr9-67	chr9	134401589	134401747	+	15.8	0.587	29	39	5.4	7.16	1.26e-20	15.18	3.82e-32	0.92
chr9-115	chr9	139422455	139422613	+	15.8	0.759	24	39	4.5	8.59	2.49e-23	5.76	1.71e-17	1.04
chr10-115	chr10	18425075	18425233	+	15.8	0.762	26	39	9.1	4.29	1.67e-13	13.73	1.5e-30	1
chr10-119	chr10	44540624	44540782	+	15.8	0.929	26	39	1.8	21.47	1.07e-37	19.91	1.77e-36	0.96
chr10-176	chr10	107440838	107440996	+	15.8	0.936	21	39	3.6	10.74	1e-26	20.41	7.01e-37	1.24
chr10-122	chr10	112869411	112869569	+	15.8	0.939	26	39	0.9	42.95	4.59e-49	22.7	1.34e-38	0.96
chr11-33	chr11	128414574	128414732	+	15.8	0.807	31	39	4.5	8.59	2.49e-23	17.6	1.68e-34	0.86
chr12-79	chr12	32825035	32825193	+	15.8	0.843	30	39	8.2	4.77	6.63e-15	31.97	3.49e-44	0.86
chr12-80	chr12	59283509	59283667	+	15.8	0.787	30	39	5.4	7.16	1.26e-20	13.2	6.11e-30	0.92
chr12-114	chr12	76052852	76053010	+	15.8	0.807	26	39	0.5	85.9	1.32e-60	14.9	7.52e-32	1
chr12-89	chr12	112996073	112996231	+	15.8	0.833	29	39	7.3	5.37	1.62e-16	21.31	1.42e-37	0.89
chr12-73	chr12	125022318	125022476	+	15.8	0.8	32	39	4.5	8.59	2.49e-23	19.13	7.82e-36	0.8
chr12-97	chr12	125401904	125402062	+	15.8	0.742	28	39	1.8	21.47	1.07e-37	12.15	1.23e-28	0.92
chr13-34	chr13	31019918	31020076	+	15.8	0.976	28	39	8.2	4.77	6.63e-15	28.58	2.39e-42	0.89
chr13-53	chr13	95608841	95608999	+	15.8	0.863	25	39	4.5	8.59	2.49e-23	16.87	8.05e-34	1.08
chr13-29	chr13	107220372	107220530	+	15.8	0.86	30	39	4.5	8.59	2.49e-23	13.96	8.08e-31	0.83
chr13-32	chr13	112592182	112592340	+	15.8	0.779	29	39	9.1	4.29	1.67e-13	13.8	1.22e-30	0.89
chr14-19	chr14	32472516	32472674	+	15.8	0.718	31	39	3.6	10.74	1e-26	21.12	1.97e-37	0.8
chr14-28	chr14	51293493	51293651	+	15.8	0.769	27	39	2.7	14.32	3.25e-31	16.87	8.05e-34	0.96
chr14-25	chr14	91164941	91165099	+	15.8	0.694	29	39	4.5	8.59	2.49e-23	17.35	2.86e-34	0.86
chr15-10	chr15	82045009	82045167	+	15.8	0.904	35	39	3.6	10.74	1e-26	25.84	1.05e-40	0.73
chr15-31	chr15	89010819	89010977	+	15.8	0.778	24	39	0.9	42.95	4.59e-49	30.37	2.42e-43	1.08
chr15-26	chr15	89942797	89942955	+	15.8	0.839	25	39	1.8	21.47	1.07e-37	16.53	1.72e-33	1.04
chr15-23	chr15	101991697	101991855	+	15.8	0.82	27	39	7.3	5.37	1.62e-16	36.81	1.67e-46	0.96
chr16-103	chr16	60238145	60238303	+	15.8	0.816	27	39	1.8	21.47	1.07e-37	18.27	4.31e-35	0.92
chr16-128	chr16	69343355	69343513	+	15.8	0.714	24	39	3.6	10.74	1e-26	16.99	6.23e-34	1.13
chr17-83	chr17	2083075	2083233	+	15.8	0.778	26	39	7.3	5.37	1.62e-16	16.87	8.05e-34	1
chr17-67	chr17	17572346	17572504	+	15.8	0.873	29	39	0.5	85.9	1.32e-60	25.57	1.56e-40	0.92
chr17-59	chr17	45784934	45785092	+	15.8	0.723	31	39	0.5	85.9	1.32e-60	20.76	3.73e-37	0.8
chr17-97	chr17	74258066	74258224	+	15.8	0.745	25	39	9.1	4.29	1.67e-13	11.25	1.93e-27	1.04
chr18-56	chr18	56807026	56807184	+	15.8	0.78	29	39	4.5	8.59	2.49e-23	12.27	8.57e-29	0.92
chr19-62	chr19	18785497	18785655	+	15.8	0.81	28	39	3.6	10.74	1e-26	18.27	4.31e-35	0.89
chr20-55	chr20	19357482	19357640	+	15.8	0.891	30	39	2.7	14.32	3.25e-31	18.54	2.46e-35	0.92
chr20-73	chr20	20433134	20433292	+	15.8	0.849	25	39	5.4	7.16	1.26e-20	12.33	7.15e-29	1
chr20-67	chr20	47413957	47414115	+	15.8	0.772	27	39	0.5	85.9	1.32e-60	13.57	2.26e-30	0.96
chr20-86	chr20	61298536	61298694	+	15.8	0.614	24	39	7.3	5.37	1.62e-16	13.96	8.08e-31	1.08
chr21-76	chr21	28092224	28092382	+	15.8	0.896	25	39	5.4	7.16	1.26e-20	12.99	1.1e-29	1
chr21-78	chr21	34436673	34436831	+	15.8	0.8	25	39	9.1	4.29	1.67e-13	9.17	2.6e-24	1.04
chr21-42	chr21	44601755	44601913	+	15.8	0.86	33	39	6.4	6.14	2.14e-18	10.85	7.02e-27	0.75
chr22-37	chr22	18527557	18527715	+	15.8	0.78	30	39	1.8	21.47	1.07e-37	22.49	1.89e-38	0.89
chr22-42	chr22	22044649	22044807	+	15.8	0.93	29	39	2.7	14.32	3.25e-31	37.96	5.17e-47	0.86
chr22-44	chr22	30425003	30425161	+	15.8	0.804	28	39	1.8	21.47	1.07e-37	26.7	3.11e-41	0.89
chr22-46	chr22	37839242	37839400	+	15.8	0.872	28	39	4.5	8.59	2.49e-23	18	7.48e-35	0.92
chr22-47	chr22	41117517	41117675	+	15.8	0.758	28	39	7.3	5.37	1.62e-16	16.09	4.59e-33	0.92
chrX-48	chrX	46819902	46820060	+	15.8	0.857	27	39	7.3	5.37	1.62e-16	21.69	7.35e-38	0.96
chrX-38	chrX	117350600	117350758	+	15.8	0.774	29	39	1.8	21.47	1.07e-37	21.69	7.35e-38	0.92
chr1-122	chr1	8520960	8521118	+	15.4	0.882	32	38	7.3	5.23	8.73e-16	11.55	3.54e-27	0.8
chr1-165	chr1	41286816	41286974	+	15.4	0.875	28	38	1.8	20.92	2.29e-36	25.73	1.24e-39	0.89
chr1-156	chr1	41838023	41838181	+	15.4	0.893	29	38	3.6	10.46	1.08e-25	20.58	4.16e-36	0.92
chr1-168	chr1	61359970	61360128	+	15.4	0.857	28	38	2.7	13.95	4.66e-30	9.36	4.96e-24	0.89
chr1-207	chr1	94091130	94091288	+	15.4	0.793	26	38	3.6	10.46	1.08e-25	15.17	2.36e-31	0.96
chr1-248	chr1	105142380	105142538	+	15.4	0.83	24	38	0.9	41.85	1.97e-47	22.76	1.08e-37	1.04
chr1-145	chr1	156093526	156093684	+	15.4	0.639	30	38	8.2	4.65	3.18e-14	13.08	4.54e-29	0.89
chr1-125	chr1	156377320	156377478	+	15.4	0.8	32	38	2.7	13.95	4.66e-30	10.07	3.98e-25	0.89
chr1-271	chr1	177139104	177139262	+	15.4	0.843	23	38	3.6	10.46	1.08e-25	19.56	2.62e-35	1.08
chr1-273	chr1	188654827	188654985	+	15.4	0.857	23	38	1.8	20.92	2.29e-36	25.73	1.24e-39	1.13
chr1-162	chr1	234659373	234659531	+	15.4	0.875	29	38	8.2	4.65	3.18e-14	12.26	4.31e-28	0.89
chr1-151	chr1	235324527	235324685	+	15.4	0.84	30	38	7.3	5.23	8.73e-16	16.79	6.4e-33	0.86
chr2-128	chr2	6675730	6675888	+	15.4	0.766	31	38	7.3	5.23	8.73e-16	9.78	1.09e-24	0.86
chr2-199	chr2	47420383	47420541	+	15.4	0.938	25	38	0.9	41.85	1.97e-47	16.55	1.06e-32	1
chr2-217	chr2	52613729	52613887	+	15.4	0.872	24	38	0.5	83.7	1.13e-58	19.09	6.33e-35	1.08
chr2-131	chr2	85969341	85969499	+	15.4	0.787	31	38	7.3	5.23	8.73e-16	12.52	2.07e-28	0.83
chr2-189	chr2	102398308	102398466	+	15.4	0.884	26	38	5.4	6.97	9.08e-20	29.22	1.16e-41	0.96
chr2-123	chr2	121740933	121741091	+	15.4	0.81	32	38	0.9	41.85	1.97e-47	17.66	1.03e-33	0.8
chr2-136	chr2	202928885	202929043	+	15.4	0.887	31	38	3.6	10.46	1.08e-25	17.28	2.28e-33	0.86
chr2-138	chr2	231889031	231889189	+	15.4	0.804	31	38	4.5	8.37	2.15e-22	17.03	3.84e-33	0.86
chr3-142	chr3	128598285	128598443	+	15.4	0.907	27	38	6.4	5.98	1.32e-17	21.72	5.96e-37	0.92
chr3-105	chr3	159918291	159918449	+	15.4	0.818	32	38	8.2	4.65	3.18e-14	24.15	1.24e-38	0.86
chr3-198	chr3	164924654	164924812	+	15.4	0.769	23	38	2.7	13.95	4.66e-30	16.67	8.25e-33	1.13
chr4-33	chr4	169845039	169845197	+	15.4	0.789	28	38	1.8	20.92	2.29e-36	17.53	1.35e-33	0.92
chr4-39	chr4	184881159	184881317	+	15.4	0.827	27	38	1.8	20.92	2.29e-36	20.76	3.03e-36	0.96
chr5-64	chr5	6206961	6207119	+	15.4	0.932	31	38	1.8	20.92	2.29e-36	20.41	5.69e-36	0.8
chr5-95	chr5	32506378	32506536	+	15.4	0.701	28	38	3.6	10.46	1.08e-25	11.06	1.57e-26	0.96
chr5-109	chr5	81220393	81220551	+	15.4	0.836	27	38	1.8	20.92	2.29e-36	15.37	1.49e-31	0.96
chr5-141	chr5	114808434	114808592	+	15.4	0.745	24	38	4.5	8.37	2.15e-22	7.22	2.97e-20	1.04
chr5-148	chr5	155277542	155277700	+	15.4	0.909	24	38	1.8	20.92	2.29e-36	20.76	3.03e-36	1.04
chr5-115	chr5	173617138	173617296	+	15.4	0.891	27	38	0.9	41.85	1.97e-47	19.24	4.73e-35	0.92
chr5-168	chr5	178798811	178798969	+	15.4	0.857	23	38	0.5	83.7	1.13e-58	21.32	1.15e-36	1.08
chr6-92	chr6	30849787	30849945	+	15.4	0.94	31	38	3.6	10.46	1.08e-25	10.12	3.43e-25	0.83
chr6-122	chr6	49574834	49574992	+	15.4	0.917	27	38	0.9	41.85	1.97e-47	36.42	3.49e-45	0.92
chr6-181	chr6	111862375	111862533	+	15.4	0.587	23	38	7.3	5.23	8.73e-16	10.71	4.79e-26	1.13
chr6-88	chr6	113493727	113493885	+	15.4	0.824	32	38	8.2	4.65	3.18e-14	13.68	9.22e-30	0.8
chr6-182	chr6	126272590	126272748	+	15.4	0.763	23	38	2.7	13.95	4.66e-30	18.35	2.63e-34	1.08
chr6-90	chr6	138504611	138504769	+	15.4	0.792	32	38	3.6	10.46	1.08e-25	10.2	2.56e-25	0.8
chr6-108	chr6	164606569	164606727	+	15.4	0.864	29	38	9.1	4.18	7.25e-13	12.08	7.4e-28	0.86
chr7-129	chr7	10468851	10469009	+	15.4	0.957	27	38	5.4	6.97	9.08e-20	19.24	4.73e-35	1
chr7-131	chr7	49683034	49683192	+	15.4	0.774	27	38	0.9	41.85	1.97e-47	18.07	4.57e-34	0.96
chr7-119	chr7	135595948	135596106	+	15.4	0.857	29	38	4.5	8.37	2.15e-22	17.15	2.96e-33	0.89
chr8-70	chr8	29631001	29631159	+	15.4	0.857	31	38	3.6	10.46	1.08e-25	25.73	1.24e-39	0.83
chr8-84	chr8	57927336	57927494	+	15.4	0.75	28	38	0.9	41.85	1.97e-47	15.99	3.62e-32	0.96
chr9-57	chr9	8733273	8733431	+	15.4	0.889	31	38	3.6	10.46	1.08e-25	22.12	3.04e-37	0.89
chr9-64	chr9	74379605	74379763	+	15.4	0.758	29	38	0.9	41.85	1.97e-47	10.29	1.9e-25	0.92
chr9-94	chr9	108640222	108640380	+	15.4	0.839	26	38	3.6	10.46	1.08e-25	13.22	3.07e-29	1
chr9-101	chr9	124023403	124023561	+	15.4	0.889	25	38	8.2	4.65	3.18e-14	22.33	2.16e-37	1
chr9-96	chr9	140132595	140132753	+	15.4	0.867	26	38	3.6	10.46	1.08e-25	12.02	8.83e-28	0.96
chr10-144	chr10	4863612	4863770	+	15.4	0.786	23	38	5.4	6.97	9.08e-20	14.43	1.39e-30	1.08
chr10-95	chr10	81169540	81169698	+	15.4	0.811	30	38	1.8	20.92	2.29e-36	16.67	8.25e-33	0.89
chr10-81	chr10	114535644	114535802	+	15.4	0.724	33	38	4.5	8.37	2.15e-22	9.78	1.09e-24	0.83
chr10-135	chr10	116750891	116751049	+	15.4	0.83	25	38	3.6	10.46	1.08e-25	17.03	3.84e-33	1.04
chr10-125	chr10	123951692	123951850	+	15.4	0.75	26	38	3.6	10.46	1.08e-25	14.01	4.04e-30	1
chr10-126	chr10	126689312	126689470	+	15.4	0.804	26	38	0.9	41.85	1.97e-47	21.92	4.27e-37	0.96
chr11-47	chr11	62697744	62697902	+	15.4	0.975	27	38	2.7	13.95	4.66e-30	36.99	1.97e-45	0.92
chr11-53	chr11	71797183	71797341	+	15.4	0.872	26	38	0.5	83.7	1.13e-58	29.59	7.37e-42	0.96
chr11-54	chr11	73567456	73567614	+	15.4	0.764	26	38	0.9	41.85	1.97e-47	17.4	1.76e-33	1.04
chr11-48	chr11	118480271	118480429	+	15.4	0.864	27	38	0.9	41.85	1.97e-47	19.4	3.52e-35	0.92
chr12-91	chr12	4355332	4355490	+	15.4	0.754	28	38	6.4	5.98	1.32e-17	14.17	2.65e-30	0.89
chr12-100	chr12	32423811	32423969	+	15.4	0.786	27	38	5.4	6.97	9.08e-20	12.93	6.68e-29	0.96
chr12-112	chr12	49608892	49609050	+	15.4	0.772	26	38	2.7	13.95	4.66e-30	16.32	1.74e-32	1.04
chr12-134	chr12	75493095	75493253	+	15.4	0.833	24	38	4.5	8.37	2.15e-22	17.8	7.88e-34	1.04
chr12-116	chr12	76303055	76303213	+	15.4	0.862	26	38	1.8	20.92	2.29e-36	14.01	4.04e-30	1
chr12-117	chr12	94821334	94821492	+	15.4	0.662	26	38	1.8	20.92	2.29e-36	12.39	2.99e-28	1
chr12-107	chr12	109167566	109167724	+	15.4	0.911	27	38	0.9	41.85	1.97e-47	26.01	8.3e-40	0.96
chr12-126	chr12	113659180	113659338	+	15.4	0.843	25	38	2.7	13.95	4.66e-30	20.58	4.16e-36	1
chr13-33	chr13	27838372	27838530	+	15.4	0.911	28	38	7.3	5.23	8.73e-16	24.15	1.24e-38	0.96
chr13-28	chr13	42136339	42136497	+	15.4	0.759	30	38	3.6	10.46	1.08e-25	11.6	2.98e-27	0.86
chr13-51	chr13	42217730	42217888	+	15.4	0.804	25	38	4.5	8.37	2.15e-22	11.33	6.93e-27	1
chr13-44	chr13	74647590	74647748	+	15.4	0.917	27	38	1.8	20.92	2.29e-36	16.67	8.25e-33	0.96
chr13-37	chr13	96056592	96056750	+	15.4	0.915	28	38	0.9	41.85	1.97e-47	21.72	5.96e-37	0.89
chr14-23	chr14	76102339	76102497	+	15.4	0.863	30	38	6.4	5.98	1.32e-17	25.45	1.84e-39	0.86
chr16-89	chr16	52908026	52908184	+	15.4	0.88	30	38	5.4	6.97	9.08e-20	22.33	2.16e-37	0.86
chr16-104	chr16	68118493	68118651	+	15.4	0.857	27	38	8.2	4.65	3.18e-14	16.55	1.06e-32	0.96
chr17-73	chr17	8191894	8192052	+	15.4	0.885	28	38	4.5	8.37	2.15e-22	33.82	5.39e-44	0.89
chr17-53	chr17	20904607	20904765	+	15.4	0.588	33	38	1.8	20.92	2.29e-36	14.7	7.24e-31	0.78
chr17-87	chr17	70575077	70575235	+	15.4	0.894	26	38	2.7	13.95	4.66e-30	10.07	3.98e-25	0.96
chr17-70	chr17	71715984	71716142	+	15.4	0.727	29	38	3.6	10.46	1.08e-25	19.24	4.73e-35	0.92
chr18-49	chr18	4083799	4083957	+	15.4	0.782	31	38	3.6	10.46	1.08e-25	11.17	1.14e-26	0.86
chr18-66	chr18	49193427	49193585	+	15.4	0.703	25	38	0.9	41.85	1.97e-47	13.15	3.73e-29	1.08
chr18-58	chr18	56143870	56144028	+	15.4	0.733	28	38	6.4	5.98	1.32e-17	11.95	1.05e-27	0.89
chr18-52	chr18	57625383	57625541	+	15.4	0.877	30	38	8.2	4.65	3.18e-14	16.1	2.84e-32	0.89
chr19-74	chr19	28464964	28465122	+	15.4	0.86	25	38	3.6	10.46	1.08e-25	19.4	3.52e-35	1.04
chr20-76	chr20	36024633	36024791	+	15.4	0.657	25	38	5.4	6.97	9.08e-20	14.43	1.39e-30	1
chr20-77	chr20	44993886	44994044	+	15.4	0.683	25	38	0.5	83.7	1.13e-58	15.27	1.88e-31	1.04
chr20-62	chr20	60731955	60732113	+	15.4	0.951	28	38	2.7	13.95	4.66e-30	30.35	2.91e-42	0.89
chr21-64	chr21	33678660	33678818	+	15.4	0.815	27	38	1.8	20.92	2.29e-36	14.61	9.02e-31	0.92
chr22-39	chr22	21073119	21073277	+	15.4	0.815	30	38	2.7	13.95	4.66e-30	29.22	1.16e-41	0.89
chr22-62	chr22	28111234	28111392	+	15.4	0.815	24	38	6.4	5.98	1.32e-17	18.49	1.99e-34	1.08
chrX-46	chrX	9867829	9867987	+	15.4	0.63	27	38	2.7	13.95	4.66e-30	12.2	5.17e-28	0.96
chrX-25	chrX	12253155	12253313	+	15.4	0.804	32	38	8.2	4.65	3.18e-14	28.87	1.83e-41	0.8
chrX-28	chrX	73641259	73641417	+	15.4	0.857	31	38	7.3	5.23	8.73e-16	22.33	2.16e-37	0.86
chr1-155	chr1	37866114	37866272	+	15	0.74	29	37	4.5	8.15	1.8e-21	11.35	2.94e-26	0.92
chr1-203	chr1	49386617	49386775	+	15	0.758	26	37	6.4	5.82	7.91e-17	13.97	2.49e-29	1.05
chr1-187	chr1	59340352	59340510	+	15	0.639	27	37	0.9	40.75	8.26e-46	10.72	2.04e-25	0.89
chr1-188	chr1	76080591	76080749	+	15	0.754	27	37	6.4	5.82	7.91e-17	13.97	2.49e-29	0.89
chr1-355	chr1	100818002	100818160	+	15	0.745	20	37	3.6	10.19	1.13e-24	12.66	7.18e-28	1.27
chr1-256	chr1	221882410	221882568	+	15	0.94	24	37	6.4	5.82	7.91e-17	29.17	1.39e-40	1.09
chr1-280	chr1	235184005	235184163	+	15	0.809	23	37	4.5	8.15	1.8e-21	16.01	2.24e-31	1.09
chr2-192	chr2	9476523	9476681	+	15	0.87	25	37	2.7	13.58	6.51e-29	12.88	4.07e-28	1
chr2-194	chr2	12317750	12317908	+	15	0.712	25	37	7.3	5.09	4.59e-15	20.58	3.38e-35	1
chr2-147	chr2	16154262	16154420	+	15	0.734	29	37	0.9	40.75	8.26e-46	7.61	1.69e-20	0.86
chr2-239	chr2	62241280	62241438	+	15	0.759	23	37	8.2	4.53	1.49e-13	19.7	1.57e-34	1.05
chr2-151	chr2	62932331	62932489	+	15	0.759	29	37	1.8	20.37	4.81e-35	14.23	1.32e-29	0.83
chr2-142	chr2	113384257	113384415	+	15	0.767	30	37	4.5	8.15	1.8e-21	18.01	3.68e-33	0.86
chr3-174	chr3	54725361	54725519	+	15	0.851	24	37	5.4	6.79	6.36e-19	20.58	3.38e-35	1
chr3-150	chr3	61344126	61344284	+	15	0.86	26	37	1.8	20.37	4.81e-35	19.37	2.85e-34	1
chr3-119	chr3	73641806	73641964	+	15	0.792	29	37	3.6	10.19	1.13e-24	22.6	1.24e-36	0.89
chr3-141	chr3	124839552	124839710	+	15	0.75	27	37	3.6	10.19	1.13e-24	13.56	6.94e-29	0.89
chr3-159	chr3	193789004	193789162	+	15	0.784	26	37	1.8	20.37	4.81e-35	13.64	5.66e-29	0.92
chr4-34	chr4	10748704	10748862	+	15	0.824	27	37	0.9	40.75	8.26e-46	16.46	8.41e-32	0.92
chr4-48	chr4	23375148	23375306	+	15	0.811	25	37	3.6	10.19	1.13e-24	25.61	1.46e-38	0.96
chr4-25	chr4	27156383	27156541	+	15	0.865	30	37	1.8	20.37	4.81e-35	22.6	1.24e-36	0.83
chr4-37	chr4	93557826	93557984	+	15	0.808	27	37	0.9	40.75	8.26e-46	10.57	3.25e-25	0.92
chr4-68	chr4	153022193	153022351	+	15	0.867	22	37	4.5	8.15	1.8e-21	45.19	1.96e-47	1.09
chr5-94	chr5	13187432	13187590	+	15	0.8	28	37	6.4	5.82	7.91e-17	14.23	1.32e-29	0.89
chr5-107	chr5	71904263	71904421	+	15	0.755	27	37	6.4	5.82	7.91e-17	14.05	2.02e-29	0.89
chr5-98	chr5	126015814	126015972	+	15	0.848	28	37	4.5	8.15	1.8e-21	23.05	6.15e-37	0.86
chr5-99	chr5	132089449	132089607	+	15	0.8	28	37	3.6	10.19	1.13e-24	12.46	1.25e-27	0.86
chr5-90	chr5	140888470	140888628	+	15	0.792	29	37	2.7	13.58	6.51e-29	15.06	1.83e-30	0.86
chr5-131	chr5	169979892	169980050	+	15	0.843	25	37	3.6	10.19	1.13e-24	18.01	3.68e-33	0.96
chr5-152	chr5	173547815	173547973	+	15	0.846	24	37	8.2	4.53	1.49e-13	8.41	6.41e-22	1.05
chr6-91	chr6	15505361	15505519	+	15	0.754	31	37	3.6	10.19	1.13e-24	13.25	1.54e-28	0.83
chr6-178	chr6	86098451	86098609	+	15	0.827	23	37	7.3	5.09	4.59e-15	17.07	2.37e-32	1.14
chr6-129	chr6	161381936	161382094	+	15	0.75	27	37	7.3	5.09	4.59e-15	6.7	9.76e-19	0.92
chr7-213	chr7	5912091	5912249	+	15	0.792	21	37	5.4	6.79	6.36e-19	17.33	1.41e-32	1.14
chr7-143	chr7	8010727	8010885	+	15	0.826	25	37	1.8	20.37	4.81e-35	8.83	1.3e-22	0.96
chr7-123	chr7	54956143	54956301	+	15	0.729	28	37	5.4	6.79	6.36e-19	13.4	1.04e-28	0.86
chr7-166	chr7	103049570	103049728	+	15	0.808	24	37	5.4	6.79	6.36e-19	20.58	3.38e-35	1.05
chr7-225	chr7	114215451	114215609	+	15	0.808	21	37	6.4	5.82	7.91e-17	11.82	7.52e-27	1.14
chr7-104	chr7	149579892	149580050	+	15	0.905	32	37	5.4	6.79	6.36e-19	13.48	8.48e-29	0.78
chr8-92	chr8	19269848	19270006	+	15	0.816	27	37	2.7	13.58	6.51e-29	11.19	4.83e-26	0.89
chr8-119	chr8	67358518	67358676	+	15	0.763	24	37	0.5	81.49	9.46e-57	15.79	3.62e-31	1.05
chr8-176	chr8	82279123	82279281	+	15	0.886	20	37	3.6	10.19	1.13e-24	6.18	1.24e-17	1.27
chr8-123	chr8	135724996	135725154	+	15	0.76	24	37	3.6	10.19	1.13e-24	18.29	2.12e-33	1.05
chr9-88	chr9	6557943	6558101	+	15	0.909	26	37	1.8	20.37	4.81e-35	42.68	1.55e-46	0.96
chr9-95	chr9	125027050	125027208	+	15	0.794	26	37	2.7	13.58	6.51e-29	17.07	2.37e-32	0.96
chr9-59	chr9	131400007	131400165	+	15	0.824	31	37	5.4	6.79	6.36e-19	24.01	1.45e-37	0.83
chr10-106	chr10	63382989	63383147	+	15	0.922	28	37	1.8	20.37	4.81e-35	16.82	3.95e-32	0.92
chr10-91	chr10	71002722	71002880	+	15	0.782	31	37	2.7	13.58	6.51e-29	15.06	1.83e-30	0.8
chr10-96	chr10	99081216	99081374	+	15	0.733	30	37	1.8	20.37	4.81e-35	12.66	7.18e-28	0.83
chr10-103	chr10	121874660	121874818	+	15	0.8	29	37	4.5	8.15	1.8e-21	15.16	1.46e-30	0.89
chr11-56	chr11	133251881	133252039	+	15	0.758	26	37	4.5	8.15	1.8e-21	12.26	2.17e-27	1
chr12-99	chr12	10562102	10562260	+	15	0.792	27	37	3.6	10.19	1.13e-24	9.52	1.07e-23	0.92
chr12-121	chr12	27703117	27703275	+	15	0.922	25	37	3.6	10.19	1.13e-24	9.93	2.62e-24	0.96
chr12-86	chr12	54762602	54762760	+	15	0.979	29	37	0.9	40.75	8.26e-46	16.58	6.55e-32	0.92
chr12-115	chr12	76283240	76283398	+	15	0.792	26	37	4.5	8.15	1.8e-21	11.76	8.95e-27	0.96
chr12-106	chr12	103889244	103889402	+	15	0.927	27	37	5.4	6.79	6.36e-19	16.35	1.08e-31	0.92
chr12-93	chr12	108981671	108981829	+	15	0.8	28	37	4.5	8.15	1.8e-21	14.97	2.3e-30	0.92
chr12-118	chr12	125007687	125007845	+	15	0.878	26	37	0.5	81.49	9.46e-57	12.39	1.51e-27	1
chr12-167	chr12	125140228	125140386	+	15	0.763	22	37	5.4	6.79	6.36e-19	13.4	1.04e-28	1.09
chr13-74	chr13	102971858	102972016	+	15	0.759	21	37	4.5	8.15	1.8e-21	16.7	5.09e-32	1.2
chr14-20	chr14	91841839	91841997	+	15	0.909	31	37	0.5	81.49	9.46e-57	20.04	8.57e-35	0.83
chr15-33	chr15	47833891	47834049	+	15	0.697	23	37	8.2	4.53	1.49e-13	18.74	9.11e-34	1.09
chr15-19	chr15	52406926	52407084	+	15	0.843	29	37	3.6	10.19	1.13e-24	29.55	8.82e-41	0.83
chr15-16	chr15	74110861	74111019	+	15	0.932	31	37	0.9	40.75	8.26e-46	35.46	1.27e-43	0.83
chr15-24	chr15	77796812	77796970	+	15	0.904	26	37	0.5	81.49	9.46e-57	20.04	8.57e-35	1
chr16-109	chr16	12346653	12346811	+	15	0.938	26	37	2.7	13.58	6.51e-29	21.95	3.46e-36	1
chr16-99	chr16	20186902	20187060	+	15	0.88	27	37	1.8	20.37	4.81e-35	19.37	2.85e-34	0.92
chr16-110	chr16	57264645	57264803	+	15	0.887	26	37	6.4	5.82	7.91e-17	12.46	1.25e-27	0.96
chr17-52	chr17	2907600	2907758	+	15	0.917	33	37	2.7	13.58	6.51e-29	20.04	8.57e-35	0.8
chr17-91	chr17	20092687	20092845	+	15	0.783	25	37	3.6	10.19	1.13e-24	13.88	3.06e-29	0.96
chr17-93	chr17	42385156	42385314	+	15	0.784	25	37	4.5	8.15	1.8e-21	16.12	1.76e-31	0.96
chr17-103	chr17	71461734	71461892	+	15	0.746	24	37	5.4	6.79	6.36e-19	18.15	2.8e-33	1
chr18-61	chr18	64818902	64819060	+	15	0.824	27	37	4.5	8.15	1.8e-21	12.88	4.07e-28	0.96
chr19-87	chr19	4788046	4788204	+	15	0.865	22	37	2.7	13.58	6.51e-29	20.04	8.57e-35	1.14
chr20-90	chr20	56482725	56482883	+	15	0.935	23	37	7.3	5.09	4.59e-15	19.37	2.85e-34	1.09
chr21-56	chr21	19841330	19841488	+	15	0.788	29	37	5.4	6.79	6.36e-19	11.64	1.26e-26	0.83
chr22-51	chr22	27006345	27006503	+	15	0.851	26	37	2.7	13.58	6.51e-29	18.29	2.12e-33	0.96
chr22-52	chr22	38639013	38639171	+	15	0.851	26	37	4.5	8.15	1.8e-21	14.05	2.02e-29	1
chrX-44	chrX	6182811	6182969	+	15	0.93	27	37	1.8	20.37	4.81e-35	24.78	4.68e-38	0.89
chrX-54	chrX	9305141	9305299	+	15	0.831	25	37	2.7	13.58	6.51e-29	19.53	2.12e-34	1
chrX-50	chrX	71280548	71280706	+	15	0.826	27	37	5.4	6.79	6.36e-19	25.9	9.8e-39	0.89
chrX-30	chrX	100991743	100991901	+	15	0.733	30	37	1.8	20.37	4.81e-35	17.2	1.83e-32	0.8
chrX-74	chrX	111080605	111080763	+	15	0.78	23	37	4.5	8.15	1.8e-21	24.26	9.97e-38	1.05
chrX-37	chrX	114369010	114369168	+	15	0.833	29	37	2.7	13.58	6.51e-29	21.34	9.36e-36	0.89
chr1-234	chr1	3493934	3494092	+	14.6	0.915	24	36	3.6	9.91	1.16e-23	16.86	2.44e-31	1.01
chr1-139	chr1	8763474	8763632	+	14.6	0.702	30	36	2.7	13.22	8.87e-28	10.01	8.35e-24	0.8
chr1-261	chr1	18984387	18984545	+	14.6	0.676	23	36	6.4	5.66	4.63e-16	13.93	1.53e-28	1.05
chr1-265	chr1	32957076	32957234	+	14.6	0.843	23	36	1.8	19.82	9.81e-34	17.25	1.12e-31	1.16
chr1-206	chr1	63419433	63419591	+	14.6	0.837	26	36	4.5	7.93	1.48e-20	14.02	1.24e-28	0.93
chr1-247	chr1	90652889	90653047	+	14.6	0.783	24	36	4.5	7.93	1.48e-20	20.96	1.45e-34	1.01
chr1-228	chr1	156830580	156830738	+	14.6	0.929	25	36	2.7	13.22	8.87e-28	16.49	5.2e-31	0.93
chr1-147	chr1	201739101	201739259	+	14.6	0.772	30	36	6.4	5.66	4.63e-16	12.19	1.31e-26	0.83
chr1-161	chr1	231914922	231915080	+	14.6	0.929	29	36	4.5	7.93	1.48e-20	13.19	9.42e-28	0.86
chr1-339	chr1	242947503	242947661	+	14.6	0.949	21	36	3.6	9.91	1.16e-23	19	4.15e-33	1.1
chr2-181	chr2	6777598	6777756	+	14.6	0.857	26	36	5.4	6.61	4.34e-18	10.38	2.55e-24	0.89
chr2-182	chr2	10588789	10588947	+	14.6	0.816	26	36	3.6	9.91	1.16e-23	16.25	8.52e-31	0.89
chr2-195	chr2	21483255	21483413	+	14.6	0.913	25	36	2.7	13.22	8.87e-28	17.94	2.96e-32	0.97
chr2-237	chr2	24306880	24307038	+	14.6	0.851	23	36	3.6	9.91	1.16e-23	15.36	5.72e-30	1.05
chr2-197	chr2	46063522	46063680	+	14.6	0.898	25	36	3.6	9.91	1.16e-23	11.62	6.35e-26	0.97
chr2-184	chr2	47091155	47091313	+	14.6	0.75	26	36	0.5	79.29	7.71e-55	24.37	7.99e-37	0.97
chr2-166	chr2	85416710	85416868	+	14.6	0.827	27	36	0.9	39.65	3.36e-44	14.37	5.31e-29	0.89
chr2-267	chr2	86988328	86988486	+	14.6	0.848	22	36	4.5	7.93	1.48e-20	23.86	1.68e-36	1.1
chr2-268	chr2	88376726	88376884	+	14.6	0.854	22	36	0.5	79.29	7.71e-55	20.96	1.45e-34	1.05
chr2-156	chr2	205198718	205198876	+	14.6	0.825	29	36	1.8	19.82	9.81e-34	15.79	2.24e-30	0.83
chr2-145	chr2	240638717	240638875	+	14.6	0.803	30	36	0.9	39.65	3.36e-44	23.12	4.97e-36	0.8
chr3-146	chr3	25872487	25872645	+	14.6	0.647	26	36	2.7	13.22	8.87e-28	12.89	2.05e-27	0.93
chr3-185	chr3	26693781	26693939	+	14.6	0.864	23	36	5.4	6.61	4.34e-18	19.84	9.44e-34	1.01
chr3-137	chr3	33700591	33700749	+	14.6	0.689	27	36	2.7	13.22	8.87e-28	8.15	6.08e-21	0.89
chr3-149	chr3	55339529	55339687	+	14.6	0.705	26	36	5.4	6.61	4.34e-18	10.99	3.93e-25	0.97
chr3-178	chr3	82050117	82050275	+	14.6	0.83	24	36	3.6	9.91	1.16e-23	11.5	8.91e-26	1.01
chr3-155	chr3	122815587	122815745	+	14.6	0.848	26	36	7.3	4.96	2.35e-14	19.84	9.44e-34	0.89
chr3-129	chr3	133789889	133790047	+	14.6	0.932	28	36	1.8	19.82	9.81e-34	38.01	1.48e-43	0.93
chr3-133	chr3	183172945	183173103	+	14.6	0.851	28	36	0.9	39.65	3.36e-44	23.36	3.48e-36	0.86
chr4-32	chr4	41646505	41646663	+	14.6	0.93	28	36	1.8	19.82	9.81e-34	18.69	7.37e-33	0.86
chr4-30	chr4	151151853	151152011	+	14.6	0.8	29	36	7.3	4.96	2.35e-14	27.35	1.48e-38	0.86
chr4-82	chr4	169424139	169424297	+	14.6	0.857	21	36	0.9	39.65	3.36e-44	23.61	2.42e-36	1.1
chr5-124	chr5	14359510	14359668	+	14.6	0.911	25	36	3.6	9.91	1.16e-23	13.93	1.53e-28	0.97
chr5-136	chr5	41542466	41542624	+	14.6	0.886	24	36	0.5	79.29	7.71e-55	22.42	1.42e-35	1.01
chr5-231	chr5	92281070	92281228	+	14.6	0.827	19	36	0.5	79.29	7.71e-55	14.1	1.01e-28	1.22
chr5-89	chr5	124911681	124911839	+	14.6	0.806	29	36	1.8	19.82	9.81e-34	14.19	8.15e-29	0.8
chr5-91	chr5	141444987	141445145	+	14.6	0.746	29	36	6.4	5.66	4.63e-16	10.19	4.64e-24	0.83
chr5-167	chr5	177495405	177495563	+	14.6	0.867	23	36	4.5	7.93	1.48e-20	18.38	1.29e-32	1.05
chr5-102	chr5	180237353	180237511	+	14.6	0.87	28	36	4.5	7.93	1.48e-20	16.25	8.52e-31	0.83
chr6-154	chr6	14965212	14965370	+	14.6	0.764	24	36	2.7	13.22	8.87e-28	17.25	1.12e-31	1.01
chr6-114	chr6	21091656	21091814	+	14.6	0.854	28	36	1.8	19.82	9.81e-34	13.84	1.88e-28	0.86
chr6-103	chr6	29269547	29269705	+	14.6	0.789	29	36	4.5	7.93	1.48e-20	15.36	5.72e-30	0.83
chr6-159	chr6	92833815	92833973	+	14.6	0.796	24	36	2.7	13.22	8.87e-28	14.85	1.78e-29	1.01
chr6-162	chr6	111852025	111852183	+	14.6	0.891	24	36	1.8	19.82	9.81e-34	12.46	6.31e-27	1.01
chr6-133	chr6	112883585	112883743	+	14.6	0.705	26	36	4.5	7.93	1.48e-20	12.96	1.69e-27	0.97
chr6-136	chr6	138504175	138504333	+	14.6	0.833	26	36	3.6	9.91	1.16e-23	10.73	8.7e-25	0.93
chr6-220	chr6	165560031	165560189	+	14.6	0.774	21	36	5.4	6.61	4.34e-18	12.89	2.05e-27	1.22
chr7-155	chr7	3005058	3005216	+	14.6	0.783	24	36	4.5	7.93	1.48e-20	21.36	7.6e-35	0.97
chr7-241	chr7	28221858	28222016	+	14.6	0.873	20	36	3.6	9.91	1.16e-23	12.67	3.61e-27	1.16
chr7-178	chr7	55570155	55570313	+	14.6	0.676	23	36	8.2	4.41	6.8e-13	14.47	4.28e-29	1.01
chr8-80	chr8	59323827	59323985	+	14.6	0.776	29	36	5.4	6.61	4.34e-18	19.33	2.31e-33	0.8
chr8-94	chr8	61326495	61326653	+	14.6	0.768	27	36	1.8	19.82	9.81e-34	11.21	2.05e-25	0.86
chr8-102	chr8	116791638	116791796	+	14.6	0.788	26	36	3.6	9.91	1.16e-23	14.56	3.44e-29	0.93
chr8-103	chr8	130645672	130645830	+	14.6	0.627	26	36	0.9	39.65	3.36e-44	7.95	1.35e-20	0.89
chr8-105	chr8	142877607	142877765	+	14.6	0.767	26	36	0.9	39.65	3.36e-44	12.53	5.25e-27	0.93
chr8-142	chr8	142986223	142986381	+	14.6	0.929	22	36	3.6	9.91	1.16e-23	27.68	9.69e-39	1.05
chr9-90	chr9	89763320	89763478	+	14.6	0.907	26	36	3.6	9.91	1.16e-23	19	4.15e-33	0.89
chr9-81	chr9	98256412	98256570	+	14.6	0.827	27	36	3.6	9.91	1.16e-23	7.38	1.43e-19	0.89
chr9-149	chr9	98812192	98812350	+	14.6	0.837	21	36	2.7	13.22	8.87e-28	12.81	2.48e-27	1.16
chr9-74	chr9	133569003	133569161	+	14.6	0.846	28	36	6.4	5.66	4.63e-16	13.93	1.53e-28	0.86
chr9-105	chr9	139494425	139494583	+	14.6	0.65	25	36	7.3	4.96	2.35e-14	8.69	7.96e-22	0.93
chr10-116	chr10	22989471	22989629	+	14.6	0.772	26	36	5.4	6.61	4.34e-18	14.37	5.31e-29	0.97
chr10-107	chr10	82224806	82224964	+	14.6	0.827	28	36	2.7	13.22	8.87e-28	19.17	3.1e-33	0.83
chr10-141	chr10	95750825	95750983	+	14.6	0.882	24	36	6.4	5.66	4.63e-16	8.83	4.83e-22	1.01
chr10-163	chr10	107603993	107604151	+	14.6	0.621	22	36	2.7	13.22	8.87e-28	7.3	1.94e-19	1.05
chr10-127	chr10	130325205	130325363	+	14.6	0.872	26	36	4.5	7.93	1.48e-20	10.58	1.39e-24	0.89
chr11-63	chr11	33723474	33723632	+	14.6	0.851	24	36	0.5	79.29	7.71e-55	14.19	8.15e-29	0.97
chr11-49	chr11	35941071	35941229	+	14.6	0.881	26	36	6.4	5.66	4.63e-16	22.65	1e-35	0.89
chr11-60	chr11	81359005	81359163	+	14.6	0.826	25	36	0.5	79.29	7.71e-55	23.12	4.97e-36	0.97
chr11-55	chr11	92711942	92712100	+	14.6	0.755	26	36	1.8	19.82	9.81e-34	27.02	2.26e-38	0.93
chr12-98	chr12	3214310	3214468	+	14.6	0.83	27	36	5.4	6.61	4.34e-18	21.77	3.93e-35	0.89
chr12-105	chr12	96126905	96127063	+	14.6	0.84	27	36	6.4	5.66	4.63e-16	22.88	7.08e-36	0.86
chr13-30	chr13	32740181	32740339	+	14.6	0.952	29	36	2.7	13.22	8.87e-28	20.96	1.45e-34	0.8
chr13-49	chr13	88313799	88313957	+	14.6	0.882	26	36	3.6	9.91	1.16e-23	15.68	2.84e-30	0.93
chr13-39	chr13	101302749	101302907	+	14.6	0.742	28	36	6.4	5.66	4.63e-16	12.53	5.25e-27	0.89
chr13-54	chr13	111862994	111863152	+	14.6	0.907	25	36	4.5	7.93	1.48e-20	21.16	1.05e-34	0.93
chr14-54	chr14	37985072	37985230	+	14.6	0.709	21	36	0.9	39.65	3.36e-44	20.2	5.12e-34	1.1
chr14-31	chr14	54506100	54506258	+	14.6	0.796	26	36	1.8	19.82	9.81e-34	24.37	7.99e-37	0.89
chr14-40	chr14	105965722	105965880	+	14.6	0.894	25	36	0.5	79.29	7.71e-55	21.56	5.47e-35	0.97
chr15-14	chr15	60643375	60643533	+	14.6	0.786	32	36	0.9	39.65	3.36e-44	29.9	6.66e-40	0.8
chr15-27	chr15	96597101	96597259	+	14.6	0.95	25	36	3.6	9.91	1.16e-23	23.61	2.42e-36	0.93
chr16-108	chr16	4460817	4460975	+	14.6	0.796	26	36	6.4	5.66	4.63e-16	7.1	4.78e-19	0.89
chr16-176	chr16	17436858	17437016	+	14.6	0.927	20	36	0.9	39.65	3.36e-44	20.76	2e-34	1.22
chr16-98	chr16	72462680	72462838	+	14.6	0.788	28	36	4.5	7.93	1.48e-20	6.69	2.91e-18	0.86
chr16-123	chr16	82661504	82661662	+	14.6	0.8	25	36	2.7	13.22	8.87e-28	20.96	1.45e-34	1.01
chr16-125	chr16	87250084	87250242	+	14.6	0.767	25	36	4.5	7.93	1.48e-20	19.17	3.1e-33	0.97
chr17-89	chr17	5982618	5982776	+	14.6	0.807	25	36	6.4	5.66	4.63e-16	11.16	2.42e-25	0.93
chr17-104	chr17	9234056	9234214	+	14.6	0.74	23	36	1.8	19.82	9.81e-34	8.53	1.47e-21	1.01
chr17-141	chr17	15557851	15558009	+	14.6	0.833	21	36	3.6	9.91	1.16e-23	14.37	5.31e-29	1.1
chr17-107	chr17	27506690	27506848	+	14.6	0.93	23	36	2.7	13.22	8.87e-28	18.08	2.25e-32	1.05
chr17-85	chr17	55976464	55976622	+	14.6	0.944	26	36	5.4	6.61	4.34e-18	18.08	2.25e-32	0.93
chr18-69	chr18	4058129	4058287	+	14.6	0.696	24	36	3.6	9.91	1.16e-23	10.48	1.88e-24	0.97
chr18-85	chr18	10132079	10132237	+	14.6	0.793	21	36	1.8	19.82	9.81e-34	16.13	1.09e-30	1.22
chr18-73	chr18	28107329	28107487	+	14.6	0.891	23	36	2.7	13.22	8.87e-28	18.38	1.29e-32	1.1
chr18-81	chr18	53735235	53735393	+	14.6	0.953	22	36	3.6	9.91	1.16e-23	13.59	3.48e-28	1.05
chr19-75	chr19	588342	588500	+	14.6	0.661	24	36	7.3	4.96	2.35e-14	17.8	3.88e-32	1.01
chr19-69	chr19	1474264	1474422	+	14.6	0.881	26	36	5.4	6.61	4.34e-18	15.79	2.24e-30	0.93
chr19-70	chr19	9994146	9994304	+	14.6	0.796	26	36	7.3	4.96	2.35e-14	15.05	1.13e-29	0.89
chr19-78	chr19	14656330	14656488	+	14.6	0.95	24	36	6.4	5.66	4.63e-16	22.88	7.08e-36	0.97
chr19-63	chr19	29996094	29996252	+	14.6	0.82	28	36	3.6	9.91	1.16e-23	18.69	7.37e-33	0.86
chr20-75	chr20	31051373	31051531	+	14.6	0.878	25	36	3.6	9.91	1.16e-23	21.99	2.81e-35	0.93
chr21-48	chr21	35445755	35445913	+	14.6	0.83	31	36	0.5	79.29	7.71e-55	9.04	2.24e-22	0.77
chr22-74	chr22	38030051	38030209	+	14.6	0.755	22	36	4.5	7.93	1.48e-20	18.69	7.37e-33	1.1
chr22-49	chr22	40517538	40517696	+	14.6	0.812	27	36	3.6	9.91	1.16e-23	27.02	2.26e-38	0.89
chrX-40	chrX	9030906	9031064	+	14.6	0.78	28	36	4.5	7.93	1.48e-20	22.42	1.42e-35	0.83
chrX-52	chrX	15891864	15892022	+	14.6	0.818	26	36	4.5	7.93	1.48e-20	22.88	7.08e-36	0.97
chrX-33	chrX	17474650	17474808	+	14.6	0.833	29	36	4.5	7.93	1.48e-20	18.69	7.37e-33	0.86
chrX-63	chrX	17567693	17567851	+	14.6	0.689	24	36	0.5	79.29	7.71e-55	17.52	6.64e-32	0.97
chrX-71	chrX	40440067	40440225	+	14.6	0.766	23	36	5.4	6.61	4.34e-18	29.9	6.66e-40	1.01
chrX-36	chrX	94105931	94106089	+	14.6	0.902	29	36	0.9	39.65	3.36e-44	23.36	3.48e-36	0.83
chr1-239	chr1	37443763	37443921	+	14.2	0.815	24	35	1.8	19.27	1.95e-32	14.63	1.71e-28	1.01
chr1-166	chr1	41864879	41865037	+	14.2	0.622	28	35	2.7	12.85	1.17e-26	7.68	1.34e-19	0.89
chr1-240	chr1	42725119	42725277	+	14.2	0.878	24	35	2.7	12.85	1.17e-26	16.03	8.58e-30	0.97
chr1-317	chr1	46049025	46049183	+	14.2	0.881	21	35	5.4	6.42	2.88e-17	12.82	1.25e-26	1.1
chr1-391	chr1	61377643	61377801	+	14.2	0.759	19	35	1.8	19.27	1.95e-32	14.93	8.8e-29	1.29
chr1-292	chr1	61693985	61694143	+	14.2	0.731	22	35	6.4	5.51	2.64e-15	10.69	4.33e-24	1.05
chr1-393	chr1	63989211	63989369	+	14.2	0.8	19	35	5.4	6.42	2.88e-17	13.71	1.42e-27	1.22
chr1-223	chr1	66444853	66445011	+	14.2	0.792	25	35	5.4	6.42	2.88e-17	14.53	2.13e-28	0.97
[truncated: 7,923 more rows]

## Sheet: T738_ASCL1_Peaks
# HOMER Peaks
# Peak finding parameters:
# tag directory = Tag_Hot_R738_Ascl1
#
# total peaks = 2942
# peak size = 163
# peaks found using tags on both strands
# minimum distance between peaks = 326
# fragment length = 162
# genome size = 2000000000
# Total tags = 17543226.0
# Total tags in peaks = 126613.0
# Approximate IP efficiency = 0.72%
# tags per bp = 0.007689
# expected tags per peak = 1.253
# maximum tags considered per bp = 1.0
# effective number of tags used for normalization = 10000000.0
# Peaks have been centered at maximum tag pile-up
# FDR rate threshold = 0.001000000
# FDR effective poisson threshold = 9.943520e-08
# FDR tag threshold = 11.0
# number of putative peaks = 12156
#
# input tag directory = Tag_Hot_R738_input
# Fold over input required = 4.00
# Poisson p-value over input required = 1.00e-04
# Putative peaks filtered by input = 9213
#
# size of region used for local filtering = 10000
# Fold over local region required = 4.00
# Poisson p-value over local region required = 1.00e-04
# Putative peaks filtered by local signal = 1
#
# Maximum fold under expected unique positions for tags = 2.00
# Putative peaks filtered for being too clonal = 0
#
# cmd = findPeaks Tag_Hot_R738_Ascl1 -style factor -o auto -i Tag_Hot_R738_input
#
# Column Headers:
#PeakID	chr	start	end	strand	Normalized Tag Count	focus ratio	findPeaks Score	Total Tags (normalized to Control Experiment)	Control Tags	Fold Change vs Control	p-value vs Control	Fold Change vs Local	p-value vs Local	Clonal Fold Change
chr4-1	chr4	153289291	153289453	+	185.3	0.938	193	92.9	0.5	185.71	9.85e-171	87.56	0	0.71
chr20-1	chr20	20343576	20343738	+	155	0.976	167	77.5	2	38.74	1.45e-91	159.37	0	0.75
chr2-1	chr2	86023974	86024136	+	126	0.966	148	62.9	2	31.47	2.05e-68	116.99	0	0.79
chr9-1	chr9	139421201	139421363	+	116.3	0.918	137	58.1	6	9.68	1.59e-36	55.69	4.43e-270	0.8
chr6-7	chr6	170601048	170601210	+	112.9	0.955	135	56.4	1	56.4	5.27e-76	64.99	8.97e-274	0.8
chr3-1	chr3	147040843	147041005	+	109.4	0.934	132	54.7	0.5	109.38	1.46e-88	90.52	1.69e-295	0.81
chr1-4	chr1	1234403	1234565	+	108.3	0.856	131	54.4	2	27.2	1.1e-56	79.08	2.03e-281	0.81
chr7-3	chr7	117368976	117369138	+	106.6	0.903	126	53.5	1	53.55	8.77e-71	45.95	3.61e-231	0.84
chr19-2	chr19	39988589	39988751	+	104.9	0.914	132	52.7	2	26.35	7.85e-54	82.58	4.85e-273	0.78
chr19-1	chr19	17416271	17416433	+	104.3	0.888	138	52.1	2	26.06	7.85e-54	76.61	8.18e-263	0.76
chr17-1	chr17	73262917	73263079	+	102	0.762	126	51.3	2	25.63	2.04e-52	33.44	1.12e-199	0.81
chr8-1	chr8	61705490	61705652	+	98.6	0.924	115	49.3	3	16.43	2.08e-41	72	1.8e-249	0.86
chr3-2	chr3	176769296	176769458	+	95.8	0.989	120	47.9	3	15.95	5.46e-39	83.79	3.07e-253	0.82
chr18-1	chr18	70770057	70770219	+	92.9	0.972	120	46.4	1	46.43	6.83e-59	175.66	9.99e-298	0.81
chr4-2	chr4	26173800	26173962	+	92.3	0.882	127	46.4	1	46.43	6.83e-59	90.52	1.21e-249	0.77
chr11-1	chr11	82700390	82700552	+	90.1	0.92	122	45	1	45	3.14e-57	74.49	2.57e-230	0.79
chr20-2	chr20	17150318	17150480	+	88.9	0.911	120	44.4	1	44.43	1.42e-55	77.17	8.73e-230	0.78
chr12-1	chr12	55431259	55431421	+	88.4	0.756	110	44.1	1	44.15	1.42e-55	45.56	3.24e-192	0.86
chr2-3	chr2	229311598	229311760	+	87.8	0.918	113	44.1	1	44.15	1.42e-55	65.49	1.19e-214	0.83
chr2-2	chr2	174611866	174612028	+	86.6	0.861	113	43.6	3	14.53	2.9e-34	55.26	3.09e-202	0.82
chr18-2	chr18	60646525	60646687	+	86.6	0.97	111	43.6	3	14.53	2.9e-34	53.02	1.47e-199	0.84
chr10-2	chr10	35698298	35698460	+	86.1	0.856	106	43.3	2	21.65	2.06e-41	78.56	1.22e-223	0.87
chr1-5	chr1	175642503	175642665	+	84.9	0.945	104	42.4	1	42.44	2.68e-52	70.8	4.55e-214	0.86
chr1-6	chr1	145263523	145263685	+	83.8	0.953	98	41.9	0.5	83.74	8.25e-63	85.3	5.81e-223	0.97
chr11-3	chr11	68924786	68924948	+	82.7	0.922	103	41.3	3	13.77	5.85e-32	65.79	8.02e-204	0.87
chr13-1	chr13	99582510	99582672	+	80.4	0.908	108	40.2	2	20.08	1.92e-37	75.3	2.1e-206	0.8
chr4-4	chr4	146803884	146804046	+	79.8	0.93	97	39.9	4	9.97	3.01e-25	57.85	7.9e-188	0.91
chr19-3	chr19	1255714	1255876	+	79.2	0.933	104	39.6	1	39.59	1.85e-47	52.1	1.26e-181	0.82
chr12-2	chr12	31388065	31388227	+	78.7	0.924	99	39.3	1	39.31	1.85e-47	60.35	5.55e-189	0.86
chr2-4	chr2	235678805	235678967	+	78.1	0.862	102	39	2	19.51	3.84e-36	58.22	1.57e-185	0.83
chr17-3	chr17	49695361	49695523	+	77.5	0.822	97	39.3	1	39.31	1.85e-47	44.37	1.9e-168	0.9
chr13-2	chr13	113733336	113733498	+	77	0.934	104	38.7	1	38.74	7.22e-46	84.49	2.27e-201	0.82
chr4-3	chr4	187993131	187993293	+	76.4	0.872	102	38.2	0.5	76.33	4.22e-57	59.46	1.03e-182	0.85
chr4-5	chr4	165538702	165538864	+	75.8	0.952	91	37.9	1	37.88	2.75e-44	71.67	5.54e-192	0.95
chr11-4	chr11	64454829	64454991	+	75.8	0.848	102	38.2	0.5	76.33	4.22e-57	41.16	1.51e-160	0.83
chr11-8	chr11	126188744	126188906	+	75.8	0.899	90	37.9	1	37.88	2.75e-44	69.19	5.52e-190	0.92
chr10-3	chr10	30673633	30673795	+	75.2	0.906	95	37.6	1	37.6	2.75e-44	64.77	7.79e-185	0.89
chr11-2	chr11	63815626	63815788	+	75.2	0.87	103	37.6	1	37.6	2.75e-44	43.77	8.55e-163	0.82
chr11-5	chr11	63845805	63845967	+	74.7	0.94	99	37.3	3	12.44	1.77e-27	59.89	2.33e-176	0.84
chr12-3	chr12	124959347	124959509	+	73	0.899	94	36.5	3	12.15	2.19e-26	68.97	9.72e-183	0.86
chr2-5	chr2	235821779	235821941	+	70.7	0.916	94	35.3	1	35.32	3.66e-41	41.57	2.44e-150	0.86
chr17-4	chr17	77030304	77030466	+	70.1	0.865	92	35	4	8.76	2.35e-21	46.11	1.52e-154	0.87
chr21-2	chr21	37661863	37662025	+	70.1	0.889	92	35	2	17.52	4.76e-31	34.73	1.16e-138	0.86
chr7-4	chr7	121437709	121437871	+	69	0.917	100	34.5	1	34.46	1.28e-39	20.46	7.05e-110	0.79
chr11-6	chr11	44622666	44622828	+	69	0.92	95	34.7	1	34.75	1.28e-39	66.5	3.63e-168	0.84
chr10-6	chr10	129417954	129418116	+	68.4	0.785	94	34.5	1	34.46	1.28e-39	35.33	2.76e-137	0.84
chr3-4	chr3	185927903	185928065	+	67.8	0.911	88	34.2	4	8.54	2.07e-20	50.93	1.27e-154	0.89
chr9-2	chr9	71934647	71934809	+	67.3	0.955	94	33.6	4	8.4	1.76e-19	80.01	4.01e-176	0.84
chr11-7	chr11	112507943	112508105	+	67.3	0.868	91	33.6	2	16.81	1.42e-28	34.07	3.13e-133	0.84
chr21-4	chr21	17828405	17828567	+	67.3	0.81	84	33.6	1	33.61	4.36e-38	34.57	5.97e-134	0.93
chr2-11	chr2	235943185	235943347	+	66.7	0.859	82	33.3	3	11.11	3.49e-23	45.85	8.01e-147	0.95
chr7-5	chr7	13506753	13506915	+	66.7	0.919	92	34.2	2	17.09	8.35e-30	51.17	2.78e-152	0.84
chr1-7	chr1	2188861	2189023	+	66.1	0.968	82	33.3	0.5	66.65	8.13e-48	85.37	2.13e-176	0.93
chr3-3	chr3	89908974	89909136	+	66.1	0.746	93	33.6	1	33.61	4.36e-38	36.85	7.78e-135	0.84
chr7-6	chr7	37047423	37047585	+	66.1	0.953	89	33.3	1	33.33	4.36e-38	28.93	5.1e-123	0.86
chr10-8	chr10	103055148	103055310	+	66.1	0.84	87	33.3	3	11.11	3.49e-23	43.11	2.47e-141	0.87
chr2-6	chr2	7774663	7774825	+	65.6	0.866	93	33	1	33.04	4.36e-38	47.45	9.1e-145	0.84
chr2-7	chr2	242753971	242754133	+	65.6	0.793	88	32.8	0.5	65.51	5.37e-46	51.79	2.61e-150	0.87
chr7-7	chr7	116709060	116709222	+	65.6	0.67	85	32.8	2	16.38	2.35e-27	17.78	6.86e-98	0.89
chr17-5	chr17	9629015	9629177	+	65	0.895	90	32.5	3	10.82	3.86e-22	58.8	3.44e-155	0.84
chr2-10	chr2	69736313	69736475	+	64.4	0.951	82	32.2	2	16.09	2.35e-27	113.66	8.6e-186	0.93
chr4-6	chr4	174131627	174131789	+	64.4	0.905	87	32.2	5	6.44	7.02e-16	47.36	2.01e-143	0.87
chr6-9	chr6	136407915	136408077	+	63.8	0.951	87	31.9	0.5	63.8	3.43e-44	56.33	1.91e-150	0.85
chr12-4	chr12	123752736	123752898	+	63.8	0.838	92	31.9	1	31.9	4.62e-35	45.98	9.12e-141	0.84
chr2-8	chr2	17981515	17981677	+	63.3	0.878	85	31.6	1	31.62	4.62e-35	63.8	5.04e-155	0.88
chr6-13	chr6	163613069	163613231	+	63.3	0.922	83	31.6	1	31.62	4.62e-35	49.26	8.95e-143	0.88
chr9-3	chr9	97535318	97535480	+	63.3	0.913	85	31.6	4	7.9	1.17e-17	77.89	1.64e-164	0.86
chr6-10	chr6	162598773	162598935	+	62.7	0.931	86	31.3	0.5	62.66	3.43e-44	52.27	2.74e-144	0.85
chr9-5	chr9	139001604	139001766	+	62.7	0.945	85	31.6	2	15.81	3.77e-26	62.07	1.27e-149	0.86
chr11-11	chr11	119542441	119542603	+	62.7	0.927	82	31.3	3	10.44	4.13e-21	44.85	3.97e-137	0.89
chr21-3	chr21	32887065	32887227	+	62.1	0.788	89	31	4	7.76	1.17e-17	32.25	1.1e-120	0.84
chr6-11	chr6	94557711	94557873	+	61.6	0.919	84	30.8	1	30.76	1.43e-33	54.77	7.51e-144	0.86
chr6-8	chr6	170268654	170268816	+	61.6	0.941	90	30.8	1	30.76	1.43e-33	90.52	4.4e-167	0.8
chr9-4	chr9	129896315	129896477	+	61.6	0.937	85	31	2	15.52	3.77e-26	40.99	1.52e-130	0.85
chr12-5	chr12	126374504	126374666	+	61.6	0.917	86	30.8	0.5	61.52	2.13e-42	70.08	3.15e-155	0.83
chr2-15	chr2	163332280	163332442	+	61	0.915	77	30.8	1	30.76	1.43e-33	75.97	1.66e-157	0.95
chr21-8	chr21	33393964	33394126	+	61	0.902	77	30.5	4	7.62	9.13e-17	53.81	9.91e-142	0.92
chr3-5	chr3	119933951	119934113	+	60.4	0.915	84	30.2	1	30.19	1.43e-33	49.21	2.19e-136	0.86
chr6-12	chr6	98720062	98720224	+	60.4	0.925	83	30.2	2	15.1	5.86e-25	60.35	1.31e-145	0.88
chr11-10	chr11	57750337	57750499	+	60.4	0.919	83	30.2	0.5	60.38	2.13e-42	60.35	1.31e-145	0.88
chr11-9	chr11	69080690	69080852	+	60.4	0.912	85	30.2	0.5	60.38	2.13e-42	53.25	1.2e-138	0.85
chr14-1	chr14	77772854	77773016	+	60.4	0.883	81	30.2	0.5	60.38	2.13e-42	51.18	3.72e-138	0.88
chr1-8	chr1	52421523	52421685	+	59.9	0.896	81	29.9	1	29.91	4.3e-32	70.41	3.54e-151	0.87
chr7-9	chr7	92244001	92244163	+	59.9	0.874	83	30.5	1	30.48	1.43e-33	46.94	5.22e-133	0.87
chr17-6	chr17	73830454	73830616	+	59.9	0.904	85	29.9	3	9.97	4.29e-19	53.19	2.7e-137	0.84
chr17-8	chr17	74594352	74594514	+	59.9	0.884	80	29.9	1	29.91	4.3e-32	53.7	5.03e-139	0.88
chr8-2	chr8	38815198	38815360	+	59.3	0.864	78	29.6	0.5	59.25	1.28e-40	51.45	8.11e-136	0.93
chr21-6	chr21	17177017	17177179	+	59.3	0.965	82	29.6	2	14.81	8.8e-24	37.9	3.59e-121	0.86
chr1-9	chr1	175832896	175833058	+	58.7	0.905	78	29.3	1	29.34	4.3e-32	37	4.02e-120	0.89
chr6-16	chr6	164202062	164202224	+	58.7	0.836	77	29.3	1	29.34	4.3e-32	41.44	4.6e-125	0.91
chr17-7	chr17	36571889	36572051	+	58.7	0.905	83	29.6	2	14.81	8.8e-24	36.14	4.25e-119	0.85
chr10-9	chr10	46009811	46009973	+	58.1	0.93	81	29.1	1	29.05	4.3e-32	107.99	1.19e-165	0.86
chr12-6	chr12	71850215	71850377	+	58.1	0.773	81	29.3	1	29.34	4.3e-32	43.05	1.64e-125	0.86
chr2-9	chr2	132559389	132559551	+	57.6	0.93	83	29.1	3	9.68	4.29e-19	141.75	7.05e-176	0.84
chr19-5	chr19	4584953	4585115	+	57.6	0.888	79	28.8	0.5	57.54	7.41e-39	66.25	7.32e-143	0.87
chr21-7	chr21	44802913	44803075	+	57.6	0.883	81	28.8	3	9.59	4.16e-18	41.18	2.09e-122	0.85
chr17-9	chr17	27073886	27074048	+	57	0.915	77	28.8	3	9.59	4.16e-18	33.53	1.61e-112	0.9
chr21-5	chr21	41548701	41548863	+	57	0.811	83	29.1	4	7.26	6.88e-16	30.95	3.77e-109	0.83
chr2-12	chr2	42106626	42106788	+	56.4	0.906	78	28.2	1	28.2	1.25e-30	64.24	9.13e-139	0.87
chr3-6	chr3	114781006	114781168	+	56.4	0.928	80	28.5	3	9.49	4.16e-18	51.07	4.57e-129	0.86
chr5-1	chr5	108981638	108981800	+	56.4	0.892	82	28.8	0.5	57.54	7.41e-39	57.45	4.88e-134	0.85
chr7-11	chr7	7812283	7812445	+	55.9	0.801	74	28.5	0.5	56.97	7.41e-39	40.23	1.72e-115	0.93
chr7-8	chr7	30212700	30212862	+	55.9	0.884	83	27.9	2	13.96	1.8e-21	43.81	2.14e-121	0.81
chr8-3	chr8	80855335	80855497	+	55.9	0.893	78	27.9	2	13.96	1.8e-21	57.98	4.32e-133	0.87
chr10-13	chr10	102672312	102672474	+	55.9	0.85	74	28.2	3	9.4	4.16e-18	38.16	1.17e-115	0.91
chr2-17	chr2	64455476	64455638	+	55.3	0.875	74	27.9	2	13.96	1.8e-21	51.35	9.98e-127	0.92
chr2-16	chr2	159542712	159542874	+	55.3	0.797	76	27.6	2	13.81	1.8e-21	39.82	2.98e-116	0.87
chr9-6	chr9	115308667	115308829	+	55.3	0.917	78	27.6	2	13.81	1.8e-21	55.66	2.03e-127	0.86
chr9-7	chr9	136738706	136738868	+	55.3	0.805	76	27.6	1	27.63	3.5e-29	47.21	2.95e-123	0.9
chr10-14	chr10	13314437	13314599	+	55.3	0.89	73	27.6	2	13.81	1.8e-21	52.19	4.16e-126	0.94
chr22-2	chr22	38422559	38422721	+	55.3	0.775	75	27.6	3	9.21	3.9e-17	34.43	2.72e-110	0.9
chr3-11	chr3	35706183	35706345	+	54.7	0.792	70	27.3	1	27.34	3.5e-29	39.96	3.29e-115	0.95
chr3-7	chr3	125647742	125647904	+	54.7	0.913	75	27.6	1	27.63	3.5e-29	83.09	1.05e-143	0.91
chr9-10	chr9	38023060	38023222	+	54.7	0.951	71	27.3	0.5	54.69	4.15e-37	58.52	8.61e-131	0.93
chr20-5	chr20	20937459	20937621	+	54.7	0.887	72	27.3	0.5	54.69	4.15e-37	40.95	5.09e-115	0.93
chr20-3	chr20	45986460	45986622	+	54.7	0.888	76	27.3	3	9.11	3.9e-17	28.12	5.29e-101	0.87
chr22-1	chr22	23554942	23555104	+	54.7	0.912	76	27.6	0.5	55.26	4.15e-37	62.97	8.46e-134	0.88
chr7-10	chr7	8229326	8229488	+	54.2	0.794	76	27.1	1	27.06	3.5e-29	32.98	3.13e-105	0.88
chr13-3	chr13	20534308	20534470	+	54.2	0.899	72	27.1	1	27.06	3.5e-29	51.57	4.87e-123	0.91
chr21-10	chr21	28092235	28092397	+	54.2	0.876	73	27.1	2	13.53	1.8e-21	33.33	9.38e-107	0.89
chr3-8	chr3	182834029	182834191	+	53.6	0.811	75	26.8	4	6.69	2.4e-13	60.35	2.43e-129	0.86
chr11-14	chr11	131454790	131454952	+	53.6	0.853	72	26.8	5	5.35	3.05e-11	30.66	2.38e-102	0.9
chr17-10	chr17	73017065	73017227	+	53.6	0.877	77	26.8	2	13.39	2.43e-20	47.67	6.83e-120	0.85
chr1-13	chr1	110073124	110073286	+	53	0.852	70	26.5	3	8.83	3.53e-16	44.9	2.86e-116	0.94
chr10-12	chr10	48361502	48361664	+	53	0.934	77	26.5	0.5	52.98	2.24e-35	58.44	2.28e-125	0.83
chr19-9	chr19	3387955	3388117	+	53	0.94	73	26.5	1	26.49	9.47e-28	76.06	9.75e-136	0.89
chr6-19	chr6	16983144	16983306	+	52.4	0.857	70	26.2	2	13.1	2.43e-20	57.84	5.87e-125	0.91
chr11-20	chr11	34653724	34653886	+	52.4	0.867	66	26.2	2	13.1	2.43e-20	40.82	2.52e-111	0.99
chr17-11	chr17	75719458	75719620	+	52.4	0.864	76	26.2	1	26.2	9.47e-28	41.92	3.69e-111	0.86
chr21-13	chr21	34349752	34349914	+	52.4	0.674	69	26.2	3	8.73	3.53e-16	16.36	1.28e-74	0.93
chrX-1	chrX	42696493	42696655	+	52.4	0.97	68	26.2	0.5	52.41	2.24e-35	80.47	5.84e-138	0.96
chr3-10	chr3	57128818	57128980	+	51.9	0.855	74	25.9	2	12.96	3.17e-19	45.39	3.16e-114	0.86
chr9-9	chr9	135608379	135608541	+	51.9	0.809	72	26.5	4	6.62	2.4e-13	34.82	6.89e-103	0.9
chr12-8	chr12	3990824	3990986	+	51.9	0.93	70	26.2	2	13.1	2.43e-20	47.34	7.37e-116	0.91
chr17-12	chr17	69457818	69457980	+	51.9	0.806	74	25.9	3	8.64	3.07e-15	31.4	5.76e-99	0.89
chr6-14	chr6	453148	453310	+	51.3	0.869	77	25.9	1	25.92	2.47e-26	45.64	3.31e-113	0.84
chr11-16	chr11	8616162	8616324	+	51.3	0.864	67	25.6	1	25.63	2.47e-26	36.7	6.88e-105	0.93
chr11-13	chr11	77741671	77741833	+	51.3	0.859	72	25.9	1	25.92	2.47e-26	40.53	1.13e-108	0.91
chr20-4	chr20	5716835	5716997	+	51.3	0.833	74	25.6	0.5	51.27	1.17e-33	54.86	2.95e-120	0.86
chr21-11	chr21	25626467	25626629	+	51.3	0.869	71	25.6	1	25.63	2.47e-26	35.97	3.99e-104	0.88
chr1-11	chr1	166916699	166916861	+	50.7	0.814	77	25.4	2	12.68	3.17e-19	37.3	2.35e-104	0.83
chr1-12	chr1	197238311	197238473	+	50.7	0.885	73	25.4	5	5.07	1.6e-10	41.64	1.69e-108	0.85
chr2-13	chr2	55647105	55647267	+	50.7	0.836	78	25.9	3	8.64	3.07e-15	39.63	1.84e-105	0.83
chr4-8	chr4	154091070	154091232	+	50.7	0.933	64	25.4	2	12.68	3.17e-19	31.08	2.78e-94	0.96
chr10-21	chr10	65472137	65472299	+	50.7	0.862	69	25.4	0.5	50.7	1.17e-33	30.17	2.1e-96	0.9
chr12-7	chr12	105136392	105136554	+	50.7	0.789	72	25.4	2	12.68	3.17e-19	37.04	4.29e-104	0.86
chr19-8	chr19	2381242	2381404	+	50.7	0.921	75	25.4	1	25.35	2.47e-26	46.71	7.69e-113	0.84
chr21-14	chr21	44601741	44601903	+	50.7	0.895	68	25.4	3	8.45	3.07e-15	28.12	9.02e-94	0.93
chr3-9	chr3	57050815	57050977	+	50.2	0.838	74	25.1	0.5	50.13	1.17e-33	40.23	5.05e-106	0.84
chr5-3	chr5	67483560	67483722	+	50.2	0.795	65	25.1	0.5	50.13	1.17e-33	47.3	8.15e-111	0.95
chr6-22	chr6	41975602	41975764	+	50.2	0.849	67	25.1	1	25.07	2.47e-26	48.28	7.8e-113	0.92
chr7-12	chr7	150081031	150081193	+	50.2	0.839	70	25.1	1	25.07	2.47e-26	36.38	2.86e-102	0.9
chr12-10	chr12	2433667	2433829	+	50.2	0.989	69	25.1	2	12.53	3.17e-19	102.13	4.64e-141	0.9
chr17-13	chr17	9234719	9234881	+	50.2	0.887	71	25.4	2	12.68	3.17e-19	30.17	2.43e-95	0.88
chr21-15	chr21	46727067	46727229	+	50.2	0.86	67	25.1	5	5.01	1.6e-10	39.34	3.48e-105	0.93
chr3-14	chr3	43077474	43077636	+	49.6	0.899	65	24.8	2	12.39	3.98e-18	55.27	1.39e-116	0.97
chr6-21	chr6	23634214	23634376	+	49.6	0.842	69	24.8	1	24.78	6.18e-25	32.41	6.81e-97	0.9
chr7-13	chr7	75228753	75228915	+	49.6	0.773	69	24.8	2	12.39	3.98e-18	39.48	3.86e-104	0.91
chr9-8	chr9	84070918	84071080	+	49.6	0.883	72	24.8	2	12.39	3.98e-18	47.3	8.15e-111	0.86
chr10-25	chr10	75341706	75341868	+	49.6	0.907	60	24.8	1	24.78	6.18e-25	38.61	2.56e-103	1.03
chr12-9	chr12	117875798	117875960	+	49.6	0.848	70	24.8	1	24.78	6.18e-25	49.53	1.6e-112	0.87
chr8-5	chr8	125609767	125609929	+	49	0.908	70	24.5	4	6.12	9.88e-12	37.07	1.12e-100	0.89
chr9-11	chr9	133297271	133297433	+	49	0.826	68	24.5	2	12.25	3.98e-18	49.9	1.6e-111	0.9
chr10-16	chr10	60723745	60723907	+	49	0.913	71	24.5	4	6.12	9.88e-12	33.27	9.48e-97	0.87
chr12-11	chr12	92757528	92757690	+	49	0.913	66	24.8	2	12.39	3.98e-18	39.16	1.7e-101	0.93
chr19-10	chr19	39373511	39373673	+	49	0.782	72	24.5	2	12.25	3.98e-18	45.13	7.58e-108	0.86
chr20-7	chr20	11331869	11332031	+	49	0.949	63	24.5	0.5	48.99	5.83e-32	55.16	7.12e-114	0.98
chr4-7	chr4	3662225	3662387	+	48.5	0.855	65	24.2	3	8.07	2.57e-14	40.08	2.49e-102	0.92
chr6-18	chr6	131233736	131233898	+	48.5	0.942	71	24.2	4	6.05	9.88e-12	56.37	1.16e-114	0.88
chr21-16	chr21	34489871	34490033	+	48.5	0.786	61	24.5	1	24.5	6.18e-25	13.89	3.47e-64	1
chr2-18	chr2	220154271	220154433	+	47.9	0.839	72	23.9	0.5	47.85	2.8e-30	45.13	3.81e-104	0.82
chr3-12	chr3	181215221	181215383	+	47.9	0.917	70	23.9	0.5	47.85	2.8e-30	39.92	5.24e-101	0.87
chr6-17	chr6	92491754	92491916	+	47.9	0.845	72	23.9	0.5	47.85	2.8e-30	41.55	1.95e-102	0.82
chr10-17	chr10	32063304	32063466	+	47.9	0.88	70	23.9	0.5	47.85	2.8e-30	46.51	1.87e-106	0.84
chr13-4	chr13	80357166	80357328	+	47.9	0.833	68	23.9	2	11.96	4.79e-17	41.55	1.95e-102	0.87
chr1-23	chr1	25174545	25174707	+	47.3	0.955	60	23.6	1	23.64	1.48e-23	58.24	3.63e-113	0.99
chr2-19	chr2	134432653	134432815	+	47.3	0.885	68	23.9	1	23.93	1.48e-23	50.09	7.89e-108	0.9
chr3-16	chr3	11010145	11010307	+	47.3	0.927	64	23.6	2	11.82	4.79e-17	79.51	3.2e-124	0.93
chr5-2	chr5	8061114	8061276	+	47.3	0.86	69	23.6	1	23.64	1.48e-23	46.38	4.11e-105	0.86
chr5-4	chr5	123774794	123774956	+	47.3	0.955	63	23.6	1	23.64	1.48e-23	51.64	6.61e-109	0.93
chr6-20	chr6	4563508	4563670	+	47.3	0.928	69	23.6	0.5	47.28	2.8e-30	42.45	5.43e-102	0.86
chr7-15	chr7	92442772	92442934	+	47.3	0.926	65	23.6	2	11.82	4.79e-17	46.38	4.11e-105	0.93
chr8-4	chr8	61777786	61777948	+	47.3	0.793	73	23.6	3	7.88	2.07e-13	32.53	1.19e-92	0.81
chr9-14	chr9	130030543	130030705	+	47.3	0.902	64	23.6	0.5	47.28	2.8e-30	35.03	3.05e-95	0.91
chr1-14	chr1	243876947	243877109	+	46.7	0.735	70	23.4	0.5	46.71	2.8e-30	23.14	5.09e-77	0.85
chr1-15	chr1	244318507	244318669	+	46.7	0.797	70	23.4	0.5	46.71	2.8e-30	48.52	1.94e-105	0.86
chr3-21	chr3	181470286	181470448	+	46.7	0.821	60	23.4	2	11.68	4.79e-17	28.12	1.54e-86	0.96
chr7-14	chr7	117313499	117313661	+	46.7	0.926	68	23.4	1	23.36	1.48e-23	29.28	6.21e-88	0.86
chr8-9	chr8	55977486	55977648	+	46.7	0.876	65	23.4	1	23.36	1.48e-23	53.13	2.6e-107	0.92
chr10-23	chr10	96955912	96956074	+	46.7	0.848	62	23.4	2	11.68	4.79e-17	43.65	1.56e-100	0.94
chr11-15	chr11	119906103	119906265	+	46.7	0.903	69	23.4	0.5	46.71	2.8e-30	52.09	6.39e-108	0.85
chr18-7	chr18	52989508	52989670	+	46.7	0.918	64	23.4	1	23.36	1.48e-23	28.12	1.54e-86	0.93
chr2-20	chr2	232469510	232469672	+	46.2	0.885	66	23.1	1	23.07	1.48e-23	48.88	1.96e-104	0.86
chr3-18	chr3	47676629	47676791	+	46.2	0.935	63	23.4	0.5	46.71	2.8e-30	40.23	1.49e-96	0.94
chr6-24	chr6	1856666	1856828	+	46.2	0.912	64	23.1	1	23.07	1.48e-23	48.88	1.96e-104	0.91
chr8-11	chr8	61918317	61918479	+	46.2	0.845	61	23.1	2	11.54	4.79e-17	35.94	7.11e-94	0.94
chr11-21	chr11	128414553	128414715	+	46.2	0.924	64	23.1	1	23.07	1.48e-23	37.89	1.1e-95	0.92
chr17-20	chr17	27053972	27054134	+	46.2	0.859	61	23.1	4	5.77	5.97e-11	37.89	1.1e-95	0.95
chr18-8	chr18	59004093	59004255	+	46.2	0.896	58	23.1	2	11.54	4.79e-17	25.33	5.76e-82	1
chr3-15	chr3	195443890	195444052	+	45.6	0.894	65	22.8	1	22.79	3.42e-22	34	7.33e-91	0.92
chr7-21	chr7	103871191	103871353	+	45.6	0.913	60	23.1	1	23.07	1.48e-23	41.62	1.06e-97	0.98
chr8-8	chr8	75862066	75862228	+	45.6	0.903	66	22.8	0.5	45.57	1.29e-28	73.15	6.11e-117	0.89
chr17-17	chr17	5987666	5987828	+	45.6	0.806	62	22.8	3	7.6	1.6e-12	22.74	1.69e-75	0.91
chr17-14	chr17	74704209	74704371	+	45.6	0.881	64	22.8	3	7.6	1.6e-12	35.5	2.56e-92	0.91
chr19-14	chr19	18391223	18391385	+	45.6	0.908	64	22.8	3	7.6	1.6e-12	42.35	2.71e-98	0.89
chr4-10	chr4	169845073	169845235	+	45	0.781	64	22.5	0.5	45	1.29e-28	26.01	7.35e-80	0.88
chr9-13	chr9	126841577	126841739	+	45	0.931	64	22.5	0.5	45	1.29e-28	62.73	2.63e-110	0.91
chr11-19	chr11	12936259	12936421	+	45	0.857	66	22.5	2	11.25	5.53e-16	30.56	3.34e-86	0.87
chr11-18	chr11	69064904	69065066	+	45	0.857	67	22.5	1	22.5	3.42e-22	29.61	3.72e-85	0.85
chr17-15	chr17	75405674	75405836	+	45	0.695	63	22.5	4	5.63	3.46e-10	25.23	7.46e-80	0.96
chr19-11	chr19	15376830	15376992	+	45	0.712	70	22.5	4	5.63	3.46e-10	34.05	8.4e-90	0.84
chr19-12	chr19	48811936	48812098	+	45	0.777	68	22.5	1	22.5	3.42e-22	57.44	2.47e-107	0.85
chr1-16	chr1	49413988	49414150	+	44.5	0.861	63	22.5	0.5	45	1.29e-28	43.19	1.58e-96	0.9
chr3-17	chr3	167453335	167453497	+	44.5	0.88	64	22.2	3	7.41	1.6e-12	49.03	9.74e-101	0.88
chr7-20	chr7	67976362	67976524	+	44.5	0.825	60	22.2	2	11.11	5.53e-16	42.41	6.31e-96	0.93
chr18-6	chr18	56435824	56435986	+	44.5	0.912	67	22.2	2	11.11	5.53e-16	41.49	5.25e-94	0.86
chr19-13	chr19	46954661	46954823	+	44.5	0.836	67	22.5	2	11.25	5.53e-16	47.07	2.2e-99	0.88
chr22-3	chr22	40814692	40814854	+	44.5	0.848	68	22.2	0.5	44.43	1.29e-28	54.74	2.15e-104	0.83
chr2-29	chr2	191224705	191224867	+	43.9	0.932	59	21.9	4	5.48	1.92e-09	52.81	6.7e-102	0.95
chr4-11	chr4	4806515	4806677	+	43.9	0.953	59	21.9	1	21.93	7.54e-21	46.47	1.04e-97	0.98
chr7-19	chr7	2197669	2197831	+	43.9	0.835	60	21.9	3	7.31	1.18e-11	66.47	4.53e-108	0.94
chr7-22	chr7	47544253	47544415	+	43.9	0.921	58	21.9	0.5	43.86	5.66e-27	47.28	5e-97	0.95
chr17-18	chr17	20978777	20978939	+	43.9	0.954	62	22.8	3	7.6	1.6e-12	45.56	4.61e-97	0.9
chr20-6	chr20	56016265	56016427	+	43.9	0.912	64	21.9	1	21.93	7.54e-21	60.35	2.75e-106	0.87
chr20-8	chr20	62778446	62778608	+	43.9	0.952	63	22.2	2	11.11	5.53e-16	35.47	6.69e-89	0.89
chr1-18	chr1	111099163	111099325	+	43.3	0.85	63	21.6	2	10.82	6.11e-15	39.88	1.55e-91	0.88
chr1-20	chr1	111177429	111177591	+	43.3	0.806	62	21.6	2	10.82	6.11e-15	39.88	1.55e-91	0.89
chr2-23	chr2	184213902	184214064	+	43.3	0.83	64	21.6	0.5	43.29	5.66e-27	43.94	1.93e-93	0.88
chr4-9	chr4	158311028	158311190	+	43.3	0.929	64	21.6	2	10.82	6.11e-15	36.4	1.34e-88	0.85
chr9-15	chr9	92765038	92765200	+	43.3	0.863	60	21.6	1	21.65	7.54e-21	36.5	1.52e-87	0.91
chr9-17	chr9	109249746	109249908	+	43.3	0.767	59	21.6	2	10.82	6.11e-15	26.82	7.7e-79	0.99
chr11-22	chr11	35769268	35769430	+	43.3	0.943	62	21.6	0.5	43.29	5.66e-27	33.72	3.77e-86	0.92
chr12-12	chr12	116996954	116997116	+	43.3	0.911	62	21.6	1	21.65	7.54e-21	39.88	1.55e-91	0.92
chr17-22	chr17	9175411	9175573	+	43.3	0.889	58	21.6	2	10.82	6.11e-15	35.28	1.35e-87	0.95
chr19-18	chr19	10337974	10338136	+	43.3	0.88	60	21.6	4	5.41	1.92e-09	33.48	6.47e-86	0.91
chr20-9	chr20	61928037	61928199	+	43.3	0.84	61	21.9	1	21.93	7.54e-21	31.85	2.55e-84	0.91
chr1-22	chr1	156608162	156608324	+	42.8	0.75	61	21.4	2	10.68	6.11e-15	23.57	8.69e-74	0.9
chr2-24	chr2	74666991	74667153	+	42.8	0.935	62	21.4	5	4.27	8.11e-08	31.87	2.94e-83	0.91
chr2-34	chr2	118593617	118593779	+	42.8	0.929	54	21.4	2	10.68	6.11e-15	61.17	5.27e-104	1
chr3-13	chr3	187707748	187707910	+	42.8	0.667	66	21.4	3	7.12	1.18e-11	24.73	2.75e-75	0.83
chr7-23	chr7	92390763	92390925	+	42.8	0.853	56	21.4	0.5	42.72	5.66e-27	34.55	8.32e-86	0.96
chr10-24	chr10	35506444	35506606	+	42.8	0.916	60	21.4	3	7.12	1.18e-11	34.89	5.44e-85	0.9
chr10-26	chr10	134902959	134903121	+	42.8	0.857	60	21.4	2	10.68	6.11e-15	35.36	1.54e-86	0.91
chr16-14	chr16	84898265	84898427	+	42.8	0.838	58	21.4	2	10.68	6.11e-15	51.33	4.14e-97	0.93
chr22-5	chr22	19102969	19103131	+	42.8	0.846	56	21.4	0.5	42.72	5.66e-27	48.67	1.07e-96	0.98
chr1-25	chr1	33807884	33808046	+	42.2	0.717	58	21.1	2	10.54	6.11e-15	29.97	2.94e-80	0.91
chr1-19	chr1	204053532	204053694	+	42.2	0.748	63	21.1	2	10.54	6.11e-15	37.22	5.22e-87	0.87
chr7-18	chr7	27626484	27626646	+	42.2	0.888	61	21.1	2	10.54	6.11e-15	54.46	5.63e-99	0.9
chr11-17	chr11	11532546	11532708	+	42.2	0.887	67	21.4	2	10.68	6.11e-15	40.97	5.08e-90	0.82
chr1-17	chr1	87876554	87876716	+	41.6	0.888	63	20.8	0.5	41.59	2.38e-25	41.96	1.45e-89	0.83
chr3-22	chr3	14494494	14494656	+	41.6	0.917	59	20.8	4	5.2	1.02e-08	67.78	1.74e-104	0.9
chr6-25	chr6	23027683	23027845	+	41.6	0.907	64	20.8	2	10.4	6.44e-14	45.89	2.43e-92	0.83
chr7-16	chr7	154383388	154383550	+	41.6	0.911	63	20.8	1	20.79	1.59e-19	57.21	3.37e-99	0.89
chr8-10	chr8	75130084	75130246	+	41.6	0.911	63	20.8	1	20.79	1.59e-19	49.5	1.08e-94	0.84
chr8-12	chr8	98387993	98388155	+	41.6	0.94	60	21.1	2	10.54	6.11e-15	54.39	1.27e-97	0.9
chr12-15	chr12	76242329	76242491	+	41.6	0.812	58	21.1	1	21.08	7.54e-21	33.63	9.8e-83	0.92
chr21-17	chr21	18787140	18787302	+	41.6	0.88	60	20.8	2	10.4	6.44e-14	23.19	2.3e-71	0.9
chr2-30	chr2	164574617	164574779	+	41	0.863	57	20.5	1	20.51	1.59e-19	31.95	4.51e-80	0.95
chr2-26	chr2	174115176	174115338	+	41	0.84	60	20.5	1	20.51	1.59e-19	53.64	6.93e-96	0.89
chr4-14	chr4	4482687	4482849	+	41	0.856	54	20.5	4	5.13	1.02e-08	36.51	3.97e-84	0.99
chr10-27	chr10	74185025	74185187	+	41	0.929	56	20.5	1	20.51	1.59e-19	47.23	5.55e-92	0.94
chr11-24	chr11	116953833	116953995	+	41	0.831	61	20.8	0.5	41.59	2.38e-25	27.5	1.54e-75	0.87
chr13-7	chr13	31019918	31020080	+	41	0.937	55	20.5	2	10.25	6.44e-14	61.21	1.41e-98	0.96
chr16-17	chr16	31451915	31452077	+	41	0.924	56	20.5	2	10.25	6.44e-14	79	8.22e-108	0.95
chr17-16	chr17	5982620	5982782	+	41	0.884	62	20.5	2	10.25	6.44e-14	27.33	2.38e-75	0.89
chr17-21	chr17	36880947	36881109	+	41	0.833	59	20.5	1	20.51	1.59e-19	35.62	2.27e-83	0.95
chr19-17	chr19	55770534	55770696	+	41	0.864	62	20.5	2	10.25	6.44e-14	51.73	9.04e-95	0.84
chr22-4	chr22	43004891	43005053	+	41	0.92	59	20.5	0.5	41.02	2.38e-25	38.12	1.96e-85	0.9
chr2-25	chr2	135169698	135169860	+	40.5	0.844	60	20.2	3	6.74	8.31e-11	30.17	2.8e-77	0.91
chr3-24	chr3	9441544	9441706	+	40.5	0.95	57	20.2	2	10.11	6.44e-14	25.2	6.28e-72	0.91
chr6-26	chr6	17212823	17212985	+	40.5	0.802	63	20.2	1	20.22	1.59e-19	34.56	2.49e-81	0.82
chr6-23	chr6	149288679	149288841	+	40.5	0.61	65	20.5	0.5	41.02	2.38e-25	21.66	1.56e-66	0.82
chr11-23	chr11	73508560	73508722	+	40.5	0.914	61	20.2	2	10.11	6.44e-14	44.63	5.04e-89	0.86
chr12-16	chr12	40457212	40457374	+	40.5	0.914	57	20.2	0.5	40.45	2.38e-25	31.51	1.44e-78	0.94
chr13-5	chr13	99657299	99657461	+	40.5	0.928	62	20.2	2	10.11	6.44e-14	42.93	1.99e-85	0.84
chr17-32	chr17	20904579	20904741	+	40.5	0.83	51	20.2	2	10.11	6.44e-14	29.74	9.77e-75	1.01
chr19-20	chr19	19096202	19096364	+	40.5	0.987	59	20.2	3	6.74	8.31e-11	68.01	8.88e-102	0.89
chr21-18	chr21	36217969	36218131	+	40.5	0.95	60	20.2	1	20.22	1.59e-19	30.61	1.06e-77	0.86
chr1-24	chr1	25993043	25993205	+	39.9	0.938	58	19.9	0.5	39.88	9.51e-24	53.47	3.53e-93	0.9
chr1-26	chr1	36831748	36831910	+	39.9	0.9	57	19.9	1	19.94	3.18e-18	45.42	2.56e-88	0.93
chr1-35	chr1	239973353	239973515	+	39.9	0.88	53	19.9	1	19.94	3.18e-18	33.98	2.24e-76	0.96
chr2-40	chr2	6209538	6209700	+	39.9	0.902	51	19.9	1	19.94	3.18e-18	27.61	1.31e-73	1
chr2-31	chr2	16124511	16124673	+	39.9	0.947	56	19.9	2	9.97	6.48e-13	45.92	1.22e-88	0.93
chr2-22	chr2	16153289	16153451	+	39.9	0.752	64	20.2	2	10.11	6.44e-14	23.08	2.23e-68	0.84
chr2-32	chr2	128391676	128391838	+	39.9	0.885	56	19.9	1	19.94	3.18e-18	72.84	1.98e-102	0.91
chr3-23	chr3	127145454	127145616	+	39.9	0.915	59	19.9	4	4.98	5.16e-08	38.06	4.57e-83	0.9
chr3-20	chr3	134125548	134125710	+	39.9	0.839	62	19.9	2	9.97	6.48e-13	36.53	1.04e-80	0.85
chr5-8	chr5	37665998	37666160	+	39.9	0.882	52	19.9	1	19.94	3.18e-18	62.12	1.17e-97	1.02
chr8-14	chr8	88986433	88986595	+	39.9	0.938	55	20.2	1	20.22	1.59e-19	44.94	5.33e-88	0.98
chr8-15	chr8	125827841	125828003	+	39.9	0.793	53	19.9	3	6.65	5.59e-10	30.39	1.99e-76	0.96
chr9-12	chr9	36316744	36316906	+	39.9	0.854	64	19.9	0.5	39.88	9.51e-24	54.16	1.47e-93	0.82
chr12-21	chr12	70078456	70078618	+	39.9	0.738	52	19.9	3	6.65	5.59e-10	25.92	9.36e-72	1.02
chr19-15	chr19	5037396	5037558	+	39.9	0.812	63	19.9	0.5	39.88	9.51e-24	24.85	1.58e-70	0.84
chr2-27	chr2	18866131	18866293	+	39.3	0.934	59	19.7	2	9.83	6.48e-13	52.05	4.43e-91	0.85
chr2-28	chr2	85999689	85999851	+	39.3	0.767	59	19.7	4	4.91	5.16e-08	31.08	5.25e-76	0.9
chr4-12	chr4	27156380	27156542	+	39.3	0.851	58	19.7	3	6.55	5.59e-10	37.18	3.18e-81	0.87
chr6-29	chr6	3884332	3884494	+	39.3	0.899	54	19.7	1	19.65	3.18e-18	57.04	8.95e-94	0.93
chr6-28	chr6	25369639	25369801	+	39.3	0.771	55	19.7	0.5	39.31	9.51e-24	29.96	6.06e-75	0.91
chr6-27	chr6	128559507	128559669	+	39.3	0.885	62	19.7	1	19.65	3.18e-18	29.96	6.06e-75	0.84
chr16-16	chr16	89790504	89790666	+	39.3	0.794	57	19.7	1	19.65	3.18e-18	43.38	9.91e-86	0.9
chr19-16	chr19	10138433	10138595	+	39.3	0.865	63	19.7	4	4.91	5.16e-08	57.04	8.95e-94	0.82
chr21-19	chr21	42053218	42053380	+	39.3	0.905	58	19.7	2	9.83	6.48e-13	28.7	1.17e-72	0.92
chr1-30	chr1	36173432	36173594	+	38.8	0.899	54	19.4	3	6.46	5.59e-10	49.44	2.68e-88	0.92
chr1-31	chr1	110175386	110175548	+	38.8	0.881	54	19.4	3	6.46	5.59e-10	53.3	1.8e-90	0.92
chr2-33	chr2	177320813	177320975	+	38.8	0.809	56	19.9	3	6.65	5.59e-10	32.57	2.83e-76	0.9
chr5-6	chr5	140901099	140901261	+	38.8	0.769	56	19.4	0.5	38.74	9.51e-24	38.88	3.44e-80	0.89
chr7-28	chr7	5535320	5535482	+	38.8	0.95	52	19.4	3	6.46	5.59e-10	45.1	1.23e-85	0.97
chr7-32	chr7	117687006	117687168	+	38.8	0.857	51	19.4	1	19.37	3.18e-18	20.65	1.3e-60	0.97
chr10-31	chr10	49806438	49806600	+	38.8	0.757	53	19.4	1	19.37	3.18e-18	35.69	6.79e-79	0.97
chr10-28	chr10	73804396	73804558	+	38.8	0.766	55	19.4	2	9.68	6.48e-13	36.1	4.33e-78	0.91
chr12-18	chr12	104194324	104194486	+	38.8	0.923	56	19.7	0.5	39.31	9.51e-24	44.61	2.54e-85	0.9
chr14-4	chr14	89815814	89815976	+	38.8	0.828	53	19.4	0.5	38.74	9.51e-24	48.28	1.31e-87	0.95
chr17-25	chr17	68651433	68651595	+	38.8	0.911	55	19.4	2	9.68	6.48e-13	27.54	1.74e-71	0.9
chr17-19	chr17	79359374	79359536	+	38.8	0.759	62	19.4	1	19.37	3.18e-18	20.12	1.34e-62	0.81
chr18-9	chr18	58039940	58040102	+	38.8	0.946	55	19.4	2	9.68	6.48e-13	44.61	2.54e-85	0.9
chr20-10	chr20	24568129	24568291	+	38.8	0.857	60	19.4	2	9.68	6.48e-13	59.46	2.68e-92	0.87
chrX-3	chrX	13740529	13740691	+	38.8	0.825	55	19.4	4	4.84	5.16e-08	54.64	7.03e-90	0.96
chrX-6	chrX	110620521	110620683	+	38.8	0.922	49	19.4	2	9.68	6.48e-13	52.51	9.59e-89	1.02
chr1-42	chr1	15815643	15815805	+	38.2	0.78	50	19.1	0.5	38.17	9.51e-24	41.68	3.62e-82	1.04
chr2-41	chr2	18228501	18228663	+	38.2	0.857	49	19.1	2	9.54	6.48e-13	40.43	2.65e-81	1
chr3-29	chr3	115379940	115380102	+	38.2	0.88	53	19.1	0.5	38.17	9.51e-24	37.1	7.37e-79	0.96
chr4-16	chr4	74519566	74519728	+	38.2	0.914	52	19.1	2	9.54	6.48e-13	52.51	9.59e-89	0.96
chr4-13	chr4	158430616	158430778	+	38.2	0.812	56	19.7	2	9.83	6.48e-13	26.73	1.3e-68	0.89
chr5-7	chr5	16728212	16728374	+	38.2	0.921	54	19.4	0.5	38.74	9.51e-24	48.14	2.91e-86	0.94
chr9-23	chr9	130341349	130341511	+	38.2	0.857	52	19.1	3	6.36	5.59e-10	31.1	7.01e-74	0.94
chr12-14	chr12	116561437	116561599	+	38.2	0.852	60	19.1	2	9.54	6.48e-13	31.34	4.24e-74	0.83
chr12-17	chr12	126916399	126916561	+	38.2	0.786	57	19.1	0.5	38.17	9.51e-24	27.51	2e-70	0.87
chr13-6	chr13	96056597	96056759	+	38.2	0.948	57	19.4	1	19.37	3.18e-18	53.2	4.06e-89	0.89
chr14-3	chr14	89657593	89657755	+	38.2	0.896	54	19.1	3	6.36	5.59e-10	76.29	1.9e-99	0.91
chr17-29	chr17	55976426	55976588	+	38.2	0.8	53	19.1	0.5	38.17	9.51e-24	32.87	1.93e-75	0.94
chr18-15	chr18	44806596	44806758	+	38.2	0.935	50	19.4	1	19.37	3.18e-18	38.51	6.43e-80	1
chr20-24	chr20	30200648	30200810	+	38.2	0.958	47	19.1	4	4.77	5.16e-08	56.16	1.16e-90	1.04
chr1-38	chr1	120557780	120557942	+	37.6	0.958	51	18.8	2	9.4	6.19e-12	50.42	2.65e-86	0.96
chr1-29	chr1	235105826	235105988	+	37.6	0.892	55	19.1	2	9.54	6.48e-13	33.47	7.63e-75	0.93
chr2-39	chr2	115964699	115964861	+	37.6	0.892	52	18.8	0.5	37.6	3.61e-22	30.89	1.54e-71	0.93
chr3-32	chr3	185918655	185918817	+	37.6	0.867	50	18.8	0.5	37.6	3.61e-22	47.99	6.46e-85	0.98
chr6-48	chr6	139540549	139540711	+	37.6	0.931	47	19.1	0.5	38.17	9.51e-24	63.22	1.12e-92	1.05
chr7-27	chr7	12426134	12426296	+	37.6	0.826	53	18.8	3	6.27	3.57e-09	34.18	3.39e-73	0.91
chr7-25	chr7	46899711	46899873	+	37.6	0.897	54	18.8	1	18.8	6.06e-17	35.88	8.79e-77	0.91
chr9-24	chr9	37995074	37995236	+	37.6	0.909	51	18.8	4	4.7	2.48e-07	56.1	2.63e-89	0.96
chr9-19	chr9	82585063	82585225	+	37.6	0.818	55	18.8	3	6.27	3.57e-09	29.94	1.08e-70	0.88
chr16-11	chr16	917847	918009	+	37.6	0.91	58	18.8	1	18.8	6.06e-17	47.42	1.4e-84	0.83
chr16-15	chr16	87756919	87757081	+	37.6	0.869	57	18.8	3	6.27	3.57e-09	56.9	1.05e-89	0.88
chr17-26	chr17	16389898	16390060	+	37.6	0.923	53	18.8	2	9.4	6.19e-12	34.64	8.52e-76	0.93
chr22-9	chr22	26097101	26097263	+	37.6	0.81	52	19.1	0.5	38.17	9.51e-24	33.88	5.86e-73	0.97
chr22-8	chr22	42784534	42784696	+	37.6	0.924	54	18.8	2	9.4	6.19e-12	49.79	5.98e-86	0.91
chr1-32	chr1	201509333	201509495	+	37.1	0.923	54	18.5	3	6.17	3.57e-09	41.73	8.45e-80	0.9
chr2-45	chr2	198380595	198380757	+	37.1	0.908	48	18.5	4	4.63	2.48e-07	36.66	3.1e-76	1.01
chr2-35	chr2	216387056	216387218	+	37.1	0.942	54	18.5	1	18.51	6.06e-17	39.23	4.28e-78	0.88
chr2-47	chr2	228258395	228258557	+	37.1	0.893	48	18.5	2	9.26	6.19e-12	50.29	5.93e-85	1.01
chr3-26	chr3	149889076	149889238	+	37.1	0.972	56	18.8	0.5	37.6	3.61e-22	42.64	2.16e-80	0.86
chr3-27	chr3	193534872	193535034	+	37.1	0.792	55	18.5	3	6.17	3.57e-09	35.99	1e-75	0.88
chr5-10	chr5	124835764	124835926	+	37.1	0.905	51	18.5	1	18.51	6.06e-17	47.84	1.43e-83	0.95
chr7-26	chr7	134375677	134375839	+	37.1	0.776	54	18.5	1	18.51	6.06e-17	27.24	4.1e-68	0.9
chr7-24	chr7	139440105	139440267	+	37.1	0.869	56	18.5	0.5	37.03	3.61e-22	49.65	1.34e-84	0.85
chr9-16	chr9	13569288	13569450	+	37.1	0.798	59	18.5	2	9.26	6.19e-12	39.62	2.26e-78	0.82
chr11-32	chr11	32500144	32500306	+	37.1	0.869	50	18.5	1	18.51	6.06e-17	41.29	1.65e-79	0.97
chr12-13	chr12	80452932	80453094	+	37.1	0.88	60	18.5	1	18.51	6.06e-17	33.82	5.1e-74	0.81
chr13-8	chr13	89561330	89561492	+	37.1	0.855	55	18.5	1	18.51	6.06e-17	38.08	2.78e-77	0.86
chr17-23	chr17	17307403	17307565	+	37.1	0.824	57	18.5	3	6.17	3.57e-09	32.42	7.3e-73	0.83
chr18-12	chr18	808284	808446	+	37.1	0.895	53	18.5	0.5	37.03	3.61e-22	41.73	8.45e-80	0.93
chr19-21	chr19	7917122	7917284	+	37.1	0.805	53	18.5	2	9.26	6.19e-12	30.17	7.73e-70	0.95
chr20-16	chr20	24443166	24443328	+	37.1	0.897	51	18.5	1	18.51	6.06e-17	42.18	4.29e-80	0.95
chr22-6	chr22	26669277	26669439	+	37.1	0.768	54	18.5	2	9.26	6.19e-12	20.87	6.73e-61	0.9
chr2-46	chr2	225847097	225847259	+	36.5	0.932	48	18.5	1	18.51	6.06e-17	27.79	1.26e-67	1.01
chr6-32	chr6	15170436	15170598	+	36.5	0.918	53	18.2	1	18.23	6.06e-17	70.41	1.87e-91	0.9
chr7-34	chr7	121471479	121471641	+	36.5	0.839	50	18.5	1	18.51	6.06e-17	12.92	1.82e-47	1.01
chr8-16	chr8	124934395	124934557	+	36.5	0.924	52	18.2	0.5	36.46	3.61e-22	49.6	3.33e-78	0.93
chr8-13	chr8	141714577	141714739	+	36.5	0.908	56	18.2	0.5	36.46	3.61e-22	30.41	4.76e-70	0.85
chr11-25	chr11	85780030	85780192	+	36.5	0.895	55	18.2	2	9.11	6.19e-12	34.49	1.95e-73	0.88
chr12-20	chr12	46384534	46384696	+	36.5	0.899	52	18.2	2	9.11	6.19e-12	35.43	3.6e-74	0.95
chr12-24	chr12	52452454	52452616	+	36.5	0.911	51	18.2	1	18.23	6.06e-17	26.64	1.71e-66	0.97
chr15-1	chr15	69832998	69833160	+	36.5	0.863	53	18.2	0.5	36.46	3.61e-22	59.42	3.16e-88	0.9
chr17-30	chr17	78942555	78942717	+	36.5	0.802	53	18.2	2	9.11	6.19e-12	25.69	1.58e-64	0.92
chr20-11	chr20	47392891	47393053	+	36.5	0.944	58	18.2	0.5	36.46	3.61e-22	36.78	3.51e-75	0.85
chr21-23	chr21	19841333	19841495	+	36.5	0.873	48	18.2	3	6.08	3.57e-09	24.22	5.62e-63	1.04
chrX-5	chrX	110208115	110208277	+	36.5	0.826	54	18.2	1	18.23	6.06e-17	45.44	6.52e-81	0.97
chr1-27	chr1	2064652	2064814	+	35.9	0.924	56	17.9	4	4.49	1.13e-06	35.2	7.26e-73	0.85
chr1-28	chr1	112423931	112424093	+	35.9	0.868	56	17.9	3	5.98	2.16e-08	24.22	5.62e-63	0.84
chr1-43	chr1	203476020	203476182	+	35.9	0.787	50	17.9	2	8.97	5.61e-11	27.55	2.27e-66	0.96
chr2-37	chr2	146689791	146689953	+	35.9	0.833	53	17.9	0.5	35.89	1.3e-20	26.96	8.37e-66	0.94
chr3-28	chr3	43315092	43315254	+	35.9	0.762	53	17.9	1	17.94	1.09e-15	29.25	6e-68	0.94
chr3-30	chr3	193060541	193060703	+	35.9	0.9	51	17.9	2	8.97	5.61e-11	24.54	2.26e-61	0.91
chr3-40	chr3	197089072	197089234	+	35.9	0.865	47	17.9	1	17.94	1.09e-15	45.26	1.43e-79	1
chr4-15	chr4	189932939	189933101	+	35.9	0.735	54	18.2	0.5	36.46	3.61e-22	17.2	4.49e-54	0.9
chr6-36	chr6	20868681	20868843	+	35.9	0.867	49	18.2	0.5	36.46	3.61e-22	29.94	1.45e-68	0.98
chr6-35	chr6	154831429	154831591	+	35.9	0.887	50	17.9	3	5.98	2.16e-08	30.66	3.37e-69	0.96
chr9-18	chr9	72725559	72725721	+	35.9	0.887	55	17.9	0.5	35.89	1.3e-20	35.87	2.31e-73	0.85
chr9-25	chr9	87461809	87461971	+	35.9	0.885	50	17.9	2	8.97	5.61e-11	33.35	1.99e-71	0.96
chr9-22	chr9	103997630	103997792	+	35.9	0.841	53	17.9	1	17.94	1.09e-15	35.87	2.31e-73	0.88
chr10-29	chr10	11467331	11467493	+	35.9	0.78	54	17.9	1	17.94	1.09e-15	33.06	3.39e-71	0.88
chr11-30	chr11	117741038	117741200	+	35.9	0.901	52	17.9	2	8.97	5.61e-11	15.21	6.61e-51	0.94
chr13-9	chr13	50914772	50914934	+	35.9	0.878	54	18.2	1	18.23	6.06e-17	33.06	3.39e-71	0.9
chrX-4	chrX	100991738	100991900	+	35.9	0.933	55	17.9	0.5	35.89	1.3e-20	35.87	2.31e-73	0.87
chr1-33	chr1	61803855	61804017	+	35.3	0.868	53	17.7	2	8.83	5.61e-11	39.81	5.87e-75	0.9
chr2-56	chr2	19278594	19278756	+	35.3	0.892	44	17.7	1	17.66	1.09e-15	38.57	3.92e-74	1.05
chr2-44	chr2	75633500	75633662	+	35.3	0.78	48	17.7	1	17.66	1.09e-15	24.62	1.99e-62	0.98
chr2-43	chr2	232253303	232253465	+	35.3	0.763	49	17.7	1	17.66	1.09e-15	29.45	5.01e-66	0.97
chr3-36	chr3	16105197	16105359	+	35.3	0.926	48	17.7	1	17.66	1.09e-15	35.98	2.63e-72	0.96
chr5-16	chr5	173546566	173546728	+	35.3	0.846	45	17.7	1	17.66	1.09e-15	37.79	1.34e-73	1.05
chr6-30	chr6	15400224	15400386	+	35.3	0.903	54	17.7	1	17.66	1.09e-15	35.3	8.29e-72	0.85
chr8-22	chr8	23836836	23836998	+	35.3	0.875	47	17.7	0.5	35.32	1.3e-20	33.71	1.33e-70	1
chr8-18	chr8	78921902	78922064	+	35.3	0.855	51	17.7	3	5.89	2.16e-08	35.3	8.29e-72	0.9
chr8-17	chr8	136938093	136938255	+	35.3	0.857	52	17.7	2	8.83	5.61e-11	27.72	1.68e-65	0.92
chr10-37	chr10	65771831	65771993	+	35.3	0.892	50	17.9	1	17.94	1.09e-15	65.64	3.58e-88	0.94
chr12-31	chr12	109086147	109086309	+	35.3	0.756	47	17.7	1	17.66	1.09e-15	20.34	1.65e-57	0.98
chr17-28	chr17	30813415	30813577	+	35.3	0.92	53	17.7	2	8.83	5.61e-11	33.11	3.9e-70	0.92
chr17-33	chr17	55532461	55532623	+	35.3	0.823	51	17.7	0.5	35.32	1.3e-20	28.35	4.38e-66	0.92
chr17-24	chr17	74001445	74001607	+	35.3	0.851	56	17.7	1	17.66	1.09e-15	51.26	1.29e-81	0.85
chr20-25	chr20	55833339	55833501	+	35.3	0.887	46	17.7	1	17.66	1.09e-15	29.23	6.93e-67	1
chr20-14	chr20	61323603	61323765	+	35.3	0.812	54	17.7	0.5	35.32	1.3e-20	48.59	3.29e-80	0.87
chr22-7	chr22	27428411	27428573	+	35.3	0.815	54	17.7	0.5	35.32	1.3e-20	47.36	1.56e-79	0.87
chr1-45	chr1	154720639	154720801	+	34.8	0.712	49	17.7	1	17.66	1.09e-15	34.09	8.87e-70	0.95
chr1-37	chr1	155938604	155938766	+	34.8	0.821	52	17.4	1	17.37	1.09e-15	37.19	5.08e-72	0.89
chr2-36	chr2	217603893	217604055	+	34.8	0.865	54	17.7	0.5	35.32	1.3e-20	47.81	1.6e-78	0.86
chr6-37	chr6	30685282	30685444	+	34.8	0.918	49	17.4	3	5.79	2.16e-08	34.73	2.93e-70	0.93
chr6-39	chr6	99235650	99235812	+	34.8	0.811	49	17.4	2	8.69	5.61e-11	27.89	1.24e-64	0.97
chr6-33	chr6	108977454	108977616	+	34.8	0.945	52	17.4	0.5	34.75	1.3e-20	30.43	8.51e-66	0.93
chr7-29	chr7	55537192	55537354	+	34.8	0.772	52	17.7	1	17.66	1.09e-15	43.31	5.84e-76	0.93
chr7-31	chr7	121477007	121477169	+	34.8	0.821	52	17.4	2	8.69	5.61e-11	12.56	1.2e-44	0.89
chr8-21	chr8	51555924	51556086	+	34.8	0.901	48	17.4	2	8.69	5.61e-11	33.47	2.63e-69	0.95
chr9-20	chr9	132628920	132629082	+	34.8	0.771	54	17.4	4	4.34	1.13e-06	28.1	7.94e-65	0.86
chr9-21	chr9	140135239	140135401	+	34.8	0.895	54	17.4	1	17.37	1.09e-15	16.96	4.59e-52	0.86
chr10-33	chr10	86025256	86025418	+	34.8	0.921	52	17.4	0.5	34.75	1.3e-20	38.35	8.17e-73	0.87
chr10-42	chr10	99081200	99081362	+	34.8	0.913	48	17.4	3	5.79	2.16e-08	33.47	2.63e-69	0.95
chr11-29	chr11	81358999	81359161	+	34.8	0.944	52	17.9	0.5	35.89	1.3e-20	29.19	1.07e-63	0.9
chr12-25	chr12	54653319	54653481	+	34.8	0.928	51	17.4	0.5	34.75	1.3e-20	37.56	2.78e-72	0.91
chr12-35	chr12	114809265	114809427	+	34.8	0.889	46	17.4	1	17.37	1.09e-15	34.4	5.11e-70	0.99
chr15-3	chr15	41249954	41250116	+	34.8	0.861	49	17.4	0.5	34.75	1.3e-20	56.58	1.44e-81	0.93
chr17-27	chr17	19352027	19352189	+	34.8	0.941	53	17.4	0.5	34.75	1.3e-20	35.4	9.47e-71	0.87
chr18-17	chr18	48064072	48064234	+	34.8	0.92	47	17.7	0.5	35.32	1.3e-20	33.47	2.63e-69	1.01
chr18-14	chr18	62760741	62760903	+	34.8	0.882	51	17.4	3	5.79	2.16e-08	27.07	7.19e-64	0.89
chr19-24	chr19	46983866	46984028	+	34.8	0.926	47	17.4	2	8.69	5.61e-11	35.06	1.67e-70	0.97
chr20-22	chr20	16846287	16846449	+	34.8	0.93	47	17.4	0.5	34.75	1.3e-20	43.83	2.88e-76	1.01
chr20-18	chr20	44833547	44833709	+	34.8	0.917	51	17.4	2	8.69	5.61e-11	35.74	5.34e-71	0.89
chr20-12	chr20	50358891	50359053	+	34.8	0.855	55	17.4	1	17.37	1.09e-15	64.58	2.35e-86	0.84
chr21-20	chr21	44360242	44360404	+	34.8	0.92	52	17.4	3	5.79	2.16e-08	28.76	2.03e-65	0.89
chr22-10	chr22	30103064	30103226	+	34.8	0.9	52	17.4	1	17.37	1.09e-15	22.45	4.15e-59	0.91
chr1-49	chr1	144931945	144932107	+	34.2	0.833	48	17.1	4	4.27	1.13e-06	17.41	7.1e-52	0.95
chr3-34	chr3	20065366	20065528	+	34.2	0.901	49	17.1	0.5	34.18	1.3e-20	42.6	2.53e-74	0.91
chr3-31	chr3	47422456	47422618	+	34.2	0.889	50	17.1	0.5	34.18	1.3e-20	47.64	3.55e-77	0.93
chr5-9	chr5	55955803	55955965	+	34.2	0.608	51	17.1	2	8.54	5.61e-11	25.5	2.35e-61	0.89
chr6-38	chr6	56954638	56954800	+	34.2	0.915	49	17.1	1	17.09	1.09e-15	43.11	1.26e-74	0.93
chr6-42	chr6	82604630	82604792	+	34.2	0.857	48	17.1	2	8.54	5.61e-11	28.07	9.16e-64	0.93
chr6-31	chr6	170680828	170680990	+	34.2	0.903	54	17.1	3	5.7	2.16e-08	38.94	4.9e-72	0.84
chr7-49	chr7	23270237	23270399	+	34.2	0.81	44	17.1	1	17.09	1.09e-15	29.92	2.59e-64	1.05
chr8-19	chr8	6673916	6674078	+	34.2	0.969	49	17.1	0.5	34.18	1.3e-20	60.35	3.14e-83	0.91
chr8-20	chr8	98787868	98788030	+	34.2	0.903	49	17.1	0.5	34.18	1.3e-20	47.03	7.65e-77	0.91
chr11-39	chr11	62697726	62697888	+	34.2	0.94	47	17.1	3	5.7	2.16e-08	36.58	1.89e-70	0.95
chr11-34	chr11	117471737	117471899	+	34.2	0.901	50	17.1	3	5.7	2.16e-08	19.57	9.13e-55	0.91
chr12-34	chr12	110158112	110158274	+	34.2	0.815	46	17.1	0.5	34.18	1.3e-20	25.5	2.35e-61	0.97
chr13-11	chr13	27838413	27838575	+	34.2	0.915	48	17.1	1	17.09	1.09e-15	47.03	7.65e-77	0.95
chr15-2	chr15	31598996	31599158	+	34.2	0.865	50	17.1	0.5	34.18	1.3e-20	67.06	6.23e-86	0.89
chr16-28	chr16	893171	893333	+	34.2	0.8	45	17.1	0.5	34.18	1.3e-20	33.84	1.76e-68	1.01
chr16-23	chr16	53132985	53133147	+	34.2	0.835	50	17.9	1	17.94	1.09e-15	36.21	3.4e-70	0.93
chr17-40	chr17	25572456	25572618	+	34.2	0.924	47	17.1	0.5	34.18	1.3e-20	47.03	7.65e-77	0.95
chr17-36	chr17	64536398	64536560	+	34.2	0.727	48	17.1	3	5.7	2.16e-08	22.63	2.26e-58	0.93
chr19-22	chr19	17586607	17586769	+	34.2	0.899	49	17.1	2	8.54	5.61e-11	42.1	5.02e-74	0.91
chr20-21	chr20	2632988	2633150	+	34.2	0.955	47	17.1	4	4.27	1.13e-06	42.6	2.53e-74	0.99
chr20-15	chr20	46356959	46357121	+	34.2	0.727	53	17.1	0.5	34.18	1.3e-20	20.23	1.39e-55	0.88
chr20-13	chr20	49271927	49272089	+	34.2	0.837	54	17.1	1	17.09	1.09e-15	44.16	3.07e-75	0.84
chr1-63	chr1	33829656	33829818	+	33.6	0.882	43	16.8	2	8.4	4.8e-10	24.22	4.27e-59	1.05
chr1-51	chr1	52521758	52521920	+	33.6	0.84	46	16.8	2	8.4	4.8e-10	41.4	2.11e-72	0.98
chr1-46	chr1	204812175	204812337	+	33.6	0.864	49	16.8	0.5	33.61	4.42e-19	33.59	3.48e-67	0.95
chr2-52	chr2	24658968	24659130	+	33.6	0.915	46	16.8	0.5	33.61	4.42e-19	37.48	6.48e-70	0.98
chr3-33	chr3	13577567	13577729	+	33.6	0.803	49	16.8	2	8.4	4.8e-10	42.9	2.73e-73	0.9
chr3-25	chr3	45653210	45653372	+	33.6	0.828	56	17.1	4	4.27	1.13e-06	18.07	6e-52	0.81
chr4-17	chr4	7808203	7808365	+	33.6	0.798	51	16.8	0.5	33.61	4.42e-19	27.82	1.65e-62	0.9
chr4-19	chr4	27056958	27057120	+	33.6	0.831	46	16.8	0.5	33.61	4.42e-19	42.9	2.73e-73	0.98
chr4-20	chr4	143272102	143272264	+	33.6	0.926	46	16.8	3	5.6	1.24e-07	28.26	6.74e-63	0.95
chr5-12	chr5	149174262	149174424	+	33.6	0.875	48	16.8	4	4.2	4.89e-06	61.39	2.65e-82	0.91
chr6-43	chr6	113011831	113011993	+	33.6	0.855	48	16.8	0.5	33.61	4.42e-19	21.84	1.46e-56	0.93
chr7-33	chr7	75317834	75317996	+	33.6	0.824	50	16.8	1	16.81	1.87e-14	41.4	2.11e-72	0.91
chr7-45	chr7	130005598	130005760	+	33.6	0.912	45	16.8	1	16.81	1.87e-14	53.14	1.15e-78	0.98
chr8-26	chr8	145005258	145005420	+	33.6	0.811	46	16.8	0.5	33.61	4.42e-19	45.65	7.58e-75	0.95
chr9-30	chr9	138090933	138091095	+	33.6	0.765	46	16.8	1	16.81	1.87e-14	27.6	2.57e-62	0.95
chr10-30	chr10	65374127	65374289	+	33.6	0.867	54	16.8	2	8.4	4.8e-10	34.91	3.84e-68	0.84
chr10-38	chr10	81169484	81169646	+	33.6	0.871	50	16.8	3	5.6	1.24e-07	36.33	3.87e-69	0.9
chr10-34	chr10	129985933	129986095	+	33.6	0.849	51	16.8	0.5	33.61	4.42e-19	34.57	6.71e-68	0.88
chr11-44	chr11	11483215	11483377	+	33.6	0.818	46	16.8	2	8.4	4.8e-10	26.38	3.41e-61	1
chr11-27	chr11	66623789	66623951	+	33.6	0.9	53	16.8	0.5	33.61	4.42e-19	37.88	3.53e-70	0.84
chr12-29	chr12	112620487	112620649	+	33.6	0.91	48	16.8	2	8.4	4.8e-10	37.24	1.34e-68	0.94
chr13-12	chr13	54801151	54801313	+	33.6	0.926	48	16.8	2	8.4	4.8e-10	34.57	6.71e-68	0.95
chr16-26	chr16	3507536	3507698	+	33.6	0.956	47	17.4	1	17.37	1.09e-15	67.18	1.41e-84	0.98
chr16-25	chr16	84123959	84124121	+	33.6	0.875	48	17.1	1	17.09	1.09e-15	46.85	1.69e-75	0.98
chr17-38	chr17	5848159	5848321	+	33.6	0.913	47	16.8	1	16.81	1.87e-14	40.7	8.76e-71	0.96
chr18-18	chr18	48680360	48680522	+	33.6	0.771	46	16.8	2	8.4	4.8e-10	32.97	1.01e-66	0.98
chr20-23	chr20	20444793	20444955	+	33.6	0.953	47	16.8	0.5	33.61	4.42e-19	41.4	2.11e-72	0.93
chr21-24	chr21	17951991	17952153	+	33.6	0.875	47	16.8	2	8.4	4.8e-10	21.19	8e-56	0.95
chr1-66	chr1	54086196	54086358	+	33.1	0.908	43	16.8	3	5.6	1.24e-07	45.46	1.67e-73	1.03
chr1-44	chr1	151147634	151147796	+	33.1	0.939	49	16.5	0.5	33.04	4.42e-19	51.47	1.43e-76	0.9
chr1-36	chr1	244270493	244270655	+	33.1	0.889	53	16.5	1	16.52	1.87e-14	35.72	1.4e-67	0.86
chr3-39	chr3	137914459	137914621	+	33.1	0.912	47	16.5	0.5	33.04	4.42e-19	33.98	2.32e-66	0.92
chr4-18	chr4	152090492	152090654	+	33.1	0.871	50	16.5	2	8.26	4.8e-10	26.72	1.68e-60	0.86
chr6-41	chr6	15265131	15265293	+	33.1	0.893	48	16.5	0.5	33.04	4.42e-19	36.85	2.43e-68	0.94
chr6-34	chr6	43457208	43457370	+	33.1	0.786	50	16.5	2	8.26	4.8e-10	25	6.84e-59	0.9
chr6-50	chr6	56671330	56671492	+	33.1	0.887	46	16.5	2	8.26	4.8e-10	27.78	1.91e-61	0.98
chr6-40	chr6	153529945	153530107	+	33.1	0.971	49	16.5	0.5	33.04	4.42e-19	36.46	4.39e-68	0.92
chr7-44	chr7	73684347	73684509	+	33.1	0.935	45	16.5	0.5	33.04	4.42e-19	76.09	2.87e-86	0.96
chr9-27	chr9	125027062	125027224	+	33.1	0.897	48	16.8	1	16.81	1.87e-14	37.64	7.31e-69	0.92
chr10-39	chr10	134549663	134549825	+	33.1	0.883	50	16.5	0.5	33.04	4.42e-19	43	6.37e-71	0.9
chr11-31	chr11	120435833	120435995	+	33.1	0.9	52	16.5	2	8.26	4.8e-10	20.12	1.18e-53	0.86
chr11-46	chr11	133902399	133902561	+	33.1	0.795	46	16.5	1	16.52	1.87e-14	21.09	8.75e-55	0.94
chr12-27	chr12	13543392	13543554	+	33.1	0.87	48	16.8	0.5	33.61	4.42e-19	77.78	8.17e-87	0.94
chr12-33	chr12	54752884	54753046	+	33.1	0.924	46	16.5	2	8.26	4.8e-10	35.72	1.4e-67	0.96
chr13-10	chr13	27540234	27540396	+	33.1	0.818	52	16.5	1	16.52	1.87e-14	41.95	2.52e-70	0.85
chr17-35	chr17	49440639	49440801	+	33.1	0.897	49	16.5	0.5	33.04	4.42e-19	29.17	1.24e-62	0.9
chr19-26	chr19	41197178	41197340	+	33.1	0.767	46	16.5	1	16.52	1.87e-14	31.04	7.63e-60	0.93
chr20-20	chr20	9048334	9048496	+	33.1	0.909	49	16.5	3	5.51	1.24e-07	28.69	3.13e-62	0.88
chr20-17	chr20	35473772	35473934	+	33.1	0.722	51	16.5	4	4.13	4.89e-06	23.97	7.07e-58	0.86
chr21-22	chr21	42440999	42441161	+	33.1	0.847	50	16.5	3	5.51	1.24e-07	20.84	1.7e-54	0.86
chr1-41	chr1	2323040	2323202	+	32.5	0.886	50	16.2	2	8.12	4.8e-10	50.59	7.34e-75	0.85
chr1-39	chr1	180895833	180895995	+	32.5	0.7	51	16.2	2	8.12	4.8e-10	17.92	4.84e-50	0.87
chr1-40	chr1	220636163	220636325	+	32.5	0.914	51	16.2	0.5	32.47	4.42e-19	58.3	2.56e-78	0.83
chr2-55	chr2	40455519	40455681	+	32.5	0.879	45	16.2	2	8.12	4.8e-10	31.27	2.99e-63	0.94
chr2-51	chr2	225060809	225060971	+	32.5	0.937	47	16.2	0.5	32.47	4.42e-19	36.6	4.98e-67	0.92
chr2-42	chr2	230017619	230017781	+	32.5	0.654	49	16.2	1	16.24	1.87e-14	23.24	3.57e-56	0.88
chr3-37	chr3	14331168	14331330	+	32.5	0.919	47	16.2	0.5	32.47	4.42e-19	68.97	5.35e-81	0.92
chr3-60	chr3	43032946	43033108	+	32.5	0.813	40	16.2	3	5.41	1.24e-07	30.17	2.14e-62	1.12
chr3-49	chr3	134085770	134085932	+	32.5	0.805	44	16.2	1	16.24	1.87e-14	24.4	2.53e-57	0.96
chr3-43	chr3	140814190	140814352	+	32.5	0.817	46	16.2	0.5	32.47	4.42e-19	24.06	5.46e-57	0.94
chr5-14	chr5	8839645	8839807	+	32.5	0.859	46	16.2	0.5	32.47	4.42e-19	32.76	2.29e-64	0.94
chr5-11	chr5	87956892	87957054	+	32.5	0.813	48	16.2	2	8.12	4.8e-10	17.46	1.93e-49	0.9
chr6-45	chr6	15332776	15332938	+	32.5	0.912	47	16.2	2	8.12	4.8e-10	30.44	1.32e-62	0.9
chr6-52	chr6	138833655	138833817	+	32.5	0.89	45	16.2	1	16.24	1.87e-14	25.6	1.78e-57	0.96
chr6-54	chr6	170595731	170595893	+	32.5	0.922	45	16.2	2	8.12	4.8e-10	36.6	4.98e-67	0.96
chr7-39	chr7	70241675	70241837	+	32.5	0.813	47	16.2	1	16.24	1.87e-14	27.52	3.42e-60	0.9
chr7-40	chr7	92384466	92384628	+	32.5	0.634	47	16.2	1	16.24	1.87e-14	20.88	8.18e-52	0.93
chr7-35	chr7	147814190	147814352	+	32.5	0.937	49	16.2	0.5	32.47	4.42e-19	52.12	1.38e-75	0.88
chr10-40	chr10	29534603	29534765	+	32.5	0.875	49	16.2	0.5	32.47	4.42e-19	30.17	2.14e-62	0.9
chr10-36	chr10	52267002	52267164	+	32.5	0.967	50	16.2	2	8.12	4.8e-10	32.76	2.29e-64	0.85
chr11-26	chr11	64781436	64781598	+	32.5	0.918	54	16.2	2	8.12	4.8e-10	30.44	1.32e-62	0.83
chr11-36	chr11	111605955	111606117	+	32.5	0.968	48	16.2	3	5.41	1.24e-07	31.56	1.8e-63	0.9
chr12-45	chr12	4155756	4155918	+	32.5	0.833	42	16.2	2	8.12	4.8e-10	38.22	4.46e-68	1.03
chr12-32	chr12	41010559	41010721	+	32.5	0.793	46	16.2	1	16.24	1.87e-14	21.1	6.86e-54	0.92
chr12-40	chr12	76236130	76236292	+	32.5	0.778	43	16.2	1	16.24	1.87e-14	20.85	1.33e-53	0.99
chr13-13	chr13	36415202	36415364	+	32.5	0.889	44	16.2	3	5.41	1.24e-07	34.06	2.67e-65	0.96
chr17-44	chr17	21098140	21098302	+	32.5	0.925	45	16.2	0.5	32.47	4.42e-19	42.47	1.27e-70	0.96
chr17-42	chr17	30205416	30205578	+	32.5	0.9	46	16.2	3	5.41	1.24e-07	41.95	2.52e-70	0.92
chr17-41	chr17	36577964	36578126	+	32.5	0.909	47	16.2	1	16.24	1.87e-14	17.82	6.4e-50	0.92
chr21-21	chr21	41257079	41257241	+	32.5	0.899	51	16.2	2	8.12	4.8e-10	22.78	1.07e-55	0.83
chr1-55	chr1	245679724	245679886	+	31.9	0.847	46	16.5	1	16.52	1.87e-14	22.23	3.46e-54	0.96
chr2-62	chr2	218508801	218508963	+	31.9	0.925	43	16	0.5	31.9	1.42e-17	46.94	8.55e-72	0.99
chr3-47	chr3	25333059	25333221	+	31.9	0.81	44	16	1	15.95	3e-13	32.81	2.64e-63	0.99
chr3-45	chr3	39207202	39207364	+	31.9	0.845	45	16	2	7.98	3.87e-09	32.5	4.46e-63	0.96
chr6-56	chr6	18536838	18537000	+	31.9	0.879	44	16	3	5.32	6.7e-07	25.41	2.67e-57	0.96
chr7-42	chr7	47608224	47608386	+	31.9	0.836	46	16	1	15.95	3e-13	33.8	5.29e-64	0.92
chr8-23	chr8	101920767	101920929	+	31.9	0.932	46	16	2	7.98	3.87e-09	59.29	2.23e-77	0.96
chr8-25	chr8	135937064	135937226	+	31.9	0.922	46	16	1	15.95	3e-13	43.11	1.49e-68	0.99
chr10-48	chr10	45350446	45350608	+	31.9	0.951	42	16	1	15.95	3e-13	45.06	8.01e-71	1.01
chr10-44	chr10	86004423	86004585	+	31.9	0.725	47	16	3	5.32	6.7e-07	26.82	1.45e-58	0.92
chr11-35	chr11	65264842	65265004	+	31.9	0.808	48	16	2	7.98	3.87e-09	15.44	3.17e-44	0.89
chr11-42	chr11	73567490	73567652	+	31.9	0.838	47	16.2	0.5	32.47	4.42e-19	22.23	3.46e-54	0.92
chr12-46	chr12	29863100	29863262	+	31.9	0.831	42	16	2	7.98	3.87e-09	28.59	5.6e-58	1.02
chr12-22	chr12	125867649	125867811	+	31.9	0.885	52	16	0.5	31.9	1.42e-17	34.94	1.16e-63	0.87
chr17-39	chr17	7738941	7739103	+	31.9	0.871	47	16	1	15.95	3e-13	20.86	1.04e-52	0.92
chr20-19	chr20	45440074	45440236	+	31.9	0.701	50	16	1	15.95	3e-13	22.68	1.19e-54	0.88
chr22-16	chr22	42718196	42718358	+	31.9	0.894	46	16	2	7.98	3.87e-09	40.48	4.36e-67	0.93
chrX-14	chrX	9896301	9896463	+	31.9	0.836	40	16	0.5	31.9	1.42e-17	57.28	1.49e-76	1.12
chr1-47	chr1	29139715	29139877	+	31.4	0.87	48	15.7	3	5.22	6.7e-07	33.53	1.05e-62	0.87
chr1-60	chr1	33358513	33358675	+	31.4	0.966	44	15.7	2	7.83	3.87e-09	53.54	1.27e-73	0.97
chr1-62	chr1	190110044	190110206	+	31.4	0.7	44	15.7	0.5	31.33	1.42e-17	18.04	1.68e-48	0.95
chr2-48	chr2	51531493	51531655	+	31.4	0.923	47	15.7	0.5	31.33	1.42e-17	27.66	2.93e-58	0.89
chr3-42	chr3	72650411	72650573	+	31.4	0.841	46	15.7	1	15.67	3e-13	26.55	2.55e-57	0.97
chr3-56	chr3	85029308	85029470	+	31.4	0.891	41	15.7	2	7.83	3.87e-09	33.53	1.05e-62	1.02
chr4-21	chr4	151937379	151937541	+	31.4	0.873	44	15.7	3	5.22	6.7e-07	26.55	2.55e-57	0.95
chr6-44	chr6	13273581	13273743	+	31.4	0.8	47	15.7	1	15.67	3e-13	34.3	4.04e-62	0.89
chr6-47	chr6	138504630	138504792	+	31.4	0.919	47	15.7	1	15.67	3e-13	18.97	1.23e-49	0.91
chr7-48	chr7	712678	712840	+	31.4	0.915	44	15.7	1	15.67	3e-13	36.08	2.08e-64	0.99
chr7-36	chr7	13959917	13960079	+	31.4	0.859	48	15.7	0.5	31.33	1.42e-17	37.29	3.52e-65	0.87
chr7-37	chr7	19559489	19559651	+	31.4	0.829	48	15.7	0.5	31.33	1.42e-17	32.23	8.66e-62	0.89
chr7-57	chr7	158800135	158800297	+	31.4	0.813	42	16	1	15.95	3e-13	40.98	2.26e-67	1.02
chr9-29	chr9	98902121	98902283	+	31.4	0.847	46	15.7	1	15.67	3e-13	27.85	2.17e-57	0.91
chr11-50	chr11	71511240	71511402	+	31.4	0.894	45	15.7	0.5	31.33	1.42e-17	46.75	1.89e-70	0.97
chr11-33	chr11	74036758	74036920	+	31.4	0.889	50	15.7	2	7.83	3.87e-09	29.9	4.65e-60	0.83
chr12-26	chr12	125010048	125010210	+	31.4	0.938	50	15.7	1	15.67	3e-13	22.43	1.9e-53	0.87
chr16-24	chr16	75301258	75301420	+	31.4	0.934	48	15.7	0.5	31.33	1.42e-17	43.67	7.36e-69	0.89
chr16-30	chr16	85620119	85620281	+	31.4	0.919	45	15.7	2	7.83	3.87e-09	34.94	1.16e-63	0.95
chr17-48	chr17	2119220	2119382	+	31.4	0.808	43	16	2	7.98	3.87e-09	24.23	2.83e-53	0.98
chr20-33	chr20	58971223	58971385	+	31.4	0.932	43	15.7	1	15.67	3e-13	54.41	5.26e-74	0.97
chr22-13	chr22	19620157	19620319	+	31.4	0.875	47	15.7	0.5	31.33	1.42e-17	34.22	3.52e-63	0.95
chr22-15	chr22	41636901	41637063	+	31.4	0.836	46	15.7	1	15.67	3e-13	32.86	3.04e-62	0.91
chr22-18	chr22	46452087	46452249	+	31.4	0.797	44	15.7	1	15.67	3e-13	17.66	5.13e-48	0.95
chrX-7	chrX	114368979	114369141	+	31.4	0.968	46	15.7	0.5	31.33	1.42e-17	47.42	8.81e-71	0.91
chr1-67	chr1	61369358	61369520	+	30.8	0.837	43	15.4	1	15.38	3e-13	23.11	3.49e-53	0.97
chr1-48	chr1	66743935	66744097	+	30.8	0.91	48	15.4	1	15.38	3e-13	17.38	5.37e-46	0.93
chr2-78	chr2	5550174	5550336	+	30.8	0.811	40	15.4	0.5	30.76	1.42e-17	24.42	1.92e-53	1.03
chr2-65	chr2	48642640	48642802	+	30.8	0.843	42	15.7	2	7.83	3.87e-09	29.36	1.39e-58	1
chr2-69	chr2	188482754	188482916	+	30.8	0.851	42	15.4	0.5	30.76	1.42e-17	24.88	7.72e-55	0.97
chr3-57	chr3	157638779	157638941	+	30.8	0.968	41	15.4	0.5	30.76	1.42e-17	40.23	9.25e-66	1.02
chr3-46	chr3	184893389	184893551	+	30.8	0.806	45	15.4	2	7.69	3.87e-09	25.66	1.54e-55	0.93
chr3-41	chr3	197236951	197237113	+	30.8	0.733	47	15.4	3	5.13	6.7e-07	31.64	2.79e-60	0.87
chr4-23	chr4	86763790	86763952	+	30.8	0.805	43	15.4	3	5.13	6.7e-07	28.59	5.6e-58	1
chr4-25	chr4	151097792	151097954	+	30.8	0.744	42	15.4	2	7.69	3.87e-09	16.63	7.55e-46	1.05
chr7-52	chr7	14298199	14298361	+	30.8	0.891	43	15.4	2	7.69	3.87e-09	29.1	2.22e-58	0.97
chr7-51	chr7	83068553	83068715	+	30.8	0.896	44	15.4	1	15.38	3e-13	35.04	1.32e-62	0.97
chr8-29	chr8	100452376	100452538	+	30.8	0.894	41	15.4	0.5	30.76	1.42e-17	26.65	2.2e-55	1
chr9-34	chr9	66494011	66494173	+	30.8	0.806	42	15.4	2	7.69	3.87e-09	33.25	2.06e-61	1
chr9-28	chr9	98258370	98258532	+	30.8	0.861	47	15.4	2	7.69	3.87e-09	19.87	8.39e-50	0.89
chr10-53	chr10	59897915	59898077	+	30.8	0.887	41	15.4	2	7.69	3.87e-09	29.36	1.39e-58	1.02
chr10-46	chr10	112554520	112554682	+	30.8	0.859	44	15.7	0.5	31.33	1.42e-17	35.81	4.22e-63	0.95
chr11-63	chr11	105948179	105948341	+	30.8	0.95	42	15.4	2	7.69	3.87e-09	26.93	1.25e-56	1
chr12-47	chr12	49581127	49581289	+	30.8	0.833	42	15.4	1	15.38	3e-13	18.62	2.34e-48	1
chr12-37	chr12	123942634	123942796	+	30.8	0.922	45	15.4	2	7.69	3.87e-09	36.07	5.48e-61	0.92
chr12-43	chr12	125356826	125356988	+	30.8	0.857	43	15.4	1	15.38	3e-13	35.04	1.32e-62	0.95
chr14-5	chr14	70430879	70431041	+	30.8	0.877	46	15.4	0.5	30.76	1.42e-17	26.28	4.46e-56	0.89
chr17-51	chr17	74394131	74394293	+	30.8	0.891	43	15.4	2	7.69	3.87e-09	51.73	1.58e-71	0.95
chr19-40	chr19	1667781	1667943	+	30.8	0.939	38	15.4	3	5.13	6.7e-07	44.64	3.84e-68	1.08
chr19-23	chr19	29996087	29996249	+	30.8	0.868	49	15.4	1	15.38	3e-13	40.74	4.81e-66	0.85
chr1-50	chr1	29282517	29282679	+	30.2	0.87	46	15.1	0.5	30.19	1.42e-17	34.03	8.04e-61	0.91
chr3-48	chr3	133789895	133790057	+	30.2	0.831	44	15.1	1	15.1	3e-13	42.16	3.23e-63	0.9
chr3-35	chr3	192622802	192622964	+	30.2	0.887	49	15.1	1	15.1	3e-13	41.54	2.71e-65	0.84
chr4-30	chr4	186064231	186064393	+	30.2	0.871	41	15.1	2	7.55	3.87e-09	35.15	1.51e-61	0.98
chr5-13	chr5	132299205	132299367	+	30.2	0.871	47	15.1	2	7.55	3.87e-09	30.76	1.45e-58	0.86
chr5-15	chr5	175250788	175250950	+	30.2	0.982	46	15.1	1	15.1	3e-13	72.69	6.02e-78	0.87
chr6-49	chr6	30848684	30848846	+	30.2	0.948	46	15.4	2	7.69	3.87e-09	23.18	2.71e-52	0.89
chr6-74	chr6	168788670	168788832	+	30.2	0.948	39	15.1	1	15.1	3e-13	55.15	1.09e-71	1.03
chr9-35	chr9	89763324	89763486	+	30.2	0.864	42	15.1	2	7.55	3.87e-09	34.77	2.66e-61	0.96
chr10-45	chr10	128359563	128359725	+	30.2	0.821	47	15.1	0.5	30.19	1.42e-17	33.32	2.38e-60	0.89
chr11-38	chr11	46925387	46925549	+	30.2	0.806	47	15.1	2	7.55	3.87e-09	28.82	4.09e-57	0.86
chr11-68	chr11	116070024	116070186	+	30.2	0.966	41	15.1	1	15.1	3e-13	30.76	1.45e-58	1.03
chr11-51	chr11	118480260	118480422	+	30.2	0.873	45	15.1	1	15.1	3e-13	18.6	1.83e-47	0.89
chr12-36	chr12	9216882	9217044	+	30.2	0.871	45	15.1	2	7.55	3.87e-09	35.54	8.56e-62	0.96
chr12-39	chr12	9568572	9568734	+	30.2	0.812	44	15.1	0.5	30.19	1.42e-17	84.17	2.81e-81	0.96
chr12-28	chr12	32825029	32825191	+	30.2	0.982	48	15.1	0.5	30.19	1.42e-17	61.51	3.69e-74	0.86
chr12-38	chr12	125500586	125500748	+	30.2	0.866	45	15.1	1	15.1	3e-13	32.02	2.24e-58	0.92
chr14-6	chr14	77525787	77525949	+	30.2	0.841	44	15.1	1	15.1	3e-13	36.76	1.49e-62	0.93
chr17-50	chr17	70575113	70575275	+	30.2	0.877	43	15.1	1	15.1	3e-13	20.24	2.55e-49	0.96
chr17-37	chr17	71715986	71716148	+	30.2	0.774	48	15.4	0.5	30.76	1.42e-17	25.79	1.17e-54	0.91
chr18-19	chr18	46392817	46392979	+	30.2	0.866	45	15.1	3	5.03	6.7e-07	35.54	8.56e-62	0.89
chr20-26	chr20	829031	829193	+	30.2	0.879	45	15.1	0.5	30.19	1.42e-17	28.31	1.02e-56	0.91
chr20-32	chr20	50153537	50153699	+	30.2	0.877	43	15.1	0.5	30.19	1.42e-17	35.54	8.56e-62	0.96
chrX-11	chrX	55478535	55478697	+	30.2	0.864	43	15.1	0.5	30.19	1.42e-17	69.53	6.14e-77	0.96
chrX-13	chrX	65683669	65683831	+	30.2	0.843	41	15.1	1	15.1	3e-13	56.11	4.41e-72	0.98
chr1-57	chr1	94018855	94019017	+	29.6	0.831	45	14.8	0.5	29.62	4.25e-16	31.07	1.02e-57	0.9
chr1-59	chr1	221882388	221882550	+	29.6	0.814	45	14.8	1	14.81	4.52e-12	32.35	1.34e-58	0.94
chr2-54	chr2	235701391	235701553	+	29.6	0.689	46	14.8	1	14.81	4.52e-12	17.06	9.34e-45	0.88
chr6-46	chr6	17292193	17292355	+	29.6	0.705	47	15.1	3	5.03	6.7e-07	23.25	2.1e-51	0.86
chr7-50	chr7	73588447	73588609	+	29.6	0.903	44	14.8	1	14.81	4.52e-12	31.7	3.74e-58	0.94
chr7-56	chr7	117433854	117434016	+	29.6	0.695	42	14.8	3	4.94	3.4e-06	13.47	9.05e-40	0.94
chr8-24	chr8	130640771	130640933	+	29.6	0.884	46	15.1	0.5	30.19	1.42e-17	18.57	1.43e-46	0.9
chr9-32	chr9	92219754	92219916	+	29.6	0.797	44	14.8	1	14.81	4.52e-12	21.95	3.69e-50	0.9
chr9-31	chr9	134153477	134153639	+	29.6	0.917	45	14.8	1	14.81	4.52e-12	32.02	2.24e-58	0.88
chr11-52	chr11	11828316	11828478	+	29.6	0.833	44	14.8	1	14.81	4.52e-12	27.29	6.96e-55	0.94
chr11-47	chr11	16103700	16103862	+	29.6	0.88	45	14.8	2	7.41	2.93e-08	15.02	4.69e-42	0.88
chr11-49	chr11	64948810	64948972	+	29.6	0.93	45	14.8	1	14.81	4.52e-12	36.92	1.69e-61	0.88
chr11-64	chr11	119846397	119846559	+	29.6	0.757	42	14.8	3	4.94	3.4e-06	39.72	4.14e-63	0.96
chr12-30	chr12	96126950	96127112	+	29.6	0.945	47	14.8	0.5	29.62	4.25e-16	44.83	8.9e-66	0.84
chr16-33	chr16	16257493	16257655	+	29.6	0.744	43	15.1	2	7.55	3.87e-09	33.38	2.74e-59	0.94
chr19-28	chr19	13183042	13183204	+	29.6	0.674	43	14.8	3	4.94	3.4e-06	22.74	6.28e-51	0.96
chr21-27	chr21	17791538	17791700	+	29.6	0.867	43	14.8	0.5	29.62	4.25e-16	12.81	1.01e-38	0.92
chr21-25	chr21	36577740	36577902	+	29.6	0.859	45	14.8	2	7.41	2.93e-08	16.96	1.22e-44	0.9
chr22-17	chr22	37782629	37782791	+	29.6	0.783	45	14.8	1	14.81	4.52e-12	21.23	1.59e-48	0.92
chrX-12	chrX	135837116	135837278	+	29.6	0.815	42	14.8	1	14.81	4.52e-12	27.18	9.26e-53	0.92
chr1-92	chr1	8520928	8521090	+	29.1	0.934	38	14.5	1	14.53	4.52e-12	22.14	2.03e-49	1.04
chr1-70	chr1	50576524	50576686	+	29.1	0.846	42	14.5	0.5	29.05	4.25e-16	25.65	1.54e-52	0.92
chr1-68	chr1	66749544	66749706	+	29.1	0.903	43	14.5	0.5	29.05	4.25e-16	25.23	3.46e-52	0.92
chr1-52	chr1	146823102	146823264	+	29.1	0.806	46	14.5	0.5	29.05	4.25e-16	33.82	1.84e-58	0.88
chr1-53	chr1	156474750	156474912	+	29.1	0.889	46	14.5	2	7.26	2.93e-08	20.8	4.31e-48	0.88
chr2-60	chr2	52301563	52301725	+	29.1	0.743	43	14.5	0.5	29.05	4.25e-16	21.67	5.75e-49	0.99
chr2-70	chr2	200174824	200174986	+	29.1	0.931	42	14.8	1	14.81	4.52e-12	34.98	3.49e-59	0.94
chr2-59	chr2	200622363	200622525	+	29.1	0.822	44	14.5	1	14.53	4.52e-12	35.79	1.12e-59	0.9
chr3-38	chr3	15247465	15247627	+	29.1	0.964	47	14.8	3	4.94	3.4e-06	32.06	2.59e-57	0.86
chr4-27	chr4	65253026	65253188	+	29.1	0.887	41	14.8	0.5	29.62	4.25e-16	38.62	8.09e-58	0.93
chr4-26	chr4	177372710	177372872	+	29.1	0.93	42	14.5	2	7.26	2.93e-08	25.65	1.54e-52	0.92
chr6-58	chr6	99702911	99703073	+	29.1	0.734	44	14.5	0.5	29.05	4.25e-16	27	1.24e-53	0.9
chr6-72	chr6	151711757	151711919	+	29.1	0.948	39	14.5	2	7.26	2.93e-08	25.02	5.16e-52	1.02
chr7-46	chr7	152219737	152219899	+	29.1	0.783	45	14.5	0.5	29.05	4.25e-16	30.78	1.95e-56	0.86
chr7-66	chr7	155090642	155090804	+	29.1	0.95	39	14.5	1	14.53	4.52e-12	27.98	2.14e-54	0.99
chr8-27	chr8	4073477	4073639	+	29.1	0.839	42	14.5	1	14.53	4.52e-12	27.48	5.19e-54	0.92
chr9-42	chr9	95512062	95512224	+	29.1	0.711	39	14.5	0.5	29.05	4.25e-16	28.24	1.36e-54	0.99
chr11-53	chr11	35500194	35500356	+	29.1	0.701	44	14.5	1	14.53	4.52e-12	13.99	8.07e-40	0.9
chr11-48	chr11	35941073	35941235	+	29.1	0.898	45	14.5	0.5	29.05	4.25e-16	23.57	8.73e-50	0.86
chr11-67	chr11	67560147	67560309	+	29.1	0.803	41	14.5	2	7.26	2.93e-08	58.07	3.56e-70	0.94
chr11-55	chr11	106353677	106353839	+	29.1	0.808	44	14.5	1	14.53	4.52e-12	22.35	1.12e-48	0.88
chr13-15	chr13	24613314	24613476	+	29.1	0.897	43	14.5	2	7.26	2.93e-08	35.79	1.12e-59	0.9
chr13-17	chr13	97843976	97844138	+	29.1	0.867	41	14.8	1	14.81	4.52e-12	30.17	6e-55	0.95
chr15-4	chr15	39464991	39465153	+	29.1	0.859	45	14.5	0.5	29.05	4.25e-16	37.53	1.05e-60	0.88
chr16-32	chr16	4461761	4461923	+	29.1	0.795	43	14.5	2	7.26	2.93e-08	28.24	1.36e-54	0.9
chr17-43	chr17	5972373	5972535	+	29.1	0.824	45	14.5	3	4.84	3.4e-06	21.67	5.75e-49	0.88
chr17-53	chr17	7199752	7199914	+	29.1	0.912	42	14.5	3	4.84	3.4e-06	41.59	6.36e-63	0.92
chr17-45	chr17	43034992	43035154	+	29.1	0.782	45	14.5	0.5	29.05	4.25e-16	23.32	1.63e-50	0.86
chr18-16	chr18	43753858	43754020	+	29.1	0.933	48	15.1	3	5.03	6.7e-07	25.86	1.02e-52	0.82
chr20-31	chr20	47345002	47345164	+	29.1	0.932	43	14.5	0.5	29.05	4.25e-16	27.73	3.34e-54	0.9
chr1-93	chr1	16575418	16575580	+	28.5	0.879	38	14.2	1	14.24	4.52e-12	26.88	1.64e-51	1
chr1-95	chr1	182038299	182038461	+	28.5	0.714	38	14.5	3	4.84	3.4e-06	27.18	9.26e-53	1.02
chr1-54	chr1	192872387	192872549	+	28.5	0.879	46	14.2	0.5	28.48	4.25e-16	35.92	1.27e-58	0.9
chr1-79	chr1	228083792	228083954	+	28.5	0.918	41	14.2	0.5	28.48	4.25e-16	48.67	4.63e-65	0.97
chr2-67	chr2	111616049	111616211	+	28.5	0.891	42	14.5	3	4.84	3.4e-06	17.65	8.46e-44	0.95
chr2-88	chr2	184339831	184339993	+	28.5	0.903	39	14.2	1	14.24	4.52e-12	46.21	1.03e-62	0.98
chr3-53	chr3	186174743	186174905	+	28.5	0.964	42	14.2	1	14.24	4.52e-12	28.74	6.34e-54	0.92
chr3-44	chr3	192422358	192422520	+	28.5	0.789	46	14.2	1	14.24	4.52e-12	18.18	2.08e-44	0.86
chr5-18	chr5	15321136	15321298	+	28.5	0.875	42	14.2	1	14.24	4.52e-12	29.88	9.7e-55	0.92
chr6-70	chr6	2022053	2022215	+	28.5	0.826	39	14.2	2	7.12	2.93e-08	22.63	4.76e-47	1
chr6-61	chr6	29269541	29269703	+	28.5	0.838	42	14.2	0.5	28.48	4.25e-16	35.92	1.27e-58	0.95
chr6-64	chr6	33651005	33651167	+	28.5	0.885	40	14.2	1	14.24	4.52e-12	44.37	4.26e-63	0.97
chr6-51	chr6	131065769	131065931	+	28.5	0.736	46	14.2	0.5	28.48	4.25e-16	19.22	1.48e-45	0.82
chr6-60	chr6	170571748	170571910	+	28.5	0.945	43	14.2	0.5	28.48	4.25e-16	36.8	3.94e-59	0.9
chr7-53	chr7	47467061	47467223	+	28.5	0.77	43	14.2	1	14.24	4.52e-12	22.03	2.25e-48	0.9
chr7-55	chr7	102082140	102082302	+	28.5	0.9	42	14.2	0.5	28.48	4.25e-16	37.72	1.18e-59	0.95
chr8-32	chr8	1840343	1840505	+	28.5	0.931	39	14.2	3	4.75	3.4e-06	31.43	8.31e-56	1.02
chr10-47	chr10	127931591	127931753	+	28.5	0.814	44	14.2	1	14.24	4.52e-12	35.09	3.99e-58	0.88
chr11-85	chr11	35974838	35975000	+	28.5	0.815	37	14.5	1	14.53	4.52e-12	19.1	2e-45	1.05
chr11-45	chr11	41329038	41329200	+	28.5	0.884	46	14.5	2	7.26	2.93e-08	21.43	6.98e-47	0.88
chr11-61	chr11	46301366	46301528	+	28.5	0.915	42	14.2	0.5	28.48	4.25e-16	17.05	4.3e-43	0.92
chr11-54	chr11	64456205	64456367	+	28.5	0.814	44	14.2	3	4.75	3.4e-06	10.51	2.26e-33	0.9
chr11-57	chr11	74437652	74437814	+	28.5	0.85	43	14.5	3	4.84	3.4e-06	35.76	2.95e-56	0.88
chr12-57	chr12	6340093	6340255	+	28.5	0.826	37	14.2	0.5	28.48	4.25e-16	24.14	2.8e-50	1.02
chr16-41	chr16	50644352	50644514	+	28.5	0.902	39	14.2	0.5	28.48	4.25e-16	36.8	3.94e-59	1.02
chr17-49	chr17	42422333	42422495	+	28.5	0.931	43	14.2	2	7.12	2.93e-08	37.72	1.18e-59	0.92
chr17-64	chr17	53811763	53811925	+	28.5	0.93	39	14.2	2	7.12	2.93e-08	22.86	3.81e-49	1
chr17-69	chr17	80288362	80288524	+	28.5	0.864	38	14.2	2	7.12	2.93e-08	37.25	2.17e-59	1
chr17-52	chr17	80666109	80666271	+	28.5	0.909	43	14.2	1	14.24	4.52e-12	45.72	9.88e-64	0.88
chr18-22	chr18	3594045	3594207	+	28.5	0.873	42	14.2	3	4.75	3.4e-06	25.36	2.64e-51	0.92
chr19-32	chr19	7934120	7934282	+	28.5	0.848	41	14.2	1	14.24	4.52e-12	33.9	2.11e-57	0.97
chr20-38	chr20	45200934	45201096	+	28.5	0.902	39	14.2	1	14.24	4.52e-12	28.74	6.34e-54	1
chr21-33	chr21	41383306	41383468	+	28.5	0.867	39	14.2	2	7.12	2.93e-08	30.79	2.26e-55	0.97
chr1-88	chr1	32228369	32228531	+	27.9	0.912	39	14	1	13.96	6.36e-11	30.49	4.27e-54	0.95
chr1-56	chr1	32713957	32714119	+	27.9	0.885	45	14	0.5	27.91	1.19e-14	45.49	2.17e-62	0.84
chr1-65	chr1	45656980	45657142	+	27.9	0.932	43	14	1	13.96	6.36e-11	34.39	1.4e-56	0.91
chr1-71	chr1	75139071	75139233	+	27.9	0.857	42	14	3	4.65	1.61e-05	29.28	2.9e-53	0.91
chr1-89	chr1	113846069	113846231	+	27.9	0.879	39	14.5	0.5	29.05	4.25e-16	28.43	1.16e-52	0.98
chr1-58	chr1	120280107	120280269	+	27.9	0.853	45	14	0.5	27.91	1.19e-14	26.17	5.85e-51	0.84
chr1-78	chr1	178676768	178676930	+	27.9	0.898	41	14	0.5	27.91	1.19e-14	34.39	1.4e-56	0.91
chr2-57	chr2	29265410	29265572	+	27.9	0.918	44	14	0.5	27.91	1.19e-14	48.48	1.03e-63	0.88
chr2-68	chr2	168344349	168344511	+	27.9	0.908	42	14	1	13.96	6.36e-11	25.49	2.01e-50	0.93
chr2-63	chr2	220408406	220408568	+	27.9	0.852	43	14	1	13.96	6.36e-11	35.2	4.57e-57	0.86
chr2-72	chr2	242825135	242825297	+	27.9	0.873	42	14	2	6.98	2.07e-07	23.1	2.06e-48	0.91
chr3-66	chr3	149271524	149271686	+	27.9	0.898	39	14	3	4.65	1.61e-05	23.66	6.76e-49	0.95
chr3-58	chr3	177209173	177209335	+	27.9	0.962	41	14	0.5	27.91	1.19e-14	23.28	1.43e-48	0.91
chr3-61	chr3	193678801	193678963	+	27.9	0.814	40	14.2	1	14.24	4.52e-12	14.5	4.98e-39	0.95
chr4-22	chr4	187622538	187622700	+	27.9	0.883	44	14.2	3	4.75	3.4e-06	33.23	7.17e-56	0.86
chr6-78	chr6	84761900	84762062	+	27.9	0.845	38	14	0.5	27.91	1.19e-14	51.88	3.89e-65	0.98
chr7-43	chr7	20369969	20370131	+	27.9	0.829	45	14	1	13.96	6.36e-11	18.03	2.16e-43	0.88
chr9-41	chr9	92451733	92451895	+	27.9	0.855	39	14	1	13.96	6.36e-11	30.8	2.61e-54	0.98
chr9-33	chr9	100396006	100396168	+	27.9	0.9	44	14	0.5	27.91	1.19e-14	27.9	2.85e-52	0.88
chr10-50	chr10	107604590	107604752	+	27.9	0.771	42	14	0.5	27.91	1.19e-14	20.68	3.68e-46	0.88
chr11-76	chr11	2232375	2232537	+	27.9	0.889	39	14	1	13.96	6.36e-11	57.98	1.85e-67	0.98
chr11-78	chr11	72730618	72730780	+	27.9	0.81	39	14	1	13.96	6.36e-11	18.03	2.16e-43	0.98
chr11-75	chr11	118187499	118187661	+	27.9	0.942	40	14	2	6.98	2.07e-07	32.5	2.06e-55	0.93
chr13-19	chr13	32740168	32740330	+	27.9	0.912	40	14	1	13.96	6.36e-11	40.51	5.64e-60	0.95
chr13-24	chr13	98432799	98432961	+	27.9	0.947	38	14	0.5	27.91	1.19e-14	35.2	4.57e-57	1
chr15-8	chr15	45068262	45068424	+	27.9	0.942	37	14	1	13.96	6.36e-11	57.98	1.85e-67	1
chr16-36	chr16	85343369	85343531	+	27.9	0.75	41	14	0.5	27.91	1.19e-14	20.68	3.68e-46	0.91
chr17-56	chr17	904147	904309	+	27.9	0.93	41	14	0.5	27.91	1.19e-14	16.74	4.38e-41	0.93
chr19-41	chr19	5193464	5193626	+	27.9	0.844	38	14	1	13.96	6.36e-11	31.46	9.62e-55	1
chr20-29	chr20	615264	615426	+	27.9	0.911	43	14	2	6.98	2.07e-07	42.24	7.57e-61	0.86
chr22-20	chr22	28790656	28790818	+	27.9	0.869	43	14	3	4.65	1.61e-05	37.91	1.34e-58	0.86
chr22-11	chr22	37995251	37995413	+	27.9	0.933	48	14	2	6.98	2.07e-07	37.43	2.45e-58	0.79
chrX-10	chrX	39618919	39619081	+	27.9	0.963	44	14	1	13.96	6.36e-11	49.29	4.58e-64	0.88
chr1-84	chr1	38022489	38022651	+	27.4	0.963	40	13.7	0.5	27.34	1.19e-14	35.76	2.95e-56	0.98
chr1-69	chr1	68779529	68779691	+	27.4	0.871	43	13.7	1	13.67	6.36e-11	32.92	1.41e-54	0.88
chr1-111	chr1	111257228	111257390	+	27.4	0.808	36	13.7	2	6.84	2.07e-07	22.99	2.31e-47	1.09
chr2-87	chr2	11990272	11990434	+	27.4	0.797	39	13.7	1	13.67	6.36e-11	40.8	6.22e-59	1
chr3-55	chr3	23521978	23522140	+	27.4	0.846	41	13.7	0.5	27.34	1.19e-14	22.63	4.76e-47	0.98
chr4-36	chr4	105413742	105413904	+	27.4	0.926	37	13.7	0.5	27.34	1.19e-14	24.76	7.62e-49	1.06
chr4-58	chr4	186488990	186489152	+	27.4	0.803	34	13.7	3	4.56	1.61e-05	23.36	1.11e-47	1.09
chr7-69	chr7	130070711	130070873	+	27.4	0.925	38	13.7	0.5	27.34	1.19e-14	39.15	4.32e-58	1
chr8-41	chr8	125654342	125654504	+	27.4	0.925	37	13.7	0.5	27.34	1.19e-14	34.17	3.22e-54	1.01
chr8-31	chr8	129337919	129338081	+	27.4	0.817	40	13.7	1	13.67	6.36e-11	27.85	3.3e-51	0.93
chr9-46	chr9	104038286	104038448	+	27.4	0.839	38	13.7	0.5	27.34	1.19e-14	20.99	1.5e-45	1
chr9-45	chr9	140373555	140373717	+	27.4	0.864	39	13.7	1	13.67	6.36e-11	33.68	4.83e-55	0.98
chr10-51	chr10	6798154	6798316	+	27.4	0.889	41	13.7	1	13.67	6.36e-11	31.49	1.11e-53	0.93
chr11-77	chr11	9050261	9050423	+	27.4	0.764	39	14.2	0.5	28.48	4.25e-16	19.31	6.75e-44	0.98
chr11-60	chr11	9088211	9088373	+	27.4	0.879	42	13.7	1	13.67	6.36e-11	25.86	1.02e-49	0.88
chr11-96	chr11	16213434	16213596	+	27.4	0.781	35	13.7	1	13.67	6.36e-11	10.24	2.28e-30	1.05
chr11-70	chr11	121567090	121567252	+	27.4	0.921	41	13.7	1	13.67	6.36e-11	14.56	2.38e-38	0.91
chr12-50	chr12	98010808	98010970	+	27.4	0.836	40	13.7	1	13.67	6.36e-11	31.17	2.14e-52	0.93
chr12-59	chr12	112996093	112996255	+	27.4	0.862	37	13.7	2	6.84	2.07e-07	30.82	3.03e-53	1.03
chr12-41	chr12	123429238	123429400	+	27.4	0.914	43	13.7	2	6.84	2.07e-07	37.62	2.77e-57	0.91
chr12-42	chr12	124763314	124763476	+	27.4	0.714	43	13.7	0.5	27.34	1.19e-14	23.06	1.8e-46	0.87
chr13-14	chr13	40764742	40764904	+	27.4	0.857	44	13.7	2	6.84	2.07e-07	20.86	1.64e-44	0.87
chr13-18	chr13	98120663	98120825	+	27.4	0.946	41	13.7	1	13.67	6.36e-11	24.14	2.14e-46	0.91
chr14-7	chr14	34772060	34772222	+	27.4	0.898	42	13.7	1	13.67	6.36e-11	44.57	9.9e-61	0.91
chr15-6	chr15	60884633	60884795	+	27.4	0.962	39	13.7	1	13.67	6.36e-11	45.26	4.78e-61	1
chr16-39	chr16	70759897	70760059	+	27.4	0.946	40	14	0.5	27.91	1.19e-14	38.12	1.5e-57	0.95
chr17-63	chr17	49731391	49731553	+	27.4	0.797	39	13.7	3	4.56	1.61e-05	21.95	1.95e-46	0.95
chr17-57	chr17	64451372	64451534	+	27.4	0.842	41	13.7	2	6.84	2.07e-07	22.81	3.32e-47	0.91
chr17-59	chr17	76714342	76714504	+	27.4	0.873	40	13.7	1	13.67	6.36e-11	13.29	1.39e-36	0.95
chr19-30	chr19	14682838	14683000	+	27.4	0.833	42	13.7	3	4.56	1.61e-05	41.98	1.63e-59	0.91
chr20-28	chr20	40021810	40021972	+	27.4	0.927	44	13.7	1	13.67	6.36e-11	42.6	8.22e-60	0.86
chr21-28	chr21	16662986	16663148	+	27.4	0.844	41	13.7	2	6.84	2.07e-07	26.82	1.89e-50	0.91
chr22-19	chr22	28272843	28273005	+	27.4	0.875	43	13.7	1	13.67	6.36e-11	21.78	2.76e-46	0.88
chrX-18	chrX	40331312	40331474	+	27.4	0.961	38	13.7	0.5	27.34	1.19e-14	48.28	2.26e-62	1
chr1-73	chr1	160040110	160040272	+	26.8	0.943	42	13.4	1	13.39	6.36e-11	26.02	7.71e-49	0.87
chr1-124	chr1	214170505	214170667	+	26.8	0.925	35	13.4	0.5	26.77	1.19e-14	30.17	9.34e-52	1.04
chr1-97	chr1	215389347	215389509	+	26.8	0.891	38	13.4	0.5	26.77	1.19e-14	27.54	5.94e-50	0.98
chr1-74	chr1	222484225	222484387	+	26.8	0.914	42	13.4	1	13.39	6.36e-11	30.83	3.51e-52	0.89
chr2-64	chr2	9319308	9319470	+	26.8	0.893	42	13.4	0.5	26.77	1.19e-14	27.27	9.2e-50	0.89
chr2-80	chr2	30796082	30796244	+	26.8	0.961	40	13.4	0.5	26.77	1.19e-14	32.23	4.64e-53	0.91
chr2-107	chr2	47168301	47168463	+	26.8	0.909	36	13.4	1	13.39	6.36e-11	35.02	1.06e-54	1.01
chr2-58	chr2	109907692	109907854	+	26.8	0.898	44	14	1	13.96	6.36e-11	34.17	3.22e-54	0.89
chr2-99	chr2	113384217	113384379	+	26.8	0.841	37	13.4	2	6.69	2.07e-07	25.33	2.63e-48	0.98
chr2-75	chr2	128403072	128403234	+	26.8	0.852	41	13.4	0.5	26.77	1.19e-14	21.01	1.18e-44	0.91
chr2-71	chr2	204445682	204445844	+	26.8	0.857	42	13.4	1	13.39	6.36e-11	33.37	9.54e-54	0.89
chr2-84	chr2	222890629	222890791	+	26.8	0.909	40	13.4	0.5	26.77	1.19e-14	28.08	2.44e-50	0.93
chr2-90	chr2	235194284	235194446	+	26.8	0.781	39	13.4	0.5	26.77	1.19e-14	32.6	2.76e-53	0.93
chr3-59	chr3	10595691	10595853	+	26.8	0.862	40	13.4	1	13.39	6.36e-11	30.83	3.51e-52	0.93
chr3-86	chr3	134213339	134213501	+	26.8	0.961	35	13.4	0.5	26.77	1.19e-14	28.08	2.44e-50	1.04
chr3-54	chr3	195310914	195311076	+	26.8	0.898	42	13.4	2	6.69	2.07e-07	28.65	9.84e-51	0.89
chr4-43	chr4	14220356	14220518	+	26.8	0.794	35	13.4	0.5	26.77	1.19e-14	24.88	5.85e-48	1.07
chr5-36	chr5	72683824	72683986	+	26.8	0.875	35	13.4	0.5	26.77	1.19e-14	46.5	2.38e-60	1.07
chr5-21	chr5	118406649	118406811	+	26.8	0.964	40	13.4	3	4.46	1.61e-05	46.5	2.38e-60	0.98
chr6-83	chr6	47215242	47215404	+	26.8	0.81	37	13.4	0.5	26.77	1.19e-14	26.51	3.33e-49	0.98
chr6-66	chr6	112065264	112065426	+	26.8	0.944	40	13.4	0.5	26.77	1.19e-14	26.02	7.71e-49	0.93
chr6-73	chr6	164506742	164506904	+	26.8	0.828	39	13.4	2	6.69	2.07e-07	18.3	5.62e-42	0.96
chr7-62	chr7	6970793	6970955	+	26.8	0.812	40	13.4	1	13.39	6.36e-11	67.53	7.69e-68	0.91
chr7-73	chr7	8223956	8224118	+	26.8	0.828	37	13.4	1	13.39	6.36e-11	22.51	5.32e-46	0.98
chr7-54	chr7	14543884	14544046	+	26.8	0.931	42	13.4	0.5	26.77	1.19e-14	24.35	1.46e-46	0.89
chr7-59	chr7	75924070	75924232	+	26.8	0.961	41	13.4	1	13.39	6.36e-11	59.09	3.7e-65	0.89
chr7-60	chr7	88082104	88082266	+	26.8	0.81	41	13.4	0.5	26.77	1.19e-14	32.6	2.76e-53	0.91
chr7-61	chr7	107335013	107335175	+	26.8	0.862	41	13.4	0.5	26.77	1.19e-14	25.33	2.63e-48	0.93
chr7-81	chr7	153264598	153264760	+	26.8	0.841	36	13.4	3	4.46	1.61e-05	32.6	2.76e-53	1.01
chr8-58	chr8	10823098	10823260	+	26.8	0.943	34	13.4	2	6.69	2.07e-07	45.02	1.05e-59	1.07
chr9-37	chr9	98256405	98256567	+	26.8	0.927	41	13.4	2	6.69	2.07e-07	14.85	5.74e-38	0.89
chr10-49	chr10	73735450	73735612	+	26.8	0.898	42	13.4	0.5	26.77	1.19e-14	28.92	7.19e-50	0.87
chr10-71	chr10	103064084	103064246	+	26.8	0.815	35	13.4	1	13.39	6.36e-11	23.84	4.06e-47	1.04
chr11-65	chr11	16148020	16148182	+	26.8	0.831	41	13.4	2	6.69	2.07e-07	16.03	2.01e-39	0.91
chr11-72	chr11	30446408	30446570	+	26.8	0.875	40	13.4	0.5	26.77	1.19e-14	27.76	4.41e-49	0.99
chr11-66	chr11	48131531	48131693	+	26.8	0.945	41	13.4	2	6.69	2.07e-07	27.81	3.81e-50	0.93
chr11-62	chr11	60628565	60628727	+	26.8	0.741	42	13.4	1	13.39	6.36e-11	23.84	4.06e-47	0.87
chr11-79	chr11	96040627	96040789	+	26.8	0.797	39	13.4	1	13.39	6.36e-11	25.1	3.93e-48	0.93
chr11-82	chr11	102473961	102474123	+	26.8	0.844	38	13.4	0.5	26.77	1.19e-14	28.94	6.21e-51	1.01
chr11-58	chr11	112568119	112568281	+	26.8	0.779	43	13.4	2	6.69	2.07e-07	15.5	8.75e-39	0.85
chr11-69	chr11	121223332	121223494	+	26.8	0.765	41	13.4	3	4.46	1.61e-05	15.58	6.88e-39	0.89
chr11-59	chr11	125133280	125133442	+	26.8	0.907	43	13.4	2	6.69	2.07e-07	34.59	1.85e-54	0.87
chr12-65	chr12	54762592	54762754	+	26.8	0.831	36	13.4	1	13.39	6.36e-11	31.17	2.14e-52	1.04
chr12-49	chr12	56473129	56473291	+	26.8	0.836	41	13.4	1	13.39	6.36e-11	33.37	9.54e-54	0.91
chr12-73	chr12	95044231	95044393	+	26.8	0.941	35	13.4	2	6.69	2.07e-07	30.17	1.08e-50	1.05
chr12-51	chr12	110511234	110511396	+	26.8	0.685	40	13.4	3	4.46	1.61e-05	23.06	1.8e-46	0.93
chr12-56	chr12	124822241	124822403	+	26.8	0.891	38	13.4	0.5	26.77	1.19e-14	30.83	3.51e-52	0.96
chr13-22	chr13	101302734	101302896	+	26.8	0.866	39	13.4	1	13.39	6.36e-11	25.79	1.16e-48	0.96
chr17-65	chr17	68984227	68984389	+	26.8	0.808	39	13.4	1	13.39	6.36e-11	17.4	5.25e-41	0.96
chr18-28	chr18	56807019	56807181	+	26.8	0.82	37	13.4	3	4.46	1.61e-05	19.04	9.68e-43	0.98
chr19-35	chr19	8219823	8219985	+	26.8	0.887	40	13.4	2	6.69	2.07e-07	35.02	1.06e-54	0.91
chr19-33	chr19	38663917	38664079	+	26.8	0.96	41	13.4	1	13.39	6.36e-11	51.57	1.98e-62	0.89
chr19-34	chr19	47363701	47363863	+	26.8	0.845	41	13.4	3	4.46	1.61e-05	22.33	7.58e-46	0.89
chrX-21	chrX	71280540	71280702	+	26.8	0.922	37	13.4	0.5	26.77	1.19e-14	50.65	4.54e-62	0.98
chr1-83	chr1	23133241	23133403	+	26.2	0.762	40	13.1	2	6.55	2.07e-07	21.52	3.37e-44	0.91
chr1-94	chr1	97769800	97769962	+	26.2	0.857	38	13.1	1	13.1	6.36e-11	26.69	2.51e-48	0.99
chr1-122	chr1	117878756	117878918	+	26.2	0.8	35	13.4	0.5	26.77	1.19e-14	32.66	3.19e-52	1.05
chr1-104	chr1	155841194	155841356	+	26.2	0.831	37	13.1	3	4.37	1.61e-05	24.35	1.46e-46	0.96
chr1-125	chr1	221915626	221915788	+	26.2	0.891	35	13.1	2	6.55	2.07e-07	23.33	9.68e-46	1.05
chr2-81	chr2	60591679	60591841	+	26.2	0.889	40	13.1	2	6.55	2.07e-07	19.01	7.6e-42	0.89
chr2-74	chr2	111919639	111919801	+	26.2	0.925	41	13.1	1	13.1	6.36e-11	30.17	1.08e-50	0.87
chr2-96	chr2	118647478	118647640	+	26.2	0.927	38	13.1	1	13.1	6.36e-11	31.19	2.48e-51	0.96
chr2-76	chr2	142277534	142277696	+	26.2	0.765	41	13.1	0.5	26.2	1.19e-14	21.86	1.7e-44	0.89
chr2-103	chr2	219536575	219536737	+	26.2	0.765	37	13.1	3	4.37	1.61e-05	32.66	3.19e-52	0.99
chr2-85	chr2	239149483	239149645	+	26.2	0.869	40	13.1	0.5	26.2	1.19e-14	28.92	7.19e-50	0.91
chr3-64	chr3	116382719	116382881	+	26.2	0.839	39	13.1	0.5	26.2	1.19e-14	28.04	2.82e-49	0.94
chr4-38	chr4	20481842	20482004	+	26.2	0.94	36	13.1	2	6.55	2.07e-07	25.01	4.49e-47	0.99
chr4-33	chr4	40858089	40858251	+	26.2	0.877	37	13.1	1	13.1	6.36e-11	28.33	1.8e-49	0.96
chr4-32	chr4	146741048	146741210	+	26.2	0.852	38	13.1	0.5	26.2	1.19e-14	28.62	1.14e-49	0.94
chr4-37	chr4	173058890	173059052	+	26.2	0.848	37	13.1	0.5	26.2	1.19e-14	26.19	5.84e-48	1.02
chr4-24	chr4	182146174	182146336	+	26.2	0.926	43	13.1	1	13.1	6.36e-11	20.56	2.47e-43	0.85
chr5-31	chr5	4231148	4231310	+	26.2	0.845	36	13.1	0.5	26.2	1.19e-14	19.83	1.22e-42	0.99
chr5-28	chr5	57452862	57453024	+	26.2	0.833	37	13.1	3	4.37	1.61e-05	32.28	5.37e-52	0.99
chr5-38	chr5	82331686	82331848	+	26.2	0.864	34	13.1	2	6.55	2.07e-07	27.49	6.86e-49	1.08
chr6-63	chr6	13153147	13153309	+	26.2	0.939	40	13.1	0.5	26.2	1.19e-14	31.91	8.99e-52	0.89
chr6-91	chr6	24667139	24667301	+	26.2	0.942	35	13.1	2	6.55	2.07e-07	36.53	2.14e-54	1.05
chr6-62	chr6	44214637	44214799	+	26.2	0.855	42	13.1	1	13.1	6.36e-11	30.17	1.08e-50	0.85
chr6-65	chr6	92379314	92379476	+	26.2	0.815	40	13.1	3	4.37	1.61e-05	28.92	7.19e-50	0.91
chr6-79	chr6	115872854	115873016	+	26.2	0.943	38	13.1	2	6.55	2.07e-07	29.53	2.82e-50	0.99
chr6-68	chr6	138504143	138504305	+	26.2	0.839	40	13.1	1	13.1	6.36e-11	16.52	3.39e-39	0.89
chr7-72	chr7	697286	697448	+	26.2	0.943	37	13.1	2	6.55	2.07e-07	43.38	9.59e-58	0.96
chr8-43	chr8	2836924	2837086	+	26.2	0.877	36	13.1	0.5	26.2	1.19e-14	40.23	2.82e-56	1.02
chr8-35	chr8	141578370	141578532	+	26.2	0.868	39	13.1	2	6.55	2.07e-07	31.19	2.48e-51	0.91
chr9-54	chr9	35924350	35924512	+	26.2	0.96	35	13.1	0.5	26.2	1.19e-14	35.59	6.85e-54	1.02
chr9-38	chr9	108006817	108006979	+	26.2	0.868	40	13.1	2	6.55	2.07e-07	23.33	9.68e-46	0.89
chr9-53	chr9	133349580	133349742	+	26.2	0.797	36	13.1	0.5	26.2	1.19e-14	16.72	2.02e-39	0.99
chr9-43	chr9	136819322	136819484	+	26.2	0.85	39	13.1	1	13.1	6.36e-11	24.14	1.88e-44	0.89
chr10-52	chr10	35505592	35505754	+	26.2	0.943	41	13.1	1	13.1	6.36e-11	17.57	2.37e-40	0.87
chr10-60	chr10	56561023	56561185	+	26.2	0.789	37	13.1	3	4.37	1.61e-05	18.14	5.85e-41	1.02
chr10-55	chr10	116144130	116144292	+	26.2	0.775	40	13.1	3	4.37	1.61e-05	23.13	1.4e-45	0.91
chr11-74	chr11	102292107	102292269	+	26.2	0.857	40	13.1	1	13.1	6.36e-11	31.91	8.99e-52	0.89
chr11-56	chr11	117737311	117737473	+	26.2	0.821	44	13.1	3	4.37	1.61e-05	9.61	3.28e-29	0.83
chr12-44	chr12	1753661	1753823	+	26.2	0.763	42	13.1	1	13.1	6.36e-11	26.19	5.84e-48	0.89
chr12-70	chr12	4030077	4030239	+	26.2	0.945	35	13.1	1	13.1	6.36e-11	39.1	1.01e-55	1.05
chr12-55	chr12	110165069	110165231	+	26.2	0.895	38	13.1	1	13.1	6.36e-11	27.76	4.41e-49	0.94
chr15-5	chr15	86855789	86855951	+	26.2	0.867	40	13.1	1	13.1	6.36e-11	34.27	3.7e-53	0.89
chr16-34	chr16	16244080	16244242	+	26.2	0.838	42	14	0.5	27.91	1.19e-14	38.56	1.9e-55	0.89
chr16-43	chr16	66369728	66369890	+	26.2	0.906	37	13.1	2	6.55	2.07e-07	54.43	3.39e-62	0.96
chr17-58	chr17	8151295	8151457	+	26.2	0.879	40	13.1	2	6.55	2.07e-07	28.62	1.14e-49	0.91
chr17-46	chr17	9378737	9378899	+	26.2	0.73	44	13.1	1	13.1	6.36e-11	16.72	2.02e-39	0.85
chr17-61	chr17	20092737	20092899	+	26.2	0.862	39	13.1	1	13.1	6.36e-11	24.57	9.87e-47	0.94
chr17-55	chr17	46695985	46696147	+	26.2	0.911	42	13.1	1	13.1	6.36e-11	27.76	4.41e-49	0.89
chr17-68	chr17	79644049	79644211	+	26.2	0.907	38	13.1	2	6.55	2.07e-07	31.19	2.48e-51	0.96
chr19-31	chr19	4296483	4296645	+	26.2	0.684	41	13.1	1	13.1	6.36e-11	31.55	1.5e-51	0.94
chr19-42	chr19	15391831	15391993	+	26.2	0.942	38	13.1	1	13.1	6.36e-11	38.03	3.53e-55	0.94
chr20-34	chr20	3776859	3777021	+	26.2	0.85	42	13.1	2	6.55	2.07e-07	17.46	3.11e-40	0.91
chr20-39	chr20	62837063	62837225	+	26.2	0.712	39	13.1	1	13.1	6.36e-11	14.93	2.73e-37	0.94
chr21-35	chr21	33678637	33678799	+	26.2	0.895	38	13.1	1	13.1	6.36e-11	29.53	2.82e-50	0.94
chr22-21	chr22	30091314	30091476	+	26.2	0.941	41	13.1	3	4.37	1.61e-05	42.06	3.83e-57	0.89
chrX-23	chrX	13924217	13924379	+	26.2	0.895	36	13.1	0.5	26.2	1.19e-14	29.22	4.52e-50	0.99
chrX-28	chrX	129512366	129512528	+	26.2	0.891	34	13.1	1	13.1	6.36e-11	37.51	6.49e-55	1.05
chr1-101	chr1	33848264	33848426	+	25.7	0.869	37	13.1	2	6.55	2.07e-07	24.69	7.59e-46	0.99
chr1-72	chr1	151763160	151763322	+	25.7	0.775	42	12.8	0.5	25.63	3.09e-13	23.62	5.18e-45	0.87
chr1-96	chr1	190352086	190352248	+	25.7	0.842	38	12.8	1	12.82	8.32e-10	25.15	3.43e-46	0.92
chr1-106	chr1	208279184	208279346	+	25.7	0.958	37	12.8	1	12.82	8.32e-10	16.07	7.21e-38	0.94
chr1-75	chr1	229830192	229830354	+	25.7	0.797	42	12.8	1	12.82	8.32e-10	22.26	6.6e-44	0.85
chr1-91	chr1	232059964	232060126	+	25.7	0.904	39	12.8	1	12.82	8.32e-10	22.08	9.38e-44	0.89
chr2-86	chr2	10361320	10361482	+	25.7	0.86	39	12.8	1	12.82	8.32e-10	26.82	2.17e-46	0.92
chr2-92	chr2	11051904	11052066	+	25.7	0.879	38	12.8	1	12.82	8.32e-10	30.86	4.72e-50	0.92
chr2-115	chr2	66533047	66533209	+	25.7	0.714	35	12.8	3	4.27	7.14e-05	20.27	3.7e-42	1.02
chr2-83	chr2	167350843	167351005	+	25.7	0.942	40	12.8	2	6.41	1.36e-06	33.95	7.38e-52	0.89
chr2-89	chr2	184860552	184860714	+	25.7	0.855	39	12.8	0.5	25.63	3.09e-13	26.37	4.41e-47	0.92
chr3-62	chr3	22325921	22326083	+	25.7	0.881	39	12.8	0.5	25.63	3.09e-13	25.86	1.01e-46	0.94
chr3-67	chr3	47655319	47655481	+	25.7	0.922	38	12.8	3	4.27	7.14e-05	30.17	1.26e-49	0.94
chr3-82	chr3	85988291	85988453	+	25.7	0.873	35	13.1	0.5	26.2	1.19e-14	31.95	1.04e-50	1.02
chr3-85	chr3	133380766	133380928	+	25.7	0.923	35	12.8	0.5	25.63	3.09e-13	40.53	3.12e-55	1.02
chr5-26	chr5	82045370	82045532	+	25.7	0.902	38	12.8	0.5	25.63	3.09e-13	34.38	4.26e-52	0.92
chr5-23	chr5	87959708	87959870	+	25.7	0.855	39	12.8	2	6.41	1.36e-06	12.12	9.49e-33	0.92
chr5-29	chr5	114807300	114807462	+	25.7	0.96	37	12.8	0.5	25.63	3.09e-13	28.29	2.08e-48	0.97
chr5-19	chr5	124820438	124820600	+	25.7	0.85	41	12.8	0.5	25.63	3.09e-13	17.99	6.07e-40	0.85
chr6-71	chr6	2765392	2765554	+	25.7	0.911	39	12.8	2	6.41	1.36e-06	24.47	1.12e-45	0.92
chr6-77	chr6	44448038	44448200	+	25.7	0.911	38	12.8	0.5	25.63	3.09e-13	31.58	1.73e-50	0.97
chr6-69	chr6	152690081	152690243	+	25.7	0.867	40	12.8	1	12.82	8.32e-10	28	3.27e-48	0.89
chr7-68	chr7	10162559	10162721	+	25.7	0.857	38	12.8	0.5	25.63	3.09e-13	19.68	1.3e-41	0.94
chr7-85	chr7	43347261	43347423	+	25.7	0.93	34	12.8	1	12.82	8.32e-10	26.37	4.41e-47	1.05
chr7-80	chr7	152312204	152312366	+	25.7	0.906	36	12.8	1	12.82	8.32e-10	35.27	1.39e-52	0.97
chr8-33	chr8	22483824	22483986	+	25.7	0.87	39	12.8	0.5	25.63	3.09e-13	39.36	1.13e-54	0.89
chr8-28	chr8	56014512	56014674	+	25.7	0.909	41	12.8	3	4.27	7.14e-05	24.47	1.12e-45	0.89
chr8-40	chr8	91688612	91688774	+	25.7	0.782	37	12.8	0.5	25.63	3.09e-13	21.73	1.88e-43	0.97
chr9-36	chr9	92293138	92293300	+	25.7	0.785	41	12.8	1	12.82	8.32e-10	22.89	1.76e-43	0.87
chr9-40	chr9	138703785	138703947	+	25.7	0.865	40	12.8	0.5	25.63	3.09e-13	40.53	3.12e-55	0.87
chr11-87	chr11	62515153	62515315	+	25.7	0.711	37	12.8	0.5	25.63	3.09e-13	24.03	2.43e-45	0.97
chr12-61	chr12	10562092	10562254	+	25.7	0.825	36	12.8	1	12.82	8.32e-10	20.27	3.7e-42	0.97
chr12-52	chr12	50377776	50377938	+	25.7	0.906	39	12.8	3	4.27	7.14e-05	26.37	4.41e-47	0.92
chr12-64	chr12	50579630	50579792	+	25.7	0.845	36	12.8	3	4.27	7.14e-05	25.62	1.53e-46	0.97
chr12-54	chr12	107292218	107292380	+	25.7	0.823	39	12.8	2	6.41	1.36e-06	23.21	1.09e-44	0.89
chr12-48	chr12	125007678	125007840	+	25.7	0.875	42	12.8	0.5	25.63	3.09e-13	15.79	1.52e-37	0.83
chr13-26	chr13	33804109	33804271	+	25.7	0.754	36	12.8	3	4.27	7.14e-05	19.97	6.98e-42	0.97
chr13-20	chr13	112331299	112331461	+	25.7	0.881	40	12.8	1	12.82	8.32e-10	26.37	4.41e-47	0.89
chr13-25	chr13	112760980	112761142	+	25.7	0.944	38	12.8	1	12.82	8.32e-10	26.89	1.89e-47	0.94
chr17-54	chr17	35679904	35680066	+	25.7	0.766	42	12.8	1	12.82	8.32e-10	23.21	1.09e-44	0.89
chr18-25	chr18	53542866	53543028	+	25.7	0.81	41	12.8	1	12.82	8.32e-10	24.47	1.12e-45	0.87
chr19-29	chr19	876130	876292	+	25.7	0.877	42	12.8	2	6.41	1.36e-06	34.38	4.26e-52	0.87
chr19-38	chr19	15399397	15399559	+	25.7	0.8	39	12.8	0.5	25.63	3.09e-13	25.62	1.53e-46	0.92
chr19-48	chr19	28359038	28359200	+	25.7	0.862	35	12.8	0.5	25.63	3.09e-13	39.94	5.97e-55	1.02
chr20-37	chr20	5601993	5602155	+	25.7	0.944	40	12.8	0.5	25.63	3.09e-13	36.88	2.77e-52	0.87
chr20-30	chr20	19869063	19869225	+	25.7	0.873	43	12.8	0.5	25.63	3.09e-13	17.19	4.17e-39	0.85
chr20-42	chr20	35724394	35724556	+	25.7	0.868	38	12.8	2	6.41	1.36e-06	41.78	8.23e-56	0.92
chr20-53	chr20	60731963	60732125	+	25.7	0.904	34	12.8	3	4.27	7.14e-05	61.72	2.69e-63	1.05
chr21-30	chr21	43674910	43675072	+	25.7	0.879	40	12.8	3	4.27	7.14e-05	24.47	1.12e-45	0.92
chr21-40	chr21	47296818	47296980	+	25.7	0.716	36	12.8	3	4.27	7.14e-05	19.26	3.27e-41	0.99
chr22-27	chr22	33277032	33277194	+	25.7	0.862	37	12.8	0.5	25.63	3.09e-13	37.72	7.33e-54	0.94
chr22-23	chr22	40099953	40100115	+	25.7	0.961	39	12.8	2	6.41	1.36e-06	37.72	7.33e-54	0.89
chrX-19	chrX	76235515	76235677	+	25.7	0.836	38	12.8	1	12.82	8.32e-10	49.38	5.16e-59	0.97
chr1-119	chr1	32936120	32936282	+	25.1	0.9	35	12.5	1	12.53	8.32e-10	30.88	5.48e-49	0.97
chr1-86	chr1	181399661	181399823	+	25.1	0.655	40	12.5	1	12.53	8.32e-10	17.36	1.89e-38	0.85
chr1-87	chr1	229715063	229715225	+	25.1	0.789	40	12.5	0.5	25.07	3.09e-13	26.29	5.08e-46	0.87
chr2-79	chr2	12317721	12317883	+	25.1	0.77	40	12.5	1	12.53	8.32e-10	24.36	1.28e-44	0.85
chr2-122	chr2	18121341	18121503	+	25.1	0.825	34	12.5	0.5	25.07	3.09e-13	27.66	5.89e-47	1
chr2-82	chr2	71098765	71098927	+	25.1	0.938	40	12.5	0.5	25.07	3.09e-13	54.19	1.74e-59	0.85
chr2-73	chr2	75539288	75539450	+	25.1	0.825	41	12.5	1	12.53	8.32e-10	26.03	7.7e-46	0.85
chr2-97	chr2	159579848	159580010	+	25.1	0.891	38	12.5	2	6.27	1.36e-06	29.84	2.36e-48	0.92
chr2-119	chr2	219757473	219757635	+	25.1	0.887	35	12.5	2	6.27	1.36e-06	33.61	1.46e-50	1
chr2-91	chr2	236079593	236079755	+	25.1	0.962	39	13.1	1	13.1	6.36e-11	27.1	1.41e-46	0.97
chr3-70	chr3	15432615	15432777	+	25.1	0.926	37	12.5	2	6.27	1.36e-06	50.1	5.16e-58	0.94
chr5-25	chr5	39132378	39132540	+	25.1	0.938	38	12.5	0.5	25.07	3.09e-13	42.83	4.52e-55	0.89
chr5-22	chr5	87437142	87437304	+	25.1	0.896	39	12.5	0.5	25.07	3.09e-13	23.38	6.58e-43	0.87
chr6-85	chr6	150903355	150903517	+	25.1	0.849	37	12.5	1	12.53	8.32e-10	22.31	5.16e-43	0.94
chr6-86	chr6	170491943	170492105	+	25.1	0.939	37	12.5	2	6.27	1.36e-06	28.25	2.41e-47	0.92
chr7-64	chr7	14236979	14237141	+	25.1	0.833	39	12.5	0.5	25.07	3.09e-13	20.27	2.91e-41	0.92
chr7-58	chr7	30066378	30066540	+	25.1	0.88	41	12.5	1	12.53	8.32e-10	37.4	1.52e-52	0.83
chr7-76	chr7	87830226	87830388	+	25.1	0.776	37	12.5	0.5	25.07	3.09e-13	18.31	2.02e-39	0.92
chr7-78	chr7	95106372	95106534	+	25.1	0.94	36	12.5	1	12.53	8.32e-10	20.12	4.01e-41	0.94
chr8-30	chr8	38592439	38592601	+	25.1	0.753	40	12.5	2	6.27	1.36e-06	26.03	7.7e-46	0.87
chr8-54	chr8	61326467	61326629	+	25.1	0.882	35	12.5	2	6.27	1.36e-06	21.41	2.91e-42	1
chr8-37	chr8	100253154	100253316	+	25.1	0.829	38	12.5	1	12.53	8.32e-10	24.14	1.88e-44	0.92
chr8-50	chr8	104230055	104230217	+	25.1	0.652	36	12.8	1	12.82	8.32e-10	20.75	1.1e-41	0.97
chr8-38	chr8	135725008	135725170	+	25.1	0.81	38	12.8	2	6.41	1.36e-06	29.13	8.18e-46	0.93
chr8-39	chr8	142877624	142877786	+	25.1	0.887	38	12.5	0.5	25.07	3.09e-13	24.59	8.64e-45	0.89
chr10-69	chr10	71252195	71252357	+	25.1	0.957	35	12.5	3	4.18	7.14e-05	21.07	5.7e-42	0.97
chr10-63	chr10	80673612	80673774	+	25.1	0.787	36	12.5	2	6.27	1.36e-06	17.59	1.09e-38	0.97
chr10-64	chr10	91061751	91061913	+	25.1	0.86	36	12.5	2	6.27	1.36e-06	26.55	3.33e-46	0.97
chr11-73	chr11	57546917	57547079	+	25.1	0.774	40	13.1	0.5	26.2	1.19e-14	20.91	7.94e-42	0.89
chr11-71	chr11	131523238	131523400	+	25.1	0.769	41	12.5	2	6.27	1.36e-06	23.09	1.22e-43	0.87
chr12-68	chr12	122466142	122466304	+	25.1	0.941	36	12.5	1	12.53	8.32e-10	22.89	1.76e-43	0.97
chr14-9	chr14	27436281	27436443	+	25.1	0.803	38	12.5	0.5	25.07	3.09e-13	24.82	5.83e-45	0.92
chr14-10	chr14	62107609	62107771	+	25.1	0.94	37	12.8	0.5	25.63	3.09e-13	29.84	2.36e-48	0.94
chr16-57	chr16	68820536	68820698	+	25.1	0.836	33	12.5	1	12.53	8.32e-10	30.52	8.97e-49	1.06
chr16-35	chr16	79321159	79321321	+	25.1	0.785	42	12.5	2	6.27	1.36e-06	29.84	2.36e-48	0.85
chr17-99	chr17	35534577	35534739	+	25.1	0.877	32	12.5	1	12.53	8.32e-10	23.71	4.01e-44	1.1
chr17-47	chr17	45784863	45785025	+	25.1	0.727	44	12.5	3	4.18	7.14e-05	26.82	2.17e-46	0.83
chr17-79	chr17	57696626	57696788	+	25.1	0.844	36	12.5	1	12.53	8.32e-10	14.34	2.87e-34	0.95
chr19-25	chr19	2181703	2181865	+	25.1	0.778	46	12.5	0.5	25.07	3.09e-13	26.29	5.08e-46	0.83
chr20-27	chr20	56592608	56592770	+	25.1	0.831	45	12.5	1	12.53	8.32e-10	26.21	5.84e-45	0.81
chr20-36	chr20	62792572	62792734	+	25.1	0.761	41	12.5	1	12.53	8.32e-10	17.13	3.24e-38	0.87
chr21-50	chr21	17906112	17906274	+	25.1	0.94	33	12.5	0.5	25.07	3.09e-13	11.25	9.44e-31	1.1
chr21-51	chr21	18799652	18799814	+	25.1	0.794	33	12.5	0.5	25.07	3.09e-13	13.31	5.64e-33	1.07
chr21-32	chr21	28168205	28168367	+	25.1	0.936	39	12.5	0.5	25.07	3.09e-13	24.36	1.28e-44	0.87
chr22-22	chr22	18386465	18386627	+	25.1	0.868	39	12.5	1	12.53	8.32e-10	34.49	4.89e-51	0.87
chr22-25	chr22	25889415	25889577	+	25.1	0.82	38	12.5	0.5	25.07	3.09e-13	26.29	5.08e-46	0.89
chr22-34	chr22	38711105	38711267	+	25.1	0.94	35	12.5	0.5	25.07	3.09e-13	28.48	2.06e-45	0.95
chr22-28	chr22	42743689	42743851	+	25.1	0.875	37	12.5	0.5	25.07	3.09e-13	20.75	1.1e-41	0.92
chr22-24	chr22	42832561	42832723	+	25.1	0.831	39	12.5	0.5	25.07	3.09e-13	27.1	1.41e-46	0.89
chrX-16	chrX	131041856	131042018	+	25.1	0.922	39	12.5	0.5	25.07	3.09e-13	43.98	2.35e-54	0.87
chr1-76	chr1	11941159	11941321	+	24.5	0.707	41	12.2	0.5	24.5	3.09e-13	20.43	1.66e-40	0.83
chr1-64	chr1	40311407	40311569	+	24.5	0.7	43	12.8	1	12.82	8.32e-10	20.43	1.66e-40	0.81
chr1-109	chr1	60914554	60914716	+	24.5	0.849	36	12.2	1	12.25	8.32e-10	23.17	9.53e-43	0.95
chr1-110	chr1	63590359	63590521	+	24.5	0.818	36	12.2	1	12.25	8.32e-10	19.81	5.91e-40	0.95
chr1-102	chr1	81943999	81944161	+	24.5	0.803	37	12.2	1	12.25	8.32e-10	23.81	3.11e-43	0.9
chr1-129	chr1	103318363	103318525	+	24.5	0.9	34	12.2	2	6.12	1.36e-06	42.54	9.78e-54	0.98
chr1-105	chr1	169914533	169914695	+	24.5	0.81	37	12.2	1	12.25	8.32e-10	25.95	8.85e-45	0.92
chr1-113	chr1	175649232	175649394	+	24.5	0.692	36	12.2	2	6.12	1.36e-06	16.04	1.99e-35	0.98
chr1-80	chr1	245026548	245026710	+	24.5	0.897	41	13.1	2	6.55	2.07e-07	22.18	5.75e-42	0.9
chr2-121	chr2	2581175	2581337	+	24.5	0.902	34	12.2	1	12.25	8.32e-10	24.37	1.12e-42	0.98
chr2-112	chr2	203879414	203879576	+	24.5	0.909	36	12.2	2	6.12	1.36e-06	27.61	6.82e-46	0.95
chr2-133	chr2	210431075	210431237	+	24.5	0.818	33	12.2	1	12.25	8.32e-10	23.17	9.53e-43	1.01
chr2-125	chr2	241309630	241309792	+	24.5	0.613	34	12.2	0.5	24.5	3.09e-13	28.52	1.77e-46	0.98
chr3-75	chr3	39632311	39632473	+	24.5	0.821	36	12.2	2	6.12	1.36e-06	32.04	1.4e-48	0.92
chr3-98	chr3	65582698	65582860	+	24.5	0.768	33	12.2	3	4.08	7.14e-05	14.18	4.46e-34	1.01
chr3-52	chr3	166831463	166831625	+	24.5	0.909	42	12.2	3	4.08	7.14e-05	26.75	2.51e-45	0.85
chr3-87	chr3	181810605	181810767	+	24.5	0.922	35	12.2	2	6.12	1.36e-06	25.95	8.85e-45	0.98
chr3-72	chr3	187163194	187163356	+	24.5	0.815	37	12.2	3	4.08	7.14e-05	21.99	8.15e-42	0.95
chr4-45	chr4	41646513	41646675	+	24.5	0.938	35	12.2	1	12.25	8.32e-10	31.27	3.86e-48	0.95
chr4-34	chr4	54507094	54507256	+	24.5	0.87	37	12.2	1	12.25	8.32e-10	24.03	2.13e-43	0.92
chr4-29	chr4	184881174	184881336	+	24.5	0.742	41	12.2	2	6.12	1.36e-06	18.54	8.9e-39	0.85
chr5-24	chr5	38540523	38540685	+	24.5	0.823	38	12.5	0.5	25.07	3.09e-13	27.03	1.63e-45	0.95
chr5-37	chr5	106347514	106347676	+	24.5	0.879	35	12.2	0.5	24.5	3.09e-13	29.83	2.74e-47	0.98
chr5-27	chr5	179751697	179751859	+	24.5	0.823	38	12.2	2	6.12	1.36e-06	35.55	1.82e-50	0.92
chr6-120	chr6	15627625	15627787	+	24.5	0.88	31	12.2	0.5	24.5	3.09e-13	21.45	2.29e-41	1.07
chr6-87	chr6	19571529	19571691	+	24.5	0.873	36	12.2	2	6.12	1.36e-06	25.95	8.85e-45	0.95
chr6-76	chr6	29932675	29932837	+	24.5	0.885	38	12.2	0.5	24.5	3.09e-13	29.83	2.74e-47	0.9
chr6-92	chr6	36853666	36853828	+	24.5	0.885	35	12.2	1	12.25	8.32e-10	29.83	2.74e-47	0.98
chr6-80	chr6	129806877	129807039	+	24.5	0.902	38	12.2	0.5	24.5	3.09e-13	17.07	2.52e-37	0.9
chr6-75	chr6	169104464	169104626	+	24.5	0.922	39	12.5	2	6.27	1.36e-06	34.6	5.63e-50	0.9
chr7-67	chr7	8383381	8383543	+	24.5	0.887	38	12.2	2	6.12	1.36e-06	28.52	1.77e-46	0.92
chr7-90	chr7	66501838	66502000	+	24.5	0.936	33	12.2	2	6.12	1.36e-06	39.6	2.98e-51	1.01
chr8-34	chr8	27863883	27864045	+	24.5	0.891	39	12.2	3	4.08	7.14e-05	35.07	3.21e-50	0.9
chr8-64	chr8	28747809	28747971	+	24.5	0.863	33	12.2	2	6.12	1.36e-06	20.6	1.2e-40	1.01
chr8-52	chr8	50836350	50836512	+	24.5	0.789	35	12.2	0.5	24.5	3.09e-13	20.76	8.68e-41	0.95
chr8-47	chr8	78042915	78043077	+	24.5	0.88	36	12.5	0.5	25.07	3.09e-13	23.69	3.52e-42	0.93
chr8-49	chr8	98924567	98924729	+	24.5	0.865	36	12.2	1	12.25	8.32e-10	33.7	1.69e-49	0.92
chr9-55	chr9	37576258	37576420	+	24.5	0.893	35	12.2	1	12.25	8.32e-10	43.98	2.35e-54	0.98
chr9-50	chr9	135017051	135017213	+	24.5	0.897	37	12.2	3	4.08	7.14e-05	25.19	3e-44	0.92
chr9-44	chr9	140132573	140132735	+	24.5	0.882	39	12.2	2	6.12	1.36e-06	11.28	3.87e-30	0.87
chr10-67	chr10	14043929	14044091	+	24.5	0.885	35	12.2	0.5	24.5	3.09e-13	28.12	3.75e-44	0.96
chr10-57	chr10	71257075	71257237	+	24.5	0.926	39	12.5	0.5	25.07	3.09e-13	20.43	1.66e-40	0.9
chr10-72	chr10	105906808	105906970	+	24.5	0.939	35	12.2	1	12.25	8.32e-10	30.53	1.04e-47	1.01
chr11-81	chr11	61772813	61772975	+	24.5	0.718	38	12.2	0.5	24.5	3.09e-13	22.76	1.97e-42	0.9
chr11-98	chr11	67159164	67159326	+	24.5	0.865	34	12.2	2	6.12	1.36e-06	38.73	5.01e-52	0.98
chr11-130	chr11	101785733	101785895	+	24.5	0.936	31	12.2	2	6.12	1.36e-06	37.07	3.14e-51	1.07
chr11-83	chr11	105654189	105654351	+	24.5	0.793	38	12.2	0.5	24.5	3.09e-13	19.81	5.91e-40	0.87
chr12-78	chr12	75493089	75493251	+	24.5	0.936	34	12.2	0.5	24.5	3.09e-13	30.17	1.69e-47	0.98
chr12-79	chr12	113659166	113659328	+	24.5	0.9	34	12.2	0.5	24.5	3.09e-13	31.65	2.33e-48	1.01
chr13-21	chr13	71816388	71816550	+	24.5	0.845	39	12.2	0.5	24.5	3.09e-13	23.04	1.07e-41	0.88
chr15-9	chr15	57510073	57510235	+	24.5	0.957	37	12.2	0.5	24.5	3.09e-13	30.53	1.04e-47	0.92
chr15-7	chr15	101991735	101991897	+	24.5	0.979	39	12.2	0.5	24.5	3.09e-13	32.04	1.4e-48	0.87
chr16-44	chr16	68118514	68118676	+	24.5	0.917	37	12.2	2	6.12	1.36e-06	46.34	2.62e-55	0.9
chr17-60	chr17	6470956	6471118	+	24.5	0.836	39	12.2	2	6.12	1.36e-06	28.48	2.06e-45	0.88
chr19-43	chr19	3655944	3656106	+	24.5	0.803	37	12.5	2	6.27	1.36e-06	28.83	1.12e-46	0.92
chr19-37	chr19	38146359	38146521	+	24.5	0.9	40	12.2	0.5	24.5	3.09e-13	24.95	4.48e-44	0.87
chr20-49	chr20	48755233	48755395	+	24.5	0.852	36	12.2	0.5	24.5	3.09e-13	36.55	5.69e-51	1.01
chr20-50	chr20	55858102	55858264	+	24.5	0.88	36	12.2	2	6.12	1.36e-06	28.21	2.79e-46	0.95
chr20-35	chr20	62784402	62784564	+	24.5	0.9	41	12.2	3	4.08	7.14e-05	37.61	1.72e-51	0.83
chr22-33	chr22	46393435	46393597	+	24.5	0.935	36	12.2	0.5	24.5	3.09e-13	31.65	2.33e-48	0.95
chrX-26	chrX	17474624	17474786	+	24.5	0.73	34	12.2	1	12.25	8.32e-10	26.48	3.83e-45	0.98
chr1-116	chr1	2461777	2461939	+	23.9	0.878	35	12	0.5	23.93	7.42e-12	18.5	6.98e-38	0.93
chr1-81	chr1	11969634	11969796	+	23.9	0.938	40	12	0.5	23.93	7.42e-12	28.8	1.3e-45	0.83
chr1-108	chr1	28975139	28975301	+	23.9	0.81	36	12	1	11.96	1e-08	26.4	4.41e-44	0.93
chr1-100	chr1	32957044	32957206	+	23.9	0.849	37	12	0.5	23.93	7.42e-12	33.8	1.95e-48	0.88
chr1-121	chr1	37454344	37454506	+	23.9	0.815	35	12	0.5	23.93	7.42e-12	25.1	3.43e-43	0.93
chr1-103	chr1	110041114	110041276	+	23.9	0.896	37	12	1	11.96	1e-08	27.55	7.88e-45	0.88
chr1-130	chr1	112399442	112399604	+	23.9	0.827	34	12	0.5	23.93	7.42e-12	21.66	1.28e-40	0.95
chr1-132	chr1	192896787	192896949	+	23.9	0.889	34	12	1	11.96	1e-08	30.91	7.38e-47	1.01
chr1-107	chr1	244214450	244214612	+	23.9	0.852	37	12.2	2	6.12	1.36e-06	9.05	7.57e-26	0.9
chr2-93	chr2	24714463	24714625	+	23.9	0.778	38	12	0.5	23.93	7.42e-12	28.8	1.3e-45	0.88
chr2-95	chr2	95969381	95969543	+	23.9	0.906	38	12	1	11.96	1e-08	31.68	2.7e-47	0.85
chr2-111	chr2	147956179	147956341	+	23.9	0.887	36	12	1	11.96	1e-08	21.48	1.79e-40	0.93
chr2-120	chr2	232572856	232573018	+	23.9	0.88	35	12	1	11.96	1e-08	22.43	3.16e-41	0.95
chr3-94	chr3	15752665	15752827	+	23.9	0.84	33	12	0.5	23.93	7.42e-12	34.25	1.13e-48	0.98
chr3-81	chr3	82050077	82050239	+	23.9	0.763	35	12	1	11.96	1e-08	20.28	1.8e-39	0.95
chr3-84	chr3	128598287	128598449	+	23.9	0.857	35	12	2	5.98	8.31e-06	31.68	2.7e-47	0.93
chr3-69	chr3	193765143	193765305	+	23.9	0.9	38	12	1	11.96	1e-08	33.8	1.95e-48	0.88
chr4-35	chr4	62066158	62066320	+	23.9	0.831	37	12.2	2	6.12	1.36e-06	18.24	1.24e-37	0.9
chr4-39	chr4	83349999	83350161	+	23.9	0.863	36	12	2	5.98	8.31e-06	23.04	1.07e-41	0.93
chr4-48	chr4	146019245	146019407	+	23.9	0.821	35	12	2	5.98	8.31e-06	19.5	8.64e-39	0.95
chr5-20	chr5	87986938	87987100	+	23.9	0.935	40	12	1	11.96	1e-08	32.5	9.64e-48	0.81
chr6-103	chr6	102384566	102384728	+	23.9	0.868	33	12.2	2	6.12	1.36e-06	23.47	5.12e-42	1.01
chr6-84	chr6	123070727	123070889	+	23.9	0.852	37	12	1	11.96	1e-08	29.47	5.11e-46	0.88
chr7-74	chr7	47354774	47354936	+	23.9	0.842	37	12	0.5	23.93	7.42e-12	23.47	5.12e-42	0.9
chr7-93	chr7	53384131	53384293	+	23.9	0.857	32	12	0.5	23.93	7.42e-12	24.37	1.12e-42	1.01
chr7-71	chr7	148717592	148717754	+	23.9	0.824	38	12	1	11.96	1e-08	26.96	1.88e-44	0.85
chr8-51	chr8	3965203	3965365	+	23.9	0.721	35	12	1	11.96	1e-08	20.61	9.46e-40	0.93
chr8-48	chr8	92053008	92053170	+	23.9	0.846	36	12	0.5	23.93	7.42e-12	25.6	1.53e-43	0.93
chr8-62	chr8	104145920	104146082	+	23.9	0.904	34	12	2	5.98	8.31e-06	25.1	3.43e-43	1.01
chr9-74	chr9	98225035	98225197	+	23.9	0.787	31	12	0.5	23.93	7.42e-12	20.61	9.46e-40	1.08
chr9-56	chr9	109338271	109338433	+	23.9	0.842	35	12	0.5	23.93	7.42e-12	20.78	6.82e-40	0.95
chr9-58	chr9	133454829	133454991	+	23.9	0.917	35	12	2	5.98	8.31e-06	31.68	2.7e-47	0.98
chr9-49	chr9	134401607	134401769	+	23.9	0.729	37	12.2	3	4.08	7.14e-05	19.8	4.65e-39	0.93
chr9-48	chr9	139438987	139439149	+	23.9	0.915	38	12	1	11.96	1e-08	15.27	1.39e-34	0.85
chr10-61	chr10	68701368	68701530	+	23.9	0.825	37	12	2	5.98	8.31e-06	17.36	8.73e-37	0.9
chr10-62	chr10	73620618	73620780	+	23.9	0.843	37	12	1	11.96	1e-08	19.65	6.35e-39	0.88
chr10-65	chr10	114438426	114438588	+	23.9	0.946	36	12	1	11.96	1e-08	23.25	7.41e-42	0.95
chr10-56	chr10	118721581	118721743	+	23.9	0.845	40	12	0.5	23.93	7.42e-12	24.14	1.65e-42	0.88
chr11-95	chr11	12867441	12867603	+	23.9	0.723	35	12.2	1	12.25	8.32e-10	13.85	6.33e-33	0.95
chr11-103	chr11	27465316	27465478	+	23.9	0.941	33	12	2	5.98	8.31e-06	42.96	1.04e-52	0.98
chr11-86	chr11	60598643	60598805	+	23.9	0.863	37	12	2	5.98	8.31e-06	29.82	3.18e-46	0.9
chr12-71	chr12	4355360	4355522	+	23.9	0.87	35	12	1	11.96	1e-08	32.5	9.64e-48	0.93
chr12-72	chr12	40452696	40452858	+	23.9	0.898	35	12	0.5	23.93	7.42e-12	14.65	7.03e-34	0.95
chr12-75	chr12	49608907	49609069	+	23.9	0.88	34	12	0.5	23.93	7.42e-12	29.13	8.18e-46	0.95
chr12-67	chr12	109032219	109032381	+	23.9	0.865	36	12	2	5.98	8.31e-06	20.44	1.31e-39	0.95
chr14-8	chr14	77551943	77552105	+	23.9	0.852	41	12.2	1	12.25	8.32e-10	40.56	1.73e-50	0.83
chr15-13	chr15	27737500	27737662	+	23.9	0.836	35	12	0.5	23.93	7.42e-12	39.6	2.98e-51	0.93
chr15-12	chr15	89319958	89320120	+	23.9	0.873	37	12.2	0.5	24.5	3.09e-13	40.23	1.56e-51	0.93
chr17-74	chr17	7796659	7796821	+	23.9	0.883	36	12	1	11.96	1e-08	15.36	1.09e-34	0.98
chr17-81	chr17	19220670	19220832	+	23.9	0.836	35	12	1	11.96	1e-08	18.06	1.29e-36	0.96
chr17-77	chr17	29885841	29886003	+	23.9	0.88	36	12	2	5.98	8.31e-06	31.32	5.2e-46	0.93
chr17-66	chr17	68638497	68638659	+	23.9	0.855	38	12	0.5	23.93	7.42e-12	17.8	2.27e-36	0.88
chr17-80	chr17	77924724	77924886	+	23.9	0.852	36	12	1	11.96	1e-08	15.09	2.22e-34	0.95
chr18-34	chr18	43913922	43914084	+	23.9	0.878	34	12	2	5.98	8.31e-06	21.12	3.52e-40	0.98
chr19-39	chr19	1174148	1174310	+	23.9	0.915	38	12	1	11.96	1e-08	27.85	5.06e-45	0.85
chr19-58	chr19	2019578	2019740	+	23.9	0.938	31	12	1	11.96	1e-08	37.27	3.56e-50	1.04
chr20-40	chr20	3146195	3146357	+	23.9	0.796	38	12	1	11.96	1e-08	46.94	2.73e-54	0.88
chr20-41	chr20	35450549	35450711	+	23.9	0.923	38	12	1	11.96	1e-08	23.04	1.07e-41	0.9
chr20-51	chr20	61983736	61983898	+	23.9	0.935	35	12	0.5	23.93	7.42e-12	46.94	2.73e-54	0.93
chr21-29	chr21	19980606	19980768	+	23.9	0.849	41	12	0.5	23.93	7.42e-12	16.04	1.99e-35	0.83
chr21-34	chr21	41990251	41990413	+	23.9	0.807	39	12	1	11.96	1e-08	16.57	5.58e-36	0.85
chr21-37	chr21	44313324	44313486	+	23.9	0.842	37	12	1	11.96	1e-08	19.5	8.64e-39	0.9
chr22-26	chr22	41777891	41778053	+	23.9	0.823	38	12	1	11.96	1e-08	24.85	5.11e-43	0.93
chr22-32	chr22	45830473	45830635	+	23.9	0.936	36	12	2	5.98	8.31e-06	43.7	5.14e-53	0.9
chrX-17	chrX	5809505	5809667	+	23.9	0.9	38	12	1	11.96	1e-08	34.72	6.47e-49	0.85
chr1-117	chr1	21444251	21444413	+	23.4	0.827	35	11.7	2	5.84	8.31e-06	21.36	1.55e-38	0.96
chr1-127	chr1	32804002	32804164	+	23.4	0.873	34	11.7	1	11.68	1e-08	26.61	3.33e-43	0.93
chr1-114	chr1	225840703	225840865	+	23.4	0.92	36	11.7	1	11.68	1e-08	26.61	3.33e-43	0.93
chr2-94	chr2	33659133	33659295	+	23.4	0.911	38	11.7	0.5	23.36	7.42e-12	28.77	1.51e-44	0.83
chr2-108	chr2	86263233	86263395	+	23.4	0.778	36	11.7	1	11.68	1e-08	21.33	1.98e-39	0.9
chr2-131	chr2	176333374	176333536	+	23.4	0.843	33	11.7	0.5	23.36	7.42e-12	28.12	3.75e-44	0.99
chr2-143	chr2	206586752	206586914	+	23.4	0.722	32	11.7	0.5	23.36	7.42e-12	18.15	7.63e-36	1.09
chr2-104	chr2	241189325	241189487	+	23.4	0.902	37	11.7	2	5.84	8.31e-06	24.5	8.63e-42	0.88
chr3-76	chr3	65744991	65745153	+	23.4	0.94	36	11.7	1	11.68	1e-08	23.57	3.98e-41	0.9
chr3-63	chr3	69166179	69166341	+	23.4	0.738	39	11.7	0.5	23.36	7.42e-12	20.79	5.37e-39	0.83
chr3-71	chr3	73641817	73641979	+	23.4	0.896	37	11.7	1	11.68	1e-08	22.7	1.73e-40	0.85
chr3-68	chr3	141839765	141839927	+	23.4	0.729	38	11.7	0.5	23.36	7.42e-12	25.77	1.17e-42	0.85
chr3-74	chr3	195620520	195620682	+	23.4	0.72	37	11.7	1	11.68	1e-08	19.79	3.66e-38	0.9
chr4-44	chr4	23375181	23375343	+	23.4	0.938	35	11.7	2	5.84	8.31e-06	32.56	1.12e-46	0.9
chr4-40	chr4	93557275	93557437	+	23.4	0.86	36	11.7	1	11.68	1e-08	12.95	4.46e-31	0.9
chr4-49	chr4	152120747	152120909	+	23.4	0.875	35	11.7	1	11.68	1e-08	15.56	4.06e-34	0.9
chr5-44	chr5	115802454	115802616	+	23.4	0.857	33	11.7	0.5	23.36	7.42e-12	33.44	3.86e-47	0.96
chr5-33	chr5	140875676	140875838	+	23.4	0.86	36	11.7	2	5.84	8.31e-06	28.77	1.51e-44	0.93
chr5-34	chr5	172466258	172466420	+	23.4	0.887	36	11.7	0.5	23.36	7.42e-12	33.9	2.25e-47	0.9
chr5-39	chr5	173617099	173617261	+	23.4	0.877	34	11.7	1	11.68	1e-08	36.93	7.35e-49	0.99
chr5-40	chr5	177495364	177495526	+	23.4	0.88	34	11.7	1	11.68	1e-08	39.91	3.32e-50	0.93
chr6-113	chr6	109503960	109504122	+	23.4	0.863	32	11.7	1	11.68	1e-08	23.57	3.98e-41	0.99
chr6-89	chr6	169589410	169589572	+	23.4	0.885	36	11.7	1	11.68	1e-08	32.56	1.12e-46	0.88
chr7-91	chr7	66808703	66808865	+	23.4	0.922	33	11.7	1	11.68	1e-08	37.49	4.03e-49	1.02
chr7-75	chr7	86781697	86781859	+	23.4	0.821	37	11.7	1	11.68	1e-08	20.45	1.03e-38	0.88
chr7-77	chr7	157394365	157394527	+	23.4	0.759	37	11.7	1	11.68	1e-08	28.44	2.38e-44	0.88
chr8-45	chr8	24475168	24475330	+	23.4	0.8	36	11.7	1	11.68	1e-08	23.9	2.12e-40	0.9
chr8-57	chr8	121704405	121704567	+	23.4	0.833	35	11.7	0.5	23.36	7.42e-12	27.19	1.41e-43	0.93
chr9-51	chr9	90127388	90127550	+	23.4	0.878	36	11.7	1	11.68	1e-08	23.21	6.5e-40	0.9
chr9-52	chr9	96817173	96817335	+	23.4	0.917	36	11.7	1	11.68	1e-08	27.75	6.79e-43	0.93
chr10-58	chr10	681472	681634	+	23.4	0.86	38	11.7	0.5	23.36	7.42e-12	28.44	2.38e-44	0.85
chr10-76	chr10	65262348	65262510	+	23.4	0.915	34	11.7	1	11.68	1e-08	31.76	3.64e-45	0.99
chr11-113	chr11	34072884	34073046	+	23.4	0.833	32	12	0.5	23.93	7.42e-12	19.33	9.22e-38	1.02
chr11-91	chr11	62168344	62168506	+	23.4	0.904	36	11.7	1	11.68	1e-08	24.74	5.83e-42	0.88
chr11-126	chr11	67981139	67981301	+	23.4	0.818	31	11.7	2	5.84	8.31e-06	19.63	3.93e-37	1.09
chr11-99	chr11	100590139	100590301	+	23.4	0.843	34	11.7	0.5	23.36	7.42e-12	27.49	9.12e-44	0.93
chr11-101	chr11	120434880	120435042	+	23.4	0.863	34	11.7	2	5.84	8.31e-06	12.95	4.46e-31	0.99
chr12-58	chr12	30590672	30590834	+	23.4	0.926	37	11.7	2	5.84	8.31e-06	32.56	1.12e-46	0.9
chr12-63	chr12	42632071	42632233	+	23.4	0.915	36	12	2	5.98	8.31e-06	27.69	7.86e-42	0.91
chr12-92	chr12	56223722	56223884	+	23.4	0.9	31	11.7	1	11.68	1e-08	32.56	1.12e-46	1.05
chr12-66	chr12	79332498	79332660	+	23.4	0.754	36	12	0.5	23.93	7.42e-12	19.48	6.8e-38	0.93
chr12-53	chr12	106053695	106053857	+	23.4	0.941	39	11.7	0.5	23.36	7.42e-12	28.77	1.51e-44	0.85
chr12-81	chr12	121570448	121570610	+	23.4	0.705	34	12	1	11.96	1e-08	13.65	1e-29	0.91
chr13-23	chr13	46964199	46964361	+	23.4	0.882	38	11.7	1	11.68	1e-08	21.59	8.7e-38	0.85
chr13-32	chr13	112292437	112292599	+	23.4	0.865	34	11.7	0.5	23.36	7.42e-12	42.66	2.24e-51	0.96
chr15-10	chr15	68877138	68877300	+	23.4	0.94	37	11.7	0.5	23.36	7.42e-12	36.78	1.72e-46	0.91
chr15-11	chr15	74110853	74111015	+	23.4	0.935	37	11.7	0.5	23.36	7.42e-12	77.32	8.89e-62	0.88
chr16-42	chr16	4572335	4572497	+	23.4	0.86	37	11.7	1	11.68	1e-08	35.86	2.38e-48	0.9
chr16-50	chr16	13923637	13923799	+	23.4	0.815	34	12	1	11.96	1e-08	28.12	3.75e-44	0.96
chr16-37	chr16	20817736	20817898	+	23.4	0.887	40	12	2	5.98	8.31e-06	38.07	2.19e-49	0.83
chr17-90	chr17	48546615	48546777	+	23.4	0.913	34	11.7	2	5.84	8.31e-06	28.12	3.75e-44	0.93
chr18-48	chr18	50916330	50916492	+	23.4	0.8	31	11.7	0.5	23.36	7.42e-12	21.7	1e-39	1.02
chr18-32	chr18	75474748	75474910	+	23.4	0.913	35	11.7	1	11.68	1e-08	30.55	1.4e-45	0.9
chr19-44	chr19	2783519	2783681	+	23.4	0.826	36	11.7	2	5.84	8.31e-06	18.89	2.27e-37	0.93
chr19-61	chr19	45640651	45640813	+	23.4	0.911	31	11.7	2	5.84	8.31e-06	41.24	8.72e-51	1.02
chr21-42	chr21	33251571	33251733	+	23.4	0.786	35	11.7	0.5	23.36	7.42e-12	14.14	1.6e-32	0.9
chr21-38	chr21	33698090	33698252	+	23.4	0.882	36	11.7	1	11.68	1e-08	19.33	9.22e-38	0.9
chr22-31	chr22	30736925	30737087	+	23.4	0.738	36	11.7	2	5.84	8.31e-06	17.56	1.83e-34	0.93
chrX-29	chrX	130534886	130535048	+	23.4	0.978	34	11.7	0.5	23.36	7.42e-12	68.73	1.04e-59	0.93
chr1-143	chr1	7728791	7728953	+	22.8	0.823	32	11.4	2	5.7	8.31e-06	21.75	7.86e-39	1.05
chr1-145	chr1	21980464	21980626	+	22.8	0.923	32	11.4	1	11.39	1e-08	17.75	1.77e-35	1.02
chr1-99	chr1	22534527	22534689	+	22.8	0.863	37	11.4	0.5	22.79	7.42e-12	31.35	6.03e-45	0.88
chr1-138	chr1	29595853	29596015	+	22.8	0.784	33	11.4	1	11.39	1e-08	31.35	6.03e-45	0.96
chr1-123	chr1	186842891	186843053	+	22.8	0.93	35	11.4	0.5	22.79	7.42e-12	25.68	1.34e-41	0.9
chr1-133	chr1	193155546	193155708	+	22.8	0.818	34	11.4	1	11.39	1e-08	17	9.05e-35	0.96
chr1-134	chr1	208275464	208275626	+	22.8	0.911	34	11.4	0.5	22.79	7.42e-12	12.44	1.03e-29	0.96
chr1-195	chr1	214179118	214179280	+	22.8	0.851	29	11.4	2	5.7	8.31e-06	20.63	5.86e-38	1.09
chr2-114	chr2	29965652	29965814	+	22.8	0.898	35	11.4	1	11.39	1e-08	25.41	2.01e-41	0.93
chr2-102	chr2	151091468	151091630	+	22.8	0.839	37	11.4	1	11.39	1e-08	21.75	7.86e-39	0.85
chr2-142	chr2	188168725	188168887	+	22.8	0.811	32	11.4	1	11.39	1e-08	20.46	8.1e-38	1.02
chr2-163	chr2	202928883	202929045	+	22.8	0.827	30	11.4	0.5	22.79	7.42e-12	24.14	1.44e-40	1.05
chr3-78	chr3	10547149	10547311	+	22.8	0.913	35	11.4	1	11.39	1e-08	30.95	9.95e-45	0.9
chr3-88	chr3	33701113	33701275	+	22.8	0.872	34	11.4	2	5.7	8.31e-06	16.31	4.3e-34	0.93
chr3-97	chr3	49255461	49255623	+	22.8	0.952	33	11.4	1	11.39	1e-08	48.28	2.89e-52	0.96
chr3-102	chr3	50298223	50298385	+	22.8	0.808	32	11.4	1	11.39	1e-08	28.07	4.34e-43	0.99
chr3-99	chr3	65762183	65762345	+	22.8	0.71	33	11.4	1	11.39	1e-08	23.67	3.09e-40	0.96
chr3-77	chr3	185826817	185826979	+	22.8	0.86	36	11.4	1	11.39	1e-08	18.15	7.63e-36	0.93
chr4-50	chr4	1303200	1303362	+	22.8	0.889	34	11.4	2	5.7	8.31e-06	41.62	9.57e-50	0.93
chr4-42	chr4	6964128	6964290	+	22.8	0.896	35	11.4	0.5	22.79	7.42e-12	32.62	1.29e-45	0.93
chr4-64	chr4	55198803	55198965	+	22.8	0.846	32	11.4	0.5	22.79	7.42e-12	19.94	1.31e-35	1
chr4-41	chr4	129574791	129574953	+	22.8	0.98	36	11.4	0.5	22.79	7.42e-12	28.07	4.34e-43	0.96
chr4-54	chr4	151151843	151152005	+	22.8	0.712	34	11.4	1	11.39	1e-08	15.78	1.5e-33	0.99
chr4-56	chr4	157684799	157684961	+	22.8	0.738	34	11.4	0.5	22.79	7.42e-12	17.75	1.77e-35	0.93
chr4-57	chr4	174173515	174173677	+	22.8	0.688	34	11.4	0.5	22.79	7.42e-12	17.49	3.08e-35	0.93
chr5-42	chr5	14359512	14359674	+	22.8	0.952	33	11.4	0.5	22.79	7.42e-12	37.72	4.56e-48	0.96
chr5-35	chr5	14433482	14433644	+	22.8	0.738	35	11.4	1	11.39	1e-08	20.99	3.04e-38	0.93
chr5-43	chr5	67796741	67796903	+	22.8	0.923	33	11.4	2	5.7	8.31e-06	41.62	9.57e-50	1.02
chr6-121	chr6	22785323	22785485	+	22.8	0.84	31	11.4	2	5.7	8.31e-06	21.55	1.11e-38	1.02
chr6-88	chr6	43847068	43847230	+	22.8	0.849	36	11.4	1	11.39	1e-08	21.36	1.55e-38	0.9
chr7-82	chr7	17029510	17029672	+	22.8	0.737	35	11.7	1	11.68	1e-08	16.88	1.18e-34	0.93
chr7-86	chr7	55495576	55495738	+	22.8	0.814	34	11.4	2	5.7	8.31e-06	37.14	8.35e-48	0.93
chr7-70	chr7	137846401	137846563	+	22.8	0.879	38	11.4	1	11.39	1e-08	23.9	2.12e-40	0.88
chr7-79	chr7	149579909	149580071	+	22.8	0.894	36	11.7	1	11.68	1e-08	16.88	1.18e-34	0.9
chr8-55	chr8	82281991	82282153	+	22.8	0.75	35	11.4	0.5	22.79	7.42e-12	16.31	4.3e-34	0.93
chr8-69	chr8	122586817	122586979	+	22.8	0.918	33	11.4	0.5	22.79	7.42e-12	25.96	8.87e-42	1.02
chr9-47	chr9	110252182	110252344	+	22.8	0.839	38	11.4	1	11.39	1e-08	28.4	2.76e-43	0.85
chr10-68	chr10	24912039	24912201	+	22.8	0.939	35	11.4	1	11.39	1e-08	29.8	4.29e-44	0.96
chr11-80	chr11	16139928	16140090	+	22.8	0.654	38	11.7	2	5.84	8.31e-06	12.01	3.8e-29	0.9
chr11-88	chr11	91584035	91584197	+	22.8	0.885	37	11.7	0.5	23.36	7.42e-12	19.47	5.35e-37	0.9
chr11-131	chr11	105638734	105638896	+	22.8	0.878	31	11.4	1	11.39	1e-08	19.95	2.11e-37	1.05
chr11-100	chr11	115280471	115280633	+	22.8	0.776	34	11.4	1	11.39	1e-08	16.65	1.99e-34	0.96
chr11-89	chr11	116574193	116574355	+	22.8	0.824	37	11.4	2	5.7	8.31e-06	37.72	4.56e-48	0.88
chr12-62	chr12	27443565	27443727	+	22.8	0.852	36	11.4	2	5.7	8.31e-06	21.18	2.18e-38	0.88
chr12-88	chr12	30907920	30908082	+	22.8	0.86	32	11.4	0.5	22.79	7.42e-12	34.49	1.49e-46	1.02
chr12-69	chr12	132958498	132958660	+	22.8	0.653	36	11.4	1	11.39	1e-08	21.95	5.56e-39	0.9
chr13-30	chr13	46919634	46919796	+	22.8	0.889	34	11.4	1	11.39	1e-08	38.32	2.47e-48	0.93
chr13-29	chr13	93042700	93042862	+	22.8	0.917	35	11.4	0.5	22.79	7.42e-12	27.43	1.05e-42	0.93
chr13-27	chr13	107220372	107220534	+	22.8	0.878	36	11.4	1	11.39	1e-08	25.96	8.87e-42	0.88
chr13-33	chr13	112592301	112592463	+	22.8	0.852	34	11.4	2	5.7	8.31e-06	24.63	6.65e-41	0.96
chr15-14	chr15	75230495	75230657	+	22.8	0.915	33	11.4	0.5	22.79	7.42e-12	39.57	7.02e-49	0.96
chr16-45	chr16	12346675	12346837	+	22.8	0.906	36	11.4	1	11.39	1e-08	45.55	2.82e-51	0.9
chr16-46	chr16	20186904	20187066	+	22.8	0.894	36	11.4	1	11.39	1e-08	41.62	9.57e-50	0.9
chr16-52	chr16	29685663	29685825	+	22.8	0.933	34	11.4	0.5	22.79	7.42e-12	56.14	7.77e-55	0.96
chr17-104	chr17	70611276	70611438	+	22.8	0.782	32	11.4	1	11.39	1e-08	17	9.05e-35	1.02
chr18-29	chr18	3526776	3526938	+	22.8	0.849	35	11.7	2	5.84	8.31e-06	24.89	4.48e-41	0.93
chr18-41	chr18	45586161	45586323	+	22.8	0.764	33	11.4	2	5.7	8.31e-06	22.15	3.92e-39	0.96
chr18-26	chr18	52442448	52442610	+	22.8	0.865	37	11.4	1	11.39	1e-08	20.29	1.12e-37	0.88
chr18-46	chr18	55768493	55768655	+	22.8	0.8	32	11.7	0.5	23.36	7.42e-12	14.9	1.27e-32	1.02
chr18-42	chr18	57625395	57625557	+	22.8	0.889	33	11.4	0.5	22.79	7.42e-12	33.07	7.62e-46	0.96
chr20-43	chr20	1447482	1447644	+	22.8	0.939	37	11.4	1	11.39	1e-08	30.56	1.63e-44	0.9
chr20-64	chr20	12905881	12906043	+	22.8	0.911	30	11.4	0.5	22.79	7.42e-12	35.13	9.8e-46	1.1
chr21-31	chr21	22475354	22475516	+	22.8	0.831	39	11.4	1	11.39	1e-08	10.5	5.22e-27	0.88
chr21-39	chr21	38362206	38362368	+	22.8	0.783	36	11.4	0.5	22.79	7.42e-12	15.28	5e-33	0.9
chr21-36	chr21	39420529	39420691	+	22.8	0.893	37	11.4	2	5.7	8.31e-06	19.16	9.82e-37	0.9
chr21-53	chr21	44695316	44695478	+	22.8	0.839	33	11.4	1	11.39	1e-08	16.42	3.33e-34	0.99
chr21-48	chr21	44787320	44787482	+	22.8	0.88	34	11.4	0.5	22.79	7.42e-12	14.99	1.01e-32	0.96
chrX-27	chrX	32288075	32288237	+	22.8	0.885	34	11.4	0.5	22.79	7.42e-12	38.94	1.32e-48	0.96
chrX-33	chrX	39699466	39699628	+	22.8	0.885	32	11.4	2	5.7	8.31e-06	30.17	2.65e-44	1.05
chrX-25	chrX	104996614	104996776	+	22.8	0.938	35	11.4	0.5	22.79	7.42e-12	45.55	2.82e-51	0.9
chr1-120	chr1	35734145	35734307	+	22.2	0.9	35	11.1	1	11.11	1e-08	24.52	7.58e-40	0.93
chr1-131	chr1	167298110	167298272	+	22.2	0.82	34	11.1	0.5	22.22	7.42e-12	17.56	1.83e-34	0.91
chr1-155	chr1	213419357	213419519	+	22.2	0.854	32	11.1	1	11.11	1e-08	17.43	2.4e-34	0.99
chr2-113	chr2	6676830	6676992	+	22.2	0.784	35	11.1	0.5	22.22	7.42e-12	19.77	1.79e-35	0.88
chr2-148	chr2	46063552	46063714	+	22.2	0.846	31	11.1	0.5	22.22	7.42e-12	16.69	1.19e-33	0.99
chr2-127	chr2	60593466	60593628	+	22.2	0.759	33	11.1	0.5	22.22	7.42e-12	15.69	1.15e-32	0.93
chr2-128	chr2	73460269	73460431	+	22.2	0.689	33	11.1	0.5	22.22	7.42e-12	22.42	2.16e-38	0.96
chr2-109	chr2	121775100	121775262	+	22.2	0.763	36	11.1	0.5	22.22	7.42e-12	19.14	7.73e-36	0.91
chr2-141	chr2	125727765	125727927	+	22.2	0.891	32	11.1	0.5	22.22	7.42e-12	23.07	7.31e-39	0.96
chr2-154	chr2	210798901	210799063	+	22.2	0.807	31	11.1	2	5.55	8.31e-06	16.57	1.54e-33	0.99
chr3-92	chr3	3866947	3867109	+	22.2	0.82	33	11.1	2	5.55	8.31e-06	34.11	2.99e-45	0.93
chr3-109	chr3	40783376	40783538	+	22.2	0.977	31	11.4	0.5	22.79	7.42e-12	57.41	7.04e-54	1.03
chr3-79	chr3	42067212	42067374	+	22.2	0.86	35	11.1	0.5	22.22	7.42e-12	26.45	4.43e-41	0.93
chr3-80	chr3	74887551	74887713	+	22.2	0.733	35	11.1	0.5	22.22	7.42e-12	19.95	1.66e-36	0.88
chr4-46	chr4	88343727	88343889	+	22.2	0.955	35	11.1	1	11.11	1e-08	24.52	7.58e-40	0.91
chr4-53	chr4	143861925	143862087	+	22.2	0.87	34	11.1	0.5	22.22	7.42e-12	24.26	1.12e-39	0.91
chr5-30	chr5	124970004	124970166	+	22.2	0.86	37	11.1	0.5	22.22	7.42e-12	28.36	3.21e-42	0.85
chr6-81	chr6	3247774	3247936	+	22.2	0.742	37	11.1	1	11.11	1e-08	12.26	8.85e-29	0.83
chr6-111	chr6	84737592	84737754	+	22.2	0.83	32	11.1	2	5.55	8.31e-06	27.37	1.22e-41	0.96
chr6-93	chr6	98117215	98117377	+	22.2	0.913	35	11.1	0.5	22.22	7.42e-12	20.83	3.32e-37	0.91
chr6-101	chr6	98806177	98806339	+	22.2	0.93	33	11.1	2	5.55	8.31e-06	23.07	7.31e-39	0.96
chr6-98	chr6	161828305	161828467	+	22.2	0.894	34	11.1	0.5	22.22	7.42e-12	28.36	3.21e-42	0.93
chr6-105	chr6	164366066	164366228	+	22.2	0.889	33	11.1	0.5	22.22	7.42e-12	14.9	7.66e-32	0.96
chr6-106	chr6	164954058	164954220	+	22.2	0.811	33	11.1	1	11.11	1e-08	16.01	5.48e-33	0.96
chr7-140	chr7	34098521	34098683	+	22.2	0.839	27	11.1	0.5	22.22	7.42e-12	18.53	2.52e-35	1.18
chr7-63	chr7	150676277	150676439	+	22.2	0.878	40	11.1	1	11.11	1e-08	22	4.36e-38	0.81
chr9-61	chr9	14316216	14316378	+	22.2	0.863	34	11.1	0.5	22.22	7.42e-12	35.66	5.54e-46	0.96
chr9-75	chr9	98744112	98744274	+	22.2	0.933	31	11.1	1	11.11	1e-08	24.52	7.58e-40	0.99
chr10-74	chr10	29391197	29391359	+	22.2	0.88	34	11.1	0.5	22.22	7.42e-12	25.04	3.44e-40	0.93
chr10-84	chr10	98890900	98891062	+	22.2	0.768	33	11.1	1	11.11	1e-08	14.79	3.48e-30	0.97
chr10-96	chr10	102757952	102758114	+	22.2	0.792	31	11.1	1	11.11	1e-08	22.63	1.51e-38	0.99
chr11-102	chr11	1418564	1418726	+	22.2	0.783	33	11.1	0.5	22.22	7.42e-12	34.11	2.99e-45	0.96
chr11-111	chr11	10953268	10953430	+	22.2	0.875	32	11.1	2	5.55	8.31e-06	16.15	2.56e-32	0.97
chr11-90	chr11	120703721	120703883	+	22.2	0.843	37	11.1	2	5.55	8.31e-06	22	4.36e-38	0.88
chr11-121	chr11	126178337	126178499	+	22.2	0.913	32	11.1	0.5	22.22	7.42e-12	14.9	7.66e-32	0.99
chr11-97	chr11	127321793	127321955	+	22.2	0.815	35	11.1	1	11.11	1e-08	24.02	1.64e-39	0.88
chr12-83	chr12	20025810	20025972	+	22.2	0.852	33	11.1	2	5.55	8.31e-06	25.86	1.02e-40	0.93
chr12-76	chr12	50017267	50017429	+	22.2	0.911	34	11.1	1	11.11	1e-08	31.81	4.22e-44	0.91
chr12-84	chr12	50456971	50457133	+	22.2	0.896	33	11.1	0.5	22.22	7.42e-12	36.21	3.1e-46	0.99
chr12-77	chr12	63026484	63026646	+	22.2	0.75	34	11.1	1	11.11	1e-08	18.98	1.04e-35	0.96
chr12-102	chr12	76283241	76283403	+	22.2	0.851	29	11.1	1	11.11	1e-08	17.97	7.93e-35	1.06
chr12-85	chr12	87923278	87923440	+	22.2	0.915	33	11.1	0.5	22.22	7.42e-12	37.36	9.47e-47	0.96
chr12-86	chr12	106134739	106134901	+	22.2	0.694	33	11.1	0.5	22.22	7.42e-12	22.48	1.69e-37	0.94
chr13-31	chr13	59983436	59983598	+	22.2	0.808	34	11.1	2	5.55	8.31e-06	22.42	2.16e-38	0.91
chr16-48	chr16	73363300	73363462	+	22.2	0.889	35	11.1	0.5	22.22	7.42e-12	33.15	8.81e-45	0.91
chr17-70	chr17	43890930	43891092	+	22.2	0.929	37	11.1	2	5.55	8.31e-06	32.69	1.5e-44	0.83
chr17-96	chr17	45144888	45145050	+	22.2	0.772	33	11.1	2	5.55	8.31e-06	20.47	6.38e-37	0.93
chr17-85	chr17	58404557	58404719	+	22.2	0.837	35	11.1	1	11.11	1e-08	28.02	5.03e-42	0.88
chr17-67	chr17	70662725	70662887	+	22.2	0.836	38	11.1	1	11.11	1e-08	15.8	8.99e-33	0.81
chr17-73	chr17	74258081	74258243	+	22.2	0.754	37	11.1	2	5.55	8.31e-06	14.09	5.75e-31	0.85
chr17-92	chr17	77965616	77965778	+	22.2	0.827	34	11.1	0.5	22.22	7.42e-12	20.29	8.8e-37	0.93
chr18-51	chr18	53665576	53665738	+	22.2	0.8	30	11.1	1	11.11	1e-08	15.9	7.03e-33	1.03
chr19-47	chr19	8134077	8134239	+	22.2	0.868	36	11.1	2	5.55	8.31e-06	24.02	1.64e-39	0.85
chr19-64	chr19	28464985	28465147	+	22.2	0.93	30	11.1	1	11.11	1e-08	47.07	1.39e-50	1.03
chr19-56	chr19	42498453	42498615	+	22.2	0.894	33	11.4	2	5.7	8.31e-06	28.7	2.03e-42	0.99
chr20-48	chr20	36024604	36024766	+	22.2	0.768	36	11.1	0.5	22.22	7.42e-12	25.86	1.02e-40	0.88
chr21-52	chr21	32628246	32628408	+	22.2	0.896	33	11.1	1	11.11	1e-08	22.2	3.07e-38	0.93
chr21-45	chr21	41959862	41960024	+	22.2	0.787	35	11.1	0.5	22.22	7.42e-12	17.43	2.4e-34	0.91
chr21-76	chr21	43953000	43953162	+	22.2	0.955	27	11.1	2	5.55	8.31e-06	12.39	6.08e-29	1.18
chr22-30	chr22	26366557	26366719	+	22.2	0.93	36	11.1	0.5	22.22	7.42e-12	40.58	3.98e-48	0.85
chr22-29	chr22	44671581	44671743	+	22.2	0.852	37	11.4	2	5.7	8.31e-06	16.12	4.27e-33	0.85
chrX-20	chrX	28627187	28627349	+	22.2	0.929	37	11.1	1	11.11	1e-08	43.59	2.62e-49	0.83
chrX-32	chrX	39319283	39319445	+	22.2	0.891	32	11.1	0.5	22.22	7.42e-12	65.38	4.8e-56	0.99
chr1-135	chr1	6390450	6390612	+	21.7	0.851	33	10.8	2	5.41	4.65e-05	26.67	3.34e-40	0.91
chr1-151	chr1	117216766	117216928	+	21.7	0.782	32	10.8	0.5	21.65	1.63e-10	25.48	1.76e-39	0.94
chr1-140	chr1	188654771	188654933	+	21.7	0.789	33	10.8	0.5	21.65	1.63e-10	22.71	1.18e-37	0.94
chr1-142	chr1	236879580	236879742	+	21.7	0.911	33	10.8	1	10.82	1.11e-07	46.8	3.09e-49	0.91
chr2-146	chr2	1911767	1911929	+	21.7	0.741	31	10.8	1	10.82	1.11e-07	26.67	3.34e-40	0.97
chr2-160	chr2	89128426	89128588	+	21.7	0.927	30	10.8	0.5	21.65	1.63e-10	43.27	5.71e-48	1
chr3-117	chr3	42113834	42113996	+	21.7	0.788	30	10.8	0.5	21.65	1.63e-10	18.89	5.08e-33	0.98
chr3-127	chr3	52887047	52887209	+	21.7	0.95	29	10.8	1	10.82	1.11e-07	44.1	2.82e-48	1.03
chr3-100	chr3	78803329	78803491	+	21.7	0.792	33	10.8	1	10.82	1.11e-07	17.37	1.87e-33	0.94
chr3-114	chr3	181405539	181405701	+	21.7	0.872	31	10.8	0.5	21.65	1.63e-10	20.29	6.93e-36	0.97
chr5-47	chr5	131746572	131746734	+	21.7	0.927	32	10.8	1	10.82	1.11e-07	36.4	3.54e-45	0.94
chr5-45	chr5	140940344	140940506	+	21.7	0.878	33	10.8	1	10.82	1.11e-07	20.12	9.54e-36	0.97
chr6-126	chr6	17869277	17869439	+	21.7	0.953	30	10.8	1	10.82	1.11e-07	16.62	9.21e-33	1.03
chr6-108	chr6	44041171	44041333	+	21.7	0.905	32	10.8	1	10.82	1.11e-07	24.01	1.44e-37	0.94
chr6-96	chr6	125849809	125849971	+	21.7	0.891	34	10.8	0.5	21.65	1.63e-10	25.2	2.64e-39	0.91
chr6-131	chr6	128302196	128302358	+	21.7	0.821	30	10.8	1	10.82	1.11e-07	17.51	1.43e-33	1.03
chr6-97	chr6	146135898	146136060	+	21.7	0.851	34	10.8	1	10.82	1.11e-07	19.11	6.08e-35	0.88
chr7-101	chr7	43789807	43789969	+	21.7	0.938	31	10.8	0.5	21.65	1.63e-10	45.87	6.56e-49	1
chr9-68	chr9	108741230	108741392	+	21.7	0.854	32	10.8	1	10.82	1.11e-07	16.15	2.56e-32	1
chr9-69	chr9	114882854	114883016	+	21.7	0.891	32	10.8	0.5	21.65	1.63e-10	25.2	2.64e-39	0.94
chr10-80	chr10	31074174	31074336	+	21.7	0.907	33	10.8	1	10.82	1.11e-07	17.64	1.08e-33	0.94
chr10-77	chr10	77161480	77161642	+	21.7	0.872	34	10.8	1	10.82	1.11e-07	20.12	9.54e-36	0.88
chr10-79	chr10	107440845	107441007	+	21.7	0.851	34	10.8	1	10.82	1.11e-07	36.99	1.96e-45	0.91
chr10-108	chr10	121874679	121874841	+	21.7	0.929	29	10.8	0.5	21.65	1.63e-10	25.2	2.64e-39	1.03
chr11-151	chr11	32914799	32914961	+	21.7	0.927	29	10.8	2	5.41	4.65e-05	16.5	1.19e-32	1.03
chr11-118	chr11	95770498	95770660	+	21.7	0.755	32	10.8	1	10.82	1.11e-07	18.06	4.68e-34	0.94
chr11-122	chr11	133551996	133552158	+	21.7	0.909	32	10.8	2	5.41	4.65e-05	15.39	1.42e-31	0.94
chr12-87	chr12	129035854	129036016	+	21.7	0.911	33	10.8	0.5	21.65	1.63e-10	24.66	5.84e-39	0.91
chr13-35	chr13	53442380	53442542	+	21.7	0.872	32	10.8	0.5	21.65	1.63e-10	35.28	1.12e-44	0.97
chr14-19	chr14	90847946	90848108	+	21.7	0.952	31	10.8	0.5	21.65	1.63e-10	26.27	5.88e-39	1
chr16-59	chr16	3053869	3054031	+	21.7	0.933	32	10.8	1	10.82	1.11e-07	58.8	6.25e-53	0.97
chr16-61	chr16	53106048	53106210	+	21.7	0.884	31	10.8	0.5	21.65	1.63e-10	43.27	5.71e-48	0.97
chr17-88	chr17	38507227	38507389	+	21.7	0.898	34	10.8	2	5.41	4.65e-05	15.39	1.42e-31	1
chr17-71	chr17	55989606	55989768	+	21.7	0.697	37	10.8	2	5.41	4.65e-05	12.74	1.14e-28	0.88
chr17-91	chr17	75432353	75432515	+	21.7	0.88	34	10.8	1	10.82	1.11e-07	10.57	7.61e-26	0.88
chr17-123	chr17	75869328	75869490	+	21.7	0.875	29	10.8	2	5.41	4.65e-05	32.3	2.92e-43	1.03
chr18-27	chr18	53710733	53710895	+	21.7	0.71	37	10.8	1	10.82	1.11e-07	12.69	6.73e-28	0.86
chr19-45	chr19	4034594	4034756	+	21.7	0.846	36	10.8	1	10.82	1.11e-07	34.35	3.97e-43	0.86
chr19-80	chr19	28780362	28780524	+	21.7	0.824	27	10.8	2	5.41	4.65e-05	26.67	3.34e-40	1.11
chr19-72	chr19	44617365	44617527	+	21.7	0.929	29	10.8	1	10.82	1.11e-07	21.63	6.83e-37	1.07
chr20-63	chr20	3780533	3780695	+	21.7	0.848	30	10.8	0.5	21.65	1.63e-10	13.1	4.22e-29	1
chr20-47	chr20	21595675	21595837	+	21.7	0.712	36	10.8	1	10.82	1.11e-07	17.72	6.42e-33	0.86
chr21-49	chr21	47648601	47648763	+	21.7	0.932	34	10.8	2	5.41	4.65e-05	17.51	1.43e-33	0.94
chr22-35	chr22	30820006	30820168	+	21.7	0.833	33	11.1	1	11.11	1e-08	25.96	8.92e-39	0.94
chrX-22	chrX	6182829	6182991	+	21.7	0.875	36	10.8	0.5	21.65	1.63e-10	28.31	3.72e-41	0.86
chrX-35	chrX	153193921	153194083	+	21.7	0.796	32	10.8	1	10.82	1.11e-07	30.99	1.34e-42	0.94
chr1-184	chr1	29149543	29149705	+	21.1	0.949	29	10.5	1	10.54	1.11e-07	37.85	1.18e-44	1
chr1-118	chr1	32538324	32538486	+	21.1	0.952	35	10.5	0.5	21.08	1.63e-10	27.23	1.63e-39	0.86
chr1-172	chr1	37222217	37222379	+	21.1	0.905	30	10.5	0.5	21.08	1.63e-10	31.9	5.68e-42	1
chr1-190	chr1	116213582	116213744	+	21.1	0.925	29	10.5	1	10.54	1.11e-07	37.22	2.17e-44	1
chr1-191	chr1	166968962	166969124	+	21.1	0.9	29	10.5	2	5.27	4.65e-05	25.09	3.02e-38	1.04
chr1-141	chr1	209816630	209816792	+	21.1	0.864	33	10.5	2	5.27	4.65e-05	26.27	5.88e-39	0.88
chr1-209	chr1	244211360	244211522	+	21.1	0.93	28	10.5	0.5	21.08	1.63e-10	10.2	1.1e-24	1.04
chr2-135	chr2	2336895	2337057	+	21.1	0.83	32	10.5	0.5	21.08	1.63e-10	18.3	2.08e-33	0.94
chr2-124	chr2	129154238	129154400	+	21.1	0.929	34	10.5	1	10.54	1.11e-07	33.83	6.87e-43	0.91
chr2-144	chr2	223183016	223183178	+	21.1	0.759	32	10.5	0.5	21.08	1.63e-10	15.61	5.28e-31	0.94
chr3-139	chr3	3841006	3841168	+	21.1	0.975	27	10.5	2	5.27	4.65e-05	20.87	2.06e-35	1.08
chr3-119	chr3	65471751	65471913	+	21.1	0.93	30	10.5	1	10.54	1.11e-07	25.09	3.02e-38	1
chr3-83	chr3	99363757	99363919	+	21.1	0.815	35	10.5	2	5.27	4.65e-05	25.37	2.02e-38	0.86
chr3-105	chr3	105245518	105245680	+	21.1	0.872	32	10.5	0.5	21.08	1.63e-10	22.33	1.89e-36	0.94
chr3-108	chr3	193062509	193062671	+	21.1	0.778	32	10.5	2	5.27	4.65e-05	12.47	1.2e-27	0.94
chr4-105	chr4	49107377	49107539	+	21.1	0.902	26	10.5	1	10.54	1.11e-07	7.3	6.42e-20	1.12
chr4-71	chr4	130376745	130376907	+	21.1	0.929	31	10.5	1	10.54	1.11e-07	27.23	1.63e-39	0.97
chr5-32	chr5	111756147	111756309	+	21.1	0.884	36	10.5	0.5	21.08	1.63e-10	29	1.73e-40	0.81
chr5-60	chr5	172582991	172583153	+	21.1	0.951	30	10.5	1	10.54	1.11e-07	35.44	1.29e-43	0.97
chr6-119	chr6	15505344	15505506	+	21.1	0.76	31	10.5	2	5.27	4.65e-05	24.81	4.5e-38	0.94
chr6-128	chr6	30749712	30749874	+	21.1	0.87	30	10.5	0.5	21.08	1.63e-10	31.9	5.68e-42	0.97
chr6-137	chr6	86098472	86098634	+	21.1	0.864	29	10.5	0.5	21.08	1.63e-10	28.63	2.74e-40	1
chr6-102	chr6	102224849	102225011	+	21.1	0.797	33	10.5	0.5	21.08	1.63e-10	16.97	1.95e-31	0.91
chr6-112	chr6	104974405	104974567	+	21.1	0.833	32	10.5	0.5	21.08	1.63e-10	20.49	3.96e-35	0.91
chr6-115	chr6	151136343	151136505	+	21.1	0.86	32	10.5	2	5.27	4.65e-05	42.94	1.24e-46	0.91
chr6-124	chr6	164606528	164606690	+	21.1	0.886	31	10.5	2	5.27	4.65e-05	22.55	1.32e-36	0.97
chr7-97	chr7	2769701	2769863	+	21.1	0.776	31	10.8	1	10.82	1.11e-07	21.89	3.8e-36	0.97
chr7-98	chr7	9271479	9271641	+	21.1	0.891	31	10.5	0.5	21.08	1.63e-10	16.92	3.26e-32	0.94
chr7-89	chr7	37048974	37049136	+	21.1	0.712	33	10.5	1	10.54	1.11e-07	7.09	1.62e-19	0.91
chr7-104	chr7	72255488	72255650	+	21.1	0.932	31	10.5	0.5	21.08	1.63e-10	53.17	5.42e-50	0.97
chr7-106	chr7	99839750	99839912	+	21.1	0.796	31	10.5	1	10.54	1.11e-07	39.17	3.42e-45	1
chr8-177	chr8	43095868	43096030	+	21.1	0.864	21	10.5	1	10.54	1.11e-07	5.4	5.71e-12	1.08
chr8-59	chr8	57927254	57927416	+	21.1	0.761	34	10.5	0.5	21.08	1.63e-10	23.75	2.11e-37	0.91
chr8-81	chr8	81718116	81718278	+	21.1	0.826	30	10.5	2	5.27	4.65e-05	26.58	3.86e-39	0.97
chr8-61	chr8	98941504	98941666	+	21.1	0.852	34	10.5	0.5	21.08	1.63e-10	17.86	4.86e-33	0.88
chr9-73	chr9	23551554	23551716	+	21.1	0.745	31	10.5	1	10.54	1.11e-07	29.77	6.73e-41	0.94
chr9-63	chr9	37927159	37927321	+	21.1	0.851	33	10.5	0.5	21.08	1.63e-10	20.87	2.06e-35	0.91
chr9-76	chr9	99374537	99374699	+	21.1	0.887	31	10.8	1	10.82	1.11e-07	19.08	4.79e-34	1.04
chr10-78	chr10	80821469	80821631	+	21.1	0.729	34	10.5	1	10.54	1.11e-07	13.99	7.43e-28	0.86
chr10-66	chr10	125854692	125854854	+	21.1	0.804	36	10.5	2	5.27	4.65e-05	18.45	1.56e-33	0.83
chr11-112	chr11	16215751	16215913	+	21.1	0.812	32	10.5	2	5.27	4.65e-05	8.24	1.26e-21	0.94
chr11-153	chr11	36274859	36275021	+	21.1	0.833	29	10.5	2	5.27	4.65e-05	22.33	1.89e-36	1.04
chr11-128	chr11	73715883	73716045	+	21.1	0.816	31	10.5	1	10.54	1.11e-07	19.94	1.03e-34	0.94
chr11-140	chr11	92711994	92712156	+	21.1	0.804	30	10.5	1	10.54	1.11e-07	18.3	2.08e-33	0.97
chr11-117	chr11	95449038	95449200	+	21.1	0.851	32	10.5	2	5.27	4.65e-05	16.18	1.53e-31	0.94
chr11-119	chr11	116658716	116658878	+	21.1	0.812	32	10.5	1	10.54	1.11e-07	23.5	3.07e-37	0.91
chr11-109	chr11	133190732	133190894	+	21.1	0.726	33	10.5	2	5.27	4.65e-05	14.89	2.76e-30	0.94
chr12-89	chr12	22199052	22199214	+	21.1	0.867	31	10.8	2	5.41	4.65e-05	29.38	1.08e-40	0.97
chr12-80	chr12	114337850	114338012	+	21.1	0.721	34	10.8	1	10.82	1.11e-07	26.27	5.88e-39	0.91
chr13-28	chr13	74340292	74340454	+	21.1	0.873	35	10.8	0.5	21.65	1.63e-10	19.94	1.03e-34	0.86
chr14-18	chr14	77624525	77624687	+	21.1	0.886	31	10.5	1	10.54	1.11e-07	24.54	6.66e-38	0.94
chr14-13	chr14	91841843	91842005	+	21.1	0.915	32	10.8	1	10.82	1.11e-07	26.58	3.86e-39	0.94
chr14-12	chr14	104890824	104890986	+	21.1	0.843	35	10.5	2	5.27	4.65e-05	33.33	1.18e-42	0.88
chr16-49	chr16	962701	962863	+	21.1	0.796	34	10.5	1	10.54	1.11e-07	34.35	3.97e-43	0.88
chr16-71	chr16	19566640	19566802	+	21.1	0.754	29	10.8	0.5	21.65	1.63e-10	22.79	9.23e-37	1.08
chr16-75	chr16	69924578	69924740	+	21.1	0.884	29	10.5	2	5.27	4.65e-05	24.81	4.5e-38	1
chr16-76	chr16	75144596	75144758	+	21.1	0.848	29	10.5	2	5.27	4.65e-05	32.36	3.39e-42	1
chr16-58	chr16	84074540	84074702	+	21.1	0.93	33	10.5	1	10.54	1.11e-07	39.17	3.42e-45	0.94
chr17-110	chr17	4812383	4812545	+	21.1	0.951	30	10.5	0.5	21.08	1.63e-10	34.89	2.27e-43	0.97
chr17-102	chr17	42898479	42898641	+	21.1	0.907	32	10.5	2	5.27	4.65e-05	21.89	3.8e-36	0.91
chr17-158	chr17	65018741	65018903	+	21.1	0.745	26	10.5	1	10.54	1.11e-07	16.79	4.24e-32	1.17
chr17-109	chr17	75436606	75436768	+	21.1	0.935	31	10.5	1	10.54	1.11e-07	11.81	7.63e-27	0.97
chr17-134	chr17	77925270	77925432	+	21.1	0.86	28	10.5	0.5	21.08	1.63e-10	13.62	5.99e-29	1.04
chr18-39	chr18	30498990	30499152	+	21.1	0.952	33	10.5	0.5	21.08	1.63e-10	34.35	3.97e-43	0.94
chr19-53	chr19	588300	588462	+	21.1	0.836	33	10.5	2	5.27	4.65e-05	25.37	2.02e-38	0.94
chr19-46	chr19	5035898	5036060	+	21.1	0.837	36	10.5	0.5	21.08	1.63e-10	10.68	2.29e-25	0.88
chr19-54	chr19	5680681	5680843	+	21.1	0.88	33	10.8	0.5	21.65	1.63e-10	34.89	2.27e-43	0.94
chr19-51	chr19	12868559	12868721	+	21.1	0.854	34	10.8	0.5	21.65	1.63e-10	34.89	2.27e-43	0.91
chr20-71	chr20	35144422	35144584	+	21.1	0.976	28	10.5	2	5.27	4.65e-05	32.43	3.93e-41	1.05
chr20-56	chr20	45276312	45276474	+	21.1	0.952	33	10.5	0.5	21.08	1.63e-10	29	1.73e-40	0.88
chr20-57	chr20	46915766	46915928	+	21.1	0.909	33	10.5	1	10.54	1.11e-07	31.9	5.68e-42	0.88
chr21-65	chr21	28339280	28339442	+	21.1	0.816	29	10.5	1	10.54	1.11e-07	17.18	1.91e-32	1
chr21-43	chr21	34436684	34436846	+	21.1	0.778	35	10.5	2	5.27	4.65e-05	10.48	4.32e-25	0.86
chr21-58	chr21	44863976	44864138	+	21.1	0.846	31	10.5	0.5	21.08	1.63e-10	16.92	3.26e-32	0.97
chr21-46	chr21	46430188	46430350	+	21.1	0.86	35	10.5	1	10.54	1.11e-07	19.08	4.79e-34	0.86
chr21-41	chr21	47343178	47343340	+	21.1	0.872	36	10.8	0.5	21.65	1.63e-10	26.58	3.86e-39	0.88
chr22-48	chr22	37839242	37839404	+	21.1	0.886	27	10.5	1	10.54	1.11e-07	28.63	2.74e-40	1.12
chrX-42	chrX	15224571	15224733	+	21.1	0.949	29	10.5	0.5	21.08	1.63e-10	39.17	3.42e-45	1
chrX-36	chrX	117350631	117350793	+	21.1	0.83	31	10.5	1	10.54	1.11e-07	32.36	3.39e-42	1
chrX-37	chrX	120248869	120249031	+	21.1	0.857	31	10.5	2	5.27	4.65e-05	31.45	9.45e-42	0.94
chrX-34	chrX	121253365	121253527	+	21.1	0.857	32	10.8	0.5	21.65	1.63e-10	27.5	1.22e-38	0.98
chr1-136	chr1	10895942	10896104	+	20.5	0.758	33	10.3	1	10.25	1.11e-07	23.73	1.86e-35	0.89
chr1-137	chr1	17828983	17829145	+	20.5	0.909	33	10.3	1	10.25	1.11e-07	38.12	1.34e-43	0.94
chr1-213	chr1	32817146	32817308	+	20.5	0.804	27	10.3	0.5	20.51	1.63e-10	27.16	1.89e-38	1.05
chr1-159	chr1	35835973	35836135	+	20.5	0.826	31	10.3	2	5.13	4.65e-05	19.93	6.41e-33	0.92
chr1-146	chr1	41134586	41134748	+	20.5	0.87	32	10.3	2	5.13	4.65e-05	22.63	1.04e-35	0.91
chr1-165	chr1	156383458	156383620	+	20.5	0.837	31	10.3	0.5	20.51	1.63e-10	15.3	6.52e-30	0.91
chr1-115	chr1	236803082	236803244	+	20.5	0.952	36	10.3	1	10.25	1.11e-07	30.17	4.84e-40	0.81
chr2-180	chr2	11761427	11761589	+	20.5	0.706	28	10.3	2	5.13	4.65e-05	20.89	1.62e-34	1.01
chr2-181	chr2	47420394	47420556	+	20.5	0.86	28	10.3	0.5	20.51	1.63e-10	22.4	1.48e-35	1.01
chr2-130	chr2	100497445	100497607	+	20.5	0.783	33	10.3	2	5.13	4.65e-05	24.41	7.59e-37	0.86
chr2-150	chr2	120480973	120481135	+	20.5	0.782	31	10.3	1	10.25	1.11e-07	19.03	2.97e-32	0.95
chr2-205	chr2	210306183	210306345	+	20.5	0.784	27	10.3	0.5	20.51	1.63e-10	16.84	2.53e-31	1.05
chr2-134	chr2	236057831	236057993	+	20.5	0.78	33	10.3	2	5.13	4.65e-05	17.66	5.03e-32	0.86
chr3-93	chr3	10990796	10990958	+	20.5	0.83	33	10.3	1	10.25	1.11e-07	25.26	2.32e-37	0.86
chr3-156	chr3	45550799	45550961	+	20.5	0.635	26	10.3	1	10.25	1.11e-07	12.71	3.29e-27	1.13
chr3-111	chr3	48569797	48569959	+	20.5	0.857	31	10.3	1	10.25	1.11e-07	29.36	1.26e-39	0.98
chr3-112	chr3	105167639	105167801	+	20.5	0.815	31	10.8	2	5.41	4.65e-05	22.4	1.48e-35	1.01
chr3-107	chr3	181440008	181440170	+	20.5	0.8	32	10.3	0.5	20.51	1.63e-10	12.27	1.03e-26	0.91
chr3-90	chr3	183543710	183543872	+	20.5	0.889	34	10.3	1	10.25	1.11e-07	27.5	1.22e-38	0.88
chr4-65	chr4	63536347	63536509	+	20.5	0.891	32	10.3	0.5	20.51	1.63e-10	19.57	1.51e-33	0.91
chr4-70	chr4	93971513	93971675	+	20.5	0.929	31	10.3	0.5	20.51	1.63e-10	22.17	2.11e-35	0.94
chr4-47	chr4	103748612	103748774	+	20.5	0.788	35	10.3	1	10.25	1.11e-07	20.89	1.62e-34	0.83
chr4-62	chr4	154125979	154126141	+	20.5	0.763	33	10.3	0.5	20.51	1.63e-10	14.29	6.43e-29	0.86
chr4-67	chr4	167917514	167917676	+	20.5	0.786	32	10.3	1	10.25	1.11e-07	21.09	1.17e-34	0.88
chr4-84	chr4	176626649	176626811	+	20.5	0.765	29	10.3	2	5.13	4.65e-05	13.09	1.22e-27	1.01
chr4-76	chr4	184644478	184644640	+	20.5	0.769	30	10.3	0.5	20.51	1.63e-10	21.3	8.34e-35	0.94
chr5-74	chr5	142563686	142563848	+	20.5	0.792	27	10.3	0.5	20.51	1.63e-10	28.59	3.18e-39	1.05
chr5-49	chr5	146258206	146258368	+	20.5	0.891	32	10.3	1	10.25	1.11e-07	25.86	1.03e-37	0.88
chr6-136	chr6	43142052	43142214	+	20.5	0.927	29	10.3	2	5.13	4.65e-05	23.36	3.47e-36	0.98
chr7-84	chr7	5742959	5743121	+	20.5	0.87	34	10.3	1	10.25	1.11e-07	20.89	1.62e-34	0.83
chr7-100	chr7	14249629	14249791	+	20.5	0.754	31	10.3	1	10.25	1.11e-07	21.09	1.17e-34	0.91
chr7-116	chr7	47574543	47574705	+	20.5	0.875	30	10.3	1	10.25	1.11e-07	17.52	6.62e-32	0.94
chr7-130	chr7	47866930	47867092	+	20.5	0.889	28	10.5	1	10.54	1.11e-07	22.4	1.48e-35	1.05
chr7-102	chr7	55757016	55757178	+	20.5	0.94	31	10.3	1	10.25	1.11e-07	38.8	7.19e-44	1.09
chr7-103	chr7	69427912	69428074	+	20.5	0.907	31	10.3	2	5.13	4.65e-05	27.85	7.85e-39	0.94
chr7-105	chr7	82011700	82011862	+	20.5	0.884	31	10.3	0.5	20.51	1.63e-10	31.04	1.81e-40	0.94
chr7-109	chr7	134855491	134855653	+	20.5	0.881	31	10.3	1	10.25	1.11e-07	42.6	2.7e-45	0.91
chr7-136	chr7	140340598	140340760	+	20.5	0.909	28	10.3	1	10.25	1.11e-07	26.82	2.91e-38	1.01
chr7-110	chr7	150065095	150065257	+	20.5	0.864	31	10.3	0.5	20.51	1.63e-10	23.21	3.91e-35	0.92
chr8-83	chr8	1845562	1845724	+	20.5	0.894	29	10.3	1	10.25	1.11e-07	15.63	3.17e-30	0.98
chr8-88	chr8	5605747	5605909	+	20.5	0.865	28	10.3	0.5	20.51	1.63e-10	19.4	2.06e-33	1.01
chr8-71	chr8	58779627	58779789	+	20.5	0.851	32	10.3	1	10.25	1.11e-07	25.56	1.55e-37	0.88
chr8-84	chr8	61925892	61926054	+	20.5	0.854	29	10.3	1	10.25	1.11e-07	19.06	3.77e-33	1.01
chr8-101	chr8	123801357	123801519	+	20.5	0.864	27	10.3	0.5	20.51	1.63e-10	24.14	1.12e-36	1.05
chr8-42	chr8	145840971	145841133	+	20.5	0.708	37	10.3	0.5	20.51	1.63e-10	13.25	8.17e-28	0.88
chr9-62	chr9	14395857	14396019	+	20.5	0.886	34	10.3	2	5.13	4.65e-05	25.26	2.32e-37	0.86
chr9-65	chr9	109383608	109383770	+	20.5	0.917	33	10.3	1	10.25	1.11e-07	23.36	3.47e-36	0.88
chr9-57	chr9	131400037	131400199	+	20.5	0.909	35	11.1	2	5.55	8.31e-06	29.36	1.26e-39	0.86
chr10-98	chr10	6205544	6205706	+	20.5	0.889	30	10.5	1	10.54	1.11e-07	24.14	1.12e-36	0.98
chr10-92	chr10	17686096	17686258	+	20.5	0.891	31	10.3	1	10.25	1.11e-07	22.63	1.04e-35	0.94
chr10-81	chr10	32038976	32039138	+	20.5	0.605	33	10.3	1	10.25	1.11e-07	12.49	5.86e-27	0.91
chr10-87	chr10	134058635	134058797	+	20.5	0.902	33	10.3	0.5	20.51	1.63e-10	38.12	1.34e-43	0.88
chr11-127	chr11	70244444	70244606	+	20.5	0.911	31	10.5	1	10.54	1.11e-07	31.04	1.81e-40	0.98
chr11-108	chr11	98671507	98671669	+	20.5	0.844	33	10.3	1	10.25	1.11e-07	25.26	2.32e-37	0.88
chr11-176	chr11	102322508	102322670	+	20.5	0.867	27	10.3	1	10.25	1.11e-07	22.63	1.04e-35	1.09
chr11-157	chr11	120421505	120421667	+	20.5	0.844	29	10.3	0.5	20.51	1.63e-10	25.56	1.55e-37	1.01
chr11-163	chr11	121612750	121612912	+	20.5	0.952	28	10.3	1	10.25	1.11e-07	17.52	6.62e-32	1.09
chr12-96	chr12	54318773	54318935	+	20.5	0.83	30	10.3	1	10.25	1.11e-07	22.17	2.11e-35	0.94
chr14-11	chr14	84925388	84925550	+	20.5	0.833	36	10.3	0.5	20.51	1.63e-10	30.6	2.98e-40	0.86
chr15-25	chr15	46570504	46570666	+	20.5	0.667	28	10.3	0.5	20.51	1.63e-10	23.62	2.39e-36	1.01
chr15-17	chr15	60643324	60643486	+	20.5	0.75	31	10.5	0.5	21.08	1.63e-10	28.93	2.33e-38	0.98
chr15-18	chr15	63477517	63477679	+	20.5	0.848	31	10.3	2	5.13	4.65e-05	29.75	9.11e-39	0.95
chr16-62	chr16	79006008	79006170	+	20.5	0.833	31	10.3	0.5	20.51	1.63e-10	36.21	8.07e-43	0.94
chr16-77	chr16	89296793	89296955	+	20.5	0.947	29	10.3	0.5	20.51	1.63e-10	57.17	8.39e-50	0.98
chr17-127	chr17	13413517	13413679	+	20.5	0.907	28	10.3	1	10.25	1.11e-07	22.17	2.11e-35	1.01
chr17-149	chr17	15554941	15555103	+	20.5	0.886	26	10.3	2	5.13	4.65e-05	19.72	5.45e-31	1.03
chr17-97	chr17	64941663	64941825	+	20.5	0.86	33	10.3	1	10.25	1.11e-07	13.01	1.5e-27	0.88
chr17-103	chr17	68903040	68903202	+	20.5	0.792	32	10.3	2	5.13	4.65e-05	19.57	1.51e-33	0.91
chr17-118	chr17	76223696	76223858	+	20.5	0.844	30	10.3	0.5	20.51	1.63e-10	18.73	6.82e-33	0.98
chr18-50	chr18	22636518	22636680	+	20.5	0.714	30	10.3	2	5.13	4.65e-05	29.36	1.26e-39	0.98
chr18-44	chr18	47099379	47099541	+	20.5	0.884	32	10.3	2	5.13	4.65e-05	27.16	1.89e-38	0.91
chr18-38	chr18	77337019	77337181	+	20.5	0.809	34	10.3	1	10.25	1.11e-07	31.49	1.1e-40	0.88
chr19-59	chr19	2749236	2749398	+	20.5	0.886	31	10.3	2	5.13	4.65e-05	37.46	2.46e-43	0.94
chr19-62	chr19	5080499	5080661	+	20.5	0.87	30	10.3	0.5	20.51	1.63e-10	27.16	1.89e-38	0.98
chr19-78	chr19	42676083	42676245	+	20.5	0.923	28	10.3	0.5	20.51	1.63e-10	28.54	3.7e-38	1.02
chr20-58	chr20	48883529	48883691	+	20.5	0.864	32	10.3	0.5	20.51	1.63e-10	28.59	3.18e-39	0.88
chr20-60	chr20	58151459	58151621	+	20.5	0.769	32	10.3	1	10.25	1.11e-07	19.4	2.06e-33	0.91
chr21-57	chr21	35986115	35986277	+	20.5	0.792	31	10.3	1	10.25	1.11e-07	12.21	1.25e-26	0.91
chr21-55	chr21	40852346	40852508	+	20.5	0.872	32	10.3	1	10.25	1.11e-07	17.81	3.81e-32	0.88
chr22-38	chr22	38412875	38413037	+	20.5	0.71	32	10.3	2	5.13	4.65e-05	11.74	4.46e-26	0.88
chr22-40	chr22	49315216	49315378	+	20.5	0.735	31	10.3	0.5	20.51	1.63e-10	20.89	1.62e-34	0.91
chrX-30	chrX	39812299	39812461	+	20.5	0.843	33	10.5	2	5.27	4.65e-05	33.95	7.94e-42	0.91
chrX-31	chrX	39945963	39946125	+	20.5	0.768	33	10.5	2	5.27	4.65e-05	26.82	2.91e-38	0.88
chr1-148	chr1	94312243	94312405	+	20	0.946	32	10	0.5	19.94	3.26e-09	14.47	2.48e-28	0.86
chr1-177	chr1	107600062	107600224	+	20	0.755	30	10	0.5	19.94	3.26e-09	23.73	1.86e-35	0.92
chr1-150	chr1	114447785	114447947	+	20	0.886	32	10	0.5	19.94	3.26e-09	26.74	3.36e-37	0.89
chr1-153	chr1	156830572	156830734	+	20	0.83	32	10	0.5	19.94	3.26e-09	28.93	2.33e-38	0.92
chr1-154	chr1	169074964	169075126	+	20	0.975	32	10	0.5	19.94	3.26e-09	22.23	1.65e-34	0.86
chr2-158	chr2	14813741	14813903	+	20	0.841	30	10	0.5	19.94	3.26e-09	23.73	1.86e-35	0.92
chr2-207	chr2	220376351	220376513	+	20	0.882	27	10	1	9.97	1.13e-06	12.82	6.45e-26	1.07
chr2-145	chr2	240829385	240829547	+	20	0.836	32	10	1	9.97	1.13e-06	35.2	2.92e-41	0.89
chr3-110	chr3	45624823	45624985	+	20	0.656	31	10	0.5	19.94	3.26e-09	11.65	6.24e-24	0.89
chr4-59	chr4	3178516	3178678	+	20	0.841	33	10	0.5	19.94	3.26e-09	27.79	9.1e-38	0.86
chr4-66	chr4	100389170	100389332	+	20	0.822	32	10	1	9.97	1.13e-06	19.2	2.2e-32	0.89
chr4-72	chr4	164629212	164629374	+	20	0.902	31	10	1	9.97	1.13e-06	20.94	1.01e-32	0.89
chr5-61	chr5	11386047	11386209	+	20	0.972	29	10	0.5	19.94	3.26e-09	16.76	1.97e-30	0.95
chr5-66	chr5	116598298	116598460	+	20	0.755	28	10	0.5	19.94	3.26e-09	24.28	8.65e-36	0.98
chr5-55	chr5	126626318	126626480	+	20	0.848	31	10	1	9.97	1.13e-06	18.37	9.61e-32	0.89
chr5-56	chr5	173472574	173472736	+	20	0.872	31	10	0.5	19.94	3.26e-09	23.47	2.7e-35	0.92
chr6-163	chr6	33663297	33663459	+	20	0.909	26	10	0.5	19.94	3.26e-09	29.34	1.46e-38	1.06
chr6-109	chr6	47890345	47890507	+	20	0.774	32	10	0.5	19.94	3.26e-09	20.71	1.78e-33	0.92
chr6-122	chr6	90193176	90193338	+	20	0.793	31	10	0.5	19.94	3.26e-09	19.74	8.76e-33	0.95
chr6-114	chr6	112883545	112883707	+	20	0.818	32	10	1	9.97	1.13e-06	17.46	5.17e-31	0.86
chr7-117	chr7	110448621	110448783	+	20	0.755	30	10	0.5	19.94	3.26e-09	25.76	1.18e-36	0.92
chr7-96	chr7	158768703	158768865	+	20	0.812	32	10	0.5	19.94	3.26e-09	18.21	1.28e-31	0.89
chr8-65	chr8	42698472	42698634	+	20	0.864	33	10.3	2	5.13	4.65e-05	24.28	8.65e-36	0.86
chr8-68	chr8	97532909	97533071	+	20	0.769	33	10	0.5	19.94	3.26e-09	24	1.27e-35	0.86
chr8-56	chr8	99057800	99057962	+	20	0.905	35	10	1	9.97	1.13e-06	20.91	1.28e-33	0.83
chr9-118	chr9	45352556	45352718	+	20	0.761	25	10	1	9.97	1.13e-06	17.6	3.93e-31	1.1
chr9-70	chr9	116231456	116231618	+	20	0.947	32	10	1	9.97	1.13e-06	27.43	1.42e-37	0.86
chr9-115	chr9	116880609	116880771	+	20	0.864	26	10	0.5	19.94	3.26e-09	20.91	1.28e-33	1.06
chr9-84	chr9	120165974	120166136	+	20	0.822	30	10	1	9.97	1.13e-06	17.54	3.08e-30	0.92
chr9-89	chr9	121658518	121658680	+	20	0.774	29	10	1	9.97	1.13e-06	21.34	6.56e-34	0.98
chr9-66	chr9	139760674	139760836	+	20	0.83	33	10.5	1	10.54	1.11e-07	19.93	6.41e-33	0.89
chr10-103	chr10	3612549	3612711	+	20	0.878	29	10	0.5	19.94	3.26e-09	27.08	2.19e-37	0.95
chr10-99	chr10	13726395	13726557	+	20	0.881	30	10	0.5	19.94	3.26e-09	29.34	1.46e-38	0.92
chr10-88	chr10	14667498	14667660	+	20	0.667	32	10	0.5	19.94	3.26e-09	13.28	3.98e-27	0.92
chr10-93	chr10	25402709	25402871	+	20	0.947	31	10	0.5	19.94	3.26e-09	24.43	6.69e-35	0.89
chr10-106	chr10	104421055	104421217	+	20	0.837	29	10	0.5	19.94	3.26e-09	21.55	4.68e-34	1.02
chr11-107	chr11	95071578	95071740	+	20	0.841	33	10.3	2	5.13	4.65e-05	15.91	7.01e-29	0.86
chr11-93	chr11	111506487	111506649	+	20	0.889	36	10	0.5	19.94	3.26e-09	16.9	1.51e-30	0.83
chr12-124	chr12	94821353	94821515	+	20	0.667	27	10	1	9.97	1.13e-06	18.53	7.19e-32	1.06
chr13-44	chr13	111050202	111050364	+	20	0.951	29	10	1	9.97	1.13e-06	28.16	5.82e-38	0.95
chr14-20	chr14	24020925	24021087	+	20	0.949	30	10	0.5	19.94	3.26e-09	31.06	2.11e-39	0.95
chr14-16	chr14	77296555	77296717	+	20	0.886	31	10.3	1	10.25	1.11e-07	28.45	5e-36	0.89
chr14-14	chr14	104009123	104009285	+	20	0.778	32	10.3	0.5	20.51	1.63e-10	19.73	6.91e-32	0.92
chr14-23	chr14	105066745	105066907	+	20	0.902	29	10	0.5	19.94	3.26e-09	22.55	9.09e-34	0.95
chr15-16	chr15	70404083	70404245	+	20	0.808	32	10	1	9.97	1.13e-06	35.2	2.92e-41	0.89
chr16-66	chr16	13874326	13874488	+	20	0.932	30	10	1	9.97	1.13e-06	25.65	1.36e-35	0.99
chr16-51	chr16	19180298	19180460	+	20	0.857	34	10	0.5	19.94	3.26e-09	31.09	2.46e-38	0.81
chr17-137	chr17	8090834	8090996	+	20	0.8	27	10	1	9.97	1.13e-06	10.46	8.67e-24	1.06
chr17-105	chr17	19896264	19896426	+	20	0.875	31	10	0.5	19.94	3.26e-09	24	1.27e-35	0.95
chr17-100	chr17	38703710	38703872	+	20	0.75	32	10	0.5	19.94	3.26e-09	19.92	5.06e-32	0.92
chr17-116	chr17	44028478	44028640	+	20	0.872	30	10.5	0.5	21.08	1.63e-10	19.56	1.19e-32	0.95
chr17-107	chr17	70695643	70695805	+	20	0.82	31	10	1	9.97	1.13e-06	17.03	1.16e-30	0.89
chr18-54	chr18	38157279	38157441	+	20	0.844	29	10	1	9.97	1.13e-06	12.65	1.95e-26	0.95
chr18-45	chr18	48323611	48323773	+	20	0.826	32	10	1	9.97	1.13e-06	22.71	8.11e-35	0.89
chr19-76	chr19	13803062	13803224	+	20	0.886	28	10	0.5	19.94	3.26e-09	26.4	5.14e-37	0.98
chr19-85	chr19	35925431	35925593	+	20	0.923	26	10	0.5	19.94	3.26e-09	26.08	7.81e-37	1.06
chr21-68	chr21	16510941	16511103	+	20	0.864	28	10	0.5	19.94	3.26e-09	17.94	1.05e-29	0.96
chr21-66	chr21	33373766	33373928	+	20	0.841	29	10	1	9.97	1.13e-06	18.69	5.37e-32	0.95
chr21-56	chr21	41524632	41524794	+	20	0.731	32	10	0.5	19.94	3.26e-09	14.87	9.99e-29	0.89
chr22-37	chr22	22044632	22044794	+	20	0.841	32	10	0.5	19.94	3.26e-09	41.42	1.15e-43	0.86
chrX-40	chrX	94105908	94106070	+	20	0.848	30	10.3	0.5	20.51	1.63e-10	35.8	1.65e-41	0.95
chrX-55	chrX	119861507	119861669	+	20	0.86	26	10	0.5	19.94	3.26e-09	36.42	9.22e-42	1.1
chr1-168	chr1	6445169	6445331	+	19.4	0.841	30	9.7	1	9.68	1.13e-06	31.09	2.46e-38	0.92
chr1-246	chr1	10854072	10854234	+	19.4	0.923	25	9.7	0.5	19.37	3.26e-09	25.33	2.04e-35	1.07
chr1-144	chr1	15796377	15796539	+	19.4	0.632	32	9.7	1	9.68	1.13e-06	25.33	2.04e-35	0.83
chr1-171	chr1	31198688	31198850	+	19.4	0.921	30	9.7	1	9.68	1.13e-06	15.43	1.86e-28	0.92
chr1-160	chr1	41469557	41469719	+	19.4	0.872	31	9.7	0.5	19.37	3.26e-09	20.94	1.01e-32	0.92
chr1-180	chr1	160277330	160277492	+	19.4	0.907	30	9.7	0.5	19.37	3.26e-09	29.31	1.7e-37	0.92
chr1-193	chr1	203641605	203641767	+	19.4	0.946	29	9.7	0.5	19.37	3.26e-09	19.92	5.06e-32	0.95
chr2-195	chr2	31289176	31289338	+	19.4	0.902	27	9.7	1	9.68	1.13e-06	30.17	6.56e-38	0.99
chr2-139	chr2	74229737	74229899	+	19.4	0.75	32	9.7	0.5	19.37	3.26e-09	17.54	3.08e-30	0.86
chr2-186	chr2	120014065	120014227	+	19.4	0.788	28	9.7	0.5	19.37	3.26e-09	21.15	7.24e-33	0.99
chr2-175	chr2	142314042	142314204	+	19.4	0.8	29	9.7	0.5	19.37	3.26e-09	15.43	1.86e-28	0.99
chr2-132	chr2	201729288	201729450	+	19.4	0.881	33	9.7	0.5	19.37	3.26e-09	18.65	4.23e-31	0.83
chr3-141	chr3	13120154	13120316	+	19.4	0.82	27	9.7	1	9.68	1.13e-06	23.05	4.41e-34	1.02
chr3-154	chr3	16343753	16343915	+	19.4	0.897	26	9.7	1	9.68	1.13e-06	23.05	4.41e-34	1.07
chr3-142	chr3	17981425	17981587	+	19.4	0.796	27	9.7	1	9.68	1.13e-06	13.24	2.38e-26	0.99
chr3-95	chr3	35700310	35700472	+	19.4	0.755	33	10	0.5	19.94	3.26e-09	20.73	1.4e-32	0.83
chr3-130	chr3	105221289	105221451	+	19.4	0.851	29	9.7	0.5	19.37	3.26e-09	18.65	4.23e-31	0.95
chr3-137	chr3	121553987	121554149	+	19.4	0.973	28	9.7	0.5	19.37	3.26e-09	24.72	4.53e-35	0.95
chr3-106	chr3	140151228	140151390	+	19.4	0.746	32	9.7	0.5	19.37	3.26e-09	22.38	1.02e-32	0.83
chr4-69	chr4	79697420	79697582	+	19.4	0.897	31	9.7	1	9.68	1.13e-06	20.94	1.01e-32	0.86
chr4-75	chr4	169424136	169424298	+	19.4	0.787	30	9.7	1	9.68	1.13e-06	21.37	5.17e-33	0.89
chr5-51	chr5	61627856	61628018	+	19.4	0.75	31	9.7	0.5	19.37	3.26e-09	20.32	2.68e-32	0.89
chr5-73	chr5	108965874	108966036	+	19.4	0.878	27	9.7	0.5	19.37	3.26e-09	41.88	1.26e-42	0.99
chr5-54	chr5	126253719	126253881	+	19.4	0.837	31	9.7	0.5	19.37	3.26e-09	21.6	3.68e-33	0.89
chr5-64	chr5	176525529	176525691	+	19.4	0.783	29	9.7	0.5	19.37	3.26e-09	50.05	3.36e-45	0.92
chr7-112	chr7	1287537	1287699	+	19.4	0.972	30	9.7	1	9.68	1.13e-06	28.9	2.71e-37	0.89
chr7-159	chr7	10161328	10161490	+	19.4	0.878	25	9.7	0.5	19.37	3.26e-09	13.37	9.43e-26	1.07
chr7-114	chr7	42191172	42191334	+	19.4	0.87	30	9.7	0.5	19.37	3.26e-09	25.97	9e-36	0.92
chr7-83	chr7	129381819	129381981	+	19.4	0.776	35	9.7	1	9.68	1.13e-06	25.65	1.36e-35	0.78
chr7-111	chr7	155276692	155276854	+	19.4	0.864	31	9.7	1	9.68	1.13e-06	28.5	4.3e-37	0.92
chr8-70	chr8	9176893	9177055	+	19.4	0.86	32	10.3	2	5.13	4.65e-05	20.94	1.01e-32	0.89
chr8-105	chr8	10916911	10917073	+	19.4	0.923	26	9.7	1	9.68	1.13e-06	41.04	2.47e-42	1.11
chr8-102	chr8	129806678	129806840	+	19.4	0.75	27	9.7	1	9.68	1.13e-06	21.15	7.24e-33	0.99
chr8-87	chr8	137035507	137035669	+	19.4	0.8	29	10	0.5	19.94	3.26e-09	16.16	4.26e-29	0.95
chr9-94	chr9	693252	693414	+	19.4	0.9	28	9.7	0.5	19.37	3.26e-09	22.06	1.84e-33	0.99
chr9-82	chr9	74427498	74427660	+	19.4	0.792	30	9.7	0.5	19.37	3.26e-09	36	1.89e-40	0.89
chr9-85	chr9	129858646	129858808	+	19.4	0.687	30	10	1	9.97	1.13e-06	13.86	5.52e-27	0.95
chr9-78	chr9	132625472	132625634	+	19.4	0.844	31	9.7	1	9.68	1.13e-06	12.59	1.16e-25	0.86
chr10-91	chr10	4358428	4358590	+	19.4	0.85	31	9.7	1	9.68	1.13e-06	24.43	6.69e-35	0.86
chr10-104	chr10	7029706	7029868	+	19.4	0.814	29	9.7	0.5	19.37	3.26e-09	25.33	2.04e-35	0.92
chr10-126	chr10	104420604	104420766	+	19.4	0.881	27	9.7	0.5	19.37	3.26e-09	20.12	3.69e-32	0.99
chr11-143	chr11	116372041	116372203	+	19.4	0.895	30	9.7	0.5	19.37	3.26e-09	19.73	6.91e-32	0.89
chr11-146	chr11	131148610	131148772	+	19.4	0.778	30	9.7	0.5	19.37	3.26e-09	18.82	3.15e-31	0.89
chr11-148	chr11	133218156	133218318	+	19.4	0.87	30	9.7	0.5	19.37	3.26e-09	14.98	4.77e-28	0.92
chr12-94	chr12	6662388	6662550	+	19.4	0.9	30	9.7	1	9.68	1.13e-06	17.84	1.77e-30	0.92
chr12-91	chr12	30124537	30124699	+	19.4	0.87	31	9.7	0.5	19.37	3.26e-09	21.6	3.68e-33	0.92
chr12-93	chr12	110924381	110924543	+	19.4	0.881	31	9.7	1	9.68	1.13e-06	23.58	2.1e-34	0.89
chr14-27	chr14	59656764	59656926	+	19.4	0.804	27	9.7	0.5	19.37	3.26e-09	28.5	4.3e-37	1.02
chr14-21	chr14	65039924	65040086	+	19.4	0.925	29	9.7	0.5	19.37	3.26e-09	52.61	6.34e-46	0.95
chr15-23	chr15	99503844	99504006	+	19.4	0.923	29	9.7	0.5	19.37	3.26e-09	51.3	1.48e-45	0.95
chr18-47	chr18	40194619	40194781	+	19.4	0.844	31	9.7	0.5	19.37	3.26e-09	24.14	9.85e-35	0.92
chr18-40	chr18	42324977	42325139	+	19.4	0.83	33	9.7	0.5	19.37	3.26e-09	16.28	3.31e-29	0.83
chr18-36	chr18	55447640	55447802	+	19.4	0.833	34	9.7	0.5	19.37	3.26e-09	21.37	5.17e-33	0.83
chr19-67	chr19	13275439	13275601	+	19.4	0.792	29	10	1	9.97	1.13e-06	19.73	6.91e-32	0.95
chr19-68	chr19	16698997	16699159	+	19.4	0.872	29	9.7	1	9.68	1.13e-06	27.36	1.64e-36	0.92
chr20-76	chr20	33951156	33951318	+	19.4	0.919	27	9.7	0.5	19.37	3.26e-09	19.73	6.91e-32	0.99
chr20-61	chr20	60943271	60943433	+	19.4	0.81	32	9.7	0.5	19.37	3.26e-09	20.12	2.91e-31	0.83
chr21-59	chr21	46701348	46701510	+	19.4	0.854	31	9.7	0.5	19.37	3.26e-09	23.05	4.41e-34	0.86
chr22-39	chr22	18397393	18397555	+	19.4	0.851	31	9.7	0.5	19.37	3.26e-09	18.49	5.66e-31	0.89
chrX-38	chrX	9506823	9506985	+	19.4	0.841	30	9.7	0.5	19.37	3.26e-09	30.63	4.03e-38	0.95
chr1-202	chr1	27831745	27831907	+	18.8	0.83	28	9.4	1	9.4	1.13e-06	36.21	2.16e-39	0.96
chr1-158	chr1	32277287	32277449	+	18.8	0.95	31	9.4	1	9.4	1.13e-06	26.91	2.93e-35	0.89
chr1-128	chr1	49076577	49076739	+	18.8	0.683	34	9.7	1	9.68	1.13e-06	14.52	4.31e-26	0.86
chr1-181	chr1	175463266	175463428	+	18.8	0.833	30	9.4	1	9.4	1.13e-06	19.92	3.99e-31	0.89
chr2-165	chr2	6777651	6777813	+	18.8	0.778	29	9.4	0.5	18.8	3.26e-09	16.65	7.11e-28	0.96
chr2-194	chr2	16154290	16154452	+	18.8	0.778	27	9.4	1	9.4	1.13e-06	9.09	1.02e-20	0.96
chr2-136	chr2	23260716	23260878	+	18.8	0.76	32	9.4	0.5	18.8	3.26e-09	25.86	1.04e-34	0.83
chr2-182	chr2	54198181	54198343	+	18.8	0.878	28	9.4	0.5	18.8	3.26e-09	19.34	1.01e-30	0.96
chr2-199	chr2	85969314	85969476	+	18.8	0.822	27	9.4	0.5	18.8	3.26e-09	19.72	5.45e-31	0.96
chr2-177	chr2	152643089	152643251	+	18.8	0.952	29	9.4	1	9.4	1.13e-06	25.21	2.34e-34	0.96
chr2-239	chr2	188482044	188482206	+	18.8	0.919	25	9.4	1	9.4	1.13e-06	13.1	1.74e-25	1.03
chr2-189	chr2	218142624	218142786	+	18.8	0.875	28	9.4	0.5	18.8	3.26e-09	25.21	2.34e-34	0.92
chr2-223	chr2	219824277	219824439	+	18.8	0.878	26	9.4	0.5	18.8	3.26e-09	18.79	2.48e-30	0.99
chr3-115	chr3	18265088	18265250	+	18.8	0.854	30	9.4	0.5	18.8	3.26e-09	25.21	2.34e-34	0.86
chr3-116	chr3	33188463	33188625	+	18.8	0.864	30	9.4	0.5	18.8	3.26e-09	23.99	1.12e-33	0.89
chr3-134	chr3	41240534	41240696	+	18.8	0.795	28	9.4	1	9.4	1.13e-06	17.32	3.16e-29	0.92
chr3-128	chr3	55519156	55519318	+	18.8	0.921	29	9.4	0.5	18.8	3.26e-09	16.06	3.29e-28	0.92
chr3-104	chr3	86683720	86683882	+	18.8	0.844	32	9.4	0.5	18.8	3.26e-09	16.32	1.98e-28	0.86
chr3-138	chr3	159918305	159918467	+	18.8	0.905	28	9.4	0.5	18.8	3.26e-09	26.55	4.49e-35	0.99
chr4-87	chr4	16069088	16069250	+	18.8	0.696	28	9.4	1	9.4	1.13e-06	18.79	2.48e-30	0.99
chr4-60	chr4	26531204	26531366	+	18.8	0.857	33	9.7	0.5	19.37	3.26e-09	23.43	2.38e-33	0.81
chr4-96	chr4	95381018	95381180	+	18.8	0.93	27	9.4	0.5	18.8	3.26e-09	18.1	7.89e-30	0.99
chr4-91	chr4	144333004	144333166	+	18.8	0.844	28	9.4	1	9.4	1.13e-06	15.09	2.27e-27	0.92
chr4-101	chr4	189582123	189582285	+	18.8	0.809	27	9.7	0.5	19.37	3.26e-09	20.53	1.53e-31	0.99
chr5-46	chr5	71904250	71904412	+	18.8	0.902	32	9.4	0.5	18.8	3.26e-09	24.89	3.49e-34	0.83
chr5-65	chr5	97334758	97334920	+	18.8	0.947	28	9.4	0.5	18.8	3.26e-09	32.12	1.04e-37	0.96
chr5-58	chr5	125790001	125790163	+	18.8	0.884	30	9.4	0.5	18.8	3.26e-09	21.19	5.7e-32	0.92
chr6-170	chr6	30849784	30849946	+	18.8	0.854	25	9.4	0.5	18.8	3.26e-09	11.38	1.25e-23	1.03
chr6-162	chr6	31926871	31927033	+	18.8	0.881	26	9.4	1	9.4	1.13e-06	37.58	6.59e-40	0.99
chr6-129	chr6	41040339	41040501	+	18.8	0.795	30	9.4	0.5	18.8	3.26e-09	21.41	4.07e-32	0.86
chr6-139	chr6	110417142	110417304	+	18.8	0.854	29	9.4	0.5	18.8	3.26e-09	17.78	1.39e-29	0.92
chr6-156	chr6	114147067	114147229	+	18.8	0.923	27	9.4	1	9.4	1.13e-06	23.71	1.64e-33	0.96
chr6-141	chr6	137283943	137284105	+	18.8	0.8	29	9.4	1	9.4	1.13e-06	25.21	2.34e-34	0.92
chr6-125	chr6	169650819	169650981	+	18.8	0.907	31	9.4	1	9.4	1.13e-06	17.17	4.14e-29	0.89
chr7-146	chr7	192162	192324	+	18.8	0.875	26	9.4	0.5	18.8	3.26e-09	21.19	5.7e-32	0.99
chr7-138	chr7	20554024	20554186	+	18.8	0.884	27	9.4	1	9.4	1.13e-06	15.81	5.4e-28	1.03
chr7-125	chr7	128454696	128454858	+	18.8	0.923	29	9.4	0.5	18.8	3.26e-09	39.41	2.15e-39	0.96
chr7-169	chr7	129794365	129794527	+	18.8	0.833	25	9.4	1	9.4	1.13e-06	35.56	3.86e-39	1.12
chr7-128	chr7	139337964	139338126	+	18.8	0.892	29	9.4	1	9.4	1.13e-06	28.05	7.85e-36	0.89
chr8-143	chr8	8256318	8256480	+	18.8	0.949	23	9.4	0.5	18.8	3.26e-09	26.2	6.84e-35	1.12
chr8-78	chr8	64564637	64564799	+	18.8	0.878	30	9.4	1	9.4	1.13e-06	22.38	1.02e-32	0.86
chr8-91	chr8	67358554	67358716	+	18.8	0.9	28	9.4	0.5	18.8	3.26e-09	28.05	7.85e-36	0.92
chr8-135	chr8	116441468	116441630	+	18.8	0.919	24	9.4	1	9.4	1.13e-06	22.38	1.02e-32	1.07
chr9-98	chr9	34498593	34498755	+	18.8	0.787	27	9.4	0.5	18.8	3.26e-09	19.15	1.37e-30	0.99
chr9-67	chr9	73035820	73035982	+	18.8	0.973	32	9.4	1	9.4	1.13e-06	16.94	4.21e-28	0.83
chr9-109	chr9	73216807	73216969	+	18.8	0.804	26	9.4	0.5	18.8	3.26e-09	18.22	4.67e-29	1.03
chr9-111	chr9	95709614	95709776	+	18.8	0.895	26	9.4	1	9.4	1.13e-06	28.86	3.16e-36	0.99
chr9-95	chr9	100745452	100745614	+	18.8	0.868	28	9.4	0.5	18.8	3.26e-09	14.64	5.71e-27	0.92
chr10-112	chr10	15777907	15778069	+	18.8	0.85	28	9.4	1	9.4	1.13e-06	34.94	6.8e-39	0.96
chr10-125	chr10	98176486	98176648	+	18.8	0.886	27	9.4	1	9.4	1.13e-06	18.97	1.84e-30	0.99
chr11-194	chr11	568568	568730	+	18.8	0.872	25	9.4	0.5	18.8	3.26e-09	43.29	6.9e-42	1.07
chr11-123	chr11	9253434	9253596	+	18.8	0.736	31	9.7	0.5	19.37	3.26e-09	14.02	2.16e-26	0.86
chr11-218	chr11	65341667	65341829	+	18.8	0.85	24	9.4	1	9.4	1.13e-06	15.44	1.12e-27	1.07
chr11-144	chr11	121570423	121570585	+	18.8	0.685	30	9.4	1	9.4	1.13e-06	9.7	5.96e-21	0.92
chr11-149	chr11	133679439	133679601	+	18.8	0.897	30	9.4	0.5	18.8	3.26e-09	9.96	6.89e-22	0.92
chr12-90	chr12	29725587	29725749	+	18.8	0.787	31	9.4	1	9.4	1.13e-06	20.96	7.96e-32	0.86
chr12-120	chr12	49473669	49473831	+	18.8	0.943	27	9.4	0.5	18.8	3.26e-09	32.65	6.15e-38	0.96
chr12-97	chr12	55382345	55382507	+	18.8	0.891	30	9.4	0.5	18.8	3.26e-09	24.29	7.63e-34	0.96
chr12-98	chr12	113334367	113334529	+	18.8	0.864	30	9.4	0.5	18.8	3.26e-09	19.72	5.45e-31	0.89
chr12-115	chr12	124992358	124992520	+	18.8	0.857	28	9.4	0.5	18.8	3.26e-09	24.59	5.17e-34	0.92
chr13-40	chr13	31736404	31736566	+	18.8	0.929	30	9.4	1	9.4	1.13e-06	18.27	5.93e-30	0.89
chr13-38	chr13	103241787	103241949	+	18.8	0.672	31	9.4	1	9.4	1.13e-06	15.09	2.27e-27	0.86
chr14-24	chr14	42079199	42079361	+	18.8	0.9	28	9.4	0.5	18.8	3.26e-09	21.89	2.05e-32	0.92
chr14-28	chr14	63671502	63671664	+	18.8	0.844	27	9.4	1	9.4	1.13e-06	25.86	1.04e-34	0.99
chr14-17	chr14	77330227	77330389	+	18.8	0.84	31	9.4	1	9.4	1.13e-06	25.53	1.56e-34	0.89
chr15-44	chr15	75986838	75987000	+	18.8	0.661	23	9.4	0.5	18.8	3.26e-09	15.93	4.21e-28	1.17
chr16-55	chr16	57673240	57673402	+	18.8	0.86	33	9.7	1	9.68	1.13e-06	21.41	4.07e-32	0.86
chr16-79	chr16	75525828	75525990	+	18.8	0.745	28	9.4	0.5	18.8	3.26e-09	30.64	4.69e-37	0.96
chr16-70	chr16	82667656	82667818	+	18.8	0.943	30	9.4	1	9.4	1.13e-06	51.07	3.34e-44	0.86
chr17-135	chr17	707959	708121	+	18.8	0.857	27	9.4	0.5	18.8	3.26e-09	36.21	2.16e-39	1.03
chr17-126	chr17	8191966	8192128	+	18.8	0.95	28	9.4	0.5	18.8	3.26e-09	23.16	3.44e-33	0.96
chr17-113	chr17	20059294	20059456	+	18.8	0.837	30	9.4	1	9.4	1.13e-06	20.53	1.53e-31	0.89
chr18-58	chr18	53010869	53011031	+	18.8	0.818	27	9.4	1	9.4	1.13e-06	11	3.47e-23	0.99
chr20-83	chr20	62777820	62777982	+	18.8	0.902	26	9.4	0.5	18.8	3.26e-09	11.71	5.22e-24	1.07
chr22-43	chr22	30100921	30101083	+	18.8	0.72	28	9.4	1	9.4	1.13e-06	9.48	2.94e-21	0.96
chrX-44	chrX	9867763	9867925	+	18.8	0.814	28	9.4	1	9.4	1.13e-06	14.54	7.16e-27	0.92
chrX-43	chrX	40943787	40943949	+	18.8	0.822	29	9.7	0.5	19.37	3.26e-09	19.52	7.43e-31	0.92
chrX-48	chrX	111080612	111080774	+	18.8	0.857	28	9.4	0.5	18.8	3.26e-09	33.88	2.38e-37	0.99
chr1-203	chr1	61369801	61369963	+	18.2	0.767	28	9.1	0.5	18.23	3.26e-09	11.7	2.56e-23	0.92
chr1-162	chr1	90308819	90308981	+	18.2	0.714	31	9.4	1	9.4	1.13e-06	14.52	4.31e-26	0.86
chr1-240	chr1	208825681	208825843	+	18.2	0.8	26	9.1	0.5	18.23	3.26e-09	24.76	3.99e-33	0.99
chr2-260	chr2	6221541	6221703	+	18.2	0.878	23	9.1	0.5	18.23	3.26e-09	13.23	6.92e-25	1.12
chr2-157	chr2	7571262	7571424	+	18.2	0.769	30	9.1	1	9.11	1.13e-06	18.57	2.62e-29	0.92
chr2-224	chr2	10036491	10036653	+	18.2	0.729	25	9.1	0.5	18.23	3.26e-09	16.23	1.53e-27	1.03
chr2-215	chr2	71295646	71295808	+	18.2	0.868	26	9.1	1	9.11	1.13e-06	20.54	1.21e-30	0.99
chr2-162	chr2	127830682	127830844	+	18.2	0.895	30	9.1	1	9.11	1.13e-06	40.23	1.13e-39	0.86
chr2-173	chr2	135169201	135169363	+	18.2	0.864	29	9.1	0.5	18.23	3.26e-09	10.55	5.27e-22	0.96
chr2-176	chr2	142448323	142448485	+	18.2	0.914	29	9.1	0.5	18.23	3.26e-09	19.31	7.96e-30	0.89
chr2-152	chr2	155137134	155137296	+	18.2	0.872	31	9.1	0.5	18.23	3.26e-09	19.29	6.28e-29	0.86
chr2-179	chr2	220381688	220381850	+	18.2	0.917	29	9.1	0.5	18.23	3.26e-09	13.79	1.99e-25	0.89
chr2-190	chr2	231889001	231889163	+	18.2	0.82	28	9.1	0.5	18.23	3.26e-09	20.12	2.3e-30	0.99
chr3-133	chr3	35814269	35814431	+	18.2	0.884	28	9.1	0.5	18.23	3.26e-09	25.08	2.68e-33	0.96
chr3-148	chr3	73487073	73487235	+	18.2	0.829	27	9.1	0.5	18.23	3.26e-09	19.51	5.86e-30	0.99
chr3-171	chr3	115806354	115806516	+	18.2	0.85	25	9.1	0.5	18.23	3.26e-09	20.54	1.21e-30	1.07
chr3-121	chr3	156293519	156293681	+	18.2	0.83	30	9.1	1	9.11	1.13e-06	19.12	1.08e-29	0.96
chr3-177	chr3	193942816	193942978	+	18.2	0.825	25	9.1	0.5	18.23	3.26e-09	24.45	5.91e-33	1.03
chr4-85	chr4	2538059	2538221	+	18.2	0.892	28	9.1	1	9.11	1.13e-06	31.15	3.33e-36	0.92
chr4-103	chr4	14879679	14879841	+	18.2	0.919	26	9.1	0.5	18.23	3.26e-09	36.44	2.48e-38	0.99
chr4-80	chr4	26994668	26994830	+	18.2	0.731	29	9.1	1	9.11	1.13e-06	13.7	2.46e-25	0.89
chr4-81	chr4	53156732	53156894	+	18.2	0.827	29	9.1	0.5	18.23	3.26e-09	15.09	1.37e-26	0.92
chr4-90	chr4	140656071	140656233	+	18.2	0.844	28	9.1	1	9.11	1.13e-06	24.45	5.91e-33	0.96
chr5-62	chr5	39109211	39109373	+	18.2	0.914	29	9.1	1	9.11	1.13e-06	18.57	2.62e-29	0.89
chr5-69	chr5	56469426	56469588	+	18.2	0.973	27	9.1	1	9.11	1.13e-06	23.84	1.27e-32	0.99
chr6-107	chr6	2038356	2038518	+	18.2	0.872	32	9.1	1	9.11	1.13e-06	18.71	1.54e-28	0.83
chr6-133	chr6	9564471	9564633	+	18.2	0.9	29	9.1	1	9.11	1.13e-06	27.59	1.42e-34	0.92
chr6-154	chr6	52149741	52149903	+	18.2	0.814	27	9.1	1	9.11	1.13e-06	20.99	6.28e-31	0.96
chr6-174	chr6	80334343	80334505	+	18.2	0.914	25	9.1	1	9.11	1.13e-06	35.11	7.83e-38	1.03
chr6-155	chr6	82767582	82767744	+	18.2	0.846	27	9.1	0.5	18.23	3.26e-09	18.9	1.15e-28	0.96
chr6-151	chr6	127587932	127588094	+	18.2	0.805	28	9.1	1	9.11	1.13e-06	19.31	7.96e-30	0.92
chr6-168	chr6	165115234	165115396	+	18.2	0.75	26	9.1	1	9.11	1.13e-06	11.85	1.79e-23	0.99
chr7-121	chr7	37047019	37047181	+	18.2	0.737	29	9.1	1	9.11	1.13e-06	5.91	6.14e-15	0.92
chr7-132	chr7	68149371	68149533	+	18.2	0.867	28	9.1	1	9.11	1.13e-06	12.22	7.15e-24	0.92
chr7-107	chr7	108363808	108363970	+	18.2	0.905	31	9.1	0.5	18.23	3.26e-09	31.15	3.33e-36	0.89
chr7-126	chr7	132511041	132511203	+	18.2	0.822	29	9.1	0.5	18.23	3.26e-09	20.12	2.3e-30	0.99
chr7-196	chr7	137638417	137638579	+	18.2	0.868	23	9.1	0.5	18.23	3.26e-09	23.84	1.27e-32	1.12
chr8-90	chr8	18953305	18953467	+	18.2	0.773	28	9.1	0.5	18.23	3.26e-09	17.88	8.22e-29	0.92
chr8-75	chr8	130694247	130694409	+	18.2	0.786	31	9.1	0.5	18.23	3.26e-09	27.59	1.42e-34	0.86
chr9-90	chr9	121940088	121940250	+	18.2	0.776	29	9.1	1	9.11	1.13e-06	14.97	1.73e-26	0.92
chr10-120	chr10	560027	560189	+	18.2	0.822	27	9.1	0.5	18.23	3.26e-09	11.43	5.16e-23	0.99
chr10-111	chr10	11316448	11316610	+	18.2	0.786	28	9.1	0.5	18.23	3.26e-09	17.72	1.09e-28	0.96
chr10-89	chr10	29057302	29057464	+	18.2	0.814	32	9.1	1	9.11	1.13e-06	23.55	1.86e-32	0.83
chr10-116	chr10	50290879	50291041	+	18.2	0.946	28	9.1	0.5	18.23	3.26e-09	21.95	1.61e-31	0.99
chr10-145	chr10	120233755	120233917	+	18.2	0.83	25	9.1	1	9.11	1.13e-06	15.45	6.73e-27	1.03
chr10-131	chr10	122489187	122489349	+	18.2	0.825	26	9.1	0.5	18.23	3.26e-09	27.99	9.12e-35	0.99
chr11-166	chr11	16169807	16169969	+	18.2	0.672	27	9.1	1	9.11	1.13e-06	10.55	5.27e-22	1.03
chr11-152	chr11	33723450	33723612	+	18.2	0.892	29	9.1	0.5	18.23	3.26e-09	12.62	2.77e-24	0.89
chr11-170	chr11	45918351	45918513	+	18.2	0.636	27	9.1	0.5	18.23	3.26e-09	12.46	4.06e-24	0.99
chr11-188	chr11	76777911	76778073	+	18.2	0.865	26	9.1	1	9.11	1.13e-06	17.09	3.23e-28	0.99
chr11-274	chr11	78831131	78831293	+	18.2	0.825	22	9.1	1	9.11	1.13e-06	15.7	4.15e-27	1.17
chr11-205	chr11	111140078	111140240	+	18.2	0.761	25	9.1	0.5	18.23	3.26e-09	17.88	8.22e-29	1.07
chr12-131	chr12	16684676	16684838	+	18.2	0.878	26	9.1	0.5	18.23	3.26e-09	17.88	8.22e-29	0.99
chr12-119	chr12	27703101	27703263	+	18.2	0.878	27	9.1	0.5	18.23	3.26e-09	13.32	5.64e-25	0.96
chr12-106	chr12	41010956	41011118	+	18.2	0.846	28	9.1	1	9.11	1.13e-06	10.38	8.44e-22	0.92
chr12-122	chr12	54718814	54718976	+	18.2	0.875	27	9.1	1	9.11	1.13e-06	29.71	1.44e-35	0.99
chr12-113	chr12	114624577	114624739	+	18.2	0.761	28	9.1	1	9.11	1.13e-06	16.7	4.26e-27	0.96
chr12-116	chr12	128866163	128866325	+	18.2	0.878	28	9.1	1	9.11	1.13e-06	18.39	3.5e-29	0.96
chr13-42	chr13	111862988	111863150	+	18.2	0.875	30	9.1	0.5	18.23	3.26e-09	26.1	7.9e-34	0.89
chr14-25	chr14	69121931	69122093	+	18.2	0.86	28	9.4	0.5	18.8	3.26e-09	24.76	3.99e-33	0.99
chr16-64	chr16	8814522	8814684	+	18.2	0.776	30	9.1	1	9.11	1.13e-06	18.57	2.62e-29	0.89
chr16-86	chr16	55536934	55537096	+	18.2	0.857	25	9.4	0.5	18.8	3.26e-09	31.66	2.01e-36	1.07
chr16-69	chr16	65105717	65105879	+	18.2	0.925	30	9.1	1	9.11	1.13e-06	22.54	6.27e-31	0.92
chr17-152	chr17	20188081	20188243	+	18.2	0.755	26	9.1	1	9.11	1.13e-06	20.54	1.21e-30	1.03
chr17-128	chr17	39866896	39867058	+	18.2	0.921	28	9.1	1	9.11	1.13e-06	20.54	1.21e-30	0.92
chr17-144	chr17	75877757	75877919	+	18.2	0.919	27	9.1	0.5	18.23	3.26e-09	22.46	7.99e-32	0.99
chr18-43	chr18	35817867	35818029	+	18.2	0.9	32	9.1	1	9.11	1.13e-06	28.4	5.81e-35	0.89
chr19-75	chr19	10132614	10132776	+	18.2	0.872	28	9.1	0.5	18.23	3.26e-09	27.92	1.06e-33	0.96
chr19-77	chr19	15308501	15308663	+	18.2	0.706	28	9.1	1	9.11	1.13e-06	22.99	3.88e-32	0.92
chr19-81	chr19	41879985	41880147	+	18.2	0.892	27	9.4	1	9.4	1.13e-06	28.4	5.81e-35	0.99
chr20-74	chr20	8970725	8970887	+	18.2	0.895	27	9.1	1	9.11	1.13e-06	18.75	1.95e-29	0.96
chr20-72	chr20	40618904	40619066	+	18.2	0.914	28	9.1	1	9.11	1.13e-06	29.71	1.44e-35	0.92
chr22-52	chr22	23452896	23453058	+	18.2	0.917	26	9.1	1	9.11	1.13e-06	31.15	3.33e-36	1.03
chr22-61	chr22	45390978	45391140	+	18.2	0.902	25	9.1	0.5	18.23	3.26e-09	25.75	1.19e-33	1.07
chrX-51	chrX	13481846	13482008	+	18.2	0.875	27	9.1	0.5	18.23	3.26e-09	31.66	2.01e-36	0.96
chrX-52	chrX	73641300	73641462	+	18.2	0.897	27	9.1	1	9.11	1.13e-06	31.71	2.27e-35	0.96
chrX-49	chrX	116899296	116899458	+	18.2	0.796	28	9.1	0.5	18.23	3.26e-09	27.99	9.12e-35	0.96
chr1-198	chr1	8763511	8763673	+	17.7	0.75	28	8.8	1	8.83	1.02e-05	15.33	5.15e-26	0.92
chr1-169	chr1	11169527	11169689	+	17.7	0.75	30	8.8	1	8.83	1.02e-05	19.49	4.63e-29	0.83
chr1-226	chr1	15505765	15505927	+	17.7	0.809	26	8.8	1	8.83	1.02e-05	17.48	1.12e-27	1
chr1-230	chr1	44300740	44300902	+	17.7	0.837	26	8.8	1	8.83	1.02e-05	17.16	1.93e-27	0.96
chr1-256	chr1	107264479	107264641	+	17.7	0.842	25	8.8	1	8.83	1.02e-05	22.01	1.27e-30	1
chr1-188	chr1	112278634	112278796	+	17.7	0.843	29	9.1	0.5	18.23	3.26e-09	8.87	2.94e-19	1
chr1-189	chr1	114746374	114746536	+	17.7	0.857	29	8.8	0.5	17.66	5.88e-08	30.67	6.37e-35	1
chr2-226	chr2	31456916	31457078	+	17.7	0.897	25	8.8	0.5	17.66	5.88e-08	18.9	1.15e-28	1
chr2-159	chr2	32689539	32689701	+	17.7	0.895	30	8.8	1	8.83	1.02e-05	29.23	2.69e-34	0.89
chr2-211	chr2	43248991	43249153	+	17.7	0.762	26	8.8	1	8.83	1.02e-05	16.56	5.53e-27	1
chr2-183	chr2	54636929	54637091	+	17.7	0.842	28	8.8	1	8.83	1.02e-05	21.26	3.55e-30	0.89
chr2-201	chr2	122585886	122586048	+	17.7	0.85	27	9.4	1	9.4	1.13e-06	24.3	6.74e-32	1
chr2-202	chr2	149373096	149373258	+	17.7	0.717	27	8.8	1	8.83	1.02e-05	18.71	1.54e-28	0.92
chr2-187	chr2	153715356	153715518	+	17.7	0.818	28	8.8	1	8.83	1.02e-05	20.12	1.82e-29	0.92
chr2-206	chr2	218899541	218899703	+	17.7	0.889	27	8.8	1	8.83	1.02e-05	25.28	2.06e-32	0.96
chr2-208	chr2	233180361	233180523	+	17.7	0.833	27	8.8	1	8.83	1.02e-05	30.17	1.04e-34	1.04
chr3-125	chr3	13520978	13521140	+	17.7	0.851	29	9.1	0.5	18.23	3.26e-09	19.29	6.28e-29	0.96
chr3-144	chr3	42788251	42788413	+	17.7	0.881	27	8.8	1	8.83	1.02e-05	19.29	6.28e-29	1
chr3-118	chr3	46704694	46704856	+	17.7	0.972	30	8.8	1	8.83	1.02e-05	34.02	2.75e-36	0.86
chr3-150	chr3	134656572	134656734	+	17.7	0.787	27	8.8	0.5	17.66	5.88e-08	15.34	3.1e-25	0.93
chr3-160	chr3	193678323	193678485	+	17.7	0.578	26	8.8	1	8.83	1.02e-05	8.54	8.2e-19	0.96
chr4-133	chr4	6230850	6231012	+	17.7	0.8	23	8.8	0.5	17.66	5.88e-08	29.7	1.68e-34	1.08
chr4-114	chr4	82796457	82796619	+	17.7	0.943	25	8.8	1	8.83	1.02e-05	23.1	3.04e-31	1
chr4-107	chr4	129733153	129733315	+	17.7	0.889	26	8.8	0.5	17.66	5.88e-08	18.71	1.54e-28	0.96
chr5-84	chr5	13187480	13187642	+	17.7	0.773	25	8.8	0.5	17.66	5.88e-08	24.62	4.57e-32	1
chr5-78	chr5	87163198	87163360	+	17.7	0.821	26	8.8	0.5	17.66	5.88e-08	23.39	2.1e-31	0.96
chr5-63	chr5	173293463	173293625	+	17.7	0.732	29	8.8	1	8.83	1.02e-05	15.72	2.5e-26	0.92
chr5-89	chr5	173471571	173471733	+	17.7	0.943	25	8.8	1	8.83	1.02e-05	18.71	1.54e-28	1
chr5-97	chr5	179770343	179770505	+	17.7	0.8	24	8.8	0.5	17.66	5.88e-08	19.9	2.49e-29	1.04
chr5-91	chr5	180237388	180237550	+	17.7	0.892	25	8.8	1	8.83	1.02e-05	35.3	9.02e-37	1
chr6-134	chr6	13146801	13146963	+	17.7	0.78	29	9.1	0.5	18.23	3.26e-09	13.08	5.06e-24	0.89
chr6-145	chr6	46097617	46097779	+	17.7	0.878	28	8.8	0.5	17.66	5.88e-08	26.35	6e-33	0.92
chr6-146	chr6	46984122	46984284	+	17.7	0.791	28	8.8	0.5	17.66	5.88e-08	19.9	2.49e-29	0.89
chr6-198	chr6	89702706	89702868	+	17.7	0.85	24	8.8	0.5	17.66	5.88e-08	21.26	3.55e-30	1.08
chr6-148	chr6	101850622	101850784	+	17.7	0.791	28	8.8	0.5	17.66	5.88e-08	12.07	5.07e-23	0.92
chr6-158	chr6	149549583	149549745	+	17.7	0.897	27	8.8	0.5	17.66	5.88e-08	18.9	1.15e-28	1
chr6-152	chr6	150390623	150390785	+	17.7	0.85	28	8.8	0.5	17.66	5.88e-08	22.82	4.38e-31	0.96
chr6-116	chr6	157556786	157556948	+	17.7	0.787	32	8.8	1	8.83	1.02e-05	24.94	3.08e-32	0.89
chr7-147	chr7	2799469	2799631	+	17.7	0.854	26	8.8	0.5	17.66	5.88e-08	16.56	5.53e-27	1
chr7-174	chr7	13497531	13497693	+	17.7	0.85	24	8.8	1	8.83	1.02e-05	22.54	6.27e-31	1.08
chr7-139	chr7	33038255	33038417	+	17.7	0.914	27	8.8	0.5	17.66	5.88e-08	53.45	3.15e-42	0.96
chr7-164	chr7	72757679	72757841	+	17.7	0.837	25	9.4	1	9.4	1.13e-06	19.49	4.63e-29	1.04
chr7-144	chr7	104486018	104486180	+	17.7	0.865	27	8.8	1	8.83	1.02e-05	14.62	2.07e-25	0.92
chr7-155	chr7	120498103	120498265	+	17.7	0.786	26	8.8	1	8.83	1.02e-05	9.64	2.86e-20	0.96
chr7-108	chr7	131305518	131305680	+	17.7	0.857	31	8.8	1	8.83	1.02e-05	22.54	6.27e-31	0.83
chr7-118	chr7	158110602	158110764	+	17.7	0.711	30	8.8	1	8.83	1.02e-05	17.82	6.45e-28	0.83
chr8-97	chr8	75988623	75988785	+	17.7	0.864	27	8.8	1	8.83	1.02e-05	18.71	1.54e-28	1
chr8-80	chr8	79289156	79289318	+	17.7	0.864	30	8.8	1	8.83	1.02e-05	20.34	1.32e-29	0.86
chr8-92	chr8	81948943	81949105	+	17.7	0.784	28	8.8	1	8.83	1.02e-05	20.34	1.32e-29	0.96
chr8-99	chr8	94417054	94417216	+	17.7	0.865	27	8.8	0.5	17.66	5.88e-08	39.81	2.4e-38	0.96
chr8-158	chr8	126442233	126442395	+	17.7	0.696	23	8.8	1	8.83	1.02e-05	15.21	6.52e-26	1.13
chr8-123	chr8	130492674	130492836	+	17.7	0.821	25	8.8	1	8.83	1.02e-05	24.94	3.08e-32	1.04
chr9-81	chr9	532821	532983	+	17.7	0.895	30	8.8	0.5	17.66	5.88e-08	23.39	2.1e-31	0.86
chr9-107	chr9	14531172	14531334	+	17.7	0.837	26	8.8	1	8.83	1.02e-05	21.75	1.8e-30	1.04
chr9-108	chr9	68377410	68377572	+	17.7	0.943	26	8.8	0.5	17.66	5.88e-08	31.18	3.76e-35	0.96
chr9-126	chr9	80912416	80912578	+	17.7	0.787	24	8.8	0.5	17.66	5.88e-08	15.09	8.25e-26	1.04
chr9-105	chr9	130830432	130830594	+	17.7	0.889	27	8.8	0.5	17.66	5.88e-08	18.9	1.15e-28	0.96
chr9-106	chr9	134258599	134258761	+	17.7	0.778	27	9.1	1	9.11	1.13e-06	23.68	1.45e-31	1
chr9-117	chr9	138603318	138603480	+	17.7	0.829	26	8.8	1	8.83	1.02e-05	19.49	4.63e-29	0.96
chr10-113	chr10	30404134	30404296	+	17.7	0.892	28	8.8	0.5	17.66	5.88e-08	23.1	3.04e-31	0.92
chr10-142	chr10	103648035	103648197	+	17.7	0.783	25	8.8	0.5	17.66	5.88e-08	14.97	1.04e-25	1.04
chr11-133	chr11	8212012	8212174	+	17.7	0.739	30	8.8	0.5	17.66	5.88e-08	14.37	1.95e-24	0.86
chr11-169	chr11	35244948	35245110	+	17.7	0.917	27	8.8	0.5	17.66	5.88e-08	26.73	3.93e-33	0.96
chr11-184	chr11	67085078	67085240	+	17.7	0.821	26	9.1	1	9.11	1.13e-06	24.94	3.08e-32	1
chr11-185	chr11	69258110	69258272	+	17.7	0.861	26	8.8	1	8.83	1.02e-05	21.26	3.55e-30	0.96
chr11-222	chr11	117367992	117368154	+	17.7	0.861	24	8.8	1	8.83	1.02e-05	18.66	1.21e-27	1.05
chr11-178	chr11	124633182	124633344	+	17.7	0.943	27	8.8	1	8.83	1.02e-05	20.56	9.56e-30	0.92
chr12-118	chr12	12629906	12630068	+	17.7	0.943	27	8.8	0.5	17.66	5.88e-08	30.67	6.37e-35	0.92
chr12-143	chr12	32259737	32259899	+	17.7	0.941	25	8.8	1	8.83	1.02e-05	23.39	2.1e-31	1
chr12-133	chr12	51055662	51055824	+	17.7	0.814	26	8.8	0.5	17.66	5.88e-08	12.15	4.22e-23	0.96
chr12-111	chr12	104106117	104106279	+	17.7	0.887	28	8.8	0.5	17.66	5.88e-08	22.82	4.38e-31	1
chr12-112	chr12	108981689	108981851	+	17.7	0.875	28	8.8	1	8.83	1.02e-05	20.34	1.32e-29	0.96
chr12-105	chr12	114260995	114261157	+	17.7	0.833	29	8.8	1	8.83	1.02e-05	23.39	2.1e-31	0.89
chr13-52	chr13	42217726	42217888	+	17.7	0.914	26	8.8	1	8.83	1.02e-05	16.13	1.19e-26	1
chr13-51	chr13	113698789	113698951	+	17.7	0.854	27	9.1	1	9.11	1.13e-06	16.41	7.15e-27	0.96
chr14-32	chr14	51897409	51897571	+	17.7	0.912	26	8.8	1	8.83	1.02e-05	29.23	2.69e-34	0.96
chr14-22	chr14	76102339	76102501	+	17.7	0.814	29	8.8	0.5	17.66	5.88e-08	31.18	3.76e-35	0.92
chr14-36	chr14	105161011	105161173	+	17.7	0.868	26	8.8	0.5	17.66	5.88e-08	34.02	2.75e-36	1
chr15-26	chr15	85524444	85524606	+	17.7	0.865	28	8.8	1	8.83	1.02e-05	26.73	3.93e-33	0.96
chr17-151	chr17	19168088	19168250	+	17.7	0.73	26	8.8	1	8.83	1.02e-05	11.2	4.22e-22	1
chr17-112	chr17	19209643	19209805	+	17.7	0.679	30	8.8	1	8.83	1.02e-05	11.2	4.22e-22	0.89
chr17-142	chr17	53342072	53342234	+	17.7	0.921	27	8.8	1	8.83	1.02e-05	18.16	3.67e-28	0.92
chr17-131	chr17	72334039	72334201	+	17.7	0.892	28	8.8	0.5	17.66	5.88e-08	21.75	1.8e-30	0.92
chr17-132	chr17	75433180	75433342	+	17.7	0.818	28	8.8	0.5	17.66	5.88e-08	8.62	6.37e-19	0.92
chr18-53	chr18	38156840	38157002	+	17.7	0.814	29	8.8	0.5	17.66	5.88e-08	11	6.99e-22	0.89
chr18-63	chr18	53022239	53022401	+	17.7	0.791	24	8.8	1	8.83	1.02e-05	10.11	7.56e-21	1.04
chr19-66	chr19	2648614	2648776	+	17.7	0.8	29	8.8	1	8.83	1.02e-05	32.26	1.36e-35	0.89
chr20-73	chr20	56145685	56145847	+	17.7	0.868	28	9.1	0.5	18.23	3.26e-09	22.54	6.27e-31	0.92
chr21-83	chr21	38432675	38432837	+	17.7	0.865	26	8.8	0.5	17.66	5.88e-08	20.12	1.82e-29	1
chr21-67	chr21	43346797	43346959	+	17.7	0.85	29	8.8	0.5	17.66	5.88e-08	14.17	5.04e-25	0.89
chr22-53	chr22	26727020	26727182	+	17.7	0.875	26	8.8	1	8.83	1.02e-05	32.26	1.36e-35	0.96
chr22-44	chr22	38412490	38412652	+	17.7	0.647	28	8.8	0.5	17.66	5.88e-08	9.79	1.85e-20	0.89
chr22-86	chr22	44173353	44173515	+	17.7	0.846	21	8.8	1	8.83	1.02e-05	31.18	3.76e-35	1.19
chrX-50	chrX	118108962	118109124	+	17.7	0.939	28	8.8	0.5	17.66	5.88e-08	46.77	1.82e-40	0.89
chr1-264	chr1	1957269	1957431	+	17.1	0.889	24	8.5	0.5	17.09	5.88e-08	27.43	1.92e-32	1.05
chr1-200	chr1	14075769	14075931	+	17.1	0.884	28	8.5	1	8.54	1.02e-05	15.09	4.97e-25	0.93
chr1-231	chr1	48992100	48992262	+	17.1	0.939	26	8.5	0.5	17.09	5.88e-08	23.51	1.64e-30	0.96
chr1-281	chr1	71484990	71485152	+	17.1	0.895	24	8.5	0.5	17.09	5.88e-08	22.63	4.92e-30	1
chr1-215	chr1	116551661	116551823	+	17.1	0.825	27	8.5	1	8.54	1.02e-05	20.57	7.55e-29	0.93
chr1-219	chr1	162183384	162183546	+	17.1	0.914	27	8.5	0.5	17.09	5.88e-08	25.15	2.37e-31	0.89
chr1-328	chr1	170116172	170116334	+	17.1	0.886	22	8.5	1	8.54	1.02e-05	16.61	3.32e-26	1.1
chr2-193	chr2	11030032	11030194	+	17.1	0.8	27	8.5	1	8.54	1.02e-05	18.86	9.04e-28	1
chr2-225	chr2	23968777	23968939	+	17.1	0.791	25	8.5	1	8.54	1.02e-05	22.35	7.03e-30	0.96
chr2-197	chr2	53921561	53921723	+	17.1	0.829	27	8.5	0.5	17.09	5.88e-08	18.86	9.04e-28	0.89
chr2-198	chr2	64854580	64854742	+	17.1	0.846	27	8.5	0.5	17.09	5.88e-08	25.15	2.37e-31	0.93
chr2-188	chr2	206744206	206744368	+	17.1	0.829	28	8.5	1	8.54	1.02e-05	34.82	1.83e-35	0.96
chr2-242	chr2	240117108	240117270	+	17.1	0.886	25	8.5	0.5	17.09	5.88e-08	39.36	5.1e-37	1
chr3-168	chr3	55339502	55339664	+	17.1	0.8	25	8.5	0.5	17.09	5.88e-08	13.82	5.79e-24	1
chr3-129	chr3	66059547	66059709	+	17.1	0.921	29	8.5	0.5	17.09	5.88e-08	20.81	5.45e-29	0.86
chr3-151	chr3	137906005	137906167	+	17.1	0.769	27	8.5	1	8.54	1.02e-05	21.05	3.91e-29	0.89
chr3-158	chr3	185815700	185815862	+	17.1	0.825	26	8.5	1	8.54	1.02e-05	19.06	6.71e-28	0.96
chr3-159	chr3	188665312	188665474	+	17.1	0.842	26	8.5	1	8.54	1.02e-05	17.75	5.06e-27	0.93
chr4-77	chr4	1697732	1697894	+	17.1	0.897	29	8.5	0.5	17.09	5.88e-08	27.43	1.92e-32	0.89
chr4-113	chr4	26321092	26321254	+	17.1	0.946	25	8.5	1	8.54	1.02e-05	18.1	2.89e-27	1
chr4-135	chr4	40935833	40935995	+	17.1	0.909	23	8.5	0.5	17.09	5.88e-08	28.29	7.87e-33	1.05
chr4-83	chr4	115801199	115801361	+	17.1	0.917	29	8.5	1	8.54	1.02e-05	25.86	1.05e-31	0.89
chr4-118	chr4	125065479	125065641	+	17.1	0.875	25	8.5	0.5	17.09	5.88e-08	20.57	7.55e-29	1.05
chr4-108	chr4	153016253	153016415	+	17.1	0.786	26	8.5	0.5	17.09	5.88e-08	16.99	1.18e-25	0.93
chr5-57	chr5	66361147	66361309	+	17.1	0.783	30	8.5	0.5	17.09	5.88e-08	27.85	1.23e-32	0.83
chr5-79	chr5	92281075	92281237	+	17.1	0.921	26	8.5	0.5	17.09	5.88e-08	29.68	1.96e-33	0.96
chr5-104	chr5	95582778	95582940	+	17.1	0.865	23	8.5	1	8.54	1.02e-05	24.8	3.53e-31	1.1
chr5-90	chr5	179597361	179597523	+	17.1	0.759	25	8.5	1	8.54	1.02e-05	19.26	4.96e-28	0.96
chr6-195	chr6	57747276	57747438	+	17.1	0.81	24	8.5	0.5	17.09	5.88e-08	36.21	5.83e-36	1
chr6-164	chr6	58354422	58354584	+	17.1	0.773	26	8.5	0.5	17.09	5.88e-08	33.02	1.09e-33	0.93
chr6-199	chr6	90291526	90291688	+	17.1	0.889	24	8.5	1	8.54	1.02e-05	21.05	3.91e-29	1.05
chr6-175	chr6	96839736	96839898	+	17.1	0.846	25	8.5	1	8.54	1.02e-05	22.08	1e-29	1
chr6-176	chr6	102045704	102045866	+	17.1	0.78	25	8.5	1	8.54	1.02e-05	19.68	2.69e-28	0.96
chr6-180	chr6	127840397	127840559	+	17.1	0.818	25	8.5	1	8.54	1.02e-05	9.14	4.78e-19	1
chr7-161	chr7	13219856	13220018	+	17.1	0.838	25	8.5	1	8.54	1.02e-05	13.61	8.84e-24	1
chr7-148	chr7	28612315	28612477	+	17.1	0.892	26	8.5	1	8.54	1.02e-05	10.67	3.2e-20	0.93
chr7-150	chr7	45925324	45925486	+	17.1	0.896	26	8.8	0.5	17.66	5.88e-08	24.8	3.53e-31	1
chr7-165	chr7	73721249	73721411	+	17.1	0.868	25	8.5	1	8.54	1.02e-05	13.22	2.02e-23	1
chr7-133	chr7	95102727	95102889	+	17.1	0.841	28	8.5	1	8.54	1.02e-05	11.32	1.47e-21	0.93
chr7-145	chr7	121438165	121438327	+	17.1	0.725	27	8.5	1	8.54	1.02e-05	4.02	4.29e-10	0.93
chr7-195	chr7	126218516	126218678	+	17.1	0.738	23	8.5	1	8.54	1.02e-05	14.96	6.28e-25	1.1
chr8-141	chr8	1863147	1863309	+	17.1	0.786	23	8.5	1	8.54	1.02e-05	19.26	4.96e-28	1.1
chr8-95	chr8	59169771	59169933	+	17.1	0.756	27	8.5	1	8.54	1.02e-05	15.21	3.93e-25	0.93
chr8-111	chr8	94254500	94254662	+	17.1	0.808	26	8.5	1	8.54	1.02e-05	17.75	5.06e-27	0.93
chr8-100	chr8	119971095	119971257	+	17.1	0.842	27	8.8	1	8.83	1.02e-05	27.85	1.23e-32	0.96
chr8-103	chr8	129970344	129970506	+	17.1	0.75	27	8.5	1	8.54	1.02e-05	29.2	3.14e-33	0.96
chr9-99	chr9	91839689	91839851	+	17.1	0.644	27	8.5	0.5	17.09	5.88e-08	14.14	3.03e-24	0.93
chr9-83	chr9	92887297	92887459	+	17.1	0.902	30	8.5	0.5	17.09	5.88e-08	21.55	1.99e-29	0.86
chr9-112	chr9	97547960	97548122	+	17.1	0.846	26	8.5	1	8.54	1.02e-05	16.61	3.32e-26	0.96
chr10-101	chr10	80375967	80376129	+	17.1	0.943	30	8.5	0.5	17.09	5.88e-08	18.29	2.17e-27	0.8
chr10-118	chr10	80819703	80819865	+	17.1	0.889	28	8.5	0.5	17.09	5.88e-08	11.83	4.29e-22	0.89
chr10-128	chr10	116750891	116751053	+	17.1	0.895	27	8.5	1	8.54	1.02e-05	24.8	3.53e-31	0.89
chr11-196	chr11	15852179	15852341	+	17.1	0.686	25	8.5	0.5	17.09	5.88e-08	9.1	5.47e-19	0.96
chr11-181	chr11	19752081	19752243	+	17.1	0.775	26	8.5	1	8.54	1.02e-05	21.81	1.42e-29	0.93
chr11-159	chr11	21604485	21604647	+	17.1	0.816	28	8.5	0.5	17.09	5.88e-08	19.68	2.69e-28	0.89
chr11-150	chr11	31117944	31118106	+	17.1	0.829	29	8.8	1	8.83	1.02e-05	16.17	7.14e-26	0.86
chr11-212	chr11	34283385	34283547	+	17.1	0.825	24	8.5	1	8.54	1.02e-05	12.87	2.2e-22	1.01
chr11-189	chr11	95971162	95971324	+	17.1	0.838	26	8.5	0.5	17.09	5.88e-08	14.03	3.77e-24	0.93
chr11-221	chr11	99989971	99990133	+	17.1	0.909	24	8.5	0.5	17.09	5.88e-08	20.81	5.45e-29	1
chr11-156	chr11	117741545	117741707	+	17.1	0.97	29	8.5	0.5	17.09	5.88e-08	6.2	1.23e-14	0.86
chr11-145	chr11	123670214	123670376	+	17.1	0.825	30	8.5	0.5	17.09	5.88e-08	18.66	1.21e-27	0.83
chr12-107	chr12	43099769	43099931	+	17.1	0.825	28	8.5	0.5	17.09	5.88e-08	37.72	1.77e-36	0.93
chr12-134	chr12	68041710	68041872	+	17.1	0.914	26	8.5	0.5	17.09	5.88e-08	20.81	5.45e-29	0.96
[truncated: 982 more rows]

## Sheet: R548_OLIG2_Peaks
# HOMER Peaks
# Peak finding parameters:
# tag directory = Tag_Hot_R548_Olig2
#
# total peaks = 85914
# peak size = 205
# peaks found using tags on both strands
# minimum distance between peaks = 410
# fragment length = 160
# genome size = 2000000000
# Total tags = 37765454.0
# Total tags in peaks = 14735513.0
# Approximate IP efficiency = 39.02%
# tags per bp = 0.014003
# expected tags per peak = 2.871
# maximum tags considered per bp = 1.0
# effective number of tags used for normalization = 10000000.0
# Peaks have been centered at maximum tag pile-up
# FDR rate threshold = 0.001000000
# FDR effective poisson threshold = 2.092106e-06
# FDR tag threshold = 14.0
# number of putative peaks = 119136
#
# input tag directory = Tag_Hot_R548_Input
# Fold over input required = 4.00
# Poisson p-value over input required = 1.00e-04
# Putative peaks filtered by input = 24438
#
# size of region used for local filtering = 10000
# Fold over local region required = 4.00
# Poisson p-value over local region required = 1.00e-04
# Putative peaks filtered by local signal = 8781
#
# Maximum fold under expected unique positions for tags = 2.00
# Putative peaks filtered for being too clonal = 3
#
# cmd = findPeaks Tag_Hot_R548_Olig2 -style factor -o auto -i Tag_Hot_R548_Input
#
# Column Headers:
#PeakID	chr	start	end	strand	Normalized Tag Count	focus ratio	findPeaks Score	Total Tags (normalized to Control Experiment)	Control Tags	Fold Change vs Control	p-value vs Control	Fold Change vs Local	p-value vs Local	Clonal Fold Change
chr5-10	chr5	108981732	108981936	+	3173.3	0.931	416	8639.9	11	785.45	0	301	0	0.5
chr22-1	chr22	22292617	22292821	+	2781.4	0.975	415	7575.4	12	631.28	0	229.08	0	0.5
chr1-1	chr1	243876992	243877196	+	2503.9	0.81	438	6825.9	18	379.22	0	76.13	0	0.47
chr5-14	chr5	137579418	137579622	+	2477.4	0.946	413	6751.6	9	750.18	0	393.32	0	0.5
chr8-2	chr8	97532707	97532911	+	2294.7	0.912	417	6251.5	13	480.88	0	251.07	0	0.5
chr14-1	chr14	59682123	59682327	+	2286.5	0.962	414	6231.3	11	566.48	0	553.97	0	0.5
chr17-4	chr17	9952564	9952768	+	2277.5	0.841	414	6208.2	7	886.89	0	115.22	0	0.5
chr2-2	chr2	66532835	66533039	+	2245.4	0.869	434	6128.9	14	437.78	0	134.88	0	0.48
chr10-3	chr10	79369720	79369924	+	2218.7	0.909	414	6046.1	16	377.88	0	91.35	0	0.5
chr17-6	chr17	74594204	74594408	+	2154.6	0.911	414	5868.8	9	652.09	0	142.73	0	0.5
chr2-12	chr2	23260583	23260787	+	2073.6	0.912	413	5649	15	376.6	0	182.22	0	0.5
chr1-4	chr1	50569614	50569818	+	2060.1	0.946	418	5612.2	9	623.58	0	112.93	0	0.49
chr1-8	chr1	205329445	205329649	+	1944.4	0.959	415	5295.1	9	588.34	0	265.01	0	0.5
chr21-9	chr21	33707272	33707476	+	1870.5	0.968	412	5094.7	19	268.14	0	250.32	0	0.5
chr19-3	chr19	16620445	16620649	+	1857.8	0.926	411	5062.3	11	460.21	0	274.61	0	0.5
chr1-6	chr1	57538138	57538342	+	1787.3	0.913	416	4867	8	608.37	0	209.8	0	0.5
chr6-18	chr6	23180851	23181055	+	1781.3	0.904	412	4851.1	8	606.39	0	165.61	0	0.5
chr1-24	chr1	233142396	233142600	+	1778.3	0.941	412	4846.8	20	242.34	0	284.39	0	0.5
chr8-10	chr8	66151227	66151431	+	1774.4	0.945	412	4833.1	10	483.31	0	281.22	0	0.5
chr4-6	chr4	41511631	41511835	+	1767.5	0.948	412	4814.4	7	687.77	0	348.68	0	0.5
chr12-17	chr12	98010713	98010917	+	1760.3	0.893	413	4796.3	12	399.7	0	143.49	0	0.5
chr2-22	chr2	189198474	189198678	+	1724.3	0.946	412	4698.3	4	1174.58	0	440.6	0	0.5
chr1-17	chr1	244270494	244270698	+	1719.8	0.935	413	4682.5	9	520.27	0	333.28	0	0.5
chr2-11	chr2	3480437	3480641	+	1715.1	0.928	413	4674.5	8	584.32	0	241.26	0	0.5
chr3-8	chr3	193398086	193398290	+	1707.4	0.927	415	4649.3	8	581.17	0	293.76	0	0.5
chr18-3	chr18	56143891	56144095	+	1693.9	0.891	435	4613.3	8	576.66	0	94.36	0	0.48
chr2-9	chr2	151091358	151091562	+	1691.2	0.919	414	4603.9	11	418.54	0	226.81	0	0.5
chr2-6	chr2	38768011	38768215	+	1665.8	0.903	414	4543.4	2	2271.69	0	135.12	0	0.5
chr2-3	chr2	174611874	174612078	+	1664.2	0.896	428	4534	20	226.7	0	178.79	0	0.48
chr21-2	chr21	37661816	37662020	+	1662.1	0.797	414	4539.8	22	206.35	0	47.51	0	0.5
chr21-7	chr21	17828380	17828584	+	1659.5	0.883	412	4519.6	7	645.66	0	144.78	0	0.5
chr6-28	chr6	125425617	125425821	+	1651	0.953	411	4494.4	17	264.37	0	436.33	0	0.5
chr18-6	chr18	55768553	55768757	+	1635.4	0.909	414	4455.4	13	342.73	0	188.64	0	0.5
chr10-23	chr10	33227501	33227705	+	1631.9	0.973	410	4446.8	12	370.57	0	739.52	0	0.5
chr4-3	chr4	152943381	152943585	+	1619.2	0.889	414	4410.8	8	551.35	0	114.76	0	0.5
chr13-7	chr13	103963454	103963658	+	1617.6	0.854	413	4411.5	5	882.3	0	158.29	0	0.5
chr1-5	chr1	58320102	58320306	+	1616.8	0.849	417	4407.2	2	2203.58	0	92.68	0	0.5
chr13-3	chr13	36415343	36415547	+	1607.3	0.888	415	4380.5	10	438.05	0	132.21	0	0.5
chr12-19	chr12	32654808	32655012	+	1606.8	0.925	412	4375.5	4	1093.86	0	68.33	0	0.5
chr5-6	chr5	116598135	116598339	+	1604.4	0.864	426	4424.5	14	316.03	0	47.22	0	0.48
chr18-1	chr18	56059727	56059931	+	1587.2	0.965	444	4321.4	9	480.16	0	420.89	0	0.46
chr7-11	chr7	117645240	117645444	+	1564.4	0.948	413	4263	13	327.92	0	129.63	0	0.5
chr8-19	chr8	9342556	9342760	+	1561.7	0.968	410	4251.5	23	184.85	0	416.67	0	0.5
chr12-33	chr12	92682358	92682562	+	1560.2	0.953	407	4247.9	17	249.88	0	236.61	0	0.51
chr11-11	chr11	121222882	121223086	+	1553.3	0.955	407	4232	8	529	0	220.23	0	0.51
chr10-9	chr10	17028428	17028632	+	1549.8	0.894	412	4228.4	12	352.37	0	171.1	0	0.5
chr9-6	chr9	129139904	129140108	+	1536.3	0.9	414	4185.2	12	348.77	0	131.57	0	0.5
chr21-4	chr21	46746038	46746242	+	1528.1	0.919	414	4160	16	260	0	193.13	0	0.5
chr7-20	chr7	55569799	55570003	+	1523.3	0.916	411	4147.7	4	1036.93	0	155.29	0	0.5
chr7-8	chr7	83080931	83081135	+	1511.2	0.928	413	4120.3	10	412.03	0	257.63	0	0.5
chr16-1	chr16	17407283	17407487	+	1503.8	0.931	428	4103.7	5	820.75	0	242.67	0	0.48
chr1-33	chr1	63347944	63348148	+	1476	0.939	410	4018	6	669.66	0	249.64	0	0.5
chr9-12	chr9	73517740	73517944	+	1470.1	0.949	411	4009.3	3	1336.44	0	299.38	0	0.5
chr7-7	chr7	14328346	14328550	+	1457.7	0.952	413	3973.3	13	305.64	0	466.77	0	0.5
chr20-3	chr20	20433020	20433224	+	1444.2	0.821	413	3935.8	8	491.98	0	74.74	0	0.5
chr12-11	chr12	32423813	32424017	+	1432	0.918	414	3900.5	12	325.04	0	211.93	0	0.5
chr6-10	chr6	2038432	2038636	+	1426.7	0.885	414	3884.6	5	776.93	0	157.09	0	0.5
chr6-17	chr6	2022106	2022310	+	1423	0.911	412	3876.7	3	1292.24	0	184.74	0	0.5
chr6-12	chr6	38316241	38316445	+	1414.8	0.913	414	3855.1	5	771.02	0	200.17	0	0.5
chr6-9	chr6	137654058	137654262	+	1402.6	0.921	415	3819.8	8	477.47	0	178.43	0	0.5
chr8-4	chr8	121774490	121774694	+	1396.8	0.823	415	3805.4	5	761.07	0	67.01	0	0.5
chr9-43	chr9	122564951	122565155	+	1383.8	0.967	402	3767.9	2	1883.94	0	723.49	0	0.51
chr21-12	chr21	30517859	30518063	+	1382.5	0.864	411	3764.3	11	342.21	0	113.52	0	0.5
chr20-4	chr20	42667530	42667734	+	1382.2	0.935	413	3765	7	537.86	0	265.19	0	0.5
chr6-13	chr6	102384512	102384716	+	1370.8	0.876	413	3739.8	5	747.96	0	134.98	0	0.5
chr22-4	chr22	38060732	38060936	+	1368.4	0.921	412	3725.4	9	413.93	0	209.25	0	0.5
chr10-16	chr10	35067308	35067512	+	1353.1	0.949	411	3684.3	8	460.54	0	430.11	0	0.5
chr17-7	chr17	70695667	70695871	+	1351.8	0.939	413	3680	11	334.54	0	251.33	0	0.5
chr17-3	chr17	48767991	48768195	+	1351	0.934	418	3681.4	14	262.96	0	280.62	0	0.49
chr19-7	chr19	57412115	57412319	+	1345.1	0.973	403	3664.1	4	916.03	0	691.12	0	0.51
chr3-20	chr3	185762982	185763186	+	1343.3	0.805	412	3658.3	7	522.62	0	77.02	0	0.5
chr4-2	chr4	55182165	55182369	+	1342.2	0.872	414	3659.8	11	332.71	0	133.84	0	0.5
chr10-4	chr10	100006722	100006926	+	1338.5	0.891	414	3644.6	5	728.93	0	162.23	0	0.5
chr6-34	chr6	136407926	136408130	+	1336.7	0.955	410	3640.3	12	303.36	0	470.53	0	0.5
chr8-16	chr8	135936978	135937182	+	1335.3	0.949	412	3638.9	6	606.48	0	480.67	0	0.5
chr3-7	chr3	149271545	149271749	+	1330.8	0.876	415	3625.9	17	213.29	0	89.21	0	0.5
chr12-9	chr12	112620406	112620610	+	1322.9	0.867	415	3610.8	9	401.2	0	117.45	0	0.5
chr6-16	chr6	1856641	1856845	+	1319.5	0.938	412	3592	16	224.5	0	384.8	0	0.5
chr9-5	chr9	97535353	97535557	+	1316.8	0.885	414	3586.3	15	239.08	0	67.28	0	0.5
chr12-24	chr12	123381821	123382025	+	1312.3	0.931	410	3574	9	397.11	0	70.27	0	0.5
chr4-8	chr4	182202738	182202942	+	1308.3	0.961	411	3563.2	3	1187.74	0	625.58	0	0.5
chr22-8	chr22	28790675	28790879	+	1307.5	0.944	405	3561	7	508.72	0	293.71	0	0.51
chr2-29	chr2	8894294	8894498	+	1304.4	0.937	409	3552.4	9	394.71	0	264.54	0	0.5
chr4-14	chr4	103563059	103563263	+	1298	0.967	406	3536.5	17	208.03	0	510.98	0	0.51
chr2-10	chr2	205130563	205130767	+	1289.5	0.875	414	3511.3	16	219.46	0	92.01	0	0.5
chr16-25	chr16	87250119	87250323	+	1289.3	0.916	403	3517.1	7	502.44	0	226.72	0	0.51
chr9-1	chr9	12972776	12972980	+	1288.5	0.956	416	3511.3	5	702.26	0	428.17	0	0.5
chr10-28	chr10	71002663	71002867	+	1288.5	0.939	409	3509.2	9	389.91	0	365.84	0	0.5
chr21-6	chr21	39669241	39669445	+	1281.3	0.903	413	3489	10	348.9	0	202.77	0	0.5
chr6-22	chr6	135218205	135218409	+	1276.3	0.925	412	3477.4	1	3477.44	0	377.23	0	0.5
chr6-54	chr6	130088557	130088761	+	1261.2	0.97	407	3435.6	8	429.46	0	487.55	0	0.51
chr10-24	chr10	53060444	53060648	+	1260.4	0.944	410	3432	13	264	0	318	0	0.5
chr9-25	chr9	138090787	138090991	+	1257.2	0.944	409	3424.1	5	684.82	0	327.02	0	0.5
chr8-8	chr8	145840875	145841079	+	1253.5	0.858	413	3414	9	379.34	0	137.65	0	0.5
chr1-26	chr1	94091100	94091304	+	1247.4	0.851	411	3403.2	4	850.8	0	119.67	0	0.5
chr1-50	chr1	23295894	23296098	+	1246.4	0.96	406	3395.3	18	188.63	0	455.08	0	0.51
chr10-10	chr10	37056034	37056238	+	1242.7	0.877	412	3388.8	14	242.06	0	150.24	0	0.5
chr11-3	chr11	105770537	105770741	+	1239.5	0.906	412	3376.5	8	422.07	0	196.47	0	0.5
chr22-2	chr22	25889418	25889622	+	1235.8	0.783	414	3369.3	17	198.2	0	63.81	0	0.5
chr2-18	chr2	21605959	21606163	+	1226	0.884	412	3344.1	6	557.35	0	97.31	0	0.5
chr13-5	chr13	33714337	33714541	+	1224.7	0.82	413	3334.7	14	238.2	0	76.42	0	0.5
chr10-20	chr10	99822834	99823038	+	1224.4	0.913	411	3332.6	11	302.96	0	104.06	0	0.5
chr21-15	chr21	32628260	32628464	+	1205.9	0.926	409	3282.8	10	328.28	0	232.57	0	0.5
chr3-19	chr3	180134044	180134248	+	1205.1	0.868	412	3285	10	328.5	0	127.69	0	0.5
chr3-102	chr3	120647818	120648022	+	1201.1	0.965	391	3269.2	6	544.86	0	674.73	0	0.53
chr12-15	chr12	56985800	56986004	+	1201.1	0.864	413	3269.9	9	363.32	0	124.14	0	0.5
chr5-25	chr5	148963142	148963346	+	1200.3	0.934	411	3269.9	5	653.98	0	284.67	0	0.5
chr6-14	chr6	113011810	113012014	+	1199	0.91	413	3264.8	15	217.66	0	172.74	0	0.5
chr1-25	chr1	27414116	27414320	+	1196.9	0.824	411	3259.1	14	232.79	0	88.95	0	0.5
chr13-9	chr13	80357039	80357243	+	1193.2	0.924	411	3250.4	7	464.35	0	224.78	0	0.5
chr3-9	chr3	45624840	45625044	+	1190.8	0.798	414	3254.7	12	271.23	0	38.19	0	0.5
chr16-7	chr16	87756920	87757124	+	1184.9	0.905	412	3230.2	11	293.66	0	155.54	0	0.5
chr7-10	chr7	110448532	110448736	+	1183.1	0.866	413	3220.9	1	3220.87	0	97.9	0	0.5
chr20-1	chr20	17150267	17150471	+	1181.5	0.839	415	3218.7	5	643.74	0	93.87	0	0.5
chr11-8	chr11	75350855	75351059	+	1177.5	0.94	408	3206.5	7	458.06	0	284.82	0	0.5
chr1-21	chr1	110073060	110073264	+	1174.6	0.954	412	3200	6	533.33	0	503.97	0	0.5
chr4-13	chr4	101208783	101208987	+	1163	0.963	406	3170.4	5	634.08	0	504.11	0	0.51
chr6-31	chr6	150858751	150858955	+	1161.9	0.91	411	3165.4	5	633.07	0	151.72	0	0.5
chr5-27	chr5	72712920	72713124	+	1159.5	0.896	410	3159.6	7	451.37	0	140.99	0	0.5
chr6-3	chr6	22785276	22785480	+	1156.1	0.875	452	3149.5	14	224.97	0	133.07	0	0.46
chr8-44	chr8	117677978	117678182	+	1152.1	0.952	403	3139.4	11	285.4	0	349.24	0	0.51
chr10-13	chr10	103648067	103648271	+	1148.4	0.75	412	3129.3	17	184.08	0	50.42	0	0.5
chr9-19	chr9	93069611	93069815	+	1147.3	0.95	410	3123.6	12	260.3	0	375.74	0	0.5
chr6-44	chr6	137753278	137753482	+	1142.6	0.935	409	3110.6	3	1036.87	0	304.35	0	0.5
chr13-25	chr13	47152436	47152640	+	1136.8	0.939	405	3095.5	6	515.91	0	242.01	0	0.51
chr5-2	chr5	124109175	124109379	+	1136.2	0.841	460	3104.8	5	620.97	0	109.6	0	0.45
chr6-25	chr6	18536875	18537079	+	1134.6	0.891	411	3095.5	5	619.09	0	145.83	0	0.5
chr3-6	chr3	86683790	86683994	+	1133	0.767	415	3100.5	6	516.75	0	57.25	0	0.5
chr6-19	chr6	56671259	56671463	+	1127	0.908	412	3071.7	4	767.92	0	75.98	0	0.5
chr4-4	chr4	124233980	124234184	+	1124.6	0.867	413	3062.3	4	765.58	0	144.92	0	0.5
chr5-5	chr5	90338776	90338980	+	1124.3	0.932	428	3062.3	11	278.39	0	218.59	0	0.48
chr17-5	chr17	65669024	65669228	+	1123.5	0.909	414	3059.4	18	169.97	0	202.49	0	0.5
chr5-20	chr5	97846049	97846253	+	1122.7	0.747	411	3058	7	436.86	0	55.22	0	0.5
chr1-16	chr1	226590489	226590693	+	1122.5	0.806	413	3058	5	611.6	0	70.87	0	0.5
chr5-11	chr5	15321032	15321236	+	1120.9	0.886	414	3055.1	5	611.02	0	218.06	0	0.5
chr13-2	chr13	95359150	95359354	+	1119.3	0.922	425	3049.3	16	190.58	0	185.07	0	0.48
chr14-2	chr14	51975105	51975309	+	1117.4	0.92	412	3043.6	5	608.71	0	261.49	0	0.5
chr7-22	chr7	98408003	98408207	+	1116.9	0.902	411	3041.4	11	276.49	0	205.44	0	0.5
chr16-24	chr16	85640958	85641162	+	1113.7	0.956	403	3032.8	12	252.73	0	321.68	0	0.51
chr5-50	chr5	100139160	100139364	+	1107.6	0.956	402	3018.3	8	377.29	0	380.33	0	0.51
chr12-22	chr12	95730312	95730516	+	1105.8	0.932	411	3011.1	9	334.57	0	298.86	0	0.5
chr10-22	chr10	13314396	13314600	+	1103.9	0.927	410	3006.1	5	601.22	0	228.21	0	0.5
chr11-16	chr11	126188633	126188837	+	1103.4	0.906	403	3007.5	10	300.75	0	179.28	0	0.51
chr9-21	chr9	130030422	130030626	+	1102.9	0.915	410	3003.9	12	250.33	0	102.63	0	0.5
chr1-7	chr1	117221902	117222106	+	1094.4	0.914	416	2979.4	6	496.57	0	75.17	0	0.5
chr16-21	chr16	85253914	85254118	+	1094.4	0.945	405	2980.1	9	331.13	0	336.42	0	0.51
chr8-27	chr8	64564694	64564898	+	1091.7	0.948	408	2972.9	7	424.71	0	316.18	0	0.5
chr7-19	chr7	36445902	36446106	+	1089.1	0.93	411	2970.1	5	594.01	0	339.08	0	0.5
chr8-12	chr8	75130086	75130290	+	1085.6	0.863	412	2958.5	7	422.65	0	60.86	0	0.5
chr5-7	chr5	146835535	146835739	+	1083.8	0.868	421	2953.5	12	246.12	0	95.61	0	0.49
chr1-58	chr1	49076508	49076712	+	1081.7	0.957	403	2945.6	13	226.58	0	398.33	0	0.51
chr11-2	chr11	68765981	68766185	+	1080.4	0.873	416	2948.4	7	421.21	0	211.07	0	0.5
chr6-26	chr6	99702910	99703114	+	1078.5	0.867	411	2937.6	5	587.53	0	138.41	0	0.5
chr3-26	chr3	17981081	17981285	+	1078.2	0.759	410	2938.3	8	367.29	0	52.69	0	0.5
chr16-3	chr16	73206390	73206594	+	1077.7	0.85	413	2936.9	30	97.9	0	100.46	0	0.5
chr7-43	chr7	15823765	15823969	+	1077.4	0.952	404	2936.2	8	367.02	0	319.9	0	0.51
chr8-51	chr8	125586745	125586949	+	1076.9	0.969	401	2934.7	7	419.25	0	710.93	0	0.51
chr16-11	chr16	85627333	85627537	+	1071.3	0.945	410	2917.4	11	265.22	0	363.53	0	0.5
chr20-9	chr20	55297100	55297304	+	1067.6	0.927	409	2909.5	1	2909.52	0	245.86	0	0.5
chr12-42	chr12	1753713	1753917	+	1065.3	0.947	402	2901.6	9	322.4	0	380.35	0	0.51
chr4-32	chr4	25093915	25094119	+	1064.7	0.974	390	2900.2	5	580.03	0	378.95	0	0.53
chrX-3	chrX	129512371	129512575	+	1064.2	0.847	412	2898.7	10	289.87	0	124.25	0	0.5
chr5-72	chr5	155901481	155901685	+	1063.7	0.953	396	2896.5	10	289.65	0	238.84	0	0.52
chr6-21	chr6	114054022	114054226	+	1062.6	0.901	412	2893.7	8	361.71	0	159.19	0	0.5
chr2-81	chr2	133307956	133308160	+	1061.8	0.961	396	2890.1	8	361.26	0	418.03	0	0.52
chr7-1	chr7	21147858	21148062	+	1057.1	0.902	467	2877.8	16	179.86	0	262.73	0	0.44
chr2-5	chr2	202850034	202850238	+	1053.6	0.823	417	2879.2	7	411.32	0	74.65	0	0.49
chr11-27	chr11	75326751	75326955	+	1053.6	0.933	394	2869.9	8	358.74	0	310.42	0	0.52
chr5-35	chr5	145153025	145153229	+	1052.8	0.927	409	2869.2	3	956.39	0	293.62	0	0.5
chr6-1	chr6	17212739	17212943	+	1052.8	0.787	460	2867	6	477.83	0	56.1	0	0.45
chr5-54	chr5	68220431	68220635	+	1050.4	0.975	400	2859.1	5	571.81	0	550.73	0	0.52
chr7-50	chr7	2197612	2197816	+	1047.5	0.948	402	2851.1	5	570.23	0	327.01	0	0.51
chr3-12	chr3	466853	467057	+	1045.7	0.931	412	2850.4	10	285.04	0	200.68	0	0.5
chr8-6	chr8	100452391	100452595	+	1044.6	0.922	413	2846.8	10	284.68	0	323.69	0	0.5
chr5-3	chr5	52383481	52383685	+	1043	0.928	453	2841.1	6	473.51	0	233.67	0	0.46
chr1-27	chr1	111177345	111177549	+	1042	0.871	411	2838.9	5	567.78	0	126.76	0	0.5
chr2-25	chr2	134432676	134432880	+	1041.2	0.903	411	2834.6	7	404.94	0	156.82	0	0.5
chr9-8	chr9	23551454	23551658	+	1040.1	0.857	412	2834.6	6	472.43	0	103.32	0	0.5
chr8-5	chr8	78042936	78043140	+	1039.8	0.901	413	2836.7	9	315.19	0	283.64	0	0.5
chr5-18	chr5	143172051	143172255	+	1039.3	0.892	412	2831	31	91.32	0	162.16	0	0.5
chr7-15	chr7	128395924	128396128	+	1035.9	0.818	412	2820.2	10	282.02	0	88.67	0	0.5
chr7-30	chr7	14543873	14544077	+	1033	0.944	408	2812.9	6	468.82	0	144.19	0	0.5
chr10-15	chr10	32266682	32266886	+	1032.4	0.877	411	2812.2	4	703.06	0	146.93	0	0.5
chr20-5	chr20	55834449	55834653	+	1024	0.894	412	2789.9	8	348.74	0	49.09	0	0.5
chr8-9	chr8	23780455	23780659	+	1020.5	0.858	412	2779.8	5	555.96	0	127.86	0	0.5
chr15-4	chr15	93035881	93036085	+	1020.5	0.886	410	2779.8	1	2779.79	0	97.39	0	0.5
chr3-86	chr3	64857696	64857900	+	1017.3	0.963	396	2773.3	6	462.22	0	242.31	0	0.52
chr3-36	chr3	194026470	194026674	+	1015.5	0.952	409	2768.3	8	346.03	0	321.87	0	0.5
chr9-3	chr9	84441232	84441436	+	1012.6	0.762	414	2758.9	14	197.06	0	33.42	0	0.5
chr6-40	chr6	90928904	90929108	+	1012	0.926	409	2758.2	9	306.46	0	121.99	0	0.5
chr20-2	chr20	3595170	3595374	+	1009.4	0.866	413	2752.4	2	1376.2	0	135.35	0	0.5
chr16-2	chr16	53790557	53790761	+	1008.1	0.838	414	2750.2	2	1375.12	0	112.41	0	0.5
chr5-16	chr5	38642391	38642595	+	1005.9	0.761	412	2740.2	4	685.04	0	59.94	0	0.5
chr21-13	chr21	19841242	19841446	+	1005.9	0.891	410	2740.9	14	195.78	0	191.12	0	0.5
chr9-9	chr9	85919515	85919719	+	1005.2	0.839	412	2738	11	248.91	0	117.03	0	0.5
chr6-147	chr6	42724691	42724895	+	998.8	0.932	371	2722.9	13	209.45	0	303.93	0	0.55
chr6-103	chr6	166419596	166419800	+	997.5	0.975	391	2714.9	6	452.49	0	386.14	0	0.53
chr3-82	chr3	107393380	107393584	+	996.4	0.961	397	2712.8	9	301.42	0	272.28	0	0.52
chr16-22	chr16	77915635	77915839	+	995.9	0.943	404	2711.3	8	338.92	0	331.55	0	0.51
chr2-14	chr2	136718679	136718883	+	994.3	0.873	413	2709.2	3	903.05	0	126.16	0	0.5
chr10-109	chr10	440788	440992	+	993	0.676	374	2714.2	16	169.64	0	41.67	0	0.55
chr10-80	chr10	123902996	123903200	+	991.6	0.969	388	2699.1	6	449.85	0	479.6	0	0.54
chr1-11	chr1	23133167	23133371	+	991.1	0.922	414	2702	11	245.63	0	90.37	0	0.5
chr6-23	chr6	151482664	151482868	+	990.6	0.922	412	2696.9	1	2696.91	0	303.75	0	0.5
chr13-13	chr13	45272287	45272491	+	987.4	0.937	409	2688.3	5	537.65	0	318.31	0	0.5
chr1-10	chr1	15506715	15506919	+	987.1	0.833	414	2691.9	6	448.64	0	68.46	0	0.5
chr3-14	chr3	43315076	43315280	+	986.6	0.815	412	2688.3	13	206.79	0	56.38	0	0.5
chr16-23	chr16	77947806	77948010	+	985.8	0.956	404	2684.7	12	223.72	0	560.25	0	0.51
chr21-3	chr21	39420557	39420761	+	985.8	0.825	414	2683.2	8	335.4	0	87.94	0	0.5
chr22-7	chr22	47056849	47057053	+	985.8	0.935	406	2684.7	14	191.76	0	305.96	0	0.51
chr2-8	chr2	136879246	136879450	+	985.3	0.912	414	2687.5	9	298.62	0	178.54	0	0.5
chr3-32	chr3	89908886	89909090	+	985.3	0.878	409	2683.2	5	536.64	0	137.36	0	0.5
chr16-13	chr16	88041082	88041286	+	984.5	0.924	409	2681.1	11	243.73	0	305.3	0	0.5
chr2-49	chr2	40388217	40388421	+	984.2	0.883	405	2685.4	3	895.13	0	134.91	0	0.51
chr6-48	chr6	139540492	139540696	+	982.4	0.95	408	2677.4	6	446.24	0	517.62	0	0.5
chr13-12	chr13	28319041	28319245	+	979.7	0.918	409	2668.1	7	381.15	0	220.25	0	0.5
chr13-26	chr13	112331251	112331455	+	979.7	0.915	405	2669.5	8	333.69	0	150.03	0	0.51
chr6-49	chr6	6714423	6714627	+	979.2	0.961	407	2665.9	7	380.85	0	378.55	0	0.51
chr6-20	chr6	99235491	99235695	+	978.7	0.899	412	2665.9	6	444.32	0	156.68	0	0.5
chr6-30	chr6	150152409	150152613	+	977.9	0.857	411	2668.1	2	1334.04	0	126.38	0	0.5
chr3-18	chr3	152338881	152339085	+	970.5	0.801	412	2644.3	5	528.86	0	65.57	0	0.5
chr6-58	chr6	123154367	123154571	+	968.9	0.931	406	2640.7	3	880.23	0	231.13	0	0.51
chr8-24	chr8	77599210	77599414	+	968.9	0.854	409	2639.3	10	263.93	0	63.08	0	0.5
chr7-3	chr7	11268243	11268447	+	968.6	0.915	436	2637.1	10	263.71	0	287.39	0	0.47
chr2-1	chr2	5455393	5455597	+	968.3	0.883	442	2637.8	10	263.78	0	129.89	0	0.47
chr6-5	chr6	1764306	1764510	+	968.1	0.919	431	2637.1	5	527.42	0	113.33	0	0.48
chr1-19	chr1	63156009	63156213	+	966.2	0.912	412	2632.8	9	292.53	0	207.14	0	0.5
chr1-34	chr1	66444822	66445026	+	965.4	0.901	410	2633.5	8	329.19	0	187.97	0	0.5
chr10-44	chr10	93141480	93141684	+	964.9	0.939	403	2628.4	5	525.69	0	328.59	0	0.51
chr7-55	chr7	27626517	27626721	+	963.3	0.964	401	2622.7	4	655.67	0	216.5	0	0.52
chr8-76	chr8	137319559	137319763	+	961.5	0.968	391	2618.4	9	290.93	0	397.92	0	0.53
chrX-4	chrX	12253119	12253323	+	960.4	0.935	411	2616.2	9	290.69	0	265.88	0	0.5
chr1-53	chr1	244214395	244214599	+	959.1	0.927	406	2612.6	8	326.57	0	51.99	0	0.51
chr12-7	chr12	49581117	49581321	+	957.5	0.903	418	2615.5	8	326.93	0	130.51	0	0.49
chr5-23	chr5	123935360	123935564	+	957.2	0.917	411	2606.8	4	651.71	0	265.63	0	0.5
chr21-5	chr21	33541466	33541670	+	953.8	0.835	413	2597.5	16	162.34	0	92.92	0	0.5
chr7-26	chr7	141787866	141788070	+	953	0.862	410	2598.2	6	433.03	0	161.17	0	0.5
chr2-17	chr2	159542825	159543029	+	952.7	0.779	413	2600.3	17	152.96	0	69.81	0	0.5
chr7-16	chr7	12426015	12426219	+	949.3	0.878	411	2587.4	2	1293.68	0	149.81	0	0.5
chr18-9	chr18	56005224	56005428	+	949	0.778	411	2584.5	4	646.12	0	65.97	0	0.5
chr4-1	chr4	4483071	4483275	+	945.6	0.818	414	2575.8	4	643.96	0	58.9	0	0.5
chr21-10	chr21	34489361	34489565	+	944.5	0.616	412	2572.9	18	142.94	0	10.64	0	0.5
chr20-10	chr20	61616042	61616246	+	944	0.957	408	2570.8	5	514.16	0	350.92	0	0.5
chr17-8	chr17	78942596	78942800	+	943.2	0.846	411	2570.8	13	197.75	0	78.37	0	0.5
chr3-77	chr3	122815557	122815761	+	942.9	0.962	398	2568.6	9	285.4	0	663.89	0	0.52
chr8-7	chr8	119061731	119061935	+	942.7	0.877	413	2568.6	4	642.16	0	121.35	0	0.5
chr8-15	chr8	122826756	122826960	+	941.6	0.856	412	2566.5	10	256.65	0	112.73	0	0.5
chr8-52	chr8	126301580	126301784	+	938.7	0.931	401	2556.4	5	511.27	0	51.26	0	0.51
chr2-7	chr2	84422180	84422384	+	938.4	0.884	414	2562.1	5	512.43	0	170.05	0	0.5
chr9-23	chr9	135709005	135709209	+	938.4	0.942	410	2554.2	5	510.84	0	281.35	0	0.5
chr2-13	chr2	25285412	25285616	+	937.9	0.702	413	2565	3	855.01	0	44.72	0	0.5
chr6-38	chr6	47890183	47890387	+	935.8	0.898	409	2550.6	8	318.83	0	180.28	0	0.5
chr2-16	chr2	151184249	151184453	+	931.3	0.791	413	2536.2	9	281.8	0	62.22	0	0.5
chr1-18	chr1	18984421	18984625	+	930.7	0.809	412	2536.2	11	230.56	0	73.98	0	0.5
chr10-37	chr10	127931520	127931724	+	930.7	0.945	407	2535.5	7	362.21	0	295.78	0	0.51
chr1-113	chr1	95331054	95331258	+	930.5	0.968	386	2533.3	2	1266.65	0	210.4	0	0.53
chr10-34	chr10	30020725	30020929	+	927.8	0.951	407	2526.8	8	315.85	0	299.61	0	0.51
chr16-9	chr16	51807194	51807398	+	927.6	0.85	411	2547	14	181.93	0	91.25	0	0.5
chr8-3	chr8	131135104	131135308	+	927.3	0.931	417	2527.5	4	631.89	0	258.65	0	0.49
chr1-35	chr1	87620933	87621137	+	926.8	0.885	410	2522.5	18	140.14	0	135.24	0	0.5
chr8-54	chr8	8630489	8630693	+	923.6	0.965	399	2514.6	5	502.91	0	548.92	0	0.52
chr8-86	chr8	37659784	37659988	+	922.3	0.974	385	2511.7	6	418.61	0	498.26	0	0.54
chr16-8	chr16	19769600	19769804	+	922.3	0.881	411	2511	9	279	0	114.94	0	0.5
chr8-38	chr8	64878940	64879144	+	921.7	0.909	405	2512.4	3	837.47	0	188.25	0	0.51
chr20-11	chr20	48066932	48067136	+	918.8	0.937	406	2505.2	1	2505.2	0	285.12	0	0.51
chr2-15	chr2	148257906	148258110	+	917.5	0.888	413	2498.7	5	499.74	0	155.53	0	0.5
chr2-19	chr2	33049563	33049767	+	917	0.811	412	2499.4	10	249.94	0	75.76	0	0.5
chr3-79	chr3	14494625	14494829	+	915.7	0.932	397	2496.6	8	312.07	0	191.34	0	0.52
chr8-55	chr8	13416628	13416832	+	911.4	0.944	399	2483.6	3	827.86	0	280.57	0	0.52
chr1-70	chr1	154820556	154820760	+	909.8	0.955	399	2479.3	3	826.42	0	96.94	0	0.52
chr10-35	chr10	33435024	33435228	+	909.8	0.915	407	2480	9	275.55	0	224.46	0	0.51
chr2-26	chr2	151268043	151268247	+	909.6	0.928	411	2477.8	3	825.94	0	266.56	0	0.5
chr3-31	chr3	195454638	195454842	+	909.3	0.899	410	2476.4	15	165.09	0	189.73	0	0.5
chr14-7	chr14	77525826	77526030	+	908	0.927	405	2472	3	824.02	0	310.3	0	0.51
chr19-4	chr19	19096182	19096386	+	907.2	0.924	410	2471.3	9	274.59	0	285.85	0	0.5
chr7-21	chr7	69897475	69897679	+	905.3	0.856	411	2465.6	0.5	4931.12	0	101.54	0	0.5
chr10-7	chr10	75341624	75341828	+	904.8	0.81	413	2465.6	3	821.85	0	94.56	0	0.5
chr10-5	chr10	13726516	13726720	+	904.5	0.843	413	2465.6	7	352.22	0	117.57	0	0.5
chr6-2	chr6	19035603	19035807	+	904	0.778	459	2466.3	5	493.26	0	27.61	0	0.45
chr12-30	chr12	69853537	69853741	+	901.9	0.918	408	2456.9	5	491.38	0	227.85	0	0.5
chr1-44	chr1	201509328	201509532	+	901.1	0.908	408	2459.8	11	223.62	0	205.7	0	0.51
chr1-22	chr1	154720603	154720807	+	899	0.854	412	2447.5	10	244.75	0	74.44	0	0.5
chr8-62	chr8	92612214	92612418	+	899	0.925	398	2447.5	3	815.85	0	219.38	0	0.52
chr7-9	chr7	94658123	94658327	+	898.7	0.914	413	2449	3	816.33	0	203.5	0	0.5
chr17-14	chr17	47479489	47479693	+	898.4	0.907	408	2449	8	306.12	0	212.84	0	0.51
chr3-35	chr3	192622755	192622959	+	895.5	0.893	409	2445.4	11	222.31	0	167.23	0	0.5
chr14-3	chr14	37985029	37985233	+	894.7	0.877	411	2438.9	6	406.48	0	140.06	0	0.5
chr13-20	chr13	24613145	24613349	+	887.1	0.889	407	2415.1	8	301.89	0	169	0	0.51
chr5-42	chr5	124821066	124821270	+	884.4	0.877	407	2410.1	7	344.3	0	27.03	0	0.51
chrX-7	chrX	39922130	39922334	+	880.4	0.932	410	2399.3	7	342.75	0	280.18	0	0.5
chr3-56	chr3	25333115	25333319	+	879.6	0.924	403	2400	11	218.18	0	149.24	0	0.51
chr3-44	chr3	72987728	72987932	+	879.6	0.918	406	2394.2	9	266.02	0	226.22	0	0.51
chr1-43	chr1	182721709	182721913	+	876.5	0.752	408	2387	17	140.41	0	53.88	0	0.5
chr18-8	chr18	47092018	47092222	+	875.7	0.773	411	2384.8	30	79.49	0	56.57	0	0.5
chr3-24	chr3	171921760	171921964	+	875.4	0.917	411	2382.7	7	340.38	0	174.88	0	0.5
chr2-77	chr2	6465861	6466065	+	875.1	0.947	397	2383.4	11	216.67	0	383.06	0	0.52
chr9-20	chr9	117131472	117131676	+	875.1	0.917	410	2392	4	598.01	0	150.02	0	0.5
chr18-17	chr18	35137185	35137389	+	874.1	0.922	406	2379.8	11	216.35	0	226.06	0	0.51
chr9-15	chr9	97548085	97548289	+	873.5	0.815	411	2383.4	8	297.92	0	51.14	0	0.5
chr17-28	chr17	65558325	65558529	+	873.5	0.943	397	2379.1	8	297.38	0	293.09	0	0.52
chr8-14	chr8	89012888	89013092	+	873	0.865	412	2376.9	6	396.15	0	108.24	0	0.5
chr10-30	chr10	34489654	34489858	+	872.2	0.849	408	2376.2	11	216.02	0	89.67	0	0.5
chr4-9	chr4	140705233	140705437	+	872	0.837	410	2376.2	9	264.02	0	84.7	0	0.5
chr9-52	chr9	37931711	37931915	+	871.4	0.958	395	2373.3	5	474.66	0	181.57	0	0.52
chr3-23	chr3	71592150	71592354	+	870.9	0.755	411	2375.5	18	131.97	0	40.81	0	0.5
chr12-18	chr12	103728354	103728558	+	870.4	0.896	413	2371.9	5	474.37	0	176.49	0	0.5
chr15-2	chr15	97950247	97950451	+	870.4	0.883	411	2371.9	5	474.37	0	147.62	0	0.5
chr8-43	chr8	42402777	42402981	+	870.1	0.931	403	2370.4	12	197.54	0	71.78	0	0.51
chr10-36	chr10	33548075	33548279	+	869	0.914	407	2366.1	11	215.1	0	185.85	0	0.51
chr6-42	chr6	126272489	126272693	+	868.3	0.914	409	2363.2	4	590.8	0	302.79	0	0.5
chr9-10	chr9	120854495	120854699	+	868.3	0.855	412	2369	5	473.8	0	104.94	0	0.5
chr12-14	chr12	29863126	29863330	+	868	0.897	413	2365.4	8	295.67	0	211.55	0	0.5
chr17-33	chr17	15346159	15346363	+	866.4	0.939	392	2359.6	11	214.51	0	197.4	0	0.53
chr5-49	chr5	172899401	172899605	+	865.3	0.92	403	2358.9	6	393.15	0	272.48	0	0.51
chr5-44	chr5	5365230	5365434	+	863	0.923	406	2351	6	391.83	0	244.61	0	0.51
chr7-49	chr7	133790664	133790868	+	860.6	0.791	403	2348.1	7	335.44	0	68.57	0	0.51
chr10-38	chr10	7475466	7475670	+	859.8	0.912	406	2343.8	7	334.82	0	198.67	0	0.51
chr12-1	chr12	4355282	4355486	+	857.9	0.851	431	2338.7	8	292.34	0	153.36	0	0.48
chr3-4	chr3	15838882	15839086	+	857.7	0.875	429	2336.6	6	389.43	0	134.43	0	0.48
chr6-63	chr6	15265168	15265372	+	857.1	0.927	404	2336.6	9	259.62	0	195.72	0	0.51
chr1-76	chr1	42242885	42243089	+	856.9	0.962	397	2332.9	3	777.65	0	217.26	0	0.52
chr18-22	chr18	55379457	55379661	+	856.1	0.933	403	2332.9	7	333.28	0	109.81	0	0.51
chr21-27	chr21	37447576	37447780	+	856.1	0.948	399	2331.5	21	111.02	0	206.73	0	0.52
chr2-20	chr2	116286086	116286290	+	855	0.915	412	2329.3	13	179.18	0	201.49	0	0.5
chr22-3	chr22	46241272	46241476	+	854.7	0.724	413	2335.8	4	583.96	0	50.38	0	0.5
chr8-36	chr8	41863117	41863321	+	854.5	0.874	405	2327.9	10	232.79	0	160.75	0	0.51
chr10-21	chr10	121393382	121393586	+	853.7	0.814	411	2326.5	11	211.5	0	92.93	0	0.5
chr7-68	chr7	116502282	116502486	+	853.4	0.962	397	2325	10	232.5	0	360.54	0	0.52
chr1-104	chr1	42886608	42886812	+	852.4	0.943	389	2322.1	3	774.05	0	114.97	0	0.53
chr1-37	chr1	146822875	146823079	+	852.4	0.855	410	2321.4	5	464.28	0	91.54	0	0.5
chr7-24	chr7	98955856	98956060	+	852.1	0.895	410	2320	9	257.78	0	230.64	0	0.5
chrX-11	chrX	39945901	39946105	+	851.6	0.921	408	2319.3	4	579.81	0	135.77	0	0.5
chr12-35	chr12	120276708	120276912	+	846	0.906	407	2304.1	3	768.04	0	34.48	0	0.51
chr10-46	chr10	3612523	3612727	+	845.7	0.952	401	2303.4	1	2303.4	0	304.42	0	0.51
chr10-1	chr10	103600101	103600305	+	845.7	0.943	428	2303.4	0.5	4606.8	0	282.08	0	0.48
chrX-1	chrX	146823579	146823783	+	845.5	0.857	414	2305.6	1	2305.56	0	81.26	0	0.5
chr9-84	chr9	12934719	12934923	+	845	0.917	382	2304.1	1	2304.12	0	298.67	0	0.54
chr3-62	chr3	156293471	156293675	+	842.8	0.913	402	2294.8	11	208.61	0	188.34	0	0.51
chr5-22	chr5	114807342	114807546	+	842.6	0.912	411	2294	3	764.68	0	104.33	0	0.5
chr6-15	chr6	161382090	161382294	+	839.9	0.836	413	2291.9	6	381.98	0	41.2	0	0.5
chr21-8	chr21	18799561	18799765	+	839.7	0.803	412	2287.5	15	152.5	0	85.58	0	0.5
chrX-5	chrX	109663927	109664131	+	839.7	0.865	411	2287.5	1	2287.54	0	105.03	0	0.5
chr12-10	chr12	29725489	29725693	+	838.6	0.859	414	2283.9	7	326.28	0	109.86	0	0.5
chr9-13	chr9	87593692	87593896	+	837	0.86	411	2281.1	5	456.21	0	133	0	0.5
chr8-30	chr8	140876371	140876575	+	833.8	0.917	407	2271	3	756.99	0	236.72	0	0.51
chr12-32	chr12	43055168	43055372	+	833.8	0.936	407	2273.1	10	227.31	0	65.75	0	0.51
chr5-19	chr5	8061373	8061577	+	832.5	0.797	411	2268.1	2	1134.04	0	72.87	0	0.5
chr1-48	chr1	95468324	95468528	+	830.4	0.932	407	2261.6	7	323.09	0	276.19	0	0.51
chr1-41	chr1	109626532	109626736	+	830.4	0.906	408	2261.6	5	452.32	0	186.36	0	0.5
chr4-37	chr4	105822707	105822911	+	829.1	0.968	386	2258	8	282.25	0	144.36	0	0.54
chr1-123	chr1	94018726	94018930	+	828.8	0.946	382	2257.3	9	250.81	0	253.16	0	0.54
chr6-50	chr6	11203242	11203446	+	825.9	0.944	407	2250.1	5	450.01	0	238.83	0	0.51
chr19-19	chr19	17416191	17416395	+	825.6	0.966	382	2248.6	4	562.16	0	432.8	0	0.54
chr10-27	chr10	11467276	11467480	+	824.8	0.914	409	2249.3	7	321.34	0	220.07	0	0.5
chr3-53	chr3	118710589	118710793	+	823.8	0.893	404	2242.9	13	172.53	0	95.59	0	0.51
chr6-43	chr6	128302235	128302439	+	823.8	0.909	409	2244.3	9	249.37	0	197.62	0	0.5
chr1-77	chr1	66743934	66744138	+	823	0.908	397	2240	9	248.89	0	117.74	0	0.52
chr3-25	chr3	16343799	16344003	+	821.9	0.915	410	2237.1	8	279.64	0	202.71	0	0.5
chr2-35	chr2	163332329	163332533	+	820.1	0.862	408	2234.9	10	223.49	0	70.9	0	0.51
chr17-18	chr17	15360740	15360944	+	819.3	0.885	406	2229.9	8	278.74	0	65.82	0	0.51
chr13-30	chr13	72716515	72716719	+	815.3	0.943	402	2225.6	6	370.93	0	295.43	0	0.51
chr16-48	chr16	16244120	16244324	+	814.8	0.96	382	2219.8	1	2219.8	0	203.22	0	0.54
chr16-50	chr16	66775474	66775678	+	814	0.961	380	2215.5	6	369.25	0	75.62	0	0.54
chr7-4	chr7	92384601	92384805	+	813.7	0.838	430	2219.1	16	138.69	0	87.36	0	0.48
chr7-39	chr7	98199207	98199411	+	812.6	0.882	407	2216.9	5	443.38	0	129.47	0	0.51
chr5-21	chr5	111088195	111088399	+	812.1	0.913	411	2211.1	11	201.01	0	131.33	0	0.5
chr7-17	chr7	24917649	24917853	+	811.9	0.889	411	2211.1	4	552.79	0	160.33	0	0.5
chr10-18	chr10	70829054	70829258	+	810.8	0.922	411	2207.5	3	735.85	0	304	0	0.5
chr7-6	chr7	94724993	94725197	+	810.3	0.925	422	2209.7	11	200.88	0	232.28	0	0.49
chr11-18	chr11	11232860	11233064	+	809.7	0.943	401	2206.1	7	315.16	0	207.18	0	0.51
chr2-67	chr2	36640526	36640730	+	809.5	0.958	399	2203.9	8	275.49	0	307.3	0	0.52
chr2-21	chr2	184213907	184214111	+	809.5	0.888	412	2203.9	11	200.36	0	170.27	0	0.5
chr6-46	chr6	7146356	7146560	+	808.4	0.935	408	2200.3	12	183.36	0	36.57	0	0.5
chr1-9	chr1	8362043	8362247	+	806.8	0.906	414	2200.3	7	314.33	0	169.32	0	0.5
chr17-35	chr17	75432323	75432527	+	806.8	0.954	392	2198.2	7	314.03	0	192.58	0	0.53
chr17-26	chr17	75468265	75468469	+	806.8	0.933	399	2198.2	5	439.64	0	214.62	0	0.52
chr20-32	chr20	32150162	32150366	+	806	0.966	389	2195.3	13	168.87	0	526.62	0	0.53
chr1-3	chr1	45976934	45977138	+	805.8	0.944	420	2196	5	439.2	0	395.65	0	0.49
chr13-8	chr13	78427883	78428087	+	805.2	0.767	412	2192.4	6	365.4	0	63.67	0	0.5
chr19-17	chr19	47289453	47289657	+	804.7	0.967	390	2194.6	10	219.46	0	394.19	0	0.53
chr7-64	chr7	105699315	105699519	+	804.2	0.87	399	2190.2	9	243.36	0	69	0	0.52
chr17-27	chr17	77030318	77030522	+	803.4	0.91	399	2190.2	8	273.78	0	177.78	0	0.52
chr9-37	chr9	13569029	13569233	+	802.6	0.756	403	2185.9	7	312.27	0	38.34	0	0.51
chr9-18	chr9	83413309	83413513	+	802.3	0.888	410	2189.5	7	312.79	0	183.83	0	0.5
chr6-47	chr6	52461116	52461320	+	801.5	0.882	408	2185.9	15	145.73	0	126.71	0	0.51
chr8-17	chr8	137486821	137487025	+	801.5	0.903	412	2183.8	5	436.75	0	139.51	0	0.5
chr13-10	chr13	40764703	40764907	+	801.5	0.82	410	2183	3	727.68	0	78.69	0	0.5
chr13-49	chr13	101318431	101318635	+	801	0.944	387	2183.8	9	242.64	0	239.14	0	0.53
chr3-11	chr3	182083010	182083214	+	800.2	0.797	413	2182.3	6	363.72	0	59.63	0	0.5
chr12-37	chr12	43315728	43315932	+	800.2	0.931	406	2180.2	5	436.03	0	303.04	0	0.51
chr6-69	chr6	158491687	158491891	+	799.9	0.941	403	2181.6	96	22.72	0	454.59	0	0.51
chr5-29	chr5	88080639	88080843	+	799.1	0.845	410	2178	11	198	0	117.3	0	0.5
chr5-13	chr5	111018658	111018862	+	798.9	0.774	413	2178	6	363	0	53.79	0	0.5
chr6-75	chr6	137438911	137439115	+	798.3	0.953	399	2175.1	4	543.78	0	407.96	0	0.52
chr7-14	chr7	105478503	105478707	+	798.3	0.8	412	2175.1	16	135.94	0	75.98	0	0.5
chr7-28	chr7	69399622	69399826	+	798.1	0.771	409	2173.7	4	543.42	0	62.14	0	0.5
chr1-13	chr1	70923930	70924134	+	797.8	0.79	413	2176.6	8	272.07	0	74.41	0	0.5
chr13-53	chr13	52188650	52188854	+	797.8	0.977	383	2172.2	9	241.36	0	533.19	0	0.54
chr18-27	chr18	52989420	52989624	+	797.8	0.94	399	2172.2	14	155.16	0	140.17	0	0.52
chr7-23	chr7	148717681	148717885	+	795.7	0.924	411	2170.8	16	135.67	0	216.02	0	0.5
chr12-60	chr12	48395826	48396030	+	793.6	0.931	395	2165.7	6	360.96	0	208.91	0	0.52
chr7-44	chr7	24540650	24540854	+	793.3	0.932	404	2159.3	15	143.95	0	169.38	0	0.51
chr16-5	chr16	79321083	79321287	+	793.1	0.882	412	2159.3	3	719.75	0	114.33	0	0.5
chr6-7	chr6	7143837	7144041	+	792.3	0.934	416	2159.3	7	308.47	0	35.04	0	0.5
chr10-12	chr10	93639445	93639649	+	790.9	0.776	412	2154.9	5	430.99	0	65.47	0	0.5
chr2-33	chr2	27135388	27135592	+	790.4	0.9	408	2155.7	10	215.57	0	209.25	0	0.5
chr7-97	chr7	1651624	1651828	+	789.6	0.949	383	2151.3	5	430.27	0	360.59	0	0.54
chr9-67	chr9	2966962	2967166	+	789.6	0.962	389	2151.3	6	358.55	0	451.87	0	0.53
chr5-30	chr5	106874584	106874788	+	788.3	0.864	410	2147.7	3	715.91	0	116.68	0	0.5
chr1-51	chr1	25525143	25525347	+	787.8	0.927	406	2147	7	306.71	0	233.47	0	0.51
chr1-38	chr1	232059937	232060141	+	787.5	0.894	410	2145.6	12	178.8	0	123.9	0	0.5
chr6-35	chr6	141635292	141635496	+	787	0.837	410	2144.8	5	428.97	0	107.03	0	0.5
chr13-18	chr13	35292548	35292752	+	786.4	0.875	408	2142	6	356.99	0	134.49	0	0.5
chr6-83	chr6	23656463	23656667	+	784.3	0.924	396	2135.5	13	164.27	0	110.26	0	0.52
chr6-59	chr6	19320467	19320671	+	784	0.911	405	2140.5	8	267.56	0	216.55	0	0.51
chr9-33	chr9	20041321	20041525	+	782.2	0.919	405	2134	11	194	0	204.73	0	0.51
chr21-25	chr21	19890467	19890671	+	780.9	0.921	400	2125.4	26	81.75	0	150.07	0	0.52
chr11-21	chr11	26725395	26725599	+	780.3	0.944	399	2125.4	4	531.35	0	359.08	0	0.52
chr1-28	chr1	117216876	117217080	+	778.5	0.9	411	2123.9	8	265.49	0	56.98	0	0.5
chr2-23	chr2	218027251	218027455	+	778	0.803	412	2121.1	10	212.11	0	73.9	0	0.5
chr17-29	chr17	2807502	2807706	+	777.4	0.96	395	2116.7	9	235.19	0	614.44	0	0.52
chr10-25	chr10	122489173	122489377	+	777.2	0.91	410	2116.7	8	264.59	0	203.78	0	0.5
chrX-8	chrX	109062284	109062488	+	775	0.928	409	2109.5	6	351.59	0	313.14	0	0.5
chr15-3	chr15	25985146	25985350	+	774.5	0.917	410	2112.4	6	352.07	0	294.56	0	0.5
chr18-29	chr18	37759831	37760035	+	773.7	0.954	396	2107.4	4	526.84	0	364.53	0	0.52
chr9-90	chr9	133354226	133354430	+	773.2	0.959	380	2105.2	9	233.91	0	97.91	0	0.54
chr10-8	chr10	86004475	86004679	+	772.9	0.752	413	2104.5	5	420.9	0	65.85	0	0.5
chr2-34	chr2	68073517	68073721	+	772.4	0.829	408	2108.1	12	175.67	0	66.25	0	0.5
chr11-15	chr11	11483167	11483371	+	771.3	0.946	403	2104.5	11	191.32	0	263.25	0	0.51
chr1-20	chr1	68779521	68779725	+	770.3	0.881	412	2098.7	3	699.57	0	132.94	0	0.5
chr8-56	chr8	51076785	51076989	+	769	0.942	399	2096.6	0.5	4193.11	0	384.77	0	0.52
chr10-41	chr10	7029679	7029883	+	768.7	0.939	405	2092.2	4	523.06	0	272.76	0	0.51
chr12-26	chr12	22920000	22920204	+	768.4	0.895	409	2093	12	174.41	0	115.35	0	0.5
chr7-45	chr7	67976351	67976555	+	766.6	0.94	404	2090.8	3	696.93	0	91.82	0	0.51
chr9-78	chr9	126942941	126943145	+	765.2	0.966	384	2085	10	208.5	0	444.2	0	0.54
chr1-75	chr1	244175128	244175332	+	763.9	0.901	398	2081.4	21	99.12	0	85.89	0	0.52
chr3-38	chr3	65483669	65483873	+	762.9	0.892	408	2080.7	16	130.04	0	142.25	0	0.5
chr19-2	chr19	15399378	15399582	+	762.3	0.789	412	2077.1	11	188.83	0	70.66	0	0.5
chr9-17	chr9	73216744	73216948	+	761.8	0.826	410	2073.5	13	159.5	0	119.74	0	0.5
chr22-6	chr22	30736931	30737135	+	761.8	0.849	408	2077.1	10	207.71	0	50.04	0	0.5
chr18-15	chr18	77126383	77126587	+	761.3	0.897	407	2072.1	3	690.68	0	191.92	0	0.51
chr13-31	chr13	93901081	93901285	+	760	0.935	401	2072.8	2	1036.39	0	245.32	0	0.51
chr16-4	chr16	521621	521825	+	760	0.927	412	2069.9	12	172.49	0	256.95	0	0.5
chr7-32	chr7	70241710	70241914	+	758.9	0.913	408	2065.6	19	108.71	0	195.08	0	0.5
chr3-49	chr3	170155076	170155280	+	756.5	0.879	405	2063.4	7	294.77	0	120.61	0	0.51
chr10-64	chr10	105487430	105487634	+	756.5	0.966	392	2059.8	9	228.87	0	552.09	0	0.53
chr18-10	chr18	60974760	60974964	+	756.5	0.83	410	2059.8	13	158.45	0	99.69	0	0.5
chr1-55	chr1	244318535	244318739	+	756	0.918	405	2061.2	11	187.39	0	150.57	0	0.51
chr2-74	chr2	161919791	161919995	+	756	0.91	398	2058.4	7	294.05	0	166.94	0	0.52
chr2-57	chr2	204514736	204514940	+	755.7	0.923	403	2061.2	9	229.03	0	252.53	0	0.51
chr3-27	chr3	77980440	77980644	+	754.9	0.792	410	2059.8	2	1029.9	0	76.58	0	0.5
chr3-47	chr3	185918533	185918737	+	754.1	0.855	406	2058.4	8	257.29	0	126.79	0	0.51
chr6-4	chr6	155510316	155510520	+	754.1	0.898	445	2056.9	9	228.55	0	154.03	0	0.46
chr2-96	chr2	233180291	233180495	+	753.9	0.965	394	2053.3	15	136.89	0	480.17	0	0.52
chr2-32	chr2	11761566	11761770	+	753.6	0.881	408	2057.6	7	293.95	0	153.22	0	0.51
chr7-35	chr7	131178429	131178633	+	751.2	0.913	408	2046.1	8	255.76	0	205.02	0	0.5
chr10-31	chr10	96955853	96956057	+	750.7	0.937	408	2043.2	11	185.75	0	283.48	0	0.5
chr10-14	chr10	15182747	15182951	+	749.9	0.846	411	2047.5	2	1023.77	0	104.94	0	0.5
chr11-4	chr11	82403262	82403466	+	749.1	0.791	411	2043.2	4	510.81	0	63.31	0	0.5
chr3-15	chr3	73560751	73560955	+	748.8	0.834	412	2038.9	7	291.27	0	103.26	0	0.5
chr9-28	chr9	112934787	112934991	+	747.2	0.92	408	2036.7	7	290.96	0	265.14	0	0.5
chr17-16	chr17	44810195	44810399	+	747.2	0.813	407	2037.5	4	509.36	0	85.97	0	0.51
chrX-10	chrX	20682274	20682478	+	745.7	0.886	408	2038.2	6	339.7	0	116.85	0	0.5
chr6-11	chr6	25369603	25369807	+	744.9	0.769	414	2033.1	12	169.43	0	50.29	0	0.5
chr1-36	chr1	87876470	87876674	+	744.3	0.914	410	2028.1	2	1014.04	0	206.44	0	0.5
chr1-68	chr1	197238266	197238470	+	743.5	0.935	400	2027.4	15	135.16	0	234.54	0	0.52
chr10-6	chr10	47074689	47074893	+	743.3	0.853	413	2023.8	9	224.86	0	109.75	0	0.5
chr10-39	chr10	22097591	22097795	+	742.7	0.926	406	2023.8	4	505.94	0	226.37	0	0.51
chr17-15	chr17	66202804	66203008	+	742.2	0.853	408	2020.9	4	505.22	0	161.11	0	0.5
chr5-34	chr5	30995184	30995388	+	741.4	0.888	409	2021.6	5	404.32	0	142.32	0	0.5
chr4-10	chr4	154090991	154091195	+	739.8	0.883	410	2014.4	5	402.88	0	88.69	0	0.5
chr10-52	chr10	122802710	122802914	+	739	0.935	399	2012.2	2	1006.12	0	359.77	0	0.52
chr8-22	chr8	104369385	104369589	+	736.9	0.864	410	2008.6	4	502.16	0	133.44	0	0.5
chr21-19	chr21	17951988	17952192	+	736.7	0.726	405	2008.6	15	133.91	0	69.7	0	0.51
chr10-69	chr10	7592050	7592254	+	736.4	0.972	390	2005	3	668.34	0	439.68	0	0.53
chr20-19	chr20	61328976	61329180	+	736.4	0.952	396	2006.5	6	334.41	0	125.5	0	0.52
chr1-31	chr1	208407072	208407276	+	735.9	0.846	411	2007.9	7	286.84	0	152.8	0	0.5
chr1-54	chr1	227560595	227560799	+	735.1	0.875	405	2002.1	5	400.43	0	141.05	0	0.51
chr11-29	chr11	9058739	9058943	+	734	0.955	392	1999.3	1	1999.26	0	364.87	0	0.53
chr3-115	chr3	153965701	153965905	+	732.4	0.946	386	1994.2	16	124.64	0	165.2	0	0.53
chr3-52	chr3	118500279	118500483	+	732.2	0.931	404	1994.9	10	199.49	0	221.35	0	0.51
chr16-104	chr16	55276554	55276758	+	731.9	0.971	341	1992.8	4	498.19	0	387.29	0	0.61
chr7-36	chr7	13506788	13506992	+	731.4	0.897	407	1992.8	9	221.42	0	159.38	0	0.51
chr6-37	chr6	16983170	16983374	+	730.6	0.83	409	1993.5	3	664.5	0	94.46	0	0.5
chr1-29	chr1	175642450	175642654	+	729.8	0.817	411	1987.7	7	283.96	0	60.23	0	0.5
chr3-21	chr3	9905937	9906141	+	729.8	0.844	411	1988.4	11	180.77	0	113.26	0	0.5
chr22-12	chr22	45830520	45830724	+	729	0.924	403	1990.6	3	663.54	0	293.63	0	0.51
chr9-4	chr9	95511953	95512157	+	727.4	0.832	414	1980.5	11	180.05	0	95.49	0	0.5
chr18-13	chr18	50080064	50080268	+	726.1	0.876	408	1976.9	2	988.46	0	122.42	0	0.5
chr1-23	chr1	232278469	232278673	+	725.8	0.802	412	1978.4	8	247.29	0	69.43	0	0.5
chr11-19	chr11	36274873	36275077	+	725.8	0.946	400	1978.4	4	494.59	0	377.01	0	0.52
chr12-67	chr12	111618949	111619153	+	725.3	0.958	392	1974.8	8	246.84	0	423.22	0	0.53
chr1-32	chr1	217227076	217227280	+	724.5	0.928	411	1982	7	283.14	0	173.52	0	0.5
chr3-61	chr3	152734949	152735153	+	724.5	0.949	402	1974.8	9	219.42	0	302.39	0	0.51
chr9-30	chr9	140643219	140643423	+	724.2	0.919	408	1976.2	11	179.65	0	115.83	0	0.5
chr3-13	chr3	42094519	42094723	+	722.6	0.863	412	1969.7	11	179.06	0	146.35	0	0.5
chr8-60	chr8	123398791	123398995	+	722.6	0.851	399	1969	3	656.33	0	99.5	0	0.52
chr2-132	chr2	176296743	176296947	+	722.1	0.952	384	1966.8	7	280.98	0	251.17	0	0.54
chr7-54	chr7	25696431	25696635	+	720.8	0.892	401	1962.5	4	490.63	0	155.4	0	0.52
chr7-13	chr7	15548044	15548248	+	720.5	0.881	412	1966.1	13	151.24	0	155.36	0	0.5
[truncated: 85,414 more rows]

## Sheet: R738_OLIG2_Peaks
# HOMER Peaks
# Peak finding parameters:
[truncated: 84,666 more rows]
