# Supplementary material for: Transcription factors ASCL1 and OLIG2 drive glioblastoma initiation and co-regulate tumor cell types and migration
Source: Nat Commun. 2024 Nov 28;15:10363. doi: 10.1038/s41467-024-54750-9 (PMC11605073; doi:10.1038/s41467-024-54750-9)
Supplement: Supplementary file 4 — Supplementary Data 2 [file 41467_2024_54750_MOESM4_ESM.xlsx]

## Sheet: 13,457 ASCL1 Peaks-GenomicAssoc
# GREAT version 4.0.4	Species assembly: hg19	Association rule: Basal+extension: 5000 bp upstream, 1000 bp downstream, 1000000 bp max extension, curated regulatory domains included
A1CF	unnamed (+145969)
A2M	unnamed (+51801)
A3GALT2	unnamed (-43039), unnamed (-42489), unnamed (-26746), unnamed (-21436), unnamed (-21266)
A4GALT	unnamed (-108535)
AAAS	unnamed (+325)
AACS	unnamed (-49259), unnamed (+4370), unnamed (+120976)
AAGAB	unnamed (+116129)
AAK1	unnamed (+134457)
AAR2	unnamed (-79647), unnamed (-56726)
AARD	unnamed (+8047)
AARS	unnamed (+58)
AARS2	unnamed (+23)
AASDH	unnamed (+76082)
AASDHPPT	unnamed (+44), unnamed (+405578)
AASS	unnamed (+245151)
AATF	unnamed (+44275), unnamed (+70537), unnamed (+71832), unnamed (+97588), unnamed (+119589), unnamed (+228483), unnamed (+373813)
AATK	unnamed (+12485), unnamed (+37086), unnamed (+42463), unnamed (+64133), unnamed (+85655)
ABAT	unnamed (-42433), unnamed (+759), unnamed (+7783)
ABCA1	unnamed (-250043), unnamed (-136444), unnamed (-63283), unnamed (-148), unnamed (+58957)
ABCA10	unnamed (-74649)
ABCA12	unnamed (+119458)
ABCA13	unnamed (+466978), unnamed (+511536), unnamed (+532093)
ABCA2	unnamed (+29), unnamed (+20826)
ABCA3	unnamed (+79)
ABCA4	unnamed (+25653), unnamed (+108196)
ABCA5	unnamed (+7606)
ABCA7	unnamed (+997)
ABCB10	unnamed (-20692), unnamed (-276)
ABCB5	unnamed (-100727)
ABCB6	unnamed (+547), unnamed (+1011)
ABCB9	unnamed (-73564)
ABCC1	unnamed (+200735), unnamed (+214152)
ABCC12	unnamed (+99036)
ABCC3	unnamed (-30188)
ABCC4	unnamed (-232997), unnamed (-195985), unnamed (-102992), unnamed (-86592), unnamed (+334874), unnamed (+344731), unnamed (+472233), unnamed (+475729)
ABCC6	unnamed (+59735), unnamed (+73152)
ABCC8	unnamed (-37750), unnamed (+71103)
ABCD1	unnamed (+2447)
ABCD3	unnamed (-945)
ABCD4	unnamed (-23542)
ABCE1	unnamed (+245)
ABCG1	unnamed (-126416), unnamed (-62053), unnamed (-39560), unnamed (+15881), unnamed (+35754), unnamed (+94524)
ABCG8	unnamed (+105289)
ABHD12	unnamed (-57)
ABHD12B	unnamed (-12431)
ABHD14A	unnamed (+909)
ABHD14A-ACY1	unnamed (+917)
ABHD15	unnamed (+6687)
ABHD17B	unnamed (-69912), unnamed (+98274)
ABHD2	unnamed (+75042), unnamed (+111081), unnamed (+111824)
ABHD5	unnamed (+308359), unnamed (+359340), unnamed (+359510), unnamed (+493510)
ABHD6	unnamed (+14546), unnamed (+50759), unnamed (+58950)
ABHD8	unnamed (-2063), unnamed (+20740)
ABI1	unnamed (+67746)
ABI2	unnamed (-348)
ABL1	unnamed (+106422), unnamed (+111372), unnamed (+132097)
ABL2	unnamed (+22654), unnamed (+123428)
ABLIM2	unnamed (-306), unnamed (+147916)
ABR	unnamed (+56151), unnamed (+56612), unnamed (+140368), unnamed (+178946)
ABRA	unnamed (-2638)
ABTB1	unnamed (+15660), unnamed (+77627), unnamed (+113510), unnamed (+141268), unnamed (+141792)
ABTB2	unnamed (+3), unnamed (+11677), unnamed (+29816), unnamed (+96095), unnamed (+164771)
ACAA2	unnamed (-266553), unnamed (-246663), unnamed (-167117), unnamed (-136057), unnamed (-85915), unnamed (+72), unnamed (+199930), unnamed (+200623), unnamed (+240843), unnamed (+248078)
ACAD9	unnamed (-88)
ACADL	unnamed (+281)
ACADVL	unnamed (-3193), unnamed (-2732)
ACAN	unnamed (-26630)
ACAP2	unnamed (-236)
ACAP3	unnamed (+3443), unnamed (+8899)
ACBD3	unnamed (+51523), unnamed (+75275), unnamed (+76230), unnamed (+76810)
ACBD5	unnamed (-2228), unnamed (-1533), unnamed (+423)
ACCSL	unnamed (-124318), unnamed (-85505), unnamed (-54998), unnamed (-42830), unnamed (-14212)
ACE2	unnamed (+90304)
ACER2	unnamed (-15), unnamed (+73196)
ACER3	unnamed (+30872)
ACKR2	unnamed (+62567)
ACKR3	unnamed (+346809)
ACN9	unnamed (+1234)
ACO1	unnamed (-994127), unnamed (+32)
ACOT1	unnamed (-60605)
ACOT11	unnamed (-58643), unnamed (-25)
ACOT12	unnamed (-188068)
ACOT13	unnamed (-58)
ACOT7	unnamed (+629), unnamed (+55322), unnamed (+55822), unnamed (+114126), unnamed (+115605)
ACOX3	unnamed (-103), unnamed (+12295)
ACOXL	unnamed (+16132), unnamed (+125981), unnamed (+127011), unnamed (+362315), unnamed (+363182), unnamed (+369854)
ACP6	unnamed (+88652)
ACPL2	unnamed (-137783), unnamed (-136421), unnamed (+115158)
ACR	unnamed (-32816), unnamed (-25215), unnamed (-24479), unnamed (-24108)
ACSBG2	unnamed (+106151), unnamed (+108876)
ACSF3	unnamed (-13538)
ACSL3	unnamed (-151438), unnamed (-126702), unnamed (+51396), unnamed (+133116), unnamed (+133661)
ACSL4	unnamed (-85818), unnamed (+23020)
ACSL6	unnamed (+8354)
ACSM1	unnamed (+79677)
ACSM2B	unnamed (-35212)
ACSM3	unnamed (+15903)
ACSS1	unnamed (+25334)
ACSS3	unnamed (+51923), unnamed (+152696), unnamed (+218290)
ACTA1	unnamed (-669)
ACTB	unnamed (-39449), unnamed (-32060), unnamed (-904)
ACTBL2	unnamed (-674314), unnamed (-644715), unnamed (-567633), unnamed (-359116), unnamed (-171203), unnamed (+15452), unnamed (+133529)
ACTG1	unnamed (+44209), unnamed (+99101), unnamed (+113232), unnamed (+120382)
ACTL6A	unnamed (-35820)
ACTL7B	unnamed (+410938), unnamed (+433319), unnamed (+584796), unnamed (+951496), unnamed (+975110)
ACTL8	unnamed (-173806), unnamed (-110013), unnamed (+74533), unnamed (+132638), unnamed (+309023)
ACTN1	unnamed (-172509)
ACTN2	unnamed (-46641), unnamed (-20), unnamed (+3786), unnamed (+29854)
ACTN4	unnamed (+45839), unnamed (+71762), unnamed (+74574)
ACTR2	unnamed (+54373), unnamed (+73138), unnamed (+161163)
ACTR3	unnamed (-63256), unnamed (+27), unnamed (+75808), unnamed (+88121), unnamed (+633382), unnamed (+633851)
ACTR3B	unnamed (+807832), unnamed (+915578)
ACTR3C	unnamed (-6285), unnamed (+437917), unnamed (+440777), unnamed (+442413), unnamed (+444986)
ACTRT1	unnamed (+174812)
ACTRT2	unnamed (-146745), unnamed (-72065), unnamed (-9311)
ACTRT3	unnamed (-3138), unnamed (+5003), unnamed (+101201), unnamed (+316167), unnamed (+326664), unnamed (+505035)
ACVR1	unnamed (+37216)
ACVR1B	unnamed (-30676), unnamed (-13727)
ACVR1C	unnamed (-208890)
ACVR2A	unnamed (-704377), unnamed (-671908), unnamed (-671551), unnamed (-645809), unnamed (-492087), unnamed (+93533)
ACVRL1	unnamed (+69), unnamed (+13607), unnamed (+30556)
ADAD1	unnamed (-75878)
ADAM11	unnamed (+35469), unnamed (+62174)
ADAM12	unnamed (-2914), unnamed (+145348)
ADAM15	unnamed (-53)
ADAM19	unnamed (-36344)
ADAM20	unnamed (+60574)
ADAM21	unnamed (+22284)
ADAM22	unnamed (+266609)
ADAM28	unnamed (-371026), unnamed (-316758), unnamed (-314635)
ADAM29	unnamed (+453874), unnamed (+704142), unnamed (+755378), unnamed (+787234), unnamed (+827030), unnamed (+869516), unnamed (+887673)
ADAM30	unnamed (-118680), unnamed (-68754)
ADAM33	unnamed (-4683), unnamed (+981)
ADAM7	unnamed (+176729)
ADAMTS1	unnamed (-109309), unnamed (-107996), unnamed (-907), unnamed (+49442), unnamed (+75715), unnamed (+125418)
ADAMTS13	unnamed (-3763)
ADAMTS14	unnamed (+57189)
ADAMTS15	unnamed (+131535)
ADAMTS16	unnamed (-909828), unnamed (-909208), unnamed (-440007), unnamed (-435195), unnamed (+224857)
ADAMTS17	unnamed (+216097), unnamed (+216449), unnamed (+355111)
ADAMTS18	unnamed (+222888)
ADAMTS19	unnamed (-214554)
ADAMTS2	unnamed (-26463), unnamed (-25643), unnamed (+26991), unnamed (+101687), unnamed (+101982)
ADAMTS20	unnamed (+155067), unnamed (+845860)
ADAMTS5	unnamed (-529), unnamed (+11795), unnamed (+13108)
ADAMTS6	unnamed (+117669)
ADAMTS8	unnamed (+59132)
ADAMTS9	unnamed (-909511), unnamed (-909118), unnamed (-861506), unnamed (-861050), unnamed (-852876), unnamed (-798137), unnamed (-779715), unnamed (-184153), unnamed (+88171), unnamed (+203469), unnamed (+226474), unnamed (+242554), unnamed (+308594), unnamed (+375866), unnamed (+448699)
ADAMTSL1	unnamed (+137176), unnamed (+225366)
ADAMTSL2	unnamed (+2377), unnamed (+3116), unnamed (+21684), unnamed (+53007)
ADAMTSL3	unnamed (+426050)
ADAMTSL4	unnamed (+10686), unnamed (+18350)
ADAR	unnamed (-239912), unnamed (-237807), unnamed (-140013)
ADARB1	unnamed (-123825), unnamed (-112065), unnamed (-91520), unnamed (-80220), unnamed (-79098), unnamed (-64276), unnamed (-14498), unnamed (+86556), unnamed (+206936)
ADARB2	unnamed (-513259)
ADAT3	unnamed (+2625)
ADCK1	unnamed (+38605), unnamed (+82228), unnamed (+449134), unnamed (+513255), unnamed (+556556)
ADCK2	unnamed (-331), unnamed (+10577)
ADCK3	unnamed (+78172)
ADCK5	unnamed (-322)
ADCY1	unnamed (-382961), unnamed (-281905), unnamed (+9052)
ADCY2	unnamed (-668004), unnamed (-658023), unnamed (-548483), unnamed (-47586)
ADCY3	unnamed (+87620)
ADCY5	unnamed (+120756)
ADCY8	unnamed (-735018), unnamed (-433782), unnamed (-349967), unnamed (-68714), unnamed (+527943)
ADCY9	unnamed (+62755)
ADCYAP1	unnamed (-86743), unnamed (+28716), unnamed (+364281)
ADCYAP1R1	unnamed (-34357), unnamed (-20151)
ADD1	unnamed (+80443)
ADD2	unnamed (+99568)
ADD3	unnamed (-74818), unnamed (+25097), unnamed (+67513)
ADGB	unnamed (+272850)
ADH7	unnamed (-116294), unnamed (-32971)
ADHFE1	unnamed (-127), unnamed (+13405), unnamed (+13895), unnamed (+71870), unnamed (+89550), unnamed (+91743), unnamed (+110106)
ADI1	unnamed (+429), unnamed (+119632)
ADIPOR2	unnamed (-46449)
ADK	unnamed (-380), unnamed (+57212), unnamed (+267220), unnamed (+267579)
ADM	unnamed (+61763)
ADNP	unnamed (-635), unnamed (+19150)
ADO	unnamed (-306183), unnamed (-240382), unnamed (-260)
ADORA1	unnamed (+3106), unnamed (+45360)
ADORA3	unnamed (-108703), unnamed (-32361)
ADPRHL1	unnamed (+7378)
ADPRHL2	unnamed (-157), unnamed (+5211)
ADRA1A	unnamed (+223524), unnamed (+256781)
ADRA1D	unnamed (-352785), unnamed (+76196), unnamed (+81157)
ADRA2A	unnamed (-79807), unnamed (+32697), unnamed (+523971), unnamed (+679412), unnamed (+689362)
ADRA2C	unnamed (-137079), unnamed (-105816), unnamed (+63694)
ADRB1	unnamed (-11479), unnamed (-10453), unnamed (+23044)
ADRBK1	unnamed (-25535), unnamed (+11254)
ADRBK2	unnamed (-71282), unnamed (+136365)
ADRM1	unnamed (-26439)
ADSL	unnamed (-17846), unnamed (-15696)
ADSS	unnamed (-215), unnamed (+40324), unnamed (+110468), unnamed (+220461), unnamed (+239309), unnamed (+296850), unnamed (+344857), unnamed (+385820), unnamed (+398035)
ADSSL1	unnamed (-34974)
AEBP1	unnamed (+10778)
AEBP2	unnamed (+343991), unnamed (+433283), unnamed (+527666)
AES	unnamed (-10231), unnamed (+5537)
AFAP1	unnamed (-70867), unnamed (+35878), unnamed (+78241), unnamed (+133360), unnamed (+347780), unnamed (+420882), unnamed (+429978), unnamed (+433541)
AFAP1L2	unnamed (+8934), unnamed (+9408), unnamed (+20032), unnamed (+30114)
AFF1	unnamed (+114702)
AFF2	unnamed (+288039), unnamed (+413658), unnamed (+801397)
AFF3	unnamed (+224517), unnamed (+468643)
AFF4	unnamed (+41), unnamed (+992)
AFTPH	unnamed (+103205)
AGAP1	unnamed (-469214), unnamed (-459485), unnamed (-442943), unnamed (-442633), unnamed (-375711), unnamed (-344828), unnamed (-323074), unnamed (-281366), unnamed (-255382), unnamed (-232163), unnamed (+223224)
AGAP2	unnamed (+25330)
AGAP3	unnamed (+34508), unnamed (+45159)
AGBL1	unnamed (-316001), unnamed (-271811), unnamed (-103473), unnamed (+170671), unnamed (+774898)
AGBL3	unnamed (+63552)
AGBL4	unnamed (+152710), unnamed (+168917), unnamed (+860676)
AGFG1	unnamed (-78392), unnamed (-65918), unnamed (-64510)
AGFG2	unnamed (-49206)
AGK	unnamed (-140937), unnamed (-137580)
AGO2	unnamed (-165026), unnamed (-163504), unnamed (-146305), unnamed (-82918), unnamed (-68944), unnamed (+46366), unnamed (+67263), unnamed (+83386)
AGPAT1	unnamed (+792)
AGPAT2	unnamed (-13609)
AGPAT4	unnamed (-903765), unnamed (-616909), unnamed (-615938), unnamed (-615522), unnamed (-500491), unnamed (-165283), unnamed (-165127), unnamed (-133287), unnamed (-120057), unnamed (-99967), unnamed (-45352), unnamed (-25)
AGPAT5	unnamed (+79617), unnamed (+108119)
AGPAT6	unnamed (-34806)
AGPAT9	unnamed (+69174), unnamed (+682035)
AGR3	unnamed (-107976)
AGRN	unnamed (+12441)
AGT	unnamed (+31753)
AGTPBP1	unnamed (-118), unnamed (+271071), unnamed (+482912), unnamed (+563196), unnamed (+763046), unnamed (+843946), unnamed (+894345), unnamed (+894826)
AGTR1	unnamed (-757945), unnamed (-519389), unnamed (-367287)
AGTR2	unnamed (+146876)
AGTRAP	unnamed (-4210), unnamed (+45342)
AGXT	unnamed (+45312), unnamed (+66925)
AGXT2	unnamed (-103239)
AHCTF1	unnamed (+204309)
AHCY	unnamed (-9548), unnamed (+226)
AHCYL1	unnamed (+10129)
AHCYL2	unnamed (-14293), unnamed (+91103)
AHDC1	unnamed (+76374), unnamed (+82209), unnamed (+98294)
AHI1	unnamed (-135792), unnamed (-106875)
AHNAK	unnamed (+102245), unnamed (+110361)
AHR	unnamed (-308659)
AHRR	unnamed (-5418), unnamed (+95857)
AHSA2	unnamed (+49339)
AIF1L	unnamed (-19464), unnamed (+15597)
AIG1	unnamed (+96)
AIPL1	unnamed (+239884), unnamed (+350750), unnamed (+355806), unnamed (+362222), unnamed (+363716)
AJAP1	unnamed (-258279), unnamed (+3454), unnamed (+26079), unnamed (+443872), unnamed (+510962), unnamed (+595534)
AK1	unnamed (-20806), unnamed (-6690), unnamed (+7640)
AK5	unnamed (+232583)
AK8	unnamed (+45120), unnamed (+145696)
AK9	unnamed (+660), unnamed (+163910)
AKAP1	unnamed (-89), unnamed (+50451)
AKAP10	unnamed (-86404), unnamed (-15164)
AKAP12	unnamed (-78341)
AKAP13	unnamed (-288568), unnamed (-203285), unnamed (+202163), unnamed (+361892), unnamed (+363067), unnamed (+369684), unnamed (+370870), unnamed (+371539)
AKAP3	unnamed (+33219), unnamed (+45461)
AKAP4	unnamed (+223200)
AKAP6	unnamed (+143449), unnamed (+567917)
AKAP7	unnamed (+247094), unnamed (+291947), unnamed (+324495)
AKAP8	unnamed (+91147)
AKAP8L	unnamed (-13859), unnamed (-2855)
AKAP9	unnamed (+805), unnamed (+8611)
AKIRIN2	unnamed (-247506), unnamed (-227834), unnamed (-212907), unnamed (+4565)
AKNA	unnamed (-66543), unnamed (-22515), unnamed (-11237), unnamed (+6642), unnamed (+23242), unnamed (+25144)
AKR1A1	unnamed (+2)
AKR1B15	unnamed (+50466)
AKR1D1	unnamed (+85282), unnamed (+150517), unnamed (+167228)
AKR1E2	unnamed (-889979), unnamed (-676709), unnamed (-623061), unnamed (-542125), unnamed (-510000), unnamed (-374967), unnamed (-5164), unnamed (-4774)
AKT3	unnamed (-161295), unnamed (-160455), unnamed (-110023), unnamed (-53275), unnamed (-52734), unnamed (-24481), unnamed (+169), unnamed (+136404), unnamed (+156097), unnamed (+192175), unnamed (+267450), unnamed (+275321), unnamed (+353810), unnamed (+373969)
AKTIP	unnamed (-46707)
ALCAM	unnamed (-929556), unnamed (-928794), unnamed (-125), unnamed (+31313), unnamed (+31702), unnamed (+81951), unnamed (+135615), unnamed (+159855)
ALDH18A1	unnamed (+2747)
ALDH1A1	unnamed (-179449)
ALDH1B1	unnamed (-304446), unnamed (-265712), unnamed (-165426), unnamed (-91053)
ALDH1L1	unnamed (-89103)
ALDH1L2	unnamed (-123)
ALDH3A1	unnamed (+396), unnamed (+17271), unnamed (+17832)
ALDH3B2	unnamed (-118126)
ALDH4A1	unnamed (-38645), unnamed (+2135)
ALDH7A1	unnamed (+63582), unnamed (+79093), unnamed (+141041)
ALDH8A1	unnamed (+52928), unnamed (+175805), unnamed (+385276)
ALDH9A1	unnamed (-53582)
ALDOB	unnamed (-13397), unnamed (-7795)
ALG13	unnamed (+150227), unnamed (+156254)
ALG1L	unnamed (+8050)
ALG2	unnamed (-365), unnamed (+80956)
ALG3	unnamed (-692)
ALG5	unnamed (-1249), unnamed (+26)
ALG6	unnamed (+74105)
ALK	unnamed (-104640), unnamed (-45), unnamed (+178686), unnamed (+630829)
ALKBH2	unnamed (-153)
ALKBH3	unnamed (+42824), unnamed (+81637), unnamed (+112144), unnamed (+124312), unnamed (+152930)
ALKBH4	unnamed (+23102)
ALLC	unnamed (-6014), unnamed (-565)
ALMS1	unnamed (+32805)
ALOX12	unnamed (-92522)
ALOX5	unnamed (+46473), unnamed (+97021), unnamed (+140227)
ALOX5AP	unnamed (-44799), unnamed (-4707), unnamed (+69133)
ALOXE3	unnamed (-1205)
ALPK1	unnamed (+106255), unnamed (+212258)
ALPK2	unnamed (+50419), unnamed (+152240), unnamed (+290850), unnamed (+510829), unnamed (+511019), unnamed (+527552)
ALPL	unnamed (+111307), unnamed (+115648), unnamed (+136346)
ALPP	unnamed (-325793), unnamed (-62796)
ALS2CL	unnamed (+30413), unnamed (+63576), unnamed (+64957), unnamed (+81268)
ALX1	unnamed (-506), unnamed (+255013)
AMBP	unnamed (+74611), unnamed (+177026)
AMBRA1	unnamed (+199273)
AMD1	unnamed (+242)
AMER2	unnamed (+34567), unnamed (+39505)
AMER3	unnamed (+113241), unnamed (+113726)
AMIGO1	unnamed (-20879), unnamed (+11105)
AMIGO2	unnamed (-571978)
AMMECR1	unnamed (-426058), unnamed (-102586)
AMOTL1	unnamed (-129206)
AMOTL2	unnamed (-32173), unnamed (-18050), unnamed (+7578)
AMPD2	unnamed (+12199)
AMPD3	unnamed (-83834)
AMPH	unnamed (+304946)
AMY1C	unnamed (+167520), unnamed (+849417)
AMZ1	unnamed (-37662), unnamed (+2573), unnamed (+3579), unnamed (+9636), unnamed (+50624), unnamed (+78541), unnamed (+80394)
AMZ2	unnamed (-40825), unnamed (+228)
ANAPC1	unnamed (+178627), unnamed (+722541)
ANAPC10	unnamed (+24)
ANAPC13	unnamed (+316), unnamed (+79256), unnamed (+93379)
ANAPC16	unnamed (+250)
ANAPC4	unnamed (+60868)
ANAPC5	unnamed (+382), unnamed (+24839)
ANAPC7	unnamed (+25210)
ANGEL1	unnamed (-143576), unnamed (-134813), unnamed (-134423), unnamed (-107204), unnamed (-51004), unnamed (-17365)
ANGPT1	unnamed (-21990)
ANGPT4	unnamed (+67847), unnamed (+71761)
ANGPTL1	unnamed (+37)
ANGPTL2	unnamed (-109564), unnamed (-102839), unnamed (-40301), unnamed (-36631), unnamed (-11229), unnamed (-8599), unnamed (+1110), unnamed (+26681), unnamed (+100983)
ANGPTL4	unnamed (+3299)
ANGPTL6	unnamed (+6575)
ANGPTL7	unnamed (-79763), unnamed (-8703), unnamed (-1243)
ANK1	unnamed (+695), unnamed (+160162), unnamed (+183681)
ANK2	unnamed (-231621), unnamed (+243127), unnamed (+278029), unnamed (+396559), unnamed (+706436)
ANK3	unnamed (-128), unnamed (+26505), unnamed (+38243), unnamed (+178803)
ANKDD1B	unnamed (+57565)
ANKEF1	unnamed (+25437)
ANKFY1	unnamed (+68417)
ANKH	unnamed (-449312)
ANKK1	unnamed (-60032), unnamed (+32055)
ANKLE1	unnamed (+1088)
ANKLE2	unnamed (-13083)
ANKMY1	unnamed (-2824), unnamed (+119392), unnamed (+121143)
ANKRD10	unnamed (-91236)
ANKRD11	unnamed (+260084)
ANKRD13A	unnamed (+25372), unnamed (+73995)
ANKRD13B	unnamed (-1640)
ANKRD13D	unnamed (-11627)
ANKRD17	unnamed (+118523)
ANKRD2	unnamed (-29106), unnamed (-22328)
ANKRD20A1	unnamed (+450734)
ANKRD27	unnamed (-112)
ANKRD28	unnamed (-204005), unnamed (-119431), unnamed (+148562), unnamed (+211983), unnamed (+224409), unnamed (+225405)
ANKRD30A	unnamed (-776224), unnamed (-400220), unnamed (+233274)
ANKRD32	unnamed (+319017), unnamed (+483923), unnamed (+643289)
ANKRD33	unnamed (-136210), unnamed (-67017), unnamed (-55073)
ANKRD44	unnamed (+37062), unnamed (+304982)
ANKRD46	unnamed (+94774), unnamed (+125824)
ANKRD50	unnamed (+220782), unnamed (+568334)
ANKRD53	unnamed (-35559)
ANKRD6	unnamed (-78863), unnamed (-73170), unnamed (-6190), unnamed (-128), unnamed (+19495)
ANKRD7	unnamed (-20797), unnamed (-13475), unnamed (+639529), unnamed (+650223), unnamed (+926873)
ANKS1A	unnamed (+202980)
ANLN	unnamed (+542), unnamed (+16502), unnamed (+124837)
ANO1	unnamed (-96707)
ANO10	unnamed (+210434), unnamed (+229113)
ANO3	unnamed (+745)
ANO4	unnamed (+47584), unnamed (+76639)
ANO5	unnamed (-610156)
ANO6	unnamed (+252908), unnamed (+324745)
ANO8	unnamed (-2093)
ANP32A	unnamed (-104087), unnamed (+1827), unnamed (+140696), unnamed (+162551), unnamed (+168619), unnamed (+205987), unnamed (+236023)
ANP32B	unnamed (-24537), unnamed (-115)
ANP32E	unnamed (+53765)
ANTXR1	unnamed (+242706), unnamed (+296961)
ANTXR2	unnamed (-199)
ANTXRL	unnamed (+42039)
ANXA1	unnamed (-25150), unnamed (+390745)
ANXA2	unnamed (+46754)
ANXA2R	unnamed (+22900)
ANXA4	unnamed (+47912)
ANXA5	unnamed (-14756), unnamed (+158)
ANXA6	unnamed (+1862)
ANXA7	unnamed (+1116)
ANXA8L2	unnamed (-46717)
AOAH	unnamed (-565062), unnamed (-505866), unnamed (-477167), unnamed (-284902), unnamed (-283350), unnamed (-282915), unnamed (-262653), unnamed (+209901), unnamed (+318236)
AOC1	unnamed (+7410), unnamed (+20990), unnamed (+77187), unnamed (+79183), unnamed (+147560)
AP1AR	unnamed (+66)
AP1M1	unnamed (-115)
AP1S2	unnamed (-18889)
AP1S3	unnamed (-43373), unnamed (-280), unnamed (+148953)
AP2A1	unnamed (-613), unnamed (+35408)
AP2M1	unnamed (-18117)
AP2S1	unnamed (-9533), unnamed (-9163), unnamed (-5280), unnamed (-129)
AP3D1	unnamed (-293), unnamed (-8)
AP3M1	unnamed (+214)
AP3M2	unnamed (-12474), unnamed (+50457)
AP3S1	unnamed (+676)
AP3S2	unnamed (+191)
AP4B1	unnamed (-236)
AP4M1	unnamed (+423)
AP5M1	unnamed (-259339), unnamed (-64)
AP5S1	unnamed (-21103), unnamed (-20622), unnamed (-133)
AP5Z1	unnamed (+62390)
APAF1	unnamed (+486692), unnamed (+614528), unnamed (+850913)
APBA1	unnamed (+63), unnamed (+129025), unnamed (+129256)
APBA2	unnamed (+25462), unnamed (+156030)
APBB1IP	unnamed (+102023)
APBB2	unnamed (+68849), unnamed (+142230), unnamed (+227801), unnamed (+280644), unnamed (+358370)
APBB3	unnamed (-117)
APC	unnamed (-113132), unnamed (-37778), unnamed (+30241), unnamed (+35155)
APC2	unnamed (+21731), unnamed (+23055)
APCDD1	unnamed (-434107), unnamed (-402523), unnamed (-402073), unnamed (-322634), unnamed (-322467), unnamed (-55832), unnamed (-50746), unnamed (-38666), unnamed (-32624), unnamed (-5), unnamed (+65337)
APH1B	unnamed (+46463)
APLN	unnamed (-22948), unnamed (+53883)
APLNR	unnamed (-74283)
APMAP	unnamed (-39869)
APOA1	unnamed (-245771), unnamed (-245241), unnamed (-220930), unnamed (-152039)
APOB	unnamed (-602024), unnamed (-339067), unnamed (-337523), unnamed (-216416)
APOBEC3A	unnamed (-25167)
APOBEC4	unnamed (-348993), unnamed (-289987), unnamed (-267542), unnamed (-124952)
APOC1	unnamed (-2963)
APOD	unnamed (+91)
APOL1	unnamed (+64688), unnamed (+82376), unnamed (+91266), unnamed (+106186)
APOL3	unnamed (-30677)
APOL4	unnamed (+13225)
APOL5	unnamed (+122638)
APOLD1	unnamed (+66079)
APOO	unnamed (+85360)
APOPT1	unnamed (+32593), unnamed (+44347)
APP	unnamed (-318534), unnamed (-6708), unnamed (+136492), unnamed (+380757)
APPBP2	unnamed (+56282)
APPL1	unnamed (+75)
APPL2	unnamed (-578354), unnamed (-504959), unnamed (-488688), unnamed (-478000), unnamed (-423909), unnamed (-287230), unnamed (-95179), unnamed (+43018)
AQP4	unnamed (-191903)
AQP6	unnamed (+1500), unnamed (+6303), unnamed (+11247)
AR	unnamed (+705044), unnamed (+735240), unnamed (+787727)
ARAF	unnamed (-59620)
ARAP2	unnamed (+71666)
ARAP3	unnamed (-164011), unnamed (-163425), unnamed (+8961)
ARC	unnamed (-6421), unnamed (+2878), unnamed (+6204), unnamed (+75032)
ARCN1	unnamed (+22837)
ARF1	unnamed (-583)
ARF6	unnamed (+53944), unnamed (+190583)
ARFGAP2	unnamed (+72656), unnamed (+199911)
ARFGAP3	unnamed (-92685), unnamed (-11672), unnamed (-3800), unnamed (+53881)
ARFGEF2	unnamed (+7166)
ARFIP1	unnamed (+157574), unnamed (+158012), unnamed (+238904), unnamed (+292407), unnamed (+372344), unnamed (+390068)
ARG1	unnamed (-190465), unnamed (-145612), unnamed (-113064)
ARGLU1	unnamed (-642751), unnamed (-350066), unnamed (+60)
ARHGAP1	unnamed (+4219), unnamed (+62817)
ARHGAP10	unnamed (+260193), unnamed (+482647)
ARHGAP12	unnamed (-32797), unnamed (+119694), unnamed (+124866), unnamed (+154348), unnamed (+170676), unnamed (+178495), unnamed (+178678), unnamed (+179361), unnamed (+221043)
ARHGAP15	unnamed (-18339), unnamed (+218200), unnamed (+345926), unnamed (+478695), unnamed (+550522), unnamed (+555630), unnamed (+556222), unnamed (+948771)
ARHGAP17	unnamed (-49976), unnamed (+94)
ARHGAP18	unnamed (-57216), unnamed (+223188), unnamed (+224418)
ARHGAP19	unnamed (+91539)
ARHGAP20	unnamed (-556719)
ARHGAP21	unnamed (+100467), unnamed (+378435), unnamed (+379009)
ARHGAP22	unnamed (+6483)
ARHGAP23	unnamed (-12691), unnamed (-8486), unnamed (-6617), unnamed (+36488), unnamed (+160268), unnamed (+170286)
ARHGAP24	unnamed (+367607), unnamed (+827414), unnamed (+882599)
ARHGAP25	unnamed (+39963), unnamed (+94777)
ARHGAP26	unnamed (-98939), unnamed (+152012), unnamed (+315267), unnamed (+413254), unnamed (+413832)
ARHGAP27	unnamed (+126046)
ARHGAP28	unnamed (-104539), unnamed (+51895)
ARHGAP31	unnamed (+35347), unnamed (+52020)
ARHGAP32	unnamed (-32705)
ARHGAP35	unnamed (-62404), unnamed (-58521), unnamed (-58151), unnamed (+8194), unnamed (+80313)
ARHGAP39	unnamed (-78883), unnamed (-42479), unnamed (-15323), unnamed (-9940)
ARHGAP4	unnamed (-2266), unnamed (+4484)
ARHGAP40	unnamed (+72460)
ARHGAP42	unnamed (-793698), unnamed (-568329), unnamed (+2205), unnamed (+31824), unnamed (+138156)
ARHGAP5	unnamed (-181926), unnamed (-73907)
ARHGAP8	unnamed (+27267), unnamed (+99038), unnamed (+292646)
ARHGEF10	unnamed (-678), unnamed (+56382), unnamed (+68286), unnamed (+73501), unnamed (+75864), unnamed (+91083), unnamed (+100197), unnamed (+106010)
ARHGEF10L	unnamed (-37276), unnamed (+41672), unnamed (+105465)
ARHGEF11	unnamed (+11046)
ARHGEF12	unnamed (+803), unnamed (+2517)
ARHGEF16	unnamed (-237058), unnamed (-149938), unnamed (-108559), unnamed (-103776), unnamed (-93450), unnamed (-52159), unnamed (+13242), unnamed (+123032)
ARHGEF19	unnamed (-4812), unnamed (+2436)
ARHGEF2	unnamed (-5280), unnamed (+1720), unnamed (+2265), unnamed (+3569), unnamed (+9640)
ARHGEF26	unnamed (+10672), unnamed (+60621), unnamed (+129461)
ARHGEF28	unnamed (+28773), unnamed (+438272), unnamed (+580451), unnamed (+606320), unnamed (+857106), unnamed (+990504)
ARHGEF3	unnamed (-15577), unnamed (+16776), unnamed (+30791), unnamed (+62453), unnamed (+86799), unnamed (+104768), unnamed (+309784)
ARHGEF33	unnamed (+84891)
ARHGEF37	unnamed (-9), unnamed (+2221), unnamed (+2867)
ARHGEF4	unnamed (-47119), unnamed (-46634), unnamed (+46659), unnamed (+139769), unnamed (+142568)
ARHGEF40	unnamed (+1404)
ARHGEF6	unnamed (+27111)
ARHGEF7	unnamed (-108972), unnamed (+6944), unnamed (+24998), unnamed (+61944), unnamed (+63382), unnamed (+95447)
ARID1A	unnamed (-75649), unnamed (+27409), unnamed (+27838)
ARID1B	unnamed (-838451), unnamed (+1251), unnamed (+330543), unnamed (+370825), unnamed (+394430), unnamed (+420755), unnamed (+450625), unnamed (+457804), unnamed (+458536)
ARID2	unnamed (-260672), unnamed (-188835), unnamed (-563)
ARID3A	unnamed (+14627)
ARID3B	unnamed (+5152)
ARID4B	unnamed (+40854), unnamed (+61894), unnamed (+87984)
ARID5A	unnamed (-129008)
ARID5B	unnamed (-278017), unnamed (-198462), unnamed (-925), unnamed (+1073), unnamed (+74153), unnamed (+148151)
ARL14EP	unnamed (+35718), unnamed (+101920), unnamed (+235895)
ARL15	unnamed (-79540), unnamed (-132), unnamed (+138405)
ARL16	unnamed (+6824)
ARL2	unnamed (-59)
ARL2BP	unnamed (-14308), unnamed (-13070), unnamed (+15560)
ARL3	unnamed (+383), unnamed (+35416), unnamed (+38935), unnamed (+45505), unnamed (+53003), unnamed (+53462), unnamed (+64781)
ARL4A	unnamed (-12), unnamed (+84304), unnamed (+122331), unnamed (+134544), unnamed (+336905), unnamed (+492979), unnamed (+548145), unnamed (+770646), unnamed (+779904), unnamed (+864424)
ARL4C	unnamed (-416160), unnamed (-415652), unnamed (-299092), unnamed (-295795), unnamed (-273192), unnamed (-179357), unnamed (-164298), unnamed (-39257), unnamed (-5787), unnamed (+58939), unnamed (+211341), unnamed (+273863)
ARL4D	unnamed (-89586)
ARL5A	unnamed (+41817)
ARL6IP4	unnamed (-4732)
ARL6IP5	unnamed (+32155)
ARL6IP6	unnamed (-224772), unnamed (+90)
ARL8A	unnamed (+974), unnamed (+11561), unnamed (+13692), unnamed (+14776)
ARL9	unnamed (+39447), unnamed (+39751)
ARMC1	unnamed (+232591), unnamed (+395122), unnamed (+414568), unnamed (+489139), unnamed (+638495)
ARMC10	unnamed (+42330)
ARMC2	unnamed (-192097), unnamed (-103594), unnamed (-17148), unnamed (+201838)
ARMC3	unnamed (-78441), unnamed (+69247)
ARMC6	unnamed (-48106), unnamed (-40649)
ARMC7	unnamed (-172)
ARMC8	unnamed (-53), unnamed (+8445)
ARMC9	unnamed (+143730), unnamed (+190122)
ARMCX2	unnamed (-77751), unnamed (-76992)
ARMCX5	unnamed (-52177)
ARNT	unnamed (-145)
ARNTL	unnamed (-512180), unnamed (-474227), unnamed (-449685), unnamed (-431802), unnamed (-430349), unnamed (-362998), unnamed (-264330), unnamed (-255079), unnamed (-155342)
ARNTL2	unnamed (-42310)
ARPC1A	unnamed (+32394)
ARPC1B	unnamed (-16426)
ARPP21	unnamed (-1067), unnamed (+515), unnamed (+18530), unnamed (+24392), unnamed (+132473)
ARRDC2	unnamed (-11178)
ARRDC3	unnamed (-515686), unnamed (+102807), unnamed (+254880), unnamed (+271868), unnamed (+340330), unnamed (+702154), unnamed (+742885), unnamed (+750463), unnamed (+785039)
ARRDC4	unnamed (-438675), unnamed (-267829), unnamed (-205455)
ARSB	unnamed (+1113), unnamed (+11646), unnamed (+12865)
ARSF	unnamed (+229953)
ARSI	unnamed (-42997), unnamed (-36436)
ARSJ	unnamed (-409743)
ART4	unnamed (+8761)
ARTN	unnamed (-98204), unnamed (-96711)
ARV1	unnamed (-188), unnamed (+49684), unnamed (+114790)
ARVCF	unnamed (+13992), unnamed (+18637), unnamed (+42014), unnamed (+50831), unnamed (+54249)
ARX	unnamed (-647972), unnamed (-367370), unnamed (-68710)
ASAH1	unnamed (+964), unnamed (+160753)
ASAH2	unnamed (-327825), unnamed (-258709), unnamed (-247778)
ASAP1	unnamed (-112512), unnamed (+42892), unnamed (+71945), unnamed (+99382), unnamed (+279002), unnamed (+291929)
ASAP2	unnamed (-119578), unnamed (-40952), unnamed (-27510), unnamed (+50126), unnamed (+129715), unnamed (+130234), unnamed (+184458)
ASAP3	unnamed (-41014), unnamed (+17589)
ASB1	unnamed (+91475), unnamed (+344445)
ASB10	unnamed (+6050)
ASB13	unnamed (+36602)
ASB4	unnamed (-12433), unnamed (-8755)
ASB6	unnamed (+13942)
ASB8	unnamed (+476)
ASB9	unnamed (+36185), unnamed (+63620), unnamed (+156261)
ASCC1	unnamed (-44807), unnamed (-23)
ASCL1	unnamed (+8782), unnamed (+220813), unnamed (+537859), unnamed (+613881)
ASCL2	unnamed (+59722)
ASF1A	unnamed (-104564)
ASH1L	unnamed (-33819), unnamed (+239100)
ASH2L	unnamed (-73539)
ASIC1	unnamed (+5732)
ASIC2	unnamed (-457868)
ASIC4	unnamed (-2583), unnamed (+131), unnamed (+2705), unnamed (+6570)
ASIC5	unnamed (+70254)
ASNA1	unnamed (-2478)
ASNS	unnamed (-99855), unnamed (+139048)
ASPA	unnamed (+55824)
ASPH	unnamed (-406750), unnamed (-123040), unnamed (-217)
ASPHD2	unnamed (-258299), unnamed (-157767), unnamed (-155859), unnamed (-98138)
ASPSCR1	unnamed (-10548)
ASRGL1	unnamed (+63505)
ASS1	unnamed (-22969), unnamed (+17611), unnamed (+28785), unnamed (+29292)
ASTE1	unnamed (+133569)
ASTN2	unnamed (-50930), unnamed (-50110), unnamed (+11299), unnamed (+11672), unnamed (+182558)
ASUN	unnamed (+59566)
ASXL1	unnamed (+104763), unnamed (+105250)
ASXL2	unnamed (-16224)
ASXL3	unnamed (-659563), unnamed (-80762), unnamed (-79108), unnamed (+167583), unnamed (+580383)
ATAD2	unnamed (-361)
ATAD2B	unnamed (-98), unnamed (+181126), unnamed (+228334), unnamed (+291507), unnamed (+376533), unnamed (+381165), unnamed (+536811)
ATCAY	unnamed (+1065), unnamed (+10221)
ATE1	unnamed (+27519), unnamed (+296301)
ATF1	unnamed (-143909), unnamed (-102306)
ATF2	unnamed (-8)
ATF3	unnamed (-157912), unnamed (-49566), unnamed (-41343)
ATF6B	unnamed (+31600), unnamed (+54982)
ATF7IP	unnamed (-179541), unnamed (-107925), unnamed (+339), unnamed (+19608), unnamed (+20395), unnamed (+108063)
ATG10	unnamed (-120370), unnamed (-47388)
ATG12	unnamed (-299)
ATG13	unnamed (-133), unnamed (+20182)
ATG16L1	unnamed (-39)
ATG16L2	unnamed (+7747), unnamed (+20005), unnamed (+205346), unnamed (+205932), unnamed (+225787)
ATG4C	unnamed (+91910), unnamed (+98210), unnamed (+169702), unnamed (+340663), unnamed (+350616)
ATG5	unnamed (+168344)
ATG7	unnamed (+10572), unnamed (+309397), unnamed (+363660)
ATG9B	unnamed (+5560)
ATIC	unnamed (+82590)
ATL2	unnamed (-163712), unnamed (-163333), unnamed (-138644)
ATN1	unnamed (+13789)
ATOH1	unnamed (-798881), unnamed (-778451)
ATOH7	unnamed (+77793)
ATOH8	unnamed (-11609), unnamed (+18751), unnamed (+43040), unnamed (+60416), unnamed (+121006)
ATOX1	unnamed (-117), unnamed (+814)
ATP10A	unnamed (+30807), unnamed (+123300)
ATP10D	unnamed (-97), unnamed (+68619)
ATP11A	unnamed (+57205), unnamed (+239106), unnamed (+250102), unnamed (+269132)
ATP11B	unnamed (-700607), unnamed (-580854), unnamed (-551310), unnamed (-533725), unnamed (-428205), unnamed (-293058), unnamed (-283874), unnamed (+32)
ATP13A1	unnamed (-4912), unnamed (-291)
ATP13A3	unnamed (-75548)
ATP13A4	unnamed (+6609)
ATP13A5	unnamed (-169670), unnamed (+34035), unnamed (+36003), unnamed (+54719), unnamed (+60948)
ATP1A1	unnamed (-61839), unnamed (+59785)
ATP1A3	unnamed (-136)
ATP1B1	unnamed (+110)
ATP1B3	unnamed (-81096), unnamed (+1144), unnamed (+57469), unnamed (+63981), unnamed (+244350)
ATP2A2	unnamed (+96839)
ATP2B1	unnamed (-575907), unnamed (-1344), unnamed (-972), unnamed (-432), unnamed (+71)
ATP2B2	unnamed (-108768), unnamed (-94910), unnamed (-48483), unnamed (+53), unnamed (+37228), unnamed (+76677), unnamed (+144006)
ATP2B3	unnamed (-28426), unnamed (+1589)
ATP2B4	unnamed (-119599), unnamed (-112392), unnamed (-111242), unnamed (-104531), unnamed (-37263), unnamed (+24013), unnamed (+45973)
ATP2C1	unnamed (-71372), unnamed (+42627)
ATP2C2	unnamed (-29058), unnamed (-17949), unnamed (-11667), unnamed (+5651)
ATP5E	unnamed (-176)
ATP5G1	unnamed (-138)
ATP5G3	unnamed (-650162), unnamed (-513635), unnamed (-462652), unnamed (-284095), unnamed (-258056), unnamed (-125432)
ATP5H	unnamed (+12404), unnamed (+25918)
ATP5J	unnamed (-299136), unnamed (-54871), unnamed (+109)
ATP5O	unnamed (-20421), unnamed (-8146)
ATP6AP1L	unnamed (+356313), unnamed (+470169), unnamed (+642829), unnamed (+756484)
ATP6AP2	unnamed (-475315), unnamed (-472779), unnamed (-426946), unnamed (-405492), unnamed (-404111), unnamed (-174201), unnamed (-145844), unnamed (-108767), unnamed (-30619), unnamed (-13), unnamed (+70993)
ATP6V0A2	unnamed (+14135)
ATP6V0A4	unnamed (-101904)
ATP6V0E1	unnamed (+55560)
ATP6V0E2	unnamed (+5715), unnamed (+8288), unnamed (+9924), unnamed (+12784)
ATP6V1B1	unnamed (+7171)
ATP6V1B2	unnamed (+70875), unnamed (+71641)
ATP6V1C1	unnamed (+87980), unnamed (+112725)
ATP6V1C2	unnamed (+89348)
ATP6V1E2	unnamed (+22377), unnamed (+29235)
ATP6V1F	unnamed (-29635), unnamed (+6804)
ATP6V1G3	unnamed (+245490), unnamed (+380560)
ATP6V1H	unnamed (+72548), unnamed (+529784)
ATP7B	unnamed (+55963)
ATP8A2	unnamed (+645200), unnamed (+653303)
ATP8B1	unnamed (+22622), unnamed (+90121), unnamed (+172588)
ATP8B2	unnamed (-2998)
ATP9A	unnamed (+26205), unnamed (+36546), unnamed (+36763), unnamed (+52786)
ATP9B	unnamed (-83434), unnamed (-55250), unnamed (+181291), unnamed (+297055)
ATPAF2	unnamed (+34717)
ATR	unnamed (-27313)
ATRN	unnamed (-50489), unnamed (+143648)
ATRNL1	unnamed (-126460), unnamed (-119102), unnamed (-102413), unnamed (-92052), unnamed (+906806)
ATXN1	unnamed (-271656), unnamed (-270764), unnamed (-221534), unnamed (+184587), unnamed (+241364), unnamed (+518212)
ATXN10	unnamed (-167296), unnamed (-93521), unnamed (+166776), unnamed (+173573), unnamed (+206916), unnamed (+278267), unnamed (+294948)
ATXN3L	unnamed (-143430), unnamed (-57331), unnamed (-56485), unnamed (+152821), unnamed (+229445)
ATXN7	unnamed (+63307)
ATXN7L1	unnamed (-14749), unnamed (+21898), unnamed (+22464), unnamed (+38422), unnamed (+233007), unnamed (+286981)
ATXN7L3	unnamed (-12514)
ATXN7L3B	unnamed (-956223), unnamed (+561621), unnamed (+582704), unnamed (+663448)
AUH	unnamed (+142216), unnamed (+164485)
AURKB	unnamed (-16119)
AUTS2	unnamed (-932923), unnamed (-914846), unnamed (-914173), unnamed (-519854), unnamed (-303198), unnamed (-169393), unnamed (-168701), unnamed (+188945), unnamed (+225491), unnamed (+335437), unnamed (+363675), unnamed (+382985), unnamed (+407168), unnamed (+493374), unnamed (+493815), unnamed (+830708), unnamed (+833261)
AVL9	unnamed (+233326)
AVPR2	unnamed (+17041)
AXIN2	unnamed (-189203), unnamed (-77119), unnamed (+122439), unnamed (+328755)
AZIN1	unnamed (+1507), unnamed (+29620), unnamed (+75342), unnamed (+134981)
B3GALNT1	unnamed (+35086)
B3GALT1	unnamed (-728026), unnamed (-575916), unnamed (-381028)
B3GALT2	unnamed (+152), unnamed (+524)
B3GALT5	unnamed (-75952), unnamed (-59535), unnamed (-321), unnamed (+7594), unnamed (+41368), unnamed (+87073), unnamed (+174572)
B3GALTL	unnamed (+9419)
B3GAT1	unnamed (-408630), unnamed (-49156), unnamed (-33698), unnamed (-19304)
B3GAT2	unnamed (-242895)
B3GAT3	unnamed (+48)
B3GNT2	unnamed (-198638), unnamed (-181904), unnamed (+279618), unnamed (+293251)
B3GNT3	unnamed (-41032)
B3GNT5	unnamed (+45722), unnamed (+54304), unnamed (+106847)
B3GNT6	unnamed (-142596)
B3GNT7	unnamed (-53264), unnamed (-6872)
B4GALNT3	unnamed (-6713)
B4GALT1	unnamed (-22298)
B4GALT4	unnamed (+3339)
B4GALT5	unnamed (+12329), unnamed (+101578), unnamed (+104847)
B4GALT6	unnamed (-466)
B9D1	unnamed (+44812), unnamed (+45275), unnamed (+56191), unnamed (+97897), unnamed (+112786)
BAALC	unnamed (-31667), unnamed (-6922), unnamed (+761), unnamed (+77201), unnamed (+89219), unnamed (+136756)
BAAT	unnamed (+107431), unnamed (+107926), unnamed (+148088)
BACE2	unnamed (-255758), unnamed (-129474), unnamed (-98666), unnamed (-80998), unnamed (-25458), unnamed (+111253), unnamed (+116851)
BACH1	unnamed (-153749), unnamed (-153256), unnamed (-137848), unnamed (-7417), unnamed (+149950), unnamed (+155296), unnamed (+211990), unnamed (+239477), unnamed (+438049), unnamed (+449979), unnamed (+580419)
BACH2	unnamed (-170523), unnamed (+659), unnamed (+10934), unnamed (+77499), unnamed (+78165), unnamed (+355422), unnamed (+355901)
BAG5	unnamed (+12101), unnamed (+19427)
BAI1	unnamed (+91010), unnamed (+159838), unnamed (+163164)
BAI2	unnamed (-47732), unnamed (+1190), unnamed (+2916), unnamed (+9735)
BAI3	unnamed (-972826), unnamed (-197), unnamed (+144784), unnamed (+339973), unnamed (+749602), unnamed (+820822), unnamed (+972963)
BAIAP2	unnamed (-16542), unnamed (+45200), unnamed (+66722), unnamed (+88392), unnamed (+93769), unnamed (+118370)
BAIAP2L1	unnamed (-168959), unnamed (+13741)
BAMBI	unnamed (-13342), unnamed (+91109), unnamed (+111486), unnamed (+112554), unnamed (+298675), unnamed (+405999), unnamed (+425022), unnamed (+480030), unnamed (+547451), unnamed (+568407)
BANF1	unnamed (-12661)
BANF2	unnamed (+245556)
BANK1	unnamed (+467322)
BANP	unnamed (-18701), unnamed (+37541), unnamed (+224740)
BAP1	unnamed (+69)
BARD1	unnamed (-209265)
BARHL1	unnamed (-137918)
BARHL2	unnamed (+529822)
BARX1	unnamed (-99588)
BARX2	unnamed (-151037), unnamed (+243530)
BASP1	unnamed (+584909), unnamed (+591251)
BATF3	unnamed (+32042), unnamed (+63165), unnamed (+64396)
BAZ2A	unnamed (+6043), unnamed (+7220)
BAZ2B	unnamed (+1687)
BBOX1	unnamed (-34124), unnamed (-28532), unnamed (+175519), unnamed (+402877)
BBS2	unnamed (-27500)
BBS9	unnamed (-296), unnamed (+114023), unnamed (+635306), unnamed (+659280), unnamed (+686042)
BBX	unnamed (-913037), unnamed (-833642), unnamed (-696949), unnamed (-314563), unnamed (+253194), unnamed (+447744)
BCAN	unnamed (-3520), unnamed (-112), unnamed (+20269), unnamed (+21435), unnamed (+22674), unnamed (+33744)
BCAP29	unnamed (+29032)
BCAP31	unnamed (-3221)
BCAR1	unnamed (-30800), unnamed (-16993), unnamed (-2141), unnamed (-1428), unnamed (-909), unnamed (+14397)
BCAR3	unnamed (-479), unnamed (+416), unnamed (+907), unnamed (+62287), unnamed (+106193), unnamed (+154893), unnamed (+221497), unnamed (+293810)
BCAS1	unnamed (-92168), unnamed (+41729), unnamed (+319520)
BCAS3	unnamed (+479828), unnamed (+703458), unnamed (+712023)
BCAS4	unnamed (+24), unnamed (+117169)
BCAT1	unnamed (+142837), unnamed (+146091), unnamed (+146436), unnamed (+524266), unnamed (+656460), unnamed (+844943)
BCDIN3D	unnamed (-26296)
BCHE	unnamed (+77), unnamed (+630530)
BCKDHB	unnamed (+90966)
BCL10	unnamed (-172472), unnamed (-66763), unnamed (-53885)
BCL11A	unnamed (-193002), unnamed (-28367), unnamed (-5819), unnamed (+187128), unnamed (+188877), unnamed (+482485), unnamed (+748547), unnamed (+754543)
BCL11B	unnamed (+637698)
BCL2	unnamed (+340745), unnamed (+344883), unnamed (+356255), unnamed (+559859)
BCL2A1	unnamed (-62212), unnamed (-61437)
BCL2L1	unnamed (-869)
BCL2L10	unnamed (-2044)
BCL2L11	unnamed (-372224), unnamed (-262375), unnamed (-261345), unnamed (-26041), unnamed (-25174), unnamed (-18502), unnamed (-3078), unnamed (+41220), unnamed (+585134)
BCL2L14	unnamed (-215145), unnamed (-52337), unnamed (+173612)
BCL2L2	unnamed (-4791)
BCL2L2-PABPN1	unnamed (-4996)
BCL3	unnamed (-6646), unnamed (+4946)
BCL6	unnamed (-306642), unnamed (-244296), unnamed (-31506), unnamed (-4399), unnamed (+283), unnamed (+25701)
BCL7A	unnamed (+2459), unnamed (+4604), unnamed (+8905)
BCL7C	unnamed (+18932)
BCL9	unnamed (-189999), unnamed (+40784)
BCLAF1	unnamed (-89), unnamed (+5865)
BCOR	unnamed (-452885), unnamed (-374737), unnamed (-337660), unnamed (-309303), unnamed (-79393), unnamed (-78012), unnamed (-56558), unnamed (-10725), unnamed (-8189), unnamed (+10611), unnamed (+34453), unnamed (+144226), unnamed (+257129), unnamed (+266863), unnamed (+283347), unnamed (+285890), unnamed (+330388), unnamed (+337646), unnamed (+367205), unnamed (+370404), unnamed (+414972), unnamed …
BCR	unnamed (+32613), unnamed (+53909), unnamed (+57051), unnamed (+341539)
BDH1	unnamed (+35071), unnamed (+45884), unnamed (+193699), unnamed (+201128)
BDH2	unnamed (+8104)
BDKRB1	unnamed (+43884)
BDKRB2	unnamed (-114054)
BEGAIN	unnamed (-61887), unnamed (-35452), unnamed (+93587), unnamed (+167792)
BEND3	unnamed (-1971), unnamed (+38211)
BEND5	unnamed (-386319), unnamed (-171480), unnamed (-144122), unnamed (-139663), unnamed (+149182), unnamed (+149483), unnamed (+165932), unnamed (+250408), unnamed (+282519)
BEND6	unnamed (-283169), unnamed (-198075), unnamed (-148708), unnamed (-111062)
BEND7	unnamed (-26084)
BEST2	unnamed (+6115)
BEST3	unnamed (-2549), unnamed (-51), unnamed (+14666)
BET1	unnamed (-219527)
BFSP1	unnamed (+203748)
BFSP2	unnamed (-29545), unnamed (+13528), unnamed (+136150), unnamed (+136590)
BGN	unnamed (+12757)
BHLHE22	unnamed (-928067), unnamed (-613713), unnamed (-313124), unnamed (-309821), unnamed (+165680)
BHLHE23	unnamed (-53400)
BHLHE40	unnamed (-215129), unnamed (-140683), unnamed (-112065), unnamed (-110729)
BHLHE41	unnamed (+68512)
BICC1	unnamed (+138237), unnamed (+179416), unnamed (+408343), unnamed (+450916), unnamed (+454851), unnamed (+480512)
BICD1	unnamed (-349), unnamed (+48202), unnamed (+94086), unnamed (+94942), unnamed (+163748)
BICD2	unnamed (+14960)
BID	unnamed (-140692), unnamed (-129778), unnamed (-85334)
BIN1	unnamed (+50), unnamed (+34185)
BIN3	unnamed (+42747)
BIRC2	unnamed (-26350), unnamed (+74215), unnamed (+104605)
BIRC3	unnamed (+75), unnamed (+3390)
BIRC5	unnamed (+94)
BIRC6	unnamed (+107524)
BIRC7	unnamed (-5029)
BIVM	unnamed (+1010)
BLCAP	unnamed (-39900), unnamed (-138)
BLID	unnamed (-512716), unnamed (-86911), unnamed (-40147), unnamed (+14526), unnamed (+45524), unnamed (+87456), unnamed (+108254), unnamed (+186425), unnamed (+208605), unnamed (+229693), unnamed (+262901), unnamed (+374130), unnamed (+393238), unnamed (+416412), unnamed (+419742), unnamed (+460469), unnamed (+592010), unnamed (+643116)
BLM	unnamed (+101340)
BLMH	unnamed (+26600)
BLNK	unnamed (+181216)
BLOC1S3	unnamed (-162)
BLOC1S4	unnamed (+4380), unnamed (+10945)
BLVRA	unnamed (-8398)
BLZF1	unnamed (-33)
BMF	unnamed (+5596), unnamed (+36337), unnamed (+39518)
BMP1	unnamed (-4837), unnamed (+47640)
BMP10	unnamed (+41905), unnamed (+96719)
BMP2	unnamed (-636856), unnamed (-631065), unnamed (-605200), unnamed (-603109), unnamed (-582887), unnamed (-184326), unnamed (-35554), unnamed (+936001)
BMP2K	unnamed (-27)
BMP3	unnamed (-605257), unnamed (-155), unnamed (+115679)
BMP4	unnamed (-82706)
BMP6	unnamed (+488), unnamed (+79216)
BMP7	unnamed (-16510), unnamed (-108), unnamed (+8262), unnamed (+25082), unnamed (+98136), unnamed (+123994), unnamed (+544410)
BMP8A	unnamed (-383650), unnamed (-92754), unnamed (-82473), unnamed (-44552)
BMP8B	unnamed (-56939), unnamed (-54127)
BMPER	unnamed (-661356), unnamed (-140073), unnamed (-116099), unnamed (-89337), unnamed (+154080), unnamed (+457119)
BMPR1A	unnamed (-8604), unnamed (-367), unnamed (+109505), unnamed (+124906)
BMPR1B	unnamed (-591739), unnamed (+161889)
BMPR2	unnamed (-109712), unnamed (-624)
BMS1	unnamed (-131)
BNC2	unnamed (+159597), unnamed (+161905), unnamed (+242529), unnamed (+663258), unnamed (+767279), unnamed (+934231)
BNIP1	unnamed (+11611), unnamed (+83893)
BNIP2	unnamed (-302444)
BNIP3	unnamed (-54315), unnamed (+42)
BOC	unnamed (+53576), unnamed (+64489)
BOD1	unnamed (-252777), unnamed (-249955), unnamed (-72867), unnamed (-27466), unnamed (-9951), unnamed (+43389), unnamed (+59355), unnamed (+60992), unnamed (+144197)
BOD1L1	unnamed (-791927), unnamed (-640172), unnamed (-591096), unnamed (-352705)
BOD1L2	unnamed (-423127), unnamed (-397977), unnamed (-277764), unnamed (-144342), unnamed (-83965)
BOLA3	unnamed (+54078)
BPGM	unnamed (-47229), unnamed (+44176)
BPI	unnamed (-16892)
BPTF	unnamed (+77162)
BRAT1	unnamed (+31707)
BRCA1	unnamed (+90951)
BRCA2	unnamed (+114672)
BRD1	unnamed (+302699), unnamed (+374107), unnamed (+478228), unnamed (+486446), unnamed (+901171), unnamed (+903167)
BRD4	unnamed (-8194), unnamed (-631), unnamed (+14346)
BRD7	unnamed (-90860), unnamed (-17778)
BRF1	unnamed (-20553)
BRI3	unnamed (+105652)
BRI3BP	unnamed (+22420)
BRINP1	unnamed (+64721), unnamed (+191575), unnamed (+192158), unnamed (+473157)
BRINP2	unnamed (-1449), unnamed (-383), unnamed (+77197), unnamed (+429072), unnamed (+730889), unnamed (+772706)
BRINP3	unnamed (+94588), unnamed (+336655)
BRIP1	unnamed (+53252)
BRK1	unnamed (-4662)
BRMS1L	unnamed (+71586), unnamed (+173204), unnamed (+250585)
BRSK1	unnamed (+3710), unnamed (+17667)
BRSK2	unnamed (-13767), unnamed (-9306)
BRWD1	unnamed (-553), unnamed (+26749), unnamed (+95264)
BSN	unnamed (-287)
BSND	unnamed (+23230)
BSPRY	unnamed (+11889)
BST1	unnamed (+270)
BSX	unnamed (-58443)
BTBD1	unnamed (+48743), unnamed (+49251)
BTBD11	unnamed (+327706)
BTBD16	unnamed (-158362), unnamed (-127695), unnamed (-79034), unnamed (-73411)
BTBD17	unnamed (+389), unnamed (+23963), unnamed (+24707)
BTBD2	unnamed (-3956)
BTBD3	unnamed (-623448), unnamed (-539522)
BTBD9	unnamed (+196346), unnamed (+248144), unnamed (+281620), unnamed (+291329), unnamed (+496036), unnamed (+632081), unnamed (+708865)
BTC	unnamed (-79524), unnamed (-79145)
BTF3L4	unnamed (+54)
BTG1	unnamed (-217941), unnamed (-143942), unnamed (+60083), unnamed (+60742), unnamed (+81237), unnamed (+123996), unnamed (+581501), unnamed (+764345)
BTG2	unnamed (-26947), unnamed (-14980), unnamed (+20065), unnamed (+37107)
BTG4	unnamed (+75442)
BTRC	unnamed (-58598), unnamed (-49651)
BUB3	unnamed (+146996), unnamed (+342262)
BUD13	unnamed (+69422), unnamed (+192766), unnamed (+214402), unnamed (+239123), unnamed (+271582), unnamed (+294488), unnamed (+459794), unnamed (+573605), unnamed (+842504), unnamed (+902944)
BVES	unnamed (+271)
BZW1	unnamed (+49027)
C10orf10	unnamed (+14611), unnamed (+15248)
C10orf105	unnamed (+120858), unnamed (+138318)
C10orf11	unnamed (-131324), unnamed (+200417), unnamed (+461768), unnamed (+615559), unnamed (+740254)
C10orf115	unnamed (-51767)
C10orf12	unnamed (+3425), unnamed (+5462), unnamed (+56235), unnamed (+114924), unnamed (+149934), unnamed (+150376), unnamed (+159690), unnamed (+181945), unnamed (+198464), unnamed (+199302), unnamed (+201084)
C10orf129	unnamed (-10340), unnamed (+2042)
C10orf2	unnamed (-631)
C10orf32	unnamed (+203)
C10orf35	unnamed (-89)
C10orf54	unnamed (+52)
C10orf67	unnamed (+53262)
C10orf76	unnamed (+152153), unnamed (+167827)
C10orf88	unnamed (+315)
C10orf90	unnamed (-149626), unnamed (-142147), unnamed (-40209)
C11orf24	unnamed (+5249)
C11orf31	unnamed (-376)
C11orf44	unnamed (-92447), unnamed (+46686)
C11orf45	unnamed (+380)
C11orf49	unnamed (+40393), unnamed (+167648)
C11orf58	unnamed (-25031), unnamed (+243443), unnamed (+271107)
C11orf82	unnamed (+87706)
C11orf87	unnamed (+655814)
C11orf91	unnamed (-34062), unnamed (-1195), unnamed (+129)
C11orf94	unnamed (+7673), unnamed (+10401)
C12orf23	unnamed (-84024), unnamed (-57217)
C12orf29	unnamed (+6744)
C12orf40	unnamed (+97830), unnamed (+153727), unnamed (+432798), unnamed (+437312)
C12orf44	unnamed (-44368), unnamed (-36764), unnamed (-13985), unnamed (-11211), unnamed (-170), unnamed (+51978), unnamed (+87055)
C12orf49	unnamed (+75251), unnamed (+79182), unnamed (+145563)
C12orf5	unnamed (-167)
C12orf50	unnamed (+236049), unnamed (+499827)
C12orf57	unnamed (-5771)
C12orf65	unnamed (+35337), unnamed (+36670)
C12orf66	unnamed (+263), unnamed (+253381), unnamed (+272191), unnamed (+281503), unnamed (+328895), unnamed (+339242)
C14orf1	unnamed (+25113)
C14orf132	unnamed (-45583), unnamed (+51420)
C14orf144	unnamed (-43926), unnamed (-41999), unnamed (+106470), unnamed (+139878), unnamed (+180372), unnamed (+301464)
C14orf159	unnamed (-360), unnamed (+56609)
C14orf166	unnamed (+25476)
C14orf180	unnamed (-229010), unnamed (-195602), unnamed (-155108), unnamed (-34016), unnamed (+18807), unnamed (+20790), unnamed (+24514)
C14orf80	unnamed (+8215)
C15orf43	unnamed (-180535)
C16orf45	unnamed (+84159), unnamed (+116825)
C16orf59	unnamed (-9210), unnamed (-101)
C16orf62	unnamed (-16), unnamed (+223)
C16orf72	unnamed (+219760), unnamed (+232017), unnamed (+333910)
C16orf78	unnamed (+150921), unnamed (+324779)
C16orf80	unnamed (+1073), unnamed (+7487)
C16orf87	unnamed (-26364), unnamed (+41265)
C16orf91	unnamed (+8502)
C17orf59	unnamed (-121), unnamed (+2674)
C17orf62	unnamed (+9559)
C17orf70	unnamed (-30467), unnamed (-14572), unnamed (+14285)
C17orf75	unnamed (+55979)
C17orf78	unnamed (-382535), unnamed (-356273), unnamed (-354978), unnamed (-329222), unnamed (-307221), unnamed (-198327), unnamed (-52997)
C17orf85	unnamed (-33049)
C17orf89	unnamed (+12800), unnamed (+15971)
C17orf96	unnamed (+46233)
C17orf97	unnamed (-30616), unnamed (+2328)
C18orf25	unnamed (-50)
C18orf32	unnamed (-49)
C18orf42	unnamed (-97532), unnamed (-88292), unnamed (+173759), unnamed (+209108), unnamed (+288709), unnamed (+349970), unnamed (+354244)
C19orf24	unnamed (-8642)
C19orf25	unnamed (+5212), unnamed (+6536)
C19orf35	unnamed (+8293)
C19orf43	unnamed (+114)
C19orf52	unnamed (+8249)
C19orf66	unnamed (-64134), unnamed (-58311), unnamed (+10091)
C19orf70	unnamed (+133)
C19orf77	unnamed (+81744), unnamed (+82859), unnamed (+92505)
C1D	unnamed (+88361), unnamed (+210875), unnamed (+412939), unnamed (+599036)
C1GALT1	unnamed (-251267), unnamed (-167741), unnamed (+316424)
C1GALT1C1	unnamed (-97583), unnamed (+352)
C1QL1	unnamed (-45485), unnamed (+10351)
C1QTNF1	unnamed (+10131)
C1QTNF5	unnamed (-30064), unnamed (-27684)
C1QTNF9	unnamed (-267904), unnamed (-243077), unnamed (-88663)
C1orf101	unnamed (+44169)
C1orf105	unnamed (-556324), unnamed (-521541)
C1orf106	unnamed (+18266), unnamed (+121400)
C1orf111	unnamed (+163171), unnamed (+169990)
C1orf131	unnamed (+29627)
C1orf174	unnamed (-639977), unnamed (-318), unnamed (+36835)
C1orf198	unnamed (+60525), unnamed (+61394), unnamed (+70477)
C1orf21	unnamed (-195561), unnamed (-87790), unnamed (+19552), unnamed (+187789)
C1orf216	unnamed (-7485), unnamed (-6369), unnamed (+11560)
C1orf27	unnamed (+867)
C1orf56	unnamed (+471)
C1orf61	unnamed (-59859), unnamed (+15651), unnamed (+16200), unnamed (+21807), unnamed (+27561), unnamed (+28771), unnamed (+36629), unnamed (+38828)
C1orf65	unnamed (+273690)
C1orf86	unnamed (+61469), unnamed (+68112)
C1orf94	unnamed (+510772)
C1orf95	unnamed (-115345), unnamed (+2881), unnamed (+139781), unnamed (+188336)
C20orf112	unnamed (-53005), unnamed (-33879), unnamed (+71), unnamed (+19869), unnamed (+20356)
C20orf194	unnamed (-12926)
C20orf195	unnamed (+16143)
C20orf24	unnamed (-352), unnamed (+90)
C20orf27	unnamed (+17727)
C21orf2	unnamed (-90), unnamed (+37200)
C21orf33	unnamed (-21331), unnamed (+26244), unnamed (+27392), unnamed (+100294), unnamed (+106083)
C21orf62	unnamed (-201260), unnamed (-175512), unnamed (-169810), unnamed (-150016), unnamed (-142096), unnamed (-125278), unnamed (-111218), unnamed (+22531)
C22orf43	unnamed (-51837)
C2CD2	unnamed (-4280), unnamed (+690), unnamed (+27109)
C2CD3	unnamed (+100066)
C2CD4B	unnamed (-380735)
C2CD4C	unnamed (-26406)
C2CD5	unnamed (+85994)
C2orf40	unnamed (+95478)
C2orf42	unnamed (+65765)
C2orf43	unnamed (-54), unnamed (+550)
C2orf50	unnamed (-90008), unnamed (-52529)
C2orf57	unnamed (+12017), unnamed (+21654), unnamed (+93260)
C2orf61	unnamed (+108958), unnamed (+165953)
C2orf70	unnamed (-71)
C2orf71	unnamed (+31617)
C2orf82	unnamed (+3373)
C2orf88	unnamed (+135), unnamed (+293)
C3orf52	unnamed (+4500)
C3orf58	unnamed (+23947), unnamed (+132533), unnamed (+269738), unnamed (+437659)
C3orf62	unnamed (+865), unnamed (+59797)
C3orf80	unnamed (-44812), unnamed (-25045)
C4orf19	unnamed (+90417)
C4orf27	unnamed (-33868)
C4orf33	unnamed (-282027), unnamed (-281228)
C4orf6	unnamed (-318527), unnamed (-184163)
C5	unnamed (+84373)
C5orf15	unnamed (-8602), unnamed (-1079), unnamed (+61453), unnamed (+98681), unnamed (+120195), unnamed (+204823), unnamed (+259268)
C5orf24	unnamed (-39229)
C5orf28	unnamed (-35)
C5orf30	unnamed (+108393), unnamed (+170141)
C5orf38	unnamed (-362), unnamed (+434783), unnamed (+436018), unnamed (+445792), unnamed (+474195), unnamed (+669673), unnamed (+677960)
C5orf42	unnamed (+113)
C5orf45	unnamed (+164)
C5orf55	unnamed (+43110)
C5orf64	unnamed (-229056), unnamed (-141254), unnamed (-6207), unnamed (-5505), unnamed (+99033), unnamed (+183306), unnamed (+186169)
C6orf1	unnamed (-56875)
C6orf10	unnamed (+116238)
C6orf120	unnamed (-88)
C6orf123	unnamed (-22944), unnamed (+305), unnamed (+8602), unnamed (+34369), unnamed (+97673), unnamed (+118004), unnamed (+119572), unnamed (+131605), unnamed (+288960)
C6orf203	unnamed (+48018)
C6orf47	unnamed (-2)
C6orf57	unnamed (+116)
C6orf89	unnamed (+90)
C7orf13	unnamed (+61406), unnamed (+62595), unnamed (+801213)
C7orf25	unnamed (-185), unnamed (+164757)
C7orf49	unnamed (-157)
C7orf55	unnamed (-45752)
C7orf60	unnamed (-106)
C7orf61	unnamed (-1780), unnamed (+13379)
C7orf66	unnamed (-979882), unnamed (-692810), unnamed (-87615), unnamed (+160756)
C7orf69	unnamed (-226585), unnamed (-218466), unnamed (-214695), unnamed (-171967), unnamed (+17694), unnamed (+32135), unnamed (+42715), unnamed (+91892), unnamed (+120595)
C8A	unnamed (-4332), unnamed (-4054)
C8B	unnamed (-353268), unnamed (-196768), unnamed (-106563), unnamed (-59125)
C8orf17	unnamed (-117046), unnamed (-67012), unnamed (-13202), unnamed (+165471), unnamed (+165855)
C8orf37	unnamed (-879847)
C8orf4	unnamed (+48435), unnamed (+217135)
C8orf48	unnamed (-7681)
C8orf88	unnamed (+44463), unnamed (+71490)
C9	unnamed (+11444)
C9orf129	unnamed (+42020), unnamed (+144436)
C9orf135	unnamed (+125152), unnamed (+176499), unnamed (+200354)
C9orf156	unnamed (-12563), unnamed (-889)
C9orf169	unnamed (-2977), unnamed (-1612)
C9orf171	unnamed (+34043)
C9orf24	unnamed (-33411), unnamed (-6132)
C9orf3	unnamed (-12032), unnamed (+13343), unnamed (+25980), unnamed (+153967), unnamed (+244642), unnamed (+281438), unnamed (+297459), unnamed (+318429), unnamed (+321675), unnamed (+367791)
C9orf47	unnamed (-399289)
C9orf57	unnamed (+79762)
C9orf69	unnamed (+9024), unnamed (+12933)
C9orf9	unnamed (+18317)
CA1	unnamed (+52901)
CA10	unnamed (-378646), unnamed (-260893), unnamed (+1967), unnamed (+397589), unnamed (+504628), unnamed (+540647), unnamed (+647668), unnamed (+786793), unnamed (+795360)
CA11	unnamed (+880)
CA12	unnamed (-83143), unnamed (+58144)
CA13	unnamed (-24951), unnamed (+80586)
CA4	unnamed (-9975), unnamed (+177336)
CA5A	unnamed (-14801), unnamed (+27007)
CA6	unnamed (-1674), unnamed (+1503)
CA8	unnamed (-132590), unnamed (-123535), unnamed (-122878), unnamed (+384374), unnamed (+586494), unnamed (+974867)
CAAP1	unnamed (+401)
CAB39L	unnamed (+100230)
CABIN1	unnamed (+93297), unnamed (+135161)
CABLES1	unnamed (+222401), unnamed (+233632), unnamed (+276109)
CABLES2	unnamed (-3042)
CABP1	unnamed (+9651)
CABP7	unnamed (-24672), unnamed (-18232), unnamed (-15086), unnamed (-12908), unnamed (-8907)
CABYR	unnamed (-251262), unnamed (-124437), unnamed (-84720), unnamed (+303)
CACHD1	unnamed (+44761)
CACNA1A	unnamed (-193827), unnamed (-186122), unnamed (+324230), unnamed (+341516), unnamed (+342152)
CACNA1B	unnamed (-128086), unnamed (-112556)
CACNA1C	unnamed (+271037), unnamed (+280134)
CACNA1D	unnamed (+235606), unnamed (+326942)
CACNA1E	unnamed (-386393), unnamed (-303602), unnamed (-58727), unnamed (-53177), unnamed (+576248)
CACNA1G	unnamed (-819), unnamed (+43209)
CACNA1H	unnamed (+14358)
CACNA1I	unnamed (+133281), unnamed (+140130)
CACNA1S	unnamed (+16475)
CACNA2D1	unnamed (-115807), unnamed (+61346), unnamed (+123910), unnamed (+151754), unnamed (+179125), unnamed (+278827), unnamed (+431068), unnamed (+578045)
CACNA2D2	unnamed (+60249)
CACNA2D3	unnamed (+568754)
CACNB2	unnamed (-4452), unnamed (+4537)
CACNG1	unnamed (-77383), unnamed (-25382), unnamed (-21850), unnamed (+88016)
CACNG3	unnamed (-189046)
CACNG4	unnamed (-79253), unnamed (-19282), unnamed (+2297), unnamed (+54298), unnamed (+57830)
CACNG5	unnamed (-477871), unnamed (-469180), unnamed (-468638), unnamed (-379793), unnamed (-294777), unnamed (-231073), unnamed (-230571), unnamed (-152719), unnamed (-119958), unnamed (-70376), unnamed (-57530), unnamed (-5143), unnamed (+50538), unnamed (+110509)
CACNG7	unnamed (+42342)
CACNG8	unnamed (-11363)
CACTIN	unnamed (-29221)
CACUL1	unnamed (-198823), unnamed (-159599), unnamed (-77344), unnamed (-63759), unnamed (+178)
CACYBP	unnamed (-193)
CADM1	unnamed (-996989), unnamed (-974083), unnamed (-808777), unnamed (-694966), unnamed (-426067), unnamed (-365627), unnamed (-161184), unnamed (-141688), unnamed (-56799), unnamed (-239), unnamed (+94574), unnamed (+179691), unnamed (+336858), unnamed (+391532), unnamed (+657821)
CADM2	unnamed (-821520), unnamed (-761198), unnamed (-746246), unnamed (-16715), unnamed (+37198), unnamed (+212754), unnamed (+227332), unnamed (+908164)
CADM3	unnamed (+16925)
CADM4	unnamed (-12587), unnamed (+43)
CADPS	unnamed (+1224), unnamed (+1792), unnamed (+453928)
CADPS2	unnamed (+117292)
CALB1	unnamed (-417834), unnamed (-278903)
CALCOCO1	unnamed (-197646)
CALCR	unnamed (-314610)
CALCRL	unnamed (+44132), unnamed (+144379)
CALD1	unnamed (-88642)
CALHM2	unnamed (-155)
CALM1	unnamed (-15303), unnamed (-13687), unnamed (+2771), unnamed (+90273), unnamed (+116683), unnamed (+301693), unnamed (+336657)
CALM2	unnamed (-16729)
CALM3	unnamed (-149745), unnamed (-129662), unnamed (-122740), unnamed (-120550), unnamed (+158), unnamed (+22528)
CALML3	unnamed (+105015)
CALN1	unnamed (-423423), unnamed (-378189), unnamed (-32329), unnamed (+448071)
CALY	unnamed (+6931), unnamed (+12207)
CAMK1D	unnamed (+288747)
CAMK1G	unnamed (-931290), unnamed (-480341), unnamed (-477251), unnamed (-363318), unnamed (+35240), unnamed (+44098), unnamed (+59651)
CAMK2A	unnamed (-235)
CAMK2B	unnamed (+41083)
CAMK2D	unnamed (+4956), unnamed (+314833), unnamed (+433363), unnamed (+468265)
CAMK2N1	unnamed (-8334), unnamed (+15861), unnamed (+37160), unnamed (+37506), unnamed (+160200)
CAMK4	unnamed (+121882)
CAMKK1	unnamed (+13744)
CAMKK2	unnamed (-29315), unnamed (+819)
CAMKMT	unnamed (+319376)
CAMSAP1	unnamed (+26575), unnamed (+95207), unnamed (+195671)
CAMSAP2	unnamed (-573), unnamed (+87766)
CAMTA1	unnamed (+83854), unnamed (+150138), unnamed (+180116), unnamed (+527931), unnamed (+716035), unnamed (+883501), unnamed (+895563), unnamed (+919333)
CAND1	unnamed (-407994), unnamed (-7839), unnamed (+141641), unnamed (+187304)
CAND2	unnamed (-38)
CAP2	unnamed (-101165), unnamed (-43568)
CAPN1	unnamed (-1047)
CAPN12	unnamed (+22230), unnamed (+25042), unnamed (+50965)
CAPN13	unnamed (-301698), unnamed (-258924), unnamed (+234163)
CAPN2	unnamed (-13878), unnamed (-5980)
CAPN5	unnamed (-39), unnamed (+2729)
CAPN6	unnamed (-106855), unnamed (-101798), unnamed (-78011), unnamed (+88373)
CAPN7	unnamed (-25777), unnamed (-188), unnamed (+107433)
CAPN8	unnamed (-40706), unnamed (-32808), unnamed (+12943)
CAPN9	unnamed (+50792), unnamed (+59875), unnamed (+60744)
CAPNS1	unnamed (+1319)
CAPRIN1	unnamed (-140873), unnamed (-286)
CAPRIN2	unnamed (-547)
CAPZA2	unnamed (-89538), unnamed (-59589), unnamed (-10), unnamed (+53592), unnamed (+67434)
CAPZA3	unnamed (+254388)
CAPZB	unnamed (+79150)
CARD11	unnamed (+78442), unnamed (+114991)
CARD18	unnamed (-408829), unnamed (-349955)
CARHSP1	unnamed (-136)
CARM1	unnamed (-702), unnamed (+17160)
CARNS1	unnamed (+4988)
CARS	unnamed (+7419)
CARTPT	unnamed (+111154)
CASC5	unnamed (-9660)
CASK	unnamed (-914308), unnamed (-792355), unnamed (-792083), unnamed (-462323), unnamed (-879)
CASKIN2	unnamed (+7706), unnamed (+42239)
CASP10	unnamed (-24481)
CASP12	unnamed (+38918)
CASP3	unnamed (+59159)
CASP9	unnamed (+35063)
CASQ2	unnamed (+97739)
CAST	unnamed (+909)
CASZ1	unnamed (-183465), unnamed (-182981), unnamed (-177152), unnamed (-44649), unnamed (-39339), unnamed (+2559)
CAT	unnamed (+473)
CATSPERB	unnamed (+56834)
CAV2	unnamed (-181929), unnamed (+129)
CBFA2T2	unnamed (-96658), unnamed (-86420), unnamed (+6267)
CBFA2T3	unnamed (-103067)
CBFB	unnamed (-15956)
CBLB	unnamed (-956987), unnamed (-820294), unnamed (-740899), unnamed (-530041), unnamed (-512448), unnamed (-69302), unnamed (+342279), unnamed (+366519), unnamed (+420183), unnamed (+470432), unnamed (+470821)
CBLC	unnamed (-24376)
CBLL1	unnamed (-49057)
CBLN1	unnamed (+268558)
CBLN2	unnamed (+80), unnamed (+422326), unnamed (+749217)
CBLN4	unnamed (+355967), unnamed (+823153)
CBR1	unnamed (+17772)
CBR3	unnamed (-47199), unnamed (+419), unnamed (+6758)
CBR4	unnamed (+85290), unnamed (+86273), unnamed (+177053), unnamed (+187529), unnamed (+507191)
CBS	unnamed (+6992), unnamed (+11197), unnamed (+83831)
CBX1	unnamed (+122)
CBX3	unnamed (-1917)
CBX4	unnamed (-154491), unnamed (-152474), unnamed (-146668), unnamed (-112143), unnamed (-111571), unnamed (-98686), unnamed (+2326), unnamed (+25188), unnamed (+26004), unnamed (+27836)
CBX5	unnamed (+20488)
CBX6	unnamed (-55270), unnamed (-29), unnamed (+1913)
CBX7	unnamed (-85394)
CBX8	unnamed (-39987), unnamed (-17125), unnamed (-16309), unnamed (-14477)
CBY1	unnamed (-47051), unnamed (-211)
CCAR2	unnamed (-15291), unnamed (+21741)
CCBE1	unnamed (+37549), unnamed (+294762)
CCBL1	unnamed (+1049)
CCBL2	unnamed (+95488)
CCDC108	unnamed (-16701)
CCDC112	unnamed (-175985), unnamed (-174863), unnamed (-167410), unnamed (-32707)
CCDC114	unnamed (+11303)
CCDC121	unnamed (-188)
CCDC129	unnamed (-96600), unnamed (-85679)
CCDC13	unnamed (+26413), unnamed (+26577), unnamed (+39296)
CCDC130	unnamed (-39414), unnamed (-31709)
CCDC135	unnamed (-24351)
CCDC136	unnamed (+22680)
CCDC146	unnamed (-114430)
CCDC15	unnamed (+309)
CCDC151	unnamed (-178)
CCDC153	unnamed (-1474)
CCDC167	unnamed (-192292), unnamed (-180907), unnamed (-174437), unnamed (-65905), unnamed (-60288), unnamed (-31756)
CCDC174	unnamed (-198708)
CCDC180	unnamed (-186551)
CCDC182	unnamed (-66154), unnamed (-37581), unnamed (-36970), unnamed (+82526), unnamed (+139677), unnamed (+140430), unnamed (+177809), unnamed (+183051), unnamed (+207849), unnamed (+226458), unnamed (+289523), unnamed (+290128), unnamed (+301987), unnamed (+388332), unnamed (+450987)
CCDC24	unnamed (+19612)
CCDC25	unnamed (+24053), unnamed (+39159), unnamed (+106184)
CCDC28B	unnamed (+885)
CCDC3	unnamed (+154), unnamed (+363469)
CCDC36	unnamed (+19225)
CCDC39	unnamed (-205726)
CCDC41	unnamed (-106577), unnamed (-102385), unnamed (-76652), unnamed (+31984), unnamed (+32304)
CCDC50	unnamed (+371)
CCDC57	unnamed (+6825)
CCDC59	unnamed (-1)
CCDC6	unnamed (-456569), unnamed (-444831), unnamed (-304271)
CCDC62	unnamed (+45002)
CCDC63	unnamed (+31704)
CCDC64	unnamed (+97215), unnamed (+110954)
CCDC68	unnamed (-588643), unnamed (-542628), unnamed (-542115), unnamed (-463121), unnamed (-426483), unnamed (-395558), unnamed (-391106), unnamed (-362845), unnamed (-343970), unnamed (-127583), unnamed (-48341), unnamed (+1936), unnamed (+78706)
CCDC70	unnamed (-37902), unnamed (+93550)
CCDC77	unnamed (-134), unnamed (+52075)
CCDC8	unnamed (-67102), unnamed (-64912), unnamed (-57990), unnamed (-37907), unnamed (+61978)
CCDC80	unnamed (+35904)
CCDC86	unnamed (-10820)
CCDC87	unnamed (+318)
CCDC88A	unnamed (-454)
CCDC88C	unnamed (+42200), unnamed (+58174)
CCDC89	unnamed (-33068)
CCDC9	unnamed (+132)
CCDC90B	unnamed (-977855), unnamed (-976893), unnamed (-925710), unnamed (-816898), unnamed (-775533), unnamed (-427413), unnamed (-234653)
CCDC91	unnamed (+587213), unnamed (+603442), unnamed (+875724)
CCDC92	unnamed (+63498), unnamed (+112233)
CCDC93	unnamed (+124128), unnamed (+177999)
CCDC96	unnamed (-317), unnamed (+80532)
CCER1	unnamed (+96606), unnamed (+670438)
CCKAR	unnamed (-39208)
CCL1	unnamed (+1461)
CCL13	unnamed (+5318)
CCL2	unnamed (-504430)
CCL25	unnamed (-16353), unnamed (+16264)
CCL27	unnamed (+7876)
CCM2	unnamed (-27271)
CCM2L	unnamed (+8681), unnamed (+21191)
CCNA1	unnamed (-62152)
CCNC	unnamed (+48107)
CCND1	unnamed (-612811), unnamed (-582809), unnamed (-561289), unnamed (-530999), unnamed (-390867), unnamed (-390256), unnamed (-383382), unnamed (-375073), unnamed (-260293), unnamed (-223420), unnamed (-143796), unnamed (-1786), unnamed (+29345)
CCND2	unnamed (-392040), unnamed (-391224), unnamed (-352771), unnamed (-227080), unnamed (-139677), unnamed (-27512)
CCND3	unnamed (-66093)
CCNE2	unnamed (-24119), unnamed (+2995)
CCNF	unnamed (+21476)
CCNG1	unnamed (-836070)
CCNG2	unnamed (-28904), unnamed (+931)
CCNH	unnamed (-728408), unnamed (-632976), unnamed (-532498), unnamed (-454465), unnamed (-383956), unnamed (-364985), unnamed (-249533)
CCNI	unnamed (-52242), unnamed (+52900)
CCNJ	unnamed (-229597), unnamed (-64), unnamed (+46741)
CCNL1	unnamed (-163704)
CCNY	unnamed (-120144), unnamed (-119275), unnamed (+72565), unnamed (+104302)
CCNYL1	unnamed (-392)
CCR5	unnamed (+13666)
CCR7	unnamed (+17925)
CCR9	unnamed (+52526)
CCRL2	unnamed (-23750)
CCRN4L	unnamed (-332941), unnamed (+68625)
CCS	unnamed (-56)
CCSER2	unnamed (-63119), unnamed (-38673), unnamed (-10632), unnamed (+883126), unnamed (+990778)
CCT2	unnamed (-82138), unnamed (-50776)
CCT3	unnamed (-285)
CCT5	unnamed (+34365)
CCT6B	unnamed (+30)
CCT7	unnamed (-1016), unnamed (-767)
CCT8	unnamed (+45919)
CCZ1B	unnamed (-188104), unnamed (-104578)
CD101	unnamed (+16124)
CD109	unnamed (-20416), unnamed (+127093)
CD164	unnamed (+199590)
CD180	unnamed (-991019), unnamed (-973313), unnamed (-475896), unnamed (-324167), unnamed (-71871), unnamed (+131331)
CD2	unnamed (-80158), unnamed (-74998), unnamed (+53477), unnamed (+71642), unnamed (+124697)
CD200	unnamed (+183)
CD207	unnamed (-51927), unnamed (-35878), unnamed (-15197)
CD226	unnamed (-32719)
CD244	unnamed (+19833), unnamed (+24562)
CD247	unnamed (+189595)
CD276	unnamed (+13072), unnamed (+134383)
CD28	unnamed (-125507), unnamed (+37576)
CD2AP	unnamed (+153761)
CD300A	unnamed (-12226)
CD300C	unnamed (-1596)
CD300E	unnamed (-34020)
CD300LF	unnamed (+55296)
CD320	unnamed (+56896)
CD34	unnamed (-322393), unnamed (-194504), unnamed (-190800)
CD36	unnamed (-233375), unnamed (-188312), unnamed (-182623), unnamed (-152197), unnamed (-34030)
CD3D	unnamed (+25879)
CD3E	unnamed (+12320)
CD40	unnamed (+86719)
CD40LG	unnamed (+106784)
CD44	unnamed (+84294), unnamed (+275954)
CD47	unnamed (+36), unnamed (+120294), unnamed (+314844)
CD5	unnamed (-50412)
CD53	unnamed (-158427), unnamed (-116463)
CD58	unnamed (+137387)
CD59	unnamed (+1576)
CD6	unnamed (+80303)
CD63	unnamed (-160), unnamed (+567)
CD7	unnamed (-12973), unnamed (+16648)
CD82	unnamed (-126), unnamed (+27790), unnamed (+35609), unnamed (+119508)
CD83	unnamed (-191559), unnamed (+24092), unnamed (+264987), unnamed (+359349), unnamed (+383603), unnamed (+431955), unnamed (+484117), unnamed (+698431), unnamed (+847399)
CD8A	unnamed (+47119)
CD9	unnamed (+5704), unnamed (+25071), unnamed (+30433), unnamed (+31266)
CD93	unnamed (-77955), unnamed (+24502)
CD96	unnamed (-2184)
CD97	unnamed (0)
CD99L2	unnamed (+186773), unnamed (+187870)
CDADC1	unnamed (+53444)
CDC123	unnamed (+274)
CDC14A	unnamed (+32)
CDC14B	unnamed (+7494), unnamed (+63839)
CDC23	unnamed (-30404)
CDC25A	unnamed (-52)
CDC25B	unnamed (+453), unnamed (+3618), unnamed (+4099)
CDC27	unnamed (+121573)
CDC34	unnamed (+1221)
CDC40	unnamed (+116317)
CDC42BPA	unnamed (-224340), unnamed (-113572), unnamed (-54631), unnamed (+273), unnamed (+342766)
CDC42BPG	unnamed (-29916)
CDC42EP1	unnamed (+8664)
CDC42EP3	unnamed (+45790), unnamed (+164913)
CDC42EP4	unnamed (-220490), unnamed (-180896), unnamed (-153500), unnamed (-57243), unnamed (-37359), unnamed (-31158), unnamed (-30176)
CDC42SE1	unnamed (+11418)
CDC42SE2	unnamed (-111), unnamed (+358715)
CDC5L	unnamed (+82777), unnamed (+92848), unnamed (+143976)
CDC7	unnamed (+252)
CDCA2	unnamed (+172613)
CDCA3	unnamed (-447), unnamed (+188)
CDCA7	unnamed (-104335), unnamed (+252925), unnamed (+392355)
CDCA7L	unnamed (-62261), unnamed (+173971), unnamed (+289730)
CDCA8	unnamed (+34498)
CDH1	unnamed (+49482)
CDH10	unnamed (-70023), unnamed (+84832), unnamed (+237339)
CDH11	unnamed (+179), unnamed (+4098), unnamed (+50303), unnamed (+53776), unnamed (+62632), unnamed (+256862), unnamed (+506367), unnamed (+632054), unnamed (+969910)
CDH13	unnamed (-156283), unnamed (-155989), unnamed (-155814), unnamed (-116784), unnamed (+978), unnamed (+7165)
CDH15	unnamed (+1266)
CDH18	unnamed (+587805), unnamed (+836003)
CDH19	unnamed (-907619), unnamed (-907450), unnamed (-905752), unnamed (-547610), unnamed (-528966), unnamed (+49266)
CDH2	unnamed (+426300)
CDH20	unnamed (-778409), unnamed (-634582), unnamed (-6563), unnamed (+3355), unnamed (+18550), unnamed (+197804), unnamed (+248333)
CDH22	unnamed (-16839), unnamed (-4108), unnamed (+46704)
CDH23	unnamed (+40466)
CDH26	unnamed (+104238), unnamed (+437811), unnamed (+700372), unnamed (+942368)
CDH4	unnamed (-856189), unnamed (-593628), unnamed (-351632), unnamed (+19807), unnamed (+54566), unnamed (+118625), unnamed (+233626), unnamed (+376705), unnamed (+420870), unnamed (+555884), unnamed (+602977), unnamed (+643988)
CDH5	unnamed (-159197), unnamed (-30715)
CDH6	unnamed (-293), unnamed (+288165)
CDH7	unnamed (-997961), unnamed (-965494), unnamed (-960924), unnamed (-784028), unnamed (-657326), unnamed (-514375), unnamed (-387864), unnamed (+803948)
CDH8	unnamed (-934192), unnamed (-702136), unnamed (-628594), unnamed (+173830)
CDH9	unnamed (+485182), unnamed (+555869)
CDHR2	unnamed (+20883)
CDHR3	unnamed (-71886), unnamed (+68269)
CDHR4	unnamed (-2783)
CDIP1	unnamed (-46814), unnamed (-23644), unnamed (-7295)
CDIPT	unnamed (+10974)
CDK10	unnamed (+10836), unnamed (+13582)
CDK12	unnamed (+101825)
CDK13	unnamed (-240085)
CDK14	unnamed (-83701), unnamed (+12201), unnamed (+298274), unnamed (+492517)
CDK15	unnamed (+160535), unnamed (+178751)
CDK17	unnamed (+106), unnamed (+32065), unnamed (+166574)
CDK18	unnamed (-65718), unnamed (-8926)
CDK2AP1	unnamed (+2554), unnamed (+3887)
CDK3	unnamed (+4111), unnamed (+13091)
CDK4	unnamed (-2428), unnamed (+246)
CDK5	unnamed (-5)
CDK5R1	unnamed (-138), unnamed (+139657), unnamed (+140089), unnamed (+208302)
CDK5R2	unnamed (-73042), unnamed (-66810), unnamed (-61296), unnamed (-30), unnamed (+22271)
CDK5RAP2	unnamed (-7423), unnamed (-7225)
CDK5RAP3	unnamed (+20326), unnamed (+32675), unnamed (+41343), unnamed (+54373)
CDK6	unnamed (+20392), unnamed (+65135), unnamed (+72360), unnamed (+78661), unnamed (+135212), unnamed (+219149)
CDK8	unnamed (+169536), unnamed (+191993)
CDK9	unnamed (-598)
CDKAL1	unnamed (-130973), unnamed (-55635), unnamed (+334088), unnamed (+420856), unnamed (+557044), unnamed (+610690), unnamed (+651494), unnamed (+665891), unnamed (+988797)
CDKL1	unnamed (-1232)
CDKL3	unnamed (-4447), unnamed (+121802)
CDKL5	unnamed (-17439)
CDKN1A	unnamed (-51)
CDKN1B	unnamed (-2651)
CDKN1C	unnamed (+15960), unnamed (+16484), unnamed (+210073), unnamed (+210977), unnamed (+323488)
CDKN2AIP	unnamed (-89215)
CDKN2AIPNL	unnamed (-27551)
CDKN3	unnamed (-357438)
CDNF	unnamed (+344), unnamed (+189664), unnamed (+212221)
CDON	unnamed (-70866), unnamed (-19246)
CDPF1	unnamed (+12773)
CDR2	unnamed (+76143)
CDRT15L2	unnamed (+421636)
CDS2	unnamed (+111)
CDV3	unnamed (-160207), unnamed (-37585), unnamed (-37145)
CDYL	unnamed (-494505), unnamed (-213074), unnamed (-211452), unnamed (-167815), unnamed (-167514), unnamed (+29556), unnamed (+154045), unnamed (+160307)
CEACAM16	unnamed (+42737)
CEBPB	unnamed (-24694), unnamed (+1156), unnamed (+52381), unnamed (+76213), unnamed (+148580), unnamed (+252401)
CEBPD	unnamed (+40754)
CEBPG	unnamed (+35689), unnamed (+57514)
CECR1	unnamed (-248516), unnamed (-36392)
CECR2	unnamed (-217356), unnamed (-5232)
CECR5	unnamed (+27321), unnamed (+38076)
CELA2A	unnamed (+13273)
CELA2B	unnamed (-6099), unnamed (+13131)
CELF1	unnamed (+57384)
CELF2	unnamed (-632360), unnamed (+90), unnamed (+9006), unnamed (+146862), unnamed (+147295), unnamed (+192047), unnamed (+199692), unnamed (+256659), unnamed (+407502)
CELF3	unnamed (-10688), unnamed (-4817)
CELF4	unnamed (-671948), unnamed (-179706), unnamed (+115457), unnamed (+143706), unnamed (+204580)
CELSR1	unnamed (+175215), unnamed (+186738)
CELSR2	unnamed (+5428)
CELSR3	unnamed (-1273)
CENPC	unnamed (+808763), unnamed (+809178)
CENPM	unnamed (-17061), unnamed (-13932)
CENPN	unnamed (-813)
CENPP	unnamed (+467)
CENPW	unnamed (-66043)
CEP112	unnamed (+441019), unnamed (+553103)
CEP120	unnamed (-63680)
CEP135	unnamed (+362437)
CEP164	unnamed (+98595), unnamed (+169502), unnamed (+208084), unnamed (+219587), unnamed (+272615), unnamed (+273238), unnamed (+277062), unnamed (+341449), unnamed (+345989), unnamed (+350285)
CEP170	unnamed (-701), unnamed (+470770), unnamed (+631727)
CEP170B	unnamed (+16220)
CEP19	unnamed (-29), unnamed (+45938)
CEP290	unnamed (+100026)
CEP350	unnamed (-74)
CEP41	unnamed (+10268)
CEP44	unnamed (-293667)
CEP57L1	unnamed (-2192), unnamed (+87701)
CEP63	unnamed (-348), unnamed (+8523), unnamed (+116281)
CEP72	unnamed (-75943), unnamed (-16954)
CEP85L	unnamed (-79582), unnamed (+58501)
CEP97	unnamed (+55121)
CER1	unnamed (-26992)
CERCAM	unnamed (-45982), unnamed (-37380), unnamed (-26979)
CERK	unnamed (+89090)
CERS4	unnamed (-54319), unnamed (+42106)
CERS5	unnamed (-55186), unnamed (-54255), unnamed (-20328), unnamed (-18508), unnamed (+91)
CERS6	unnamed (-144484), unnamed (-100975), unnamed (-87076), unnamed (+62519), unnamed (+325188)
CES1	unnamed (+154879)
CES2	unnamed (-393)
CES4A	unnamed (+24700)
CES5A	unnamed (-152127), unnamed (-146213)
CETN2	unnamed (+20207)
CETN3	unnamed (+239256), unnamed (+836416)
CFD	unnamed (+11678), unnamed (+16758)
CFDP1	unnamed (+136678), unnamed (+150485)
CFHR2	unnamed (-46552)
CFHR4	unnamed (+9215)
CFLAR	unnamed (+526), unnamed (+42296)
CFTR	unnamed (+3068), unnamed (+74429), unnamed (+193572), unnamed (+236014), unnamed (+249033), unnamed (+313926)
CGN	unnamed (-16467)
CGNL1	unnamed (-229539), unnamed (-219749), unnamed (-217648), unnamed (-177725), unnamed (-158549), unnamed (-131206), unnamed (-116768), unnamed (+56132)
CHAC1	unnamed (+196), unnamed (+4678)
CHAC2	unnamed (-276963), unnamed (-73295)
CHAD	unnamed (-368)
CHADL	unnamed (-38), unnamed (+2815)
CHAF1B	unnamed (-181)
CHCHD3	unnamed (+225436), unnamed (+255709), unnamed (+325741)
CHCHD4	unnamed (+17)
CHCHD5	unnamed (+42299)
CHCHD7	unnamed (-460)
CHD1	unnamed (+135264), unnamed (+156043)
CHD1L	unnamed (+108849)
CHD2	unnamed (-69296), unnamed (-67737), unnamed (+137854)
CHD3	unnamed (-21937), unnamed (+4481), unnamed (+8602)
CHD4	unnamed (-10587), unnamed (-6616)
CHD6	unnamed (-371863), unnamed (+142345), unnamed (+225244)
CHD7	unnamed (-95011), unnamed (-58877), unnamed (-26180), unnamed (+200), unnamed (+114240), unnamed (+169633), unnamed (+186527), unnamed (+230083), unnamed (+265570), unnamed (+318376), unnamed (+327057), unnamed (+334635), unnamed (+335038), unnamed (+344583)
CHD9	unnamed (-296184), unnamed (-180840), unnamed (+17192), unnamed (+30675), unnamed (+35590), unnamed (+44134), unnamed (+44815), unnamed (+152832)
CHDH	unnamed (+24399), unnamed (+115735)
CHGA	unnamed (+36268), unnamed (+113974)
CHGB	unnamed (-289999), unnamed (-252442), unnamed (-207425), unnamed (-175164), unnamed (-160543), unnamed (-122805)
CHI3L1	unnamed (-19890), unnamed (-7737)
CHIC1	unnamed (+728914)
CHIC2	unnamed (+62818), unnamed (+155896), unnamed (+361877), unnamed (+423669)
CHIT1	unnamed (-60885), unnamed (-48918), unnamed (+23032), unnamed (+35185)
CHKA	unnamed (-71012)
CHL1	unnamed (+98786), unnamed (+228689), unnamed (+262406)
CHMP3	unnamed (-40155)
CHMP4B	unnamed (-39)
CHMP6	unnamed (-416383), unnamed (-273995), unnamed (-205193), unnamed (-190842), unnamed (-172103), unnamed (-158603), unnamed (-132225), unnamed (-49273), unnamed (-22993), unnamed (+26779)
CHN2	unnamed (-692262), unnamed (-621632), unnamed (-621098), unnamed (-508649), unnamed (-508366), unnamed (-498988), unnamed (-498334), unnamed (-440233), unnamed (-340100), unnamed (-240637), unnamed (-235993), unnamed (-209684), unnamed (-116005)
CHORDC1	unnamed (-245922)
CHP1	unnamed (-50)
CHPF	unnamed (+22)
CHPT1	unnamed (-88602)
CHRAC1	unnamed (+103), unnamed (+40935), unnamed (+57058), unnamed (+77955)
CHRD	unnamed (+48963)
CHRDL1	unnamed (-169165), unnamed (-148564), unnamed (+51514), unnamed (+374986)
CHRDL2	unnamed (+4487)
CHRM1	unnamed (-8662)
CHRM2	unnamed (-126625), unnamed (+241733), unnamed (+300787), unnamed (+439191)
CHRM3	unnamed (-694417), unnamed (-502958), unnamed (-260477), unnamed (-242157), unnamed (+181080), unnamed (+194829)
CHRM4	unnamed (-5534)
CHRM5	unnamed (-610331)
CHRNA4	unnamed (-92861), unnamed (-91778), unnamed (-41505), unnamed (+8927), unnamed (+51638), unnamed (+64628)
CHRNA6	unnamed (+48186)
CHRNB1	unnamed (-4066)
CHRNB3	unnamed (-149988), unnamed (+23181)
CHRND	unnamed (-3984)
CHRNE	unnamed (-6095)
CHST1	unnamed (+104933), unnamed (+309415)
CHST11	unnamed (+152236), unnamed (+212187), unnamed (+213189), unnamed (+215560), unnamed (+253286), unnamed (+280898), unnamed (+285725), unnamed (+367329), unnamed (+367689)
CHST15	unnamed (-2756), unnamed (+32736)
CHST2	unnamed (+212207), unnamed (+299428), unnamed (+448379), unnamed (+656265)
CHST3	unnamed (-103817), unnamed (-103417), unnamed (+11411), unnamed (+16978), unnamed (+35166), unnamed (+47229), unnamed (+80371)
CHST6	unnamed (+3010)
CHST7	unnamed (-14498), unnamed (+75898)
CHST8	unnamed (-5554)
CHST9	unnamed (-565829), unnamed (+127596)
CHSY1	unnamed (+160341)
CHSY3	unnamed (+92), unnamed (+174385), unnamed (+250956), unnamed (+263752)
CHTF8	unnamed (-46807)
CIC	unnamed (-16088), unnamed (-4352), unnamed (-4003)
CIDEC	unnamed (+14141)
CINP	unnamed (-277)
CIPC	unnamed (-57627), unnamed (-55690), unnamed (-38567), unnamed (-12417)
CIR1	unnamed (-182)
CIRBP	unnamed (-3577), unnamed (+7000)
CISD1	unnamed (-1095)
CISD2	unnamed (+339)
CISD3	unnamed (-5511), unnamed (+5077)
CIT	unnamed (+8118), unnamed (+33962), unnamed (+38247), unnamed (+74619), unnamed (+95859)
CITED1	unnamed (-60072), unnamed (-59630)
CITED2	unnamed (-551708), unnamed (-403971), unnamed (-213589), unnamed (-100323), unnamed (-791), unnamed (-21)
CITED4	unnamed (+41121), unnamed (+41574)
CIZ1	unnamed (-30394)
CKAP2	unnamed (+144960)
CKAP2L	unnamed (+37732)
CKAP4	unnamed (+23723), unnamed (+99790)
CKAP5	unnamed (-57712)
CKMT2	unnamed (-48762)
CKS2	unnamed (-86442)
CLASP1	unnamed (+70017), unnamed (+79021)
CLASP2	unnamed (+58349), unnamed (+58883)
CLCC1	unnamed (+65364)
CLCN5	unnamed (+55239)
CLCN6	unnamed (-249), unnamed (+215)
CLDN1	unnamed (+53190)
CLDN10	unnamed (-164704), unnamed (-148304), unnamed (-55311), unnamed (-18299), unnamed (+88758)
CLDN12	unnamed (+222299)
CLDN14	unnamed (-184012), unnamed (-65980)
CLDN17	unnamed (+58434)
CLDN20	unnamed (-335612), unnamed (-163726), unnamed (-43749), unnamed (-4519), unnamed (+8521)
CLDN23	unnamed (-303049), unnamed (-91117), unnamed (+167151), unnamed (+170944)
CLDN24	unnamed (-32950)
CLDN25	unnamed (-1512)
CLDN5	unnamed (-159657), unnamed (-151978), unnamed (-136181), unnamed (-105153), unnamed (-44347)
CLDN9	unnamed (-8507)
CLDND2	unnamed (+667)
CLEC10A	unnamed (+28086)
CLEC14A	unnamed (-460633)
CLEC18A	unnamed (-151266), unnamed (-136353), unnamed (-110995), unnamed (-60419), unnamed (-15606)
CLEC19A	unnamed (-1358)
CLEC2L	unnamed (+129448), unnamed (+231598)
CLEC3A	unnamed (-140695)
CLHC1	unnamed (+93300), unnamed (+93511), unnamed (+111532)
CLIC3	unnamed (-10561)
CLIC4	unnamed (-56630), unnamed (-360), unnamed (+102798)
CLIC5	unnamed (+607814), unnamed (+657614), unnamed (+658099)
CLIC6	unnamed (-14364), unnamed (+2012), unnamed (+136442), unnamed (+141583), unnamed (+176362), unnamed (+236185), unnamed (+259448), unnamed (+312561), unnamed (+330332), unnamed (+372991)
CLINT1	unnamed (-216012), unnamed (-61192), unnamed (+39209)
CLIP1	unnamed (-43009), unnamed (+24522)
CLIP2	unnamed (-26260), unnamed (-19387), unnamed (+17058), unnamed (+17537), unnamed (+36779), unnamed (+83450)
CLIP4	unnamed (+175311), unnamed (+627454)
CLK1	unnamed (-83), unnamed (+3178)
CLK3	unnamed (-68665)
CLLU1	unnamed (-134120), unnamed (-60121), unnamed (+80282), unnamed (+81608)
CLMN	unnamed (-141044), unnamed (-137672), unnamed (-89654)
CLMP	unnamed (-255551), unnamed (-156282), unnamed (-149774)
CLN8	unnamed (-67769)
CLNK	unnamed (-148154), unnamed (-62292), unnamed (-61816)
CLPTM1L	unnamed (-6307)
CLRN1	unnamed (+184772)
CLSPN	unnamed (+42971), unnamed (+44087)
CLSTN1	unnamed (-28084)
CLSTN2	unnamed (+73391), unnamed (+251420), unnamed (+263358), unnamed (+453543), unnamed (+481736), unnamed (+497283), unnamed (+540551)
CLSTN3	unnamed (+100)
CLTB	unnamed (-133)
CLTC	unnamed (-551)
CLU	unnamed (+4332), unnamed (+11528)
CLUAP1	unnamed (-43303), unnamed (+78053)
CLUH	unnamed (-74478)
CLUL1	unnamed (+47562)
CLVS1	unnamed (-494937), unnamed (-439544), unnamed (-422650), unnamed (-379094), unnamed (-343607), unnamed (-290801), unnamed (-282120), unnamed (-274542), unnamed (-274139), unnamed (-264594)
CLVS2	unnamed (-162628), unnamed (-126357), unnamed (+20807), unnamed (+66948), unnamed (+568551)
CLYBL	unnamed (+184631), unnamed (+196725)
CMAS	unnamed (+42), unnamed (+55969), unnamed (+209195), unnamed (+264749), unnamed (+287329)
CMBL	unnamed (+23740)
CMC2	unnamed (+713)
CMIP	unnamed (+206041), unnamed (+207718), unnamed (+235877), unnamed (+249894), unnamed (+285422)
CMPK1	unnamed (+55139)
CMPK2	unnamed (+312), unnamed (+93317), unnamed (+93618), unnamed (+215145), unnamed (+228122), unnamed (+328929), unnamed (+330018), unnamed (+782303), unnamed (+784244), unnamed (+784683), unnamed (+788597), unnamed (+796213), unnamed (+879712), unnamed (+884074), unnamed (+890164)
CMSS1	unnamed (-172834)
CMTM5	unnamed (-85), unnamed (+266)
CMTM6	unnamed (-7259), unnamed (+35430)
CMTM7	unnamed (-80230), unnamed (+76307)
CMTM8	unnamed (+72762)
CMTR1	unnamed (-168)
CMYA5	unnamed (+117107)
CNBD2	unnamed (+25084), unnamed (+102207)
CNDP1	unnamed (+77596)
CNFN	unnamed (+59864)
CNGA2	unnamed (+174415)
CNGA3	unnamed (-218657)
CNIH3	unnamed (-112645), unnamed (+262955), unnamed (+263306)
CNKSR2	unnamed (-935582), unnamed (-678), unnamed (+228793)
CNKSR3	unnamed (+296), unnamed (+98500), unnamed (+102101), unnamed (+139762)
CNN3	unnamed (+1417), unnamed (+53252), unnamed (+61632)
CNOT1	unnamed (-18854)
CNOT2	unnamed (-46009)
CNOT3	unnamed (-4179)
CNOT4	unnamed (+248661), unnamed (+255758)
CNOT6	unnamed (-169)
CNOT6L	unnamed (+119252)
CNOT7	unnamed (-163863)
CNOT8	unnamed (-611)
CNP	unnamed (+671)
CNPY1	unnamed (+49784)
CNPY4	unnamed (-100)
CNR1	unnamed (-629909), unnamed (-490592)
CNST	unnamed (+114575)
CNTLN	unnamed (+392)
CNTN1	unnamed (-222678), unnamed (-75714), unnamed (-75333), unnamed (+43403), unnamed (+103403)
CNTN2	unnamed (-200051), unnamed (-174696), unnamed (+42), unnamed (+13191)
CNTN3	unnamed (-914575), unnamed (-901390), unnamed (-608138), unnamed (-317391), unnamed (-41955), unnamed (+594363), unnamed (+682884), unnamed (+739424)
CNTN4	unnamed (+272750), unnamed (+445601)
CNTN5	unnamed (-390208), unnamed (-220288), unnamed (+362964), unnamed (+872789)
CNTN6	unnamed (-797195), unnamed (-667292), unnamed (-633575), unnamed (+359)
CNTNAP1	unnamed (-2734), unnamed (+38640)
CNTNAP2	unnamed (-904150), unnamed (-360282), unnamed (+30562)
CNTNAP3	unnamed (+615545)
CNTNAP4	unnamed (-448806), unnamed (+273741), unnamed (+304587), unnamed (+638136)
CNTNAP5	unnamed (-445694), unnamed (+2143), unnamed (+106373), unnamed (+585797), unnamed (+658912), unnamed (+738199), unnamed (+944987), unnamed (+982336)
CNTRL	unnamed (-571)
COA1	unnamed (-99993), unnamed (+3322)
COA4	unnamed (-65241)
COA6	unnamed (-270915), unnamed (-170950), unnamed (-143007), unnamed (+36018)
COBL	unnamed (+1260), unnamed (+60680), unnamed (+510898), unnamed (+524790)
COBLL1	unnamed (-62771)
COG2	unnamed (-124437), unnamed (+40052)
COG3	unnamed (+105887), unnamed (+150844)
COG6	unnamed (+110340), unnamed (+125994), unnamed (+535006), unnamed (+550575), unnamed (+720964), unnamed (+723280), unnamed (+723884)
COG7	unnamed (+44551)
COG8	unnamed (+344)
COL11A1	unnamed (-1396), unnamed (+2956), unnamed (+33033), unnamed (+255620), unnamed (+307891)
COL11A2	unnamed (+43988)
COL12A1	unnamed (-1569), unnamed (+35)
COL13A1	unnamed (+64969)
COL14A1	unnamed (-142150)
COL15A1	unnamed (+14768)
COL16A1	unnamed (-58526), unnamed (-56800), unnamed (-49981), unnamed (+3161), unnamed (+34372)
COL18A1	unnamed (-148266), unnamed (-129263), unnamed (-97867), unnamed (-37035), unnamed (+14223)
COL19A1	unnamed (-17833), unnamed (+214460)
COL1A1	unnamed (+23200)
COL1A2	unnamed (-170659)
COL20A1	unnamed (+3573), unnamed (+16563), unnamed (+59274)
COL22A1	unnamed (-258295), unnamed (+150361), unnamed (+287660), unnamed (+397919)
COL23A1	unnamed (+258763)
COL24A1	unnamed (-224036)
COL25A1	unnamed (+27522), unnamed (+223304)
COL27A1	unnamed (-37144), unnamed (-158), unnamed (+50325), unnamed (+51107)
COL28A1	unnamed (+36814)
COL2A1	unnamed (+8321)
COL3A1	unnamed (-640473), unnamed (-624481), unnamed (-495376)
COL4A1	unnamed (+59399), unnamed (+155491), unnamed (+437391)
COL4A2	unnamed (+90669), unnamed (+135943)
COL4A3BP	unnamed (+326)
COL4A4	unnamed (+229396)
COL4A5	unnamed (+292958)
COL5A1	unnamed (-275345), unnamed (-234318), unnamed (-205593), unnamed (-126443), unnamed (-123456), unnamed (-97378), unnamed (-18726), unnamed (+76687)
COL5A3	unnamed (+19131)
COL6A1	unnamed (-257172), unnamed (-104783), unnamed (-71233), unnamed (-58367), unnamed (-6619), unnamed (+99956)
COL6A2	unnamed (-16404)
COL6A5	unnamed (-251618)
COL8A1	unnamed (-313434), unnamed (+6525)
COL8A2	unnamed (+31134)
COL9A1	unnamed (+221863)
COL9A2	unnamed (+463)
COLCA2	unnamed (-29806)
COLEC10	unnamed (-108304), unnamed (-19852)
COLEC11	unnamed (+50275)
COLGALT1	unnamed (-15922), unnamed (-2160), unnamed (+50692)
COLGALT2	unnamed (+733), unnamed (+35422), unnamed (+94428), unnamed (+116873), unnamed (+259463)
COLQ	unnamed (+9422)
COMMD1	unnamed (+91828), unnamed (+108562)
COMMD10	unnamed (+381847), unnamed (+468447), unnamed (+487653)
COMMD5	unnamed (+789)
COMMD7	unnamed (+116718)
COMMD9	unnamed (+30513), unnamed (+36035), unnamed (+93326), unnamed (+215901), unnamed (+235875), unnamed (+336000)
COMT	unnamed (-39122)
COPA	unnamed (+35627)
COPB2	unnamed (-58521)
COPRS	unnamed (-19145), unnamed (+300416), unnamed (+442731)
COPS3	unnamed (+22072)
COPS5	unnamed (-2542)
COPS7A	unnamed (+362)
COPS8	unnamed (-168862)
COPZ1	unnamed (+9), unnamed (+27068), unnamed (+34054), unnamed (+34778)
COPZ2	unnamed (+12359), unnamed (+25389), unnamed (+34057), unnamed (+46406)
COQ5	unnamed (+33122), unnamed (+52703)
CORIN	unnamed (+284042)
CORO1C	unnamed (-96000), unnamed (-42289), unnamed (+39135), unnamed (+39513), unnamed (+88868), unnamed (+93072)
CORO2B	unnamed (-26160), unnamed (+5638), unnamed (+35674), unnamed (+73042), unnamed (+79110), unnamed (+100965), unnamed (+239834)
CORO6	unnamed (-292323), unnamed (-248357), unnamed (-23)
CORO7	unnamed (+4831), unnamed (+5769)
COTL1	unnamed (+18249), unnamed (+32151), unnamed (+52544), unnamed (+80048)
COX10	unnamed (-147155)
COX15	unnamed (-818)
COX16	unnamed (+77554)
COX18	unnamed (-70521)
COX20	unnamed (+28015)
COX4I1	unnamed (+21902), unnamed (+93656)
COX4I2	unnamed (-24962)
COX5A	unnamed (-83)
COX6A2	unnamed (-12246)
COX6B2	unnamed (+10132), unnamed (+13439)
COX6C	unnamed (+453832), unnamed (+653024)
COX7A1	unnamed (+11975)
COX7A2L	unnamed (+116257)
COX7C	unnamed (-971045), unnamed (-781350)
COX8C	unnamed (+244447), unnamed (+401779), unnamed (+412847)
CPA1	unnamed (-14545), unnamed (+50598)
CPA2	unnamed (-38501)
CPA3	unnamed (+73870), unnamed (+106817)
CPA5	unnamed (+20980)
CPD	unnamed (-33971), unnamed (-1910)
CPEB2	unnamed (-783855), unnamed (-734779), unnamed (-583024), unnamed (-139502), unnamed (-124538)
CPEB4	unnamed (-261669), unnamed (-244154), unnamed (-198753), unnamed (-21665), unnamed (-18843), unnamed (-455), unnamed (+29649)
CPED1	unnamed (+41872), unnamed (+42508), unnamed (+119561), unnamed (+224426), unnamed (+240212), unnamed (+255982), unnamed (+285185)
CPLX2	unnamed (-66298), unnamed (-17100), unnamed (+1252), unnamed (+27561)
CPLX3	unnamed (+4482)
CPM	unnamed (-74103), unnamed (-44698), unnamed (-43907), unnamed (-26577)
CPN1	unnamed (+56028), unnamed (+60795)
CPN2	unnamed (+55385), unnamed (+129160), unnamed (+147680), unnamed (+194206), unnamed (+205538)
CPNE2	unnamed (+23458), unnamed (+54910)
CPNE5	unnamed (+45972), unnamed (+67276), unnamed (+67429)
CPNE8	unnamed (-500029), unnamed (-334172), unnamed (-1181)
CPO	unnamed (-141965)
CPOX	unnamed (-10)
CPPED1	unnamed (-221), unnamed (+551130), unnamed (+708600)
CPQ	unnamed (-124465)
CPS1	unnamed (+26360), unnamed (+322733), unnamed (+452661), unnamed (+656387), unnamed (+704005)
CPSF6	unnamed (-279761), unnamed (-262431), unnamed (-261640), unnamed (-232235)
CPT1A	unnamed (+1746), unnamed (+2632)
CPVL	unnamed (-284734), unnamed (-142190)
CPXCR1	unnamed (-750103)
CPXM1	unnamed (+48271), unnamed (+101549)
CPXM2	unnamed (-167904)
CRADD	unnamed (+215125), unnamed (+216999)
CRB1	unnamed (-33317), unnamed (+978)
CRB2	unnamed (+82222), unnamed (+101470), unnamed (+113377), unnamed (+322021), unnamed (+386055), unnamed (+421162), unnamed (+442141), unnamed (+469319)
CRBN	unnamed (-603630), unnamed (-525598), unnamed (-177399)
CRCP	unnamed (+5011)
CREB1	unnamed (-302597), unnamed (-270941)
CREB3L1	unnamed (+2238), unnamed (+3919), unnamed (+54962)
CREB3L2	unnamed (-70), unnamed (+48288), unnamed (+124718)
CREB3L4	unnamed (-644)
CREB5	unnamed (-154507), unnamed (-22654), unnamed (+89622), unnamed (+160252), unnamed (+160786), unnamed (+273235), unnamed (+273518), unnamed (+282896), unnamed (+283550), unnamed (+341651), unnamed (+441784), unnamed (+541247), unnamed (+545891), unnamed (+572200), unnamed (+665879)
CREBBP	unnamed (-172704), unnamed (-73), unnamed (+744)
CREBL2	unnamed (-132)
CREBRF	unnamed (-17035)
CRELD1	unnamed (-116)
CRELD2	unnamed (+19583)
CREM	unnamed (+89270), unnamed (+90139)
CRH	unnamed (+1596)
CRHR1	unnamed (-199811), unnamed (+29100)
CRHR2	unnamed (-40583)
CRIM1	unnamed (-99925)
CRIP1	unnamed (-9656), unnamed (-4921)
CRIP2	unnamed (+3699)
CRISP1	unnamed (-40240)
CRISPLD1	unnamed (-34598), unnamed (+91954), unnamed (+417691)
CRISPLD2	unnamed (-79213), unnamed (-78064), unnamed (+24088), unnamed (+44757), unnamed (+71583), unnamed (+93564), unnamed (+112827)
CRKL	unnamed (-380), unnamed (-205)
CRLF3	unnamed (+30497), unnamed (+224536)
CRLS1	unnamed (+2281)
CRMP1	unnamed (-302789)
CRNKL1	unnamed (-306971), unnamed (-181604), unnamed (-177177), unnamed (-143902), unnamed (-17875)
CROCC	unnamed (-296894), unnamed (-228049), unnamed (-222358), unnamed (-218628), unnamed (+4752)
CROT	unnamed (-86)
CRTAC1	unnamed (-32375), unnamed (-31942), unnamed (-31601), unnamed (-16467), unnamed (+175), unnamed (+55937), unnamed (+114955), unnamed (+115915)
CRTAM	unnamed (-147045)
CRTAP	unnamed (-78), unnamed (+33073)
CRTC1	unnamed (-34047), unnamed (-8927)
CRX	unnamed (+16600)
CRYAA	unnamed (-6208), unnamed (-3540), unnamed (+7868), unnamed (+12710), unnamed (+101345), unnamed (+106273), unnamed (+109869), unnamed (+118052), unnamed (+121343), unnamed (+154218), unnamed (+161790), unnamed (+192113), unnamed (+198288), unnamed (+213873)
CRYBA1	unnamed (+44463)
CRYBA4	unnamed (+23194), unnamed (+185082), unnamed (+309925), unnamed (+410552), unnamed (+464964), unnamed (+559701), unnamed (+595400), unnamed (+619963), unnamed (+638502), unnamed (+651748), unnamed (+794582), unnamed (+813985), unnamed (+858832)
CRYBB1	unnamed (+7633)
CRYBB2	unnamed (+274045)
CRYGA	unnamed (-26118)
CRYGS	unnamed (+89669), unnamed (+162821)
CRYL1	unnamed (+100732)
CRYZ	unnamed (-3127)
CSAD	unnamed (+76)
CSDC2	unnamed (-3302)
CSE1L	unnamed (-117256)
CSF1R	unnamed (-33997)
CSF2	unnamed (+132169)
CSF3R	unnamed (-547972), unnamed (-505566), unnamed (-505156), unnamed (-499713), unnamed (-494963), unnamed (-429855), unnamed (-402963), unnamed (-273415), unnamed (-3508), unnamed (-2295)
CSGALNACT1	unnamed (+59928), unnamed (+190075), unnamed (+193334), unnamed (+216288), unnamed (+216471)
CSGALNACT2	unnamed (-125)
CSMD1	unnamed (-975664), unnamed (-753894), unnamed (-640041), unnamed (-639659), unnamed (-213205), unnamed (-212830), unnamed (-115386), unnamed (-391), unnamed (+230492), unnamed (+323120), unnamed (+331903), unnamed (+778360), unnamed (+886645)
CSMD2	unnamed (-696), unnamed (+94689)
CSMD3	unnamed (-943676), unnamed (+1632), unnamed (+2189), unnamed (+531196), unnamed (+820340)
CSNK1A1	unnamed (-645)
CSNK1A1L	unnamed (-413694), unnamed (-66792)
CSNK1D	unnamed (-27223), unnamed (-4325)
CSNK1E	unnamed (-81414), unnamed (-158), unnamed (+2262)
CSNK1G1	unnamed (+81330)
CSNK1G2	unnamed (-33186), unnamed (-940)
CSNK1G3	unnamed (-25116), unnamed (+159362), unnamed (+295098), unnamed (+302244), unnamed (+362467), unnamed (+363012), unnamed (+518292), unnamed (+641327), unnamed (+650887), unnamed (+723724), unnamed (+724444), unnamed (+740425), unnamed (+741563), unnamed (+752230), unnamed (+853544), unnamed (+927078), unnamed (+949842)
CSNK2A1	unnamed (-283)
CSNK2A3	unnamed (-157708), unnamed (-110238), unnamed (-108382), unnamed (+7052), unnamed (+187948), unnamed (+421562), unnamed (+422110)
CSPG4	unnamed (+16312), unnamed (+17391), unnamed (+18270)
CSPG5	unnamed (-54418), unnamed (-33131), unnamed (-20725), unnamed (+27150)
CSPP1	unnamed (+491)
CSRNP1	unnamed (-23701), unnamed (-12201)
CSRNP3	unnamed (-6983), unnamed (+53366), unnamed (+213249)
CSRP1	unnamed (-73951), unnamed (-56119), unnamed (-30828)
CSRP2	unnamed (-185141), unnamed (+12716)
CST7	unnamed (-478225), unnamed (-425383), unnamed (-421501), unnamed (-361671), unnamed (-272036)
CSTB	unnamed (+50437)
CSTF2T	unnamed (-116413), unnamed (+94837)
CSTF3	unnamed (-47146), unnamed (-24490), unnamed (+95692)
CTAGE9	unnamed (-55634)
CTBP1	unnamed (+41011)
CTBP2	unnamed (-503760), unnamed (-49419), unnamed (-20461), unnamed (+4398), unnamed (+27068)
CTC1	unnamed (-14), unnamed (+21327)
CTCF	unnamed (-376)
CTCFL	unnamed (+18919), unnamed (+83813)
CTDP1	unnamed (-214079), unnamed (-211253), unnamed (-103450), unnamed (-102685), unnamed (+176953)
CTDSP2	unnamed (-23027), unnamed (-22234), unnamed (-111), unnamed (+608)
CTDSPL	unnamed (-405742), unnamed (-167676), unnamed (-158015), unnamed (+109404)
CTF1	unnamed (+5892), unnamed (+6141)
CTGF	unnamed (-440575), unnamed (-185900), unnamed (+693)
CTH	unnamed (+608116)
CTHRC1	unnamed (-14238)
CTIF	unnamed (-352747), unnamed (-24268), unnamed (-205), unnamed (+6722), unnamed (+238045), unnamed (+301624), unnamed (+320210), unnamed (+320894), unnamed (+327384), unnamed (+386081), unnamed (+400056)
CTLA4	unnamed (-123662), unnamed (+20009), unnamed (+25785), unnamed (+42030)
CTNNA1	unnamed (-150840)
CTNNA2	unnamed (+184116)
CTNNA3	unnamed (+754480), unnamed (+755013), unnamed (+767909)
CTNNB1	unnamed (-624568), unnamed (-457466), unnamed (-283879), unnamed (-78665), unnamed (-327), unnamed (+289934)
CTNNBIP1	unnamed (+57653)
CTNNBL1	unnamed (-126175), unnamed (+111049)
CTNND1	unnamed (+4803), unnamed (+16878), unnamed (+17727), unnamed (+221146)
CTNND2	unnamed (-670681), unnamed (-119691), unnamed (+339092), unnamed (+518025), unnamed (+520357), unnamed (+642558)
CTPS1	unnamed (+24604)
CTPS2	unnamed (+45462)
CTR9	unnamed (+41677)
CTRB1	unnamed (+32610)
CTSB	unnamed (-99954)
CTSC	unnamed (-283081)
CTSD	unnamed (-63440)
CTSL	unnamed (-212973)
CTSO	unnamed (-774824), unnamed (-541258), unnamed (-131274), unnamed (-12915)
CTSV	unnamed (-12636)
CTTN	unnamed (-115), unnamed (+239798), unnamed (+428001), unnamed (+515366)
CTTNBP2	unnamed (-173507), unnamed (-131749), unnamed (+79618), unnamed (+144511), unnamed (+157530), unnamed (+199972), unnamed (+319115), unnamed (+390476)
CTTNBP2NL	unnamed (+69356)
CTU2	unnamed (+24397)
CTXN3	unnamed (+113164), unnamed (+195713)
CUEDC2	unnamed (+75)
CUL1	unnamed (-987255), unnamed (-942434), unnamed (-927433), unnamed (-923237), unnamed (-581734), unnamed (-302814), unnamed (-75718), unnamed (+184178)
CUL2	unnamed (+155275)
CUL3	unnamed (-398029), unnamed (-397123), unnamed (-353402), unnamed (-253093), unnamed (+151638)
CUL4B	unnamed (+89776)
CUL9	unnamed (-7780)
CUTA	unnamed (+56)
CUTC	unnamed (+698)
CUX1	unnamed (+70), unnamed (+229156), unnamed (+303448), unnamed (+390063), unnamed (+463679)
CUX2	unnamed (-102597), unnamed (-67750), unnamed (-30597), unnamed (+159600)
CWC22	unnamed (-718001), unnamed (-660369), unnamed (-600692), unnamed (-198136)
CWC27	unnamed (+595321)
CXADR	unnamed (-978524), unnamed (-932621), unnamed (-738858), unnamed (-737127), unnamed (-610107), unnamed (-504638), unnamed (-97500), unnamed (-85061), unnamed (-73511), unnamed (+675)
CXCL12	unnamed (-470033), unnamed (-263271), unnamed (+700), unnamed (+83583), unnamed (+339799)
CXCL13	unnamed (+188385)
CXCL14	unnamed (-231193), unnamed (-24047)
CXCL16	unnamed (+351)
CXCR4	unnamed (-649105), unnamed (-202702), unnamed (-131590), unnamed (-58383), unnamed (-25659), unnamed (-5499), unnamed (+47847)
CXCR6	unnamed (-5989)
CXXC11	unnamed (+13342), unnamed (+15708), unnamed (+30900), unnamed (+81191), unnamed (+116405)
CXXC4	unnamed (-494641), unnamed (+2213), unnamed (+560312)
CXXC5	unnamed (+19568), unnamed (+28878), unnamed (+50642), unnamed (+96237)
CXorf23	unnamed (-97578)
CXorf36	unnamed (+66571)
CXorf66	unnamed (-467172), unnamed (-332704), unnamed (-213341)
CXorf67	unnamed (+4611)
CYB561	unnamed (+294022)
CYB561D1	unnamed (-10246), unnamed (+40), unnamed (+4463)
CYB5A	unnamed (-162461)
CYB5D1	unnamed (+4886)
CYB5D2	unnamed (+52175)
CYB5R4	unnamed (+168314)
CYBA	unnamed (+1587)
CYCS	unnamed (+121088)
CYLC2	unnamed (-497368)
CYLD	unnamed (-30736), unnamed (+93565)
CYP11B1	unnamed (+18117)
CYP11B2	unnamed (-66608)
CYP17A1	unnamed (+60420), unnamed (+60723)
CYP20A1	unnamed (-224206)
CYP24A1	unnamed (+440), unnamed (+11211)
CYP26B1	unnamed (+413)
CYP27A1	unnamed (-35805)
CYP2C8	unnamed (-114363)
CYP2J2	unnamed (-998706), unnamed (-985260), unnamed (-977411), unnamed (-976972), unnamed (-967587), unnamed (-941243), unnamed (-906596), unnamed (-741925), unnamed (-638277), unnamed (-522196), unnamed (-440987), unnamed (-353625), unnamed (-308054), unnamed (-45813)
CYP2W1	unnamed (-764), unnamed (+10136)
CYP39A1	unnamed (-225)
CYP4A11	unnamed (-41964)
CYP4F12	unnamed (+30064)
CYP4V2	unnamed (-840)
CYP4X1	unnamed (-40139)
CYP51A1	unnamed (+185052)
CYP7B1	unnamed (-602533), unnamed (-440002), unnamed (-420556), unnamed (-345985), unnamed (-196629), unnamed (+52824)
CYP8B1	unnamed (+4098)
CYR61	unnamed (-53419), unnamed (+100476)
CYS1	unnamed (+19815)
CYSLTR2	unnamed (-121310), unnamed (-80644), unnamed (+31747)
CYTH1	unnamed (+14308), unnamed (+63927), unnamed (+64511)
CYTH3	unnamed (+20137)
CYTH4	unnamed (+48838), unnamed (+101131), unnamed (+104268), unnamed (+138608), unnamed (+143717)
CYTL1	unnamed (-14227), unnamed (+75218)
CYYR1	unnamed (-222683), unnamed (-196410), unnamed (-146707), unnamed (+84097), unnamed (+395923)
DAAM1	unnamed (-73340), unnamed (+58243), unnamed (+98228)
DAB1	unnamed (-665941), unnamed (-430456), unnamed (+104773), unnamed (+261273), unnamed (+351478), unnamed (+398916)
DAB2	unnamed (-349711), unnamed (-122441)
DAB2IP	unnamed (+14854), unnamed (+183173), unnamed (+216582), unnamed (+252664), unnamed (+295605)
DACH1	unnamed (+107569), unnamed (+298414), unnamed (+624859), unnamed (+827481)
DACH2	unnamed (+585144)
DACT1	unnamed (+551936)
DACT2	unnamed (-68361), unnamed (+231317)
DAD1	unnamed (+334643)
DAG1	unnamed (-20774), unnamed (+382)
DAND5	unnamed (+15379), unnamed (+15919), unnamed (+16406), unnamed (+16743)
DAOA	unnamed (-814359), unnamed (-225582), unnamed (-102363)
DAP	unnamed (-803679), unnamed (-624746), unnamed (-622414), unnamed (-500213), unnamed (+226468), unnamed (+236531)
DAPK1	unnamed (-463653), unnamed (-349394), unnamed (-149269), unnamed (-2776), unnamed (+14665)
DAPK3	unnamed (-146)
DAPL1	unnamed (-305711), unnamed (-109021), unnamed (-71900), unnamed (+108581), unnamed (+128123)
DARC	unnamed (-16877)
DARS	unnamed (-82712), unnamed (+227), unnamed (+24453)
DBF4	unnamed (-353)
DBH	unnamed (-29924), unnamed (-28646), unnamed (+55210), unnamed (+73137), unnamed (+95567)
DBI	unnamed (-136469), unnamed (-110693), unnamed (-408), unnamed (+10810)
DBX1	unnamed (+327937)
DCAF10	unnamed (+223)
DCAF12	unnamed (+42257)
DCAF16	unnamed (+516), unnamed (+29908), unnamed (+46938)
DCAF5	unnamed (-118), unnamed (+1378)
DCAKD	unnamed (+21585)
DCBLD1	unnamed (-49546), unnamed (+145)
DCBLD2	unnamed (-423352)
DCC	unnamed (-814145), unnamed (-802438), unnamed (-673036), unnamed (-671941), unnamed (-149323), unnamed (+68983), unnamed (+213599), unnamed (+640057), unnamed (+730810), unnamed (+753538), unnamed (+981407)
DCD	unnamed (-152097)
DCDC1	unnamed (+228044), unnamed (+258631), unnamed (+273296), unnamed (+774405)
DCDC2	unnamed (-2056)
DCDC2C	unnamed (+677185)
DCHS2	unnamed (-25689), unnamed (+297989)
DCLK1	unnamed (+151571), unnamed (+290124), unnamed (+631305)
DCLK2	unnamed (-370587), unnamed (+82293), unnamed (+94670), unnamed (+97748), unnamed (+151748), unnamed (+306828), unnamed (+332533)
DCLK3	unnamed (+284294)
DCLRE1A	unnamed (-58)
DCLRE1B	unnamed (+93)
DCLRE1C	unnamed (-193)
DCN	unnamed (-902690), unnamed (-902031), unnamed (-881536), unnamed (-838777), unnamed (-381272), unnamed (-198428)
DCP2	unnamed (+91043)
DCPS	unnamed (+4775), unnamed (+15161), unnamed (+60356)
DCST2	unnamed (+16034)
DCSTAMP	unnamed (-699591), unnamed (-116702)
DCT	unnamed (+95298), unnamed (+109610), unnamed (+166876), unnamed (+446398), unnamed (+626376)
DCTD	unnamed (+341), unnamed (+35352), unnamed (+36432), unnamed (+405783)
DCTN1	unnamed (-60124), unnamed (-59584), unnamed (-41848)
DCUN1D1	unnamed (-126)
DCX	unnamed (+33768), unnamed (+38825), unnamed (+62612)
DDA1	unnamed (-3995)
DDAH1	unnamed (-62202), unnamed (-802), unnamed (+278), unnamed (+15578), unnamed (+121287), unnamed (+134165)
DDAH2	unnamed (+280)
DDHD1	unnamed (-181)
DDI1	unnamed (-813616), unnamed (-149389), unnamed (-82204)
DDIT3	unnamed (-2285)
DDIT4	unnamed (-12838), unnamed (-891), unnamed (-250), unnamed (+22183), unnamed (+35986), unnamed (+51619), unnamed (+60367)
DDR1	unnamed (-102070), unnamed (-3088), unnamed (-1995), unnamed (+454), unnamed (+2460)
DDR2	unnamed (+63972)
DDX1	unnamed (+227407), unnamed (+298637), unnamed (+321144)
DDX11	unnamed (-92544), unnamed (+32493), unnamed (+132336), unnamed (+160776), unnamed (+161363)
DDX18	unnamed (-291161), unnamed (+21484), unnamed (+75355)
DDX20	unnamed (+77652), unnamed (+101634), unnamed (+102333), unnamed (+125729), unnamed (+126089), unnamed (+137241), unnamed (+149439), unnamed (+153861), unnamed (+165320), unnamed (+201266)
DDX31	unnamed (-163256), unnamed (-62680), unnamed (+378)
DDX39B	unnamed (+1977)
DDX41	unnamed (+233)
DDX46	unnamed (-64), unnamed (+47955)
DDX47	unnamed (-21336)
DDX51	unnamed (+60288)
DDX53	unnamed (-685066), unnamed (-465052)
DDX55	unnamed (+175)
DDX59	unnamed (+3841)
DDX6	unnamed (+100949)
DDX60	unnamed (-89943)
DDX60L	unnamed (+71737)
DEC1	unnamed (+78639), unnamed (+83738), unnamed (+227827)
DECR2	unnamed (-3966)
DEDD	unnamed (-269)
DEDD2	unnamed (+42986), unnamed (+48111)
DEFB1	unnamed (+61547), unnamed (+90049)
DEFB108B	unnamed (-32917)
DEFB112	unnamed (-332073)
DEFB129	unnamed (+13363)
DEFB132	unnamed (-17115)
DEFB133	unnamed (+42676)
DEFB136	unnamed (+6416)
DEGS1	unnamed (+21726)
DEK	unnamed (+6151)
DENND1A	unnamed (+104528), unnamed (+131706), unnamed (+152685), unnamed (+187792), unnamed (+251826), unnamed (+460470), unnamed (+472377), unnamed (+491625)
DENND2A	unnamed (-96), unnamed (+13949), unnamed (+33021), unnamed (+77784)
DENND3	unnamed (-53727), unnamed (+40837), unnamed (+56185)
DENND4A	unnamed (+108)
DENND4B	unnamed (+17594)
DENND4C	unnamed (-394)
DENND5A	unnamed (-23255)
DENND5B	unnamed (-10), unnamed (+72268)
DEPDC1	unnamed (-384845)
DEPDC5	unnamed (+136593)
DEPDC7	unnamed (-122523)
[truncated: 6,885 more rows]
[truncated: 9 more columns]

## Sheet: 105471 OLIG2 Peaks-GenomicAssoc
# GREAT version 4.0.4	Species assembly: hg19	Association rule: Basal+extension: 5000 bp upstream, 1000 bp downstream, 1000000 bp max extension, curated regulatory domains included
A1BG	unnamed (+22818)
A1CF	unnamed (-107879), unnamed (-107867), unnamed (-91150), unnamed (-60190), unnamed (-60151), unnamed (-50862), unnamed (+13035), unnamed (+37180), unnamed (+87472), unnamed (+145854), unnamed (+145874), unnamed (+180243), unnamed (+180256)
A2M	unnamed (-90798), unnamed (-90795), unnamed (+226), unnamed (+244), unnamed (+44545), unnamed (+51760), unnamed (+51773), unnamed (+60353), unnamed (+60418), unnamed (+76639)
A2ML1	unnamed (+1672), unnamed (+1702), unnamed (+38340), unnamed (+38356)
A3GALT2	unnamed (-43041), unnamed (-43039), unnamed (-37865), unnamed (-29528), unnamed (-29504), unnamed (-28726), unnamed (-26703), unnamed (-26697), unnamed (-21325), unnamed (-21322), unnamed (-7066), unnamed (+5089), unnamed (+51698)
A4GALT	unnamed (-161305), unnamed (-108599), unnamed (-108558), unnamed (-103431), unnamed (-103385), unnamed (-75021), unnamed (-53393), unnamed (-53363), unnamed (+21039), unnamed (+36715), unnamed (+36819)
A4GNT	unnamed (+1446)
AAAS	unnamed (-3320), unnamed (-107), unnamed (-90)
AACS	unnamed (-49304), unnamed (-49297), unnamed (-35326), unnamed (-35310), unnamed (-15904), unnamed (-14319), unnamed (-14266), unnamed (+4315), unnamed (+4320), unnamed (+40895), unnamed (+40898), unnamed (+56017), unnamed (+77519), unnamed (+78625), unnamed (+79938), unnamed (+79960), unnamed (+121016), unnamed (+123804), unnamed (+123816), unnamed (+124451), unnamed (+124474), unnamed (+128917),…
AADAC	unnamed (-43651), unnamed (-43603), unnamed (-28791), unnamed (-13270), unnamed (+10251), unnamed (+22954), unnamed (+29369), unnamed (+30169), unnamed (+30181)
AADACL2	unnamed (-254206), unnamed (-254203), unnamed (-194894), unnamed (-182757), unnamed (-182701), unnamed (-171958), unnamed (-171941), unnamed (-165604), unnamed (-165600), unnamed (-101895), unnamed (-97865), unnamed (-85236), unnamed (+36459), unnamed (+36507), unnamed (+51319), unnamed (+66840)
AADACL3	unnamed (-25942), unnamed (-25924), unnamed (-18857), unnamed (-18816), unnamed (-1513), unnamed (-1487), unnamed (+17608), unnamed (+29388), unnamed (+29404), unnamed (+38287), unnamed (+38321), unnamed (+42807), unnamed (+42813)
AADACL4	unnamed (-16993), unnamed (-16993), unnamed (+45638), unnamed (+45656), unnamed (+52723), unnamed (+52764)
AADAT	unnamed (-975842), unnamed (-954513), unnamed (-938114), unnamed (-901285), unnamed (-901253), unnamed (-613560), unnamed (-613528), unnamed (-602678), unnamed (-519349), unnamed (-257460), unnamed (-195575), unnamed (-195565), unnamed (-157849), unnamed (-139178), unnamed (-139167), unnamed (-98622), unnamed (-78793), unnamed (-78780), unnamed (-19808), unnamed (-252), unnamed (+554), unnamed (+…
AAED1	unnamed (-33602), unnamed (-25693), unnamed (-25686), unnamed (+257), unnamed (+1005)
AAGAB	unnamed (+140), unnamed (+18065), unnamed (+18106), unnamed (+78070), unnamed (+78071), unnamed (+86252), unnamed (+86270), unnamed (+104989), unnamed (+107394), unnamed (+107443), unnamed (+108318), unnamed (+109978), unnamed (+110022), unnamed (+116078), unnamed (+116104), unnamed (+133466), unnamed (+149798), unnamed (+181467), unnamed (+181468), unnamed (+187071)
AAK1	unnamed (-81200), unnamed (-81158), unnamed (-77499), unnamed (-77492), unnamed (-53178), unnamed (-53154), unnamed (-38779), unnamed (-22098), unnamed (-1515), unnamed (-1510), unnamed (-38), unnamed (+3793), unnamed (+18510), unnamed (+54888), unnamed (+92561), unnamed (+129132), unnamed (+129166), unnamed (+134003), unnamed (+134505), unnamed (+134524), unnamed (+142849), unnamed (+143496), un…
AAMDC	unnamed (-1635), unnamed (-1609), unnamed (+93507), unnamed (+93524), unnamed (+145341), unnamed (+145375), unnamed (+160380), unnamed (+160394)
AAMP	unnamed (-2615)
AANAT	unnamed (-1348), unnamed (-1340), unnamed (+27537), unnamed (+27542), unnamed (+32295), unnamed (+32314), unnamed (+44962), unnamed (+45010)
AAR2	unnamed (-80427), unnamed (-80421), unnamed (-74286), unnamed (-56678), unnamed (-56673), unnamed (+1051), unnamed (+1127), unnamed (+18579), unnamed (+18588), unnamed (+32619), unnamed (+32624), unnamed (+38116), unnamed (+38165)
AARD	unnamed (-35457), unnamed (+7682), unnamed (+7766), unnamed (+24004), unnamed (+59674), unnamed (+59694), unnamed (+87399), unnamed (+87401), unnamed (+95193), unnamed (+124805), unnamed (+124806), unnamed (+191989), unnamed (+192010)
AARS	unnamed (+495)
AARS2	unnamed (-48981), unnamed (-19904), unnamed (-14046), unnamed (-14032), unnamed (+23319), unnamed (+27576), unnamed (+27596)
AARSD1	unnamed (-9082), unnamed (-9082), unnamed (-105), unnamed (+28224), unnamed (+45364), unnamed (+45371)
AASDH	unnamed (-22926), unnamed (-22901), unnamed (-13285), unnamed (-13224), unnamed (+103), unnamed (+15460), unnamed (+15482), unnamed (+76052), unnamed (+76065), unnamed (+84592), unnamed (+84623), unnamed (+85612), unnamed (+85623), unnamed (+118070), unnamed (+146421), unnamed (+146436), unnamed (+187017), unnamed (+187020), unnamed (+224528), unnamed (+226077), unnamed (+259641), unnamed (+25965…
AASDHPPT	unnamed (-1286), unnamed (-1231), unnamed (+48238), unnamed (+78945), unnamed (+78971), unnamed (+81066), unnamed (+101547), unnamed (+172477), unnamed (+202836), unnamed (+202852), unnamed (+267253), unnamed (+306849), unnamed (+381981), unnamed (+389269), unnamed (+391243), unnamed (+391266), unnamed (+405559), unnamed (+405608), unnamed (+416308), unnamed (+426764), unnamed (+443632), unnamed …
AASS	unnamed (-168325), unnamed (-168309), unnamed (-166831), unnamed (-164981), unnamed (-164975), unnamed (-133473), unnamed (-133415), unnamed (-128637), unnamed (-128635), unnamed (-126748), unnamed (-121807), unnamed (-121791), unnamed (-76519), unnamed (-3558), unnamed (-2424), unnamed (-2366), unnamed (+40660), unnamed (+81787), unnamed (+81804), unnamed (+90170), unnamed (+90172), unnamed (+10…
AATF	unnamed (-19), unnamed (-14), unnamed (+14444), unnamed (+14475), unnamed (+24076), unnamed (+24090), unnamed (+30505), unnamed (+31381), unnamed (+31426), unnamed (+42553), unnamed (+44180), unnamed (+44451), unnamed (+70572), unnamed (+70653), unnamed (+97577), unnamed (+97590), unnamed (+100924), unnamed (+100932), unnamed (+112898), unnamed (+112949), unnamed (+119612), unnamed (+119636), unn…
AATK	unnamed (-18722), unnamed (+908), unnamed (+922), unnamed (+12461), unnamed (+12489), unnamed (+29867), unnamed (+29886), unnamed (+37040), unnamed (+37075), unnamed (+42429), unnamed (+42685), unnamed (+51508), unnamed (+51510), unnamed (+64175), unnamed (+70921), unnamed (+70948), unnamed (+85389), unnamed (+85389), unnamed (+112879), unnamed (+112908), unnamed (+129522), unnamed (+129523)
ABAT	unnamed (-42421), unnamed (-42420), unnamed (-37165), unnamed (-30786), unnamed (-29062), unnamed (-29056), unnamed (-26792), unnamed (-26792), unnamed (-25423), unnamed (+25), unnamed (+794), unnamed (+807), unnamed (+5946), unnamed (+5963), unnamed (+7710), unnamed (+7713), unnamed (+13209), unnamed (+13242), unnamed (+21327), unnamed (+21383), unnamed (+28200), unnamed (+28230), unnamed (+5583…
ABCA1	unnamed (-294974), unnamed (-294972), unnamed (-278284), unnamed (-250049), unnamed (-249774), unnamed (-240887), unnamed (-240859), unnamed (-232616), unnamed (-218615), unnamed (-218609), unnamed (-194065), unnamed (-190914), unnamed (-189673), unnamed (-136467), unnamed (-136460), unnamed (-134457), unnamed (-134402), unnamed (-116556), unnamed (-116549), unnamed (-65608), unnamed (-65571), un…
ABCA10	unnamed (-70060), unnamed (+4945), unnamed (+16067), unnamed (+21924), unnamed (+21956), unnamed (+60812), unnamed (+60836)
ABCA12	unnamed (-131537), unnamed (-131510), unnamed (-121846), unnamed (-103649), unnamed (-67717), unnamed (-59387), unnamed (-59378), unnamed (-32991), unnamed (-15461), unnamed (-15396), unnamed (+77213), unnamed (+77349), unnamed (+85630), unnamed (+92401), unnamed (+101425), unnamed (+119559), unnamed (+119559), unnamed (+135218), unnamed (+135234), unnamed (+135738), unnamed (+144409), unnamed (+…
ABCA13	unnamed (-31198), unnamed (-29728), unnamed (-29705), unnamed (-136), unnamed (-124), unnamed (+17524), unnamed (+17555), unnamed (+69587), unnamed (+69638), unnamed (+91904), unnamed (+102362), unnamed (+102367), unnamed (+200466), unnamed (+219391), unnamed (+242694), unnamed (+242747), unnamed (+294815), unnamed (+339675), unnamed (+339686), unnamed (+455874), unnamed (+457703), unnamed (+4669…
ABCA2	unnamed (-2966), unnamed (+2286), unnamed (+2333), unnamed (+4478), unnamed (+4500), unnamed (+20830)
ABCA3	unnamed (-37), unnamed (+936), unnamed (+965), unnamed (+51838)
ABCA4	unnamed (+741), unnamed (+6791), unnamed (+7311), unnamed (+25639), unnamed (+25648), unnamed (+51505), unnamed (+51942), unnamed (+51969), unnamed (+59551), unnamed (+59563), unnamed (+75186), unnamed (+92673), unnamed (+92718), unnamed (+93291), unnamed (+95172), unnamed (+95771), unnamed (+107390), unnamed (+107422), unnamed (+108189), unnamed (+108194)
ABCA5	unnamed (+12195)
ABCA6	unnamed (-98027), unnamed (-86905), unnamed (-81048), unnamed (-81016), unnamed (-42160), unnamed (-42136), unnamed (+22853), unnamed (+22870)
ABCA8	unnamed (-34499), unnamed (+44738), unnamed (+51940), unnamed (+76474), unnamed (+160430), unnamed (+160478), unnamed (+171323), unnamed (+172402), unnamed (+174533), unnamed (+174546), unnamed (+177449), unnamed (+248511), unnamed (+248526), unnamed (+284371), unnamed (+284374), unnamed (+292909), unnamed (+297963)
ABCA9	unnamed (-57957), unnamed (-57940), unnamed (+71214)
ABCB1	unnamed (-142525), unnamed (-142500), unnamed (+71638), unnamed (+175114), unnamed (+176239), unnamed (+176241), unnamed (+199143), unnamed (+199156), unnamed (+200013), unnamed (+200014), unnamed (+202568), unnamed (+213498), unnamed (+213505)
ABCB10	unnamed (-37970), unnamed (-20669), unnamed (-20663), unnamed (-12446), unnamed (-12432), unnamed (-520), unnamed (+23270), unnamed (+23431)
ABCB11	unnamed (+17946), unnamed (+73372), unnamed (+110578), unnamed (+115682), unnamed (+115735), unnamed (+118128), unnamed (+123318)
ABCB4	unnamed (-165871), unnamed (-62395), unnamed (-61270), unnamed (-61268), unnamed (-38366), unnamed (-38353), unnamed (-37496), unnamed (-37495), unnamed (-34941), unnamed (-24011), unnamed (-24004), unnamed (-3681), unnamed (-3678), unnamed (+50599)
ABCB5	unnamed (-281300), unnamed (-264371), unnamed (-264367), unnamed (-216384), unnamed (-211701), unnamed (-207525), unnamed (-207503), unnamed (-176779), unnamed (-176767), unnamed (-175484), unnamed (-167139), unnamed (-167132), unnamed (-147049), unnamed (-123765), unnamed (-123751), unnamed (-100708), unnamed (-100703), unnamed (-95442), unnamed (-95440), unnamed (-21571), unnamed (-21553), unna…
ABCB6	unnamed (+14), unnamed (+1011), unnamed (+1014)
ABCB7	unnamed (+218135), unnamed (+218192)
ABCB8	unnamed (+395)
ABCB9	unnamed (-116239), unnamed (-116221), unnamed (-114634), unnamed (-104189), unnamed (-96606), unnamed (-96588), unnamed (-78152), unnamed (-78133), unnamed (-73893), unnamed (-73878), unnamed (-65062), unnamed (-65036), unnamed (-42756), unnamed (-42707), unnamed (-35967), unnamed (-17765)
ABCC1	unnamed (-51691), unnamed (+38785), unnamed (+39842), unnamed (+44909), unnamed (+76260), unnamed (+86740), unnamed (+86776), unnamed (+92707), unnamed (+92711), unnamed (+126534), unnamed (+143831), unnamed (+196998), unnamed (+200780), unnamed (+200788), unnamed (+214168), unnamed (+214173), unnamed (+225797), unnamed (+225841)
ABCC10	unnamed (-36067), unnamed (-31583), unnamed (-31550), unnamed (-4356), unnamed (-4353), unnamed (+124)
ABCC11	unnamed (-129), unnamed (-96), unnamed (+26504), unnamed (+36969), unnamed (+36982), unnamed (+78246), unnamed (+78257)
ABCC12	unnamed (-58997), unnamed (-48532), unnamed (-48519), unnamed (-7255), unnamed (-7244), unnamed (+2614), unnamed (+38463), unnamed (+55312), unnamed (+55335), unnamed (+79319), unnamed (+79389), unnamed (+89507), unnamed (+89510), unnamed (+93299), unnamed (+93332), unnamed (+98834), unnamed (+98900), unnamed (+104461), unnamed (+117170), unnamed (+147147), unnamed (+147174), unnamed (+159041), u…
ABCC2	unnamed (-21113), unnamed (-21103), unnamed (-16652), unnamed (-16634), unnamed (+65293), unnamed (+131306), unnamed (+144386), unnamed (+144396), unnamed (+193905), unnamed (+193927), unnamed (+199183), unnamed (+211872)
ABCC3	unnamed (-69670), unnamed (-68705), unnamed (-41389), unnamed (-30167), unnamed (-30163), unnamed (-13728), unnamed (-13657), unnamed (-6952), unnamed (-6909), unnamed (+55875), unnamed (+55877)
ABCC4	unnamed (-239642), unnamed (-239636), unnamed (-232735), unnamed (-228950), unnamed (-228930), unnamed (-195998), unnamed (-195971), unnamed (-195409), unnamed (-169286), unnamed (-154522), unnamed (-154154), unnamed (-111129), unnamed (-111116), unnamed (-102975), unnamed (-102974), unnamed (-86552), unnamed (-86549), unnamed (-79371), unnamed (-53546), unnamed (-53534), unnamed (+1067), unnamed…
ABCC5	unnamed (+1621), unnamed (+1623), unnamed (+2270), unnamed (+54976), unnamed (+55000), unnamed (+79214), unnamed (+79245)
ABCC6	unnamed (+48046), unnamed (+48090), unnamed (+59714), unnamed (+59719), unnamed (+73099), unnamed (+73107), unnamed (+76889), unnamed (+130056), unnamed (+147353), unnamed (+181176), unnamed (+181180), unnamed (+187111), unnamed (+187147), unnamed (+197627), unnamed (+228978), unnamed (+234045), unnamed (+235102)
ABCC8	unnamed (-53093), unnamed (-53090), unnamed (-42428), unnamed (-39925), unnamed (-37851), unnamed (-37833), unnamed (-18650), unnamed (-18605), unnamed (-12780), unnamed (+33250), unnamed (+41534), unnamed (+41767), unnamed (+65402), unnamed (+71080), unnamed (+71100)
ABCC9	unnamed (-68441), unnamed (-55292), unnamed (-55285), unnamed (+20971), unnamed (+21002), unnamed (+72386), unnamed (+107669), unnamed (+107673)
ABCD1	unnamed (-141), unnamed (+2441), unnamed (+2497), unnamed (+10704), unnamed (+10712)
ABCD2	unnamed (+226), unnamed (+256), unnamed (+3389), unnamed (+14842), unnamed (+14887), unnamed (+44444), unnamed (+116747), unnamed (+116761), unnamed (+167606), unnamed (+167608)
ABCD3	unnamed (-152451), unnamed (-152444), unnamed (-141168), unnamed (-139226), unnamed (-133595), unnamed (-133499), unnamed (-96656), unnamed (-96541), unnamed (-84839), unnamed (-84785), unnamed (-78854), unnamed (-78800), unnamed (-959), unnamed (-950), unnamed (+20493), unnamed (+108122), unnamed (+110030)
ABCD4	unnamed (-23679), unnamed (-23673), unnamed (+45156)
ABCE1	unnamed (-449764), unnamed (-449509), unnamed (-447974), unnamed (-440905), unnamed (-439900), unnamed (-439010), unnamed (-378794), unnamed (-368498), unnamed (-368491), unnamed (-314167), unnamed (-314134), unnamed (-277045), unnamed (-196529), unnamed (-196506), unnamed (-153892), unnamed (-93452), unnamed (-55193), unnamed (-55176), unnamed (+198), unnamed (+212)
ABCF1	unnamed (-132), unnamed (-108)
ABCF2	unnamed (-316)
ABCF3	unnamed (-111), unnamed (-92), unnamed (+20328), unnamed (+46603)
ABCG1	unnamed (-138290), unnamed (-138285), unnamed (-126437), unnamed (-126435), unnamed (-124911), unnamed (-124872), unnamed (-122177), unnamed (-121149), unnamed (-121142), unnamed (-104871), unnamed (-99993), unnamed (-99974), unnamed (-98897), unnamed (-98894), unnamed (-83249), unnamed (-61805), unnamed (-61782), unnamed (-50490), unnamed (-50482), unnamed (-39607), unnamed (-28445), unnamed (+1…
ABCG2	unnamed (-110267), unnamed (-110266), unnamed (-86450), unnamed (+49254), unnamed (+49346), unnamed (+103813)
ABCG8	unnamed (+59668), unnamed (+59687), unnamed (+66544), unnamed (+105327), unnamed (+105341), unnamed (+150746)
ABHD1	unnamed (+5153), unnamed (+5162)
ABHD10	unnamed (-118528), unnamed (-118516), unnamed (-117437), unnamed (-117414), unnamed (-109343), unnamed (-109268), unnamed (-68102), unnamed (-68097), unnamed (-54560), unnamed (-31621), unnamed (-24220), unnamed (-24213), unnamed (-21574), unnamed (-11171), unnamed (-112)
ABHD11	unnamed (-11908), unnamed (-4299), unnamed (-4278), unnamed (+73), unnamed (+136)
ABHD12	unnamed (-8337), unnamed (-76), unnamed (+23169), unnamed (+23194), unnamed (+49116), unnamed (+49117), unnamed (+68757), unnamed (+68781), unnamed (+72184), unnamed (+72191), unnamed (+96292), unnamed (+105490), unnamed (+136132), unnamed (+136134), unnamed (+141234), unnamed (+141275)
ABHD12B	unnamed (-12491), unnamed (-12477), unnamed (-11964), unnamed (-11931), unnamed (+34329), unnamed (+34335), unnamed (+60790)
ABHD13	unnamed (+2927), unnamed (+8296)
ABHD14A	unnamed (-1061), unnamed (+327), unnamed (+1103)
ABHD14A-ACY1	unnamed (-1053), unnamed (+335)
ABHD14B	unnamed (+7238)
ABHD15	unnamed (-3499), unnamed (-3489), unnamed (-1309), unnamed (-1273), unnamed (+315), unnamed (+385), unnamed (+6618), unnamed (+6623), unnamed (+17351), unnamed (+17383), unnamed (+17895), unnamed (+32923), unnamed (+32930), unnamed (+105351), unnamed (+105438), unnamed (+118293), unnamed (+123894), unnamed (+123898)
ABHD16A	unnamed (+839), unnamed (+852), unnamed (+1299)
ABHD16B	unnamed (-3085)
ABHD17B	unnamed (-77310), unnamed (-76926), unnamed (-73733), unnamed (-73724), unnamed (-69899), unnamed (-69894), unnamed (-33969), unnamed (-33901), unnamed (-26457), unnamed (-26445), unnamed (-15187), unnamed (-196), unnamed (-195), unnamed (+1648), unnamed (+11465), unnamed (+11497), unnamed (+30397), unnamed (+46816), unnamed (+46849), unnamed (+58667), unnamed (+58671), unnamed (+80660), unnamed …
ABHD17C	unnamed (-289795), unnamed (-289765), unnamed (-283285), unnamed (-280366), unnamed (-280360), unnamed (-248005), unnamed (-247979), unnamed (-242996), unnamed (-237490), unnamed (-235105), unnamed (-235102), unnamed (-223485), unnamed (-223481), unnamed (-220647), unnamed (-203718), unnamed (-85492), unnamed (-85445), unnamed (-20287), unnamed (+193), unnamed (+1216), unnamed (+1216), unnamed (+…
ABHD2	unnamed (-169208), unnamed (-169181), unnamed (-155721), unnamed (-155718), unnamed (-72502), unnamed (-30466), unnamed (-87), unnamed (-78), unnamed (+4201), unnamed (+24383), unnamed (+24453), unnamed (+27084), unnamed (+48377), unnamed (+48388), unnamed (+55859), unnamed (+55871), unnamed (+58375), unnamed (+75141), unnamed (+75152), unnamed (+98838), unnamed (+99580), unnamed (+99628), unname…
ABHD3	unnamed (+11195), unnamed (+11214), unnamed (+22101), unnamed (+22165), unnamed (+31812), unnamed (+31854), unnamed (+72095), unnamed (+72102)
ABHD5	unnamed (-59724), unnamed (-59714), unnamed (-39468), unnamed (+178), unnamed (+10335), unnamed (+18296), unnamed (+18297), unnamed (+78318), unnamed (+197650), unnamed (+197671), unnamed (+201769), unnamed (+201778), unnamed (+202940), unnamed (+202966), unnamed (+270715), unnamed (+279703), unnamed (+304329), unnamed (+304331), unnamed (+323178), unnamed (+323196), unnamed (+329035), unnamed (+…
ABHD6	unnamed (+14346), unnamed (+14556), unnamed (+22773), unnamed (+22785), unnamed (+50003), unnamed (+50018), unnamed (+50678), unnamed (+58891), unnamed (+58907)
ABHD8	unnamed (-2011), unnamed (-2006), unnamed (+20710)
ABI1	unnamed (-56309), unnamed (-31957), unnamed (+32), unnamed (+20551), unnamed (+20564), unnamed (+55186), unnamed (+55211), unnamed (+61489), unnamed (+61489), unnamed (+67592), unnamed (+67609), unnamed (+77154), unnamed (+78150), unnamed (+123019), unnamed (+126544), unnamed (+126550)
ABI2	unnamed (-129), unnamed (-126), unnamed (+529), unnamed (+540), unnamed (+33387), unnamed (+33412), unnamed (+128712), unnamed (+128734), unnamed (+135110), unnamed (+135304), unnamed (+136885), unnamed (+156649), unnamed (+173810), unnamed (+173816)
ABI3BP	unnamed (-319607), unnamed (-319578), unnamed (-269727), unnamed (-269651), unnamed (-162473), unnamed (-162456), unnamed (-134614), unnamed (-23761), unnamed (+20316), unnamed (+21012), unnamed (+38334), unnamed (+98260), unnamed (+98264), unnamed (+112895), unnamed (+114065), unnamed (+114149), unnamed (+118128), unnamed (+118131), unnamed (+123214), unnamed (+156744), unnamed (+156754), unname…
ABL1	unnamed (+18388), unnamed (+18396), unnamed (+35335), unnamed (+49773), unnamed (+49815), unnamed (+56037), unnamed (+56038), unnamed (+58421), unnamed (+65920), unnamed (+65931), unnamed (+91808), unnamed (+92425), unnamed (+92436), unnamed (+106400), unnamed (+106680), unnamed (+111374), unnamed (+111384), unnamed (+122048), unnamed (+123353), unnamed (+123393), unnamed (+125464), unnamed (+128…
ABL2	unnamed (-12302), unnamed (-12282), unnamed (+47), unnamed (+482), unnamed (+511), unnamed (+22620), unnamed (+22650), unnamed (+54229), unnamed (+54264), unnamed (+62271), unnamed (+62311), unnamed (+129493), unnamed (+129498), unnamed (+146970)
ABLIM1	unnamed (-267708), unnamed (-236715), unnamed (-221672), unnamed (-221650), unnamed (-203367), unnamed (-203363), unnamed (-173245), unnamed (-164512), unnamed (-110537), unnamed (-109174), unnamed (-60260), unnamed (-60251), unnamed (-56262), unnamed (-56256), unnamed (-33349), unnamed (-33341), unnamed (-26105), unnamed (-26084), unnamed (-24088), unnamed (-24063), unnamed (-20182), unnamed (-5…
ABLIM2	unnamed (-34303), unnamed (-34288), unnamed (+13840), unnamed (+14117), unnamed (+35123), unnamed (+35135), unnamed (+53207), unnamed (+67748), unnamed (+67750), unnamed (+76126), unnamed (+76161), unnamed (+105998), unnamed (+106015), unnamed (+107845), unnamed (+107874), unnamed (+113810), unnamed (+113830), unnamed (+119140), unnamed (+139163), unnamed (+139164), unnamed (+147888), unnamed (+1…
ABLIM3	unnamed (-98), unnamed (+3152), unnamed (+3190), unnamed (+17563), unnamed (+17620), unnamed (+19883), unnamed (+19900), unnamed (+34223), unnamed (+34243), unnamed (+123732), unnamed (+123735)
ABR	unnamed (-72619), unnamed (-72614), unnamed (-54512), unnamed (-41188), unnamed (-41127), unnamed (-37284), unnamed (-22598), unnamed (-11429), unnamed (-11400), unnamed (-7431), unnamed (-7429), unnamed (+2126), unnamed (+2138), unnamed (+10097), unnamed (+10117), unnamed (+17621), unnamed (+35797), unnamed (+91958), unnamed (+95204), unnamed (+96047), unnamed (+96084), unnamed (+100849), unname…
ABRA	unnamed (-636813), unnamed (-636749), unnamed (-607091), unnamed (-569101), unnamed (-569058), unnamed (-535029), unnamed (-531743), unnamed (-445232), unnamed (-439271), unnamed (-439228), unnamed (-435101), unnamed (-390050), unnamed (-390025), unnamed (-323885), unnamed (-298333), unnamed (-233486), unnamed (-225393), unnamed (-211923), unnamed (-166694), unnamed (-166671), unnamed (-145751), …
ABT1	unnamed (-46140), unnamed (-42873), unnamed (-42860), unnamed (-25018), unnamed (-24189), unnamed (-24158), unnamed (-1050), unnamed (+61370)
ABTB1	unnamed (-41975), unnamed (-41717), unnamed (-26022), unnamed (-6049), unnamed (-166), unnamed (-144), unnamed (+15657), unnamed (+15679), unnamed (+24133), unnamed (+24182), unnamed (+25178), unnamed (+25205), unnamed (+25702), unnamed (+43601), unnamed (+43608), unnamed (+45146), unnamed (+50322), unnamed (+50375), unnamed (+62445), unnamed (+77667), unnamed (+77892), unnamed (+102678), unnamed…
ABTB2	unnamed (-64469), unnamed (-21283), unnamed (-21271), unnamed (-20459), unnamed (-1354), unnamed (-1349), unnamed (-15), unnamed (-3), unnamed (+928), unnamed (+938), unnamed (+11779), unnamed (+11804), unnamed (+18042), unnamed (+18072), unnamed (+29725), unnamed (+29733), unnamed (+41225), unnamed (+41235), unnamed (+57761), unnamed (+57789), unnamed (+58470), unnamed (+58531), unnamed (+66914)…
ACAA1	unnamed (+47), unnamed (+607), unnamed (+609)
ACAA2	unnamed (-366974), unnamed (-304025), unnamed (-304009), unnamed (-298083), unnamed (-278687), unnamed (-278677), unnamed (-278123), unnamed (-266514), unnamed (-266505), unnamed (-265863), unnamed (-265801), unnamed (-257651), unnamed (-257619), unnamed (-246264), unnamed (-246264), unnamed (-245743), unnamed (-245717), unnamed (-222367), unnamed (-222352), unnamed (-199203), unnamed (-185308), …
ACACA	unnamed (-270)
ACACB	unnamed (-6523), unnamed (-6510), unnamed (-686), unnamed (-653), unnamed (+53310), unnamed (+53396), unnamed (+109074), unnamed (+173178), unnamed (+173201), unnamed (+175112), unnamed (+175199), unnamed (+176850)
ACAD10	unnamed (-49), unnamed (+29358), unnamed (+29383), unnamed (+55448), unnamed (+55733), unnamed (+67404)
ACAD11	unnamed (-205), unnamed (-174)
ACAD8	unnamed (-942), unnamed (-931), unnamed (-272), unnamed (-213)
ACAD9	unnamed (-117895), unnamed (-117825), unnamed (-78639), unnamed (-78596), unnamed (-70718), unnamed (-70664), unnamed (-95), unnamed (+41317), unnamed (+62653), unnamed (+104213), unnamed (+104213)
ACADL	unnamed (+266), unnamed (+326), unnamed (+30291), unnamed (+30318), unnamed (+45505), unnamed (+45538)
ACADM	unnamed (-108431), unnamed (-108420), unnamed (-81127), unnamed (-81126)
ACADS	unnamed (+73078), unnamed (+86375), unnamed (+86399), unnamed (+91965), unnamed (+91982), unnamed (+92903), unnamed (+92931), unnamed (+95646), unnamed (+95663), unnamed (+108924), unnamed (+109430), unnamed (+109447), unnamed (+115922), unnamed (+115940), unnamed (+121199), unnamed (+148930)
ACADSB	unnamed (+112), unnamed (+168), unnamed (+11401), unnamed (+11431), unnamed (+30389), unnamed (+60402), unnamed (+60539), unnamed (+93424), unnamed (+103988), unnamed (+109723), unnamed (+109762), unnamed (+121437)
ACADVL	unnamed (-11558), unnamed (-2543)
ACAN	unnamed (-154060), unnamed (-153948), unnamed (-144775), unnamed (-143637), unnamed (-143603), unnamed (-121532), unnamed (-121489), unnamed (-113028), unnamed (-112931), unnamed (-88505), unnamed (-88479), unnamed (-85692), unnamed (-85676), unnamed (-83767), unnamed (-61460), unnamed (-33634), unnamed (-33621), unnamed (-26574), unnamed (-26560), unnamed (-20754), unnamed (-11543), unnamed (-11…
ACAP2	unnamed (-70625), unnamed (+2674), unnamed (+2698), unnamed (+46405), unnamed (+46438), unnamed (+80366), unnamed (+80381)
ACAP3	unnamed (+3118), unnamed (+3130), unnamed (+8928), unnamed (+8989), unnamed (+17708), unnamed (+26110)
ACAT1	unnamed (-6323), unnamed (-6286), unnamed (-5666), unnamed (+551), unnamed (+18937)
ACAT2	unnamed (-33018), unnamed (-32945)
ACBD3	unnamed (-29532), unnamed (-29495), unnamed (+51590)
ACBD4	unnamed (+293)
ACBD5	unnamed (-119954), unnamed (-119949), unnamed (-113952), unnamed (-113946), unnamed (-2284), unnamed (+357), unnamed (+377)
ACBD6	unnamed (-119662), unnamed (-111954), unnamed (-111940), unnamed (-107019), unnamed (-95829), unnamed (-95784), unnamed (-76052), unnamed (-76047), unnamed (-44478), unnamed (-44470), unnamed (-31553), unnamed (+37462), unnamed (+37487), unnamed (+148714), unnamed (+148733), unnamed (+158898), unnamed (+158901), unnamed (+213711), unnamed (+214549), unnamed (+214617), unnamed (+258029)
ACCS	unnamed (-2379), unnamed (-2297), unnamed (-428), unnamed (-49)
ACCSL	unnamed (-142809), unnamed (-142785), unnamed (-142125), unnamed (-142101), unnamed (-131265), unnamed (-131252), unnamed (-124323), unnamed (-124315), unnamed (-116161), unnamed (-116154), unnamed (-114015), unnamed (-113977), unnamed (-106238), unnamed (-105429), unnamed (-104576), unnamed (-99080), unnamed (-99074), unnamed (-94995), unnamed (-85514), unnamed (-85475), unnamed (-78230), unname…
ACE2	unnamed (-52107), unnamed (-52099), unnamed (+31699), unnamed (+31713), unnamed (+33679), unnamed (+89009), unnamed (+90331)
ACER2	unnamed (-18), unnamed (+5), unnamed (+61637), unnamed (+73205), unnamed (+73208), unnamed (+79809), unnamed (+79850), unnamed (+83858), unnamed (+83877), unnamed (+84325), unnamed (+101707), unnamed (+240703), unnamed (+257704), unnamed (+368235), unnamed (+373077), unnamed (+373084)
ACER3	unnamed (-61531), unnamed (-24301), unnamed (-24258), unnamed (-22471), unnamed (-22458), unnamed (+19510), unnamed (+19516), unnamed (+30848), unnamed (+30851), unnamed (+31632), unnamed (+31648), unnamed (+40011), unnamed (+50665), unnamed (+50695), unnamed (+96309)
ACKR2	unnamed (+10648), unnamed (+10652), unnamed (+62604), unnamed (+62604)
ACKR3	unnamed (-11426), unnamed (-10141), unnamed (+341), unnamed (+1553), unnamed (+1580), unnamed (+6178), unnamed (+6190), unnamed (+10466), unnamed (+10474), unnamed (+64061), unnamed (+94472), unnamed (+100620), unnamed (+100706), unnamed (+106549), unnamed (+106553), unnamed (+184628), unnamed (+184633), unnamed (+212715), unnamed (+213272), unnamed (+213292), unnamed (+219838), unnamed (+221428)…
ACKR4	unnamed (-96124), unnamed (-96075), unnamed (-61038), unnamed (-42619), unnamed (-42593), unnamed (-23169), unnamed (-23167), unnamed (+25036)
ACLY	unnamed (-36709), unnamed (-11612), unnamed (-11547), unnamed (+44), unnamed (+1609), unnamed (+1610), unnamed (+23190), unnamed (+23205)
ACN9	unnamed (-11734), unnamed (-9457), unnamed (-9433), unnamed (+1005), unnamed (+1012), unnamed (+12827), unnamed (+12882), unnamed (+16818), unnamed (+16905), unnamed (+37053), unnamed (+106005), unnamed (+329984), unnamed (+330005), unnamed (+364332), unnamed (+364334), unnamed (+374071), unnamed (+396822), unnamed (+439555), unnamed (+524950), unnamed (+524959), unnamed (+559303), unnamed (+6058…
ACO1	unnamed (-993871), unnamed (-993848), unnamed (-990491), unnamed (-990480), unnamed (-940427), unnamed (-842754), unnamed (-842676), unnamed (-805425), unnamed (-805424), unnamed (-802333), unnamed (-802289), unnamed (-796417), unnamed (-796383), unnamed (-701340), unnamed (-701246), unnamed (-686589), unnamed (-669124), unnamed (-669105), unnamed (-608009), unnamed (-594739), unnamed (-535526), …
ACO2	unnamed (+10203), unnamed (+10209), unnamed (+11410), unnamed (+21340), unnamed (+21349), unnamed (+39742), unnamed (+52240), unnamed (+69654), unnamed (+69717)
ACOT1	unnamed (-60580), unnamed (-60576), unnamed (+4033), unnamed (+4072)
ACOT11	unnamed (-88383), unnamed (-88347), unnamed (-73401), unnamed (-73387), unnamed (-60644), unnamed (-60620), unnamed (-59825), unnamed (-48624), unnamed (-48619), unnamed (-30424), unnamed (-30397), unnamed (-5811), unnamed (-75), unnamed (-55), unnamed (+35853), unnamed (+35856), unnamed (+70473), unnamed (+70507)
ACOT12	unnamed (-237274), unnamed (-237260), unnamed (-187973), unnamed (-187956), unnamed (-185678), unnamed (-185595), unnamed (-179201), unnamed (-113022), unnamed (-113003), unnamed (-54512), unnamed (-54508), unnamed (-32470), unnamed (-32430), unnamed (-26247), unnamed (-26207), unnamed (-1195), unnamed (-1180), unnamed (-237), unnamed (+78453), unnamed (+78458)
ACOT13	unnamed (+16803), unnamed (+26364), unnamed (+28640), unnamed (+52457)
ACOT2	unnamed (+404)
ACOT4	unnamed (+11464), unnamed (+19127), unnamed (+19144)
ACOT6	unnamed (-13674), unnamed (-6011), unnamed (-5994)
ACOT7	unnamed (-17312), unnamed (-17307), unnamed (+85), unnamed (+669), unnamed (+673), unnamed (+7551), unnamed (+26795), unnamed (+33816), unnamed (+35185), unnamed (+35215), unnamed (+37091), unnamed (+47678), unnamed (+47714), unnamed (+49824), unnamed (+49828), unnamed (+55262), unnamed (+55282), unnamed (+55802), unnamed (+55814), unnamed (+94361), unnamed (+114154), unnamed (+114174), unnamed (…
ACOT8	unnamed (-983), unnamed (+20315)
ACOT9	unnamed (-274), unnamed (-267)
ACOX1	unnamed (-167)
ACOX2	unnamed (-38590), unnamed (-38590), unnamed (-33168), unnamed (-33137), unnamed (+14806), unnamed (+14806), unnamed (+19015)
ACOX3	unnamed (+12602), unnamed (+48580), unnamed (+48624), unnamed (+99552), unnamed (+131321), unnamed (+131363), unnamed (+165612)
ACOXL	unnamed (-37360), unnamed (+16147), unnamed (+16153), unnamed (+38680), unnamed (+38712), unnamed (+56705), unnamed (+79342), unnamed (+79375), unnamed (+105079), unnamed (+105082), unnamed (+115501), unnamed (+125990), unnamed (+126001), unnamed (+126834), unnamed (+126836), unnamed (+135941), unnamed (+135942), unnamed (+136814), unnamed (+136896), unnamed (+171112), unnamed (+171113), unnamed …
ACP2	unnamed (+77), unnamed (+89)
ACP6	unnamed (-41742), unnamed (-41711), unnamed (-16856), unnamed (-16829), unnamed (-230), unnamed (-223), unnamed (+57108), unnamed (+70940), unnamed (+72184), unnamed (+72204), unnamed (+90755), unnamed (+90800)
ACPL2	unnamed (-174671), unnamed (-174663), unnamed (-173518), unnamed (-173474), unnamed (-171456), unnamed (-160640), unnamed (-160596), unnamed (-155335), unnamed (-154815), unnamed (-154815), unnamed (-137802), unnamed (-137775), unnamed (-136465), unnamed (-136397), unnamed (-127109), unnamed (-127053), unnamed (-78683), unnamed (-78651), unnamed (-48064), unnamed (-48058), unnamed (+1210), unname…
ACPP	unnamed (+538), unnamed (+1249), unnamed (+4124), unnamed (+29873), unnamed (+50455), unnamed (+50480), unnamed (+87892)
ACR	unnamed (-41838), unnamed (-41812), unnamed (-24412), unnamed (-24388), unnamed (-4540), unnamed (-4536), unnamed (+4537)
ACRC	unnamed (-45917), unnamed (-45912)
ACSBG1	unnamed (-23165), unnamed (-23107), unnamed (-19248), unnamed (+13791), unnamed (+13803), unnamed (+17855), unnamed (+20685), unnamed (+20710), unnamed (+23164), unnamed (+23165), unnamed (+29475), unnamed (+29482), unnamed (+31063), unnamed (+31079), unnamed (+49856)
ACSBG2	unnamed (-9174), unnamed (+30563), unnamed (+30570), unnamed (+92305), unnamed (+92323), unnamed (+96606), unnamed (+98124), unnamed (+106114), unnamed (+106126), unnamed (+113357), unnamed (+113386), unnamed (+113861), unnamed (+136218), unnamed (+138651)
ACSF2	unnamed (-5263), unnamed (-5255), unnamed (+5084), unnamed (+41496), unnamed (+41501)
ACSF3	unnamed (-89497), unnamed (-89439), unnamed (-75767), unnamed (-75740), unnamed (-49093), unnamed (-43905), unnamed (-43862), unnamed (-42358), unnamed (-42295), unnamed (-21460), unnamed (-21433), unnamed (-13499), unnamed (-13494), unnamed (+7550), unnamed (+7553), unnamed (+42576), unnamed (+42615)
ACSL1	unnamed (-156459), unnamed (-138153), unnamed (-138141), unnamed (-130692), unnamed (-130668), unnamed (-105720), unnamed (-105711), unnamed (-84788), unnamed (-84752), unnamed (+13306), unnamed (+18172), unnamed (+18203), unnamed (+33683), unnamed (+41685), unnamed (+41732), unnamed (+55193), unnamed (+55222), unnamed (+56949), unnamed (+63126), unnamed (+63132)
ACSL3	unnamed (-159110), unnamed (-159096), unnamed (-151420), unnamed (-151411), unnamed (-126617), unnamed (-126601), unnamed (-114465), unnamed (-114446), unnamed (-110208), unnamed (-110196), unnamed (-94266), unnamed (-68713), unnamed (-58252), unnamed (-58240), unnamed (+122), unnamed (+129), unnamed (+45458), unnamed (+51334), unnamed (+51392), unnamed (+90204), unnamed (+90238), unnamed (+91383…
ACSL4	unnamed (-212816), unnamed (-115328), unnamed (-108987), unnamed (-108942), unnamed (-94272), unnamed (-85772), unnamed (-85765), unnamed (-64532), unnamed (-69), unnamed (+5535), unnamed (+5563), unnamed (+22940), unnamed (+22961), unnamed (+26116), unnamed (+26119), unnamed (+57390), unnamed (+57406)
ACSL5	unnamed (-88891), unnamed (-88871), unnamed (-79708), unnamed (-72888), unnamed (-40738), unnamed (+20125), unnamed (+20155), unnamed (+43817)
ACSL6	unnamed (+8118), unnamed (+8123), unnamed (+11924), unnamed (+11927), unnamed (+59212), unnamed (+59224), unnamed (+155222), unnamed (+161897), unnamed (+161922), unnamed (+162390), unnamed (+162424), unnamed (+206449)
ACSM1	unnamed (+9326), unnamed (+9342), unnamed (+10406), unnamed (+14578), unnamed (+16876), unnamed (+16916), unnamed (+79660), unnamed (+79690)
ACSM2B	unnamed (-105563), unnamed (-105547), unnamed (-104483), unnamed (-100311), unnamed (-98013), unnamed (-97973), unnamed (-35229), unnamed (-35199)
ACSM3	unnamed (+15748), unnamed (+15852), unnamed (+17435)
ACSM4	unnamed (-39618), unnamed (+137414)
ACSS1	unnamed (-18741), unnamed (-18654), unnamed (+4300), unnamed (+4300), unnamed (+18166), unnamed (+18178), unnamed (+25304), unnamed (+25312)
ACSS2	unnamed (+31254), unnamed (+31265), unnamed (+62092), unnamed (+62096), unnamed (+75266), unnamed (+75305)
ACSS3	unnamed (-99993), unnamed (-49326), unnamed (+37204), unnamed (+51872), unnamed (+70543), unnamed (+97659), unnamed (+97672), unnamed (+129378), unnamed (+129388), unnamed (+132952), unnamed (+132955), unnamed (+146192), unnamed (+152757), unnamed (+152768), unnamed (+175196), unnamed (+181697), unnamed (+218262), unnamed (+218263), unnamed (+262088), unnamed (+292228), unnamed (+292235), unnamed…
ACTA1	unnamed (-56350), unnamed (-36783), unnamed (-718), unnamed (-704), unnamed (+7023), unnamed (+7034), unnamed (+23193), unnamed (+23205), unnamed (+36807), unnamed (+36816), unnamed (+63310)
ACTA2	unnamed (-195500), unnamed (-88107), unnamed (-88033), unnamed (-79557), unnamed (-79525), unnamed (-72754), unnamed (-72699), unnamed (-12577), unnamed (-12559)
ACTB	unnamed (-40172), unnamed (-40170), unnamed (-32079), unnamed (-28289), unnamed (-28271), unnamed (-7), unnamed (+858), unnamed (+922)
ACTBL2	unnamed (-972873), unnamed (-931578), unnamed (-928344), unnamed (-856471), unnamed (-790384), unnamed (-754003), unnamed (-719281), unnamed (-708734), unnamed (-699754), unnamed (-699741), unnamed (-674308), unnamed (-674295), unnamed (-651009), unnamed (-650950), unnamed (-644686), unnamed (-644680), unnamed (-639711), unnamed (-634798), unnamed (-632271), unnamed (-632229), unnamed (-589809), …
ACTC1	unnamed (-146457), unnamed (-146445), unnamed (-131940), unnamed (-128255), unnamed (-59455), unnamed (-59450), unnamed (-57036), unnamed (-45562), unnamed (-45503), unnamed (-13789), unnamed (-13768), unnamed (-8030), unnamed (-8025), unnamed (-3196)
ACTG1	unnamed (-2152), unnamed (-2141), unnamed (+17871), unnamed (+17889), unnamed (+26372), unnamed (+44011), unnamed (+44023), unnamed (+76125), unnamed (+76842), unnamed (+85619), unnamed (+85634), unnamed (+99149), unnamed (+105697), unnamed (+105697), unnamed (+110497), unnamed (+110539), unnamed (+111910), unnamed (+111912), unnamed (+120143), unnamed (+120163), unnamed (+146051), unnamed (+1460…
ACTG2	unnamed (-61708), unnamed (-54661), unnamed (-53876), unnamed (-7381), unnamed (-5850), unnamed (-5800), unnamed (+7970), unnamed (+7982)
ACTL6A	unnamed (-98153), unnamed (-75957), unnamed (-75954), unnamed (-59340), unnamed (-59226), unnamed (-50375), unnamed (-50372), unnamed (-35790), unnamed (-35789), unnamed (-17594), unnamed (-17594), unnamed (-11260), unnamed (-11232), unnamed (+15820)
ACTL6B	unnamed (-1006)
ACTL7A	unnamed (+1900), unnamed (+1917)
ACTL7B	unnamed (+1961), unnamed (+1965), unnamed (+42840), unnamed (+42843), unnamed (+44263), unnamed (+44319), unnamed (+70126), unnamed (+70130), unnamed (+72945), unnamed (+72963), unnamed (+77214), unnamed (+77231), unnamed (+90686), unnamed (+90738), unnamed (+101233), unnamed (+105387), unnamed (+112738), unnamed (+112773), unnamed (+113380), unnamed (+148238), unnamed (+148336), unnamed (+165152…
ACTL8	unnamed (-193977), unnamed (-189336), unnamed (-181472), unnamed (-173796), unnamed (-173792), unnamed (-151900), unnamed (-110018), unnamed (-109951), unnamed (-106391), unnamed (-106347), unnamed (-97688), unnamed (-97654), unnamed (-93581), unnamed (-83264), unnamed (-81843), unnamed (-72737), unnamed (-72713), unnamed (-66882), unnamed (-66802), unnamed (-51648), unnamed (-12499), unnamed (-9…
ACTN1	unnamed (-128950), unnamed (-114792), unnamed (-114788), unnamed (-100709), unnamed (-89810), unnamed (-63854), unnamed (-26673), unnamed (-1117), unnamed (-1084), unnamed (+832), unnamed (+878), unnamed (+34921), unnamed (+34933), unnamed (+39498), unnamed (+39553), unnamed (+40444), unnamed (+40466), unnamed (+80857), unnamed (+115788), unnamed (+135184), unnamed (+162533), unnamed (+164243), u…
ACTN2	unnamed (-47167), unnamed (-46608), unnamed (-46584), unnamed (-31416), unnamed (-6499), unnamed (-6491), unnamed (-153), unnamed (-30), unnamed (+3800), unnamed (+3806), unnamed (+16404), unnamed (+19451), unnamed (+19466), unnamed (+29839), unnamed (+29845), unnamed (+38375), unnamed (+38386), unnamed (+77386)
ACTN4	unnamed (+5508), unnamed (+10188), unnamed (+11105), unnamed (+11107), unnamed (+15145), unnamed (+15154), unnamed (+31216), unnamed (+31227), unnamed (+38314), unnamed (+45845), unnamed (+45860), unnamed (+51228), unnamed (+51239), unnamed (+59650), unnamed (+59650), unnamed (+63448), unnamed (+68080), unnamed (+71773), unnamed (+74521), unnamed (+74545), unnamed (+88640), unnamed (+92433)
ACTR10	unnamed (-28856), unnamed (-7776), unnamed (-7771)
ACTR1A	unnamed (-247), unnamed (+533), unnamed (+553)
ACTR1B	unnamed (-40460), unnamed (-40455), unnamed (-475)
ACTR2	unnamed (-81517), unnamed (-81481), unnamed (-23117), unnamed (+48958), unnamed (+48985), unnamed (+50798), unnamed (+54470), unnamed (+54475), unnamed (+65051), unnamed (+65052), unnamed (+73335), unnamed (+73345), unnamed (+122099), unnamed (+122123), unnamed (+124406), unnamed (+133928), unnamed (+134013), unnamed (+138963), unnamed (+139022), unnamed (+142690), unnamed (+142705), unnamed (+14…
ACTR3	unnamed (-112875), unnamed (-112863), unnamed (-63396), unnamed (-63363), unnamed (-27503), unnamed (+67), unnamed (+2176), unnamed (+2204), unnamed (+6989), unnamed (+21296), unnamed (+60334), unnamed (+60412), unnamed (+76411), unnamed (+76434), unnamed (+84881), unnamed (+84934), unnamed (+88437), unnamed (+88449), unnamed (+112113), unnamed (+112346), unnamed (+145019), unnamed (+201065), unn…
ACTR3B	unnamed (-24215), unnamed (-23131), unnamed (-5226), unnamed (-185), unnamed (-123), unnamed (+24516), unnamed (+24574), unnamed (+30215), unnamed (+70241), unnamed (+70338), unnamed (+87624), unnamed (+150212), unnamed (+150600), unnamed (+150604), unnamed (+189891), unnamed (+189894), unnamed (+263121), unnamed (+263154), unnamed (+332496), unnamed (+398252), unnamed (+398261), unnamed (+399646…
ACTR3C	unnamed (-16547), unnamed (-16539), unnamed (-12284), unnamed (-12276), unnamed (-6661), unnamed (-6285), unnamed (+11714), unnamed (+11783), unnamed (+43792), unnamed (+43847), unnamed (+97411), unnamed (+175961), unnamed (+176043), unnamed (+181700), unnamed (+181706), unnamed (+197646), unnamed (+197654), unnamed (+210268), unnamed (+223476), unnamed (+223631), unnamed (+237859), unnamed (+241…
ACTR5	unnamed (+10890), unnamed (+20175), unnamed (+20225), unnamed (+22158)
ACTR6	unnamed (-202143), unnamed (-172690), unnamed (-140135), unnamed (-140098), unnamed (-85404), unnamed (-71865), unnamed (-71829), unnamed (-15219), unnamed (-15211), unnamed (-14691), unnamed (-14666)
ACTR8	unnamed (-3262), unnamed (-197), unnamed (-119), unnamed (+23381), unnamed (+23386)
ACTRT1	unnamed (-955480), unnamed (-955412), unnamed (-921271), unnamed (-921219), unnamed (-886884), unnamed (-886875), unnamed (-880993), unnamed (-880954), unnamed (-863680), unnamed (-863636), unnamed (-833075), unnamed (-833065), unnamed (-832287), unnamed (-810378), unnamed (-810328), unnamed (-772163), unnamed (-771867), unnamed (-760443), unnamed (-740740), unnamed (-701868), unnamed (-570142), …
ACTRT2	unnamed (-243249), unnamed (-184525), unnamed (-146758), unnamed (-145318), unnamed (-109886), unnamed (-72009), unnamed (-71998), unnamed (-52880), unnamed (-52872), unnamed (-38189), unnamed (-38144), unnamed (-36030), unnamed (-35997), unnamed (-33394), unnamed (-33391), unnamed (-32960), unnamed (-9434), unnamed (-9407), unnamed (+17355), unnamed (+17380)
ACTRT3	unnamed (-3324), unnamed (-2739), unnamed (-1957), unnamed (-1951), unnamed (+4847), unnamed (+4929), unnamed (+27834), unnamed (+27850), unnamed (+59121), unnamed (+106426), unnamed (+106523), unnamed (+107469), unnamed (+111152), unnamed (+112189), unnamed (+112428), unnamed (+122118), unnamed (+122154), unnamed (+135168), unnamed (+135205), unnamed (+135903), unnamed (+135910), unnamed (+13662…
ACVR1	unnamed (-1325), unnamed (-104), unnamed (+19533), unnamed (+19593), unnamed (+31057), unnamed (+31070), unnamed (+35851), unnamed (+36466), unnamed (+36475), unnamed (+37065), unnamed (+37069), unnamed (+39281), unnamed (+49085), unnamed (+49089), unnamed (+99043), unnamed (+126915), unnamed (+196946), unnamed (+230057), unnamed (+230064)
ACVR1B	unnamed (-39784), unnamed (-39737), unnamed (-33750), unnamed (-33743), unnamed (-30615), unnamed (-30606), unnamed (-13554), unnamed (-13554), unnamed (+203), unnamed (+228), unnamed (+28736), unnamed (+28741)
ACVR1C	unnamed (-226573), unnamed (-226513), unnamed (-215049), unnamed (-215036), unnamed (-210255), unnamed (-209640), unnamed (-209631), unnamed (-209041), unnamed (-209037), unnamed (-206825), unnamed (-197021), unnamed (-197017), unnamed (-147063), unnamed (-119191), unnamed (-49160), unnamed (-16049), unnamed (-16042), unnamed (+159), unnamed (+181), unnamed (+35883), unnamed (+35925), unnamed (+1…
ACVR2A	unnamed (-985384), unnamed (-985378), unnamed (-935526), unnamed (-926287), unnamed (-904357), unnamed (-865284), unnamed (-857950), unnamed (-857932), unnamed (-853781), unnamed (-853731), unnamed (-792261), unnamed (-792218), unnamed (-786381), unnamed (-786367), unnamed (-777141), unnamed (-777139), unnamed (-761545), unnamed (-761453), unnamed (-750495), unnamed (-708872), unnamed (-708820), …
ACVR2B	unnamed (-98737), unnamed (-85965), unnamed (-81894), unnamed (-81846), unnamed (-70545), unnamed (+1538), unnamed (+6310), unnamed (+36991), unnamed (+37003)
ACVRL1	unnamed (-12272), unnamed (-2293), unnamed (+4499), unnamed (+4546), unnamed (+10533), unnamed (+10540), unnamed (+13668), unnamed (+13677), unnamed (+30729), unnamed (+30729)
ACY3	unnamed (-1837)
ACYP2	unnamed (-127889), unnamed (-99357), unnamed (-99321), unnamed (-71304), unnamed (-71289), unnamed (-49836), unnamed (-49829), unnamed (-32279), unnamed (-32263), unnamed (-7462), unnamed (-7455), unnamed (+79628), unnamed (+79630), unnamed (+91239), unnamed (+97169), unnamed (+97181), unnamed (+110988), unnamed (+111002)
ADA	unnamed (-36768), unnamed (-33629), unnamed (+49853), unnamed (+49858), unnamed (+52410), unnamed (+52451), unnamed (+71468), unnamed (+72120), unnamed (+72130), unnamed (+78614), unnamed (+78617), unnamed (+99376), unnamed (+99467)
ADAD1	unnamed (-208238), unnamed (-110196), unnamed (-110138), unnamed (-75764), unnamed (-75744), unnamed (+49504), unnamed (+52682)
ADAD2	unnamed (+8758), unnamed (+8774)
ADAL	unnamed (-1038)
ADAM10	unnamed (+143877), unnamed (+143947), unnamed (+178143), unnamed (+178181), unnamed (+227605), unnamed (+227608), unnamed (+308070), unnamed (+308086)
ADAM11	unnamed (+27890), unnamed (+27905), unnamed (+35455), unnamed (+35459), unnamed (+36770), unnamed (+36829), unnamed (+45589), unnamed (+45605), unnamed (+62137), unnamed (+62148)
ADAM12	unnamed (-88098), unnamed (-77320), unnamed (-77270), unnamed (-49367), unnamed (-40652), unnamed (-2939), unnamed (-2908), unnamed (+15831), unnamed (+15838), unnamed (+34602), unnamed (+34624), unnamed (+35783), unnamed (+39171), unnamed (+39206), unnamed (+87135), unnamed (+97193), unnamed (+97254), unnamed (+124093), unnamed (+126801), unnamed (+126813), unnamed (+135088), unnamed (+135105), …
ADAM15	unnamed (+499)
ADAM17	unnamed (-72892), unnamed (-72849), unnamed (-39138), unnamed (-1398), unnamed (-59), unnamed (-44), unnamed (+8277), unnamed (+8281), unnamed (+30388), unnamed (+30390), unnamed (+45787), unnamed (+45805)
ADAM18	unnamed (-291120), unnamed (-291100), unnamed (-269466), unnamed (-121082), unnamed (-121074), unnamed (-106333), unnamed (-46804), unnamed (-46714), unnamed (-2584), unnamed (-2579), unnamed (+179982), unnamed (+182850)
ADAM19	unnamed (-36346), unnamed (-36338), unnamed (-21762), unnamed (-21748), unnamed (+353), unnamed (+378), unnamed (+13572), unnamed (+13574), unnamed (+21401), unnamed (+28924), unnamed (+28943), unnamed (+46492), unnamed (+46515), unnamed (+47598), unnamed (+47604), unnamed (+68083)
ADAM2	unnamed (-33678), unnamed (+70861), unnamed (+73729)
ADAM20	unnamed (-41627)
ADAM22	unnamed (-277), unnamed (+487), unnamed (+29213), unnamed (+29236), unnamed (+124243), unnamed (+170467), unnamed (+212469), unnamed (+212481), unnamed (+232879), unnamed (+232907), unnamed (+258009), unnamed (+258024), unnamed (+266608), unnamed (+266617), unnamed (+284592)
ADAM23	unnamed (-114323), unnamed (-89612), unnamed (-89575), unnamed (-64033), unnamed (-64021), unnamed (-48076), unnamed (-7790), unnamed (-7741), unnamed (-183), unnamed (-175), unnamed (+3449), unnamed (+3494), unnamed (+9938), unnamed (+10244), unnamed (+33871), unnamed (+37696), unnamed (+37720), unnamed (+70366), unnamed (+70366)
ADAM28	unnamed (-431978), unnamed (-431961), unnamed (-431330), unnamed (-431323), unnamed (-387725), unnamed (-371025), unnamed (-370996), unnamed (-342890), unnamed (-342885), unnamed (-322006), unnamed (-316760), unnamed (-316759), unnamed (-314614), unnamed (-314611), unnamed (-302291), unnamed (-284381), unnamed (-284370), unnamed (-254522), unnamed (-254506), unnamed (-177382), unnamed (-177345), …
ADAM29	unnamed (-52672), unnamed (-52627), unnamed (-20636), unnamed (-20635), unnamed (+17491), unnamed (+65004), unnamed (+65052), unnamed (+100144), unnamed (+109296), unnamed (+109301), unnamed (+159782), unnamed (+159832), unnamed (+208326), unnamed (+251951), unnamed (+284222), unnamed (+341145), unnamed (+362425), unnamed (+364254), unnamed (+364268), unnamed (+385670), unnamed (+427519), unnamed…
ADAM30	unnamed (-163001), unnamed (-141147), unnamed (-141136), unnamed (-140634), unnamed (-140521), unnamed (-118742), unnamed (-118695), unnamed (-99699), unnamed (-99697), unnamed (-86201), unnamed (-79239), unnamed (-68732), unnamed (-68712), unnamed (-65975), unnamed (-65964), unnamed (-52347), unnamed (-2630), unnamed (-2614), unnamed (+30618), unnamed (+30625), unnamed (+55823), unnamed (+55873)…
ADAM32	unnamed (-102576), unnamed (-102551), unnamed (+185809), unnamed (+185829), unnamed (+207463), unnamed (+355847), unnamed (+355855), unnamed (+370596), unnamed (+430125), unnamed (+430215)
ADAM33	unnamed (-22089), unnamed (-16016), unnamed (-15887), unnamed (-4666), unnamed (-4661), unnamed (+948), unnamed (+972)
ADAM7	unnamed (-21670), unnamed (+67408), unnamed (+67410), unnamed (+68842), unnamed (+68869), unnamed (+107508), unnamed (+107520), unnamed (+157293), unnamed (+157367), unnamed (+157727), unnamed (+169589), unnamed (+169664), unnamed (+176750), unnamed (+176766), unnamed (+184284), unnamed (+184294), unnamed (+202943), unnamed (+202952), unnamed (+214253), unnamed (+214254), unnamed (+220627), unnam…
ADAM9	unnamed (+945), unnamed (+952), unnamed (+8087), unnamed (+8112)
ADAMDEC1	unnamed (-34428), unnamed (-34400), unnamed (+35071)
ADAMTS1	unnamed (-113335), unnamed (-113332), unnamed (-109427), unnamed (-109415), unnamed (-100624), unnamed (-100568), unnamed (-90733), unnamed (-90707), unnamed (-38497), unnamed (-2761), unnamed (-2758), unnamed (+34122), unnamed (+34156), unnamed (+49403), unnamed (+49418), unnamed (+57530), unnamed (+69608), unnamed (+69644), unnamed (+88784), unnamed (+88821), unnamed (+125405), unnamed (+125424…
ADAMTS10	unnamed (-3237), unnamed (-1271)
ADAMTS12	unnamed (+63112), unnamed (+63134), unnamed (+242188), unnamed (+301924), unnamed (+326582), unnamed (+326593), unnamed (+360196), unnamed (+360199), unnamed (+374540), unnamed (+401798), unnamed (+401809), unnamed (+446133), unnamed (+446166)
ADAMTS13	unnamed (-3913), unnamed (-3902), unnamed (-428)
ADAMTS14	unnamed (-62225), unnamed (-25986), unnamed (-25980), unnamed (-16266), unnamed (-16264), unnamed (-11827), unnamed (-11804), unnamed (-8312), unnamed (-8298), unnamed (+439), unnamed (+22045), unnamed (+22066), unnamed (+25533), unnamed (+44956), unnamed (+45003), unnamed (+54418), unnamed (+54474), unnamed (+57164), unnamed (+57212), unnamed (+69718), unnamed (+82686), unnamed (+106509)
ADAMTS15	unnamed (-2856), unnamed (-2786), unnamed (+32482), unnamed (+64459), unnamed (+64462), unnamed (+131511), unnamed (+131549), unnamed (+132418), unnamed (+132440), unnamed (+134899), unnamed (+134915), unnamed (+205360), unnamed (+205442)
ADAMTS16	unnamed (-994549), unnamed (-994548), unnamed (-978952), unnamed (-942956), unnamed (-935909), unnamed (-935906), unnamed (-919056), unnamed (-919038), unnamed (-918240), unnamed (-909761), unnamed (-909757), unnamed (-909179), unnamed (-909177), unnamed (-896318), unnamed (-896317), unnamed (-895817), unnamed (-844703), unnamed (-844699), unnamed (-746966), unnamed (-663439), unnamed (-628123), …
ADAMTS17	unnamed (-184187), unnamed (-96719), unnamed (-96702), unnamed (+13), unnamed (+75), unnamed (+33706), unnamed (+34148), unnamed (+75880), unnamed (+75892), unnamed (+87249), unnamed (+107332), unnamed (+117117), unnamed (+117128), unnamed (+119625), unnamed (+119668), unnamed (+139467), unnamed (+139589), unnamed (+144800), unnamed (+144802), unnamed (+183461), unnamed (+209955), unnamed (+21590…
ADAMTS18	unnamed (-249256), unnamed (-249214), unnamed (-245082), unnamed (-245081), unnamed (-225397), unnamed (-202985), unnamed (-202973), unnamed (-159826), unnamed (-159815), unnamed (-79917), unnamed (-79912), unnamed (-64284), unnamed (-64283), unnamed (-33993), unnamed (+1725), unnamed (+3827), unnamed (+4483), unnamed (+4522), unnamed (+10097), unnamed (+14426), unnamed (+14443), unnamed (+20251)…
ADAMTS19	unnamed (-349325), unnamed (-349297), unnamed (-287444), unnamed (-287424), unnamed (-235275), unnamed (-217739), unnamed (-217720), unnamed (-214574), unnamed (-214564), unnamed (-61705), unnamed (-61673), unnamed (-37194), unnamed (-37179), unnamed (-2752), unnamed (+232), unnamed (+36401), unnamed (+142798), unnamed (+142826)
ADAMTS2	unnamed (-159239), unnamed (-159234), unnamed (-150298), unnamed (-149886), unnamed (-149798), unnamed (-141504), unnamed (-129889), unnamed (-129845), unnamed (-129026), unnamed (-119081), unnamed (-118986), unnamed (-106275), unnamed (-106273), unnamed (-99606), unnamed (-26463), unnamed (-26452), unnamed (-25603), unnamed (-25599), unnamed (+9759), unnamed (+26930), unnamed (+26938), unnamed (…
ADAMTS20	unnamed (-185265), unnamed (-165892), unnamed (-165878), unnamed (-110937), unnamed (-64404), unnamed (-51935), unnamed (+21571), unnamed (+35590), unnamed (+35596), unnamed (+88949), unnamed (+88951), unnamed (+92766), unnamed (+92769), unnamed (+97990), unnamed (+97992), unnamed (+106717), unnamed (+143238), unnamed (+144920), unnamed (+144954), unnamed (+155084), unnamed (+155454), unnamed (+2…
ADAMTS3	unnamed (-450784), unnamed (-430726), unnamed (-401296), unnamed (-243048), unnamed (-175692), unnamed (-175674), unnamed (-145142), unnamed (-133415), unnamed (-99564), unnamed (-99539), unnamed (-95320), unnamed (-95309), unnamed (-93171), unnamed (-22938), unnamed (-594), unnamed (+113382), unnamed (+121657), unnamed (+150059), unnamed (+150062), unnamed (+159447), unnamed (+174503), unnamed (…
ADAMTS4	unnamed (-2945), unnamed (-2883), unnamed (-1865), unnamed (+13546), unnamed (+13549)
ADAMTS5	unnamed (-927269), unnamed (-927268), unnamed (-925274), unnamed (-925250), unnamed (-915007), unnamed (-914998), unnamed (-871734), unnamed (-871711), unnamed (-847481), unnamed (-847479), unnamed (-797049), unnamed (-797004), unnamed (-795502), unnamed (-795417), unnamed (-734622), unnamed (-734608), unnamed (-724157), unnamed (-724078), unnamed (-707336), unnamed (-645346), unnamed (-645336), …
ADAMTS6	unnamed (-1091), unnamed (-1069), unnamed (-31), unnamed (-16), unnamed (+1512), unnamed (+1519), unnamed (+49432), unnamed (+117594), unnamed (+154670), unnamed (+154685), unnamed (+201475), unnamed (+201566), unnamed (+213300), unnamed (+218354), unnamed (+218380), unnamed (+276683), unnamed (+276706), unnamed (+330853), unnamed (+340312), unnamed (+340316), unnamed (+355606), unnamed (+356090)…
ADAMTS7	unnamed (-39614), unnamed (-17651), unnamed (-17623), unnamed (+33182), unnamed (+33187), unnamed (+41743), unnamed (+41789), unnamed (+54519), unnamed (+55269), unnamed (+55290), unnamed (+60148), unnamed (+60197), unnamed (+125868), unnamed (+125897), unnamed (+129639), unnamed (+129649), unnamed (+139425), unnamed (+139443)
ADAMTS8	unnamed (-4564), unnamed (+434), unnamed (+1956), unnamed (+1975), unnamed (+10573), unnamed (+10591), unnamed (+25555), unnamed (+25558), unnamed (+58399), unnamed (+58439), unnamed (+59069), unnamed (+59076), unnamed (+59751), unnamed (+59800), unnamed (+98594), unnamed (+98603), unnamed (+108912), unnamed (+108960)
ADAMTS9	unnamed (-985075), unnamed (-974292), unnamed (-910092), unnamed (-910080), unnamed (-909478), unnamed (-909442), unnamed (-908320), unnamed (-890089), unnamed (-889959), unnamed (-884446), unnamed (-884428), unnamed (-863776), unnamed (-861519), unnamed (-861510), unnamed (-852774), unnamed (-852765), unnamed (-851711), unnamed (-851699), unnamed (-844314), unnamed (-816498), unnamed (-810100), …
ADAMTSL1	unnamed (-859777), unnamed (-859755), unnamed (-851592), unnamed (-810851), unnamed (-778139), unnamed (-778077), unnamed (-770971), unnamed (-770963), unnamed (-706853), unnamed (-706845), unnamed (-706333), unnamed (-706307), unnamed (-657203), unnamed (-656419), unnamed (-656410), unnamed (-649447), unnamed (-649425), unnamed (-592688), unnamed (-592681), unnamed (-568635), unnamed (-568623), …
ADAMTSL2	unnamed (-4434), unnamed (+2419), unnamed (+2450), unnamed (+3070), unnamed (+3079), unnamed (+26898), unnamed (+33484), unnamed (+33567), unnamed (+40744), unnamed (+40810), unnamed (+48451), unnamed (+48460), unnamed (+52647), unnamed (+52701)
ADAMTSL3	unnamed (-205338), unnamed (-177713), unnamed (-177709), unnamed (-149691), unnamed (-144039), unnamed (-144036), unnamed (-107785), unnamed (-67716), unnamed (-67618), unnamed (-31743), unnamed (-31726), unnamed (+110368), unnamed (+161602), unnamed (+192944), unnamed (+196130), unnamed (+196164), unnamed (+200500), unnamed (+200529), unnamed (+216122), unnamed (+216124), unnamed (+250264), unna…
ADAMTSL4	unnamed (-20190), unnamed (-5503), unnamed (-5499), unnamed (+18409), unnamed (+18426), unnamed (+28804)
ADAP1	unnamed (+25138), unnamed (+25143), unnamed (+37896), unnamed (+42326), unnamed (+42357), unnamed (+53183)
ADAP2	unnamed (+29233)
ADAR	unnamed (-259820), unnamed (-259450), unnamed (-247949), unnamed (-239984), unnamed (-239976), unnamed (-237873), unnamed (-237853), unnamed (-232450), unnamed (-195535), unnamed (-167578), unnamed (-167565), unnamed (-165643), unnamed (-165623), unnamed (-159565), unnamed (-159563), unnamed (-140046), unnamed (-140023), unnamed (-125658), unnamed (-119304), unnamed (-116392), unnamed (-108044), …
ADARB1	unnamed (-119022), unnamed (-118950), unnamed (-112035), unnamed (-111608), unnamed (-111546), unnamed (-91441), unnamed (-89829), unnamed (-89802), unnamed (-84564), unnamed (-79077), unnamed (-79072), unnamed (-64300), unnamed (-64294), unnamed (-58435), unnamed (-58430), unnamed (-44762), unnamed (-44727), unnamed (-18567), unnamed (-18560), unnamed (-14530), unnamed (-14484), unnamed (-13510)…
ADARB2	unnamed (-688045), unnamed (-598358), unnamed (-549011), unnamed (-543567), unnamed (-483613), unnamed (-408831), unnamed (-408797), unnamed (+73387), unnamed (+205278), unnamed (+443630), unnamed (+443637), unnamed (+473069), unnamed (+473097), unnamed (+473562), unnamed (+488690), unnamed (+521408), unnamed (+521453), unnamed (+556866), unnamed (+572564), unnamed (+572576), unnamed (+580410)
ADAT1	unnamed (+31981), unnamed (+32014), unnamed (+42840), unnamed (+42842)
ADAT2	unnamed (-52), unnamed (+505), unnamed (+515), unnamed (+16800), unnamed (+88804), unnamed (+116327), unnamed (+116328), unnamed (+186080), unnamed (+186092), unnamed (+263123), unnamed (+350898), unnamed (+350917)
ADAT3	unnamed (+2688), unnamed (+2694), unnamed (+4921), unnamed (+4937), unnamed (+30744), unnamed (+30757)
ADC	unnamed (-25724), unnamed (-13742), unnamed (-13694), unnamed (-6490), unnamed (-6445), unnamed (+3320), unnamed (+15477), unnamed (+27800), unnamed (+27808), unnamed (+31104), unnamed (+80327), unnamed (+80364), unnamed (+88460), unnamed (+88461), unnamed (+89913), unnamed (+89945)
ADCK1	unnamed (-9596), unnamed (-9543), unnamed (+50), unnamed (+39050), unnamed (+39070), unnamed (+82206), unnamed (+82223), unnamed (+103041), unnamed (+109999), unnamed (+110012), unnamed (+179280), unnamed (+185215), unnamed (+185263), unnamed (+189683), unnamed (+189699), unnamed (+210823), unnamed (+210867), unnamed (+222372), unnamed (+275629), unnamed (+331260), unnamed (+331835), unnamed (+33…
ADCK2	unnamed (-25935), unnamed (-25885), unnamed (-19628), unnamed (-12769), unnamed (+2602), unnamed (+10567), unnamed (+10574)
ADCK3	unnamed (+33456), unnamed (+75843), unnamed (+78192), unnamed (+173701), unnamed (+173722), unnamed (+246098), unnamed (+264196), unnamed (+371537)
ADCK4	unnamed (+996), unnamed (+1134)
ADCY1	unnamed (-413828), unnamed (-383034), unnamed (-383026), unnamed (-358624), unnamed (-358616), unnamed (-355976), unnamed (-355961), unnamed (-319193), unnamed (-319183), unnamed (-281894), unnamed (-281894), unnamed (-133565), unnamed (-133476), unnamed (-114839), unnamed (-93869), unnamed (-93867), unnamed (-19440), unnamed (+9022), unnamed (+9031), unnamed (+18210), unnamed (+18232), unnamed (…
ADCY10	unnamed (+8694), unnamed (+110522), unnamed (+129139), unnamed (+129147), unnamed (+150111), unnamed (+150230), unnamed (+158024), unnamed (+158028), unnamed (+160776), unnamed (+160779)
ADCY2	unnamed (-667969), unnamed (-667939), unnamed (-658039), unnamed (-658031), unnamed (-650461), unnamed (-631503), unnamed (-631484), unnamed (-629354), unnamed (-629354), unnamed (-623292), unnamed (-623170), unnamed (-622545), unnamed (-608670), unnamed (-582929), unnamed (-582922), unnamed (-573561), unnamed (-573531), unnamed (-560602), unnamed (-560567), unnamed (-548477), unnamed (-548451), …
ADCY3	unnamed (-34016), unnamed (-33937), unnamed (-11156), unnamed (+30393), unnamed (+87601), unnamed (+87623), unnamed (+97588), unnamed (+97592), unnamed (+106202)
ADCY4	unnamed (+7003)
ADCY5	unnamed (-118401), unnamed (-118401), unnamed (-108190), unnamed (-108174), unnamed (-96813), unnamed (-96793), unnamed (-58686), unnamed (-58670), unnamed (-42389), unnamed (-42389), unnamed (-524), unnamed (+5635), unnamed (+5640), unnamed (+17508), unnamed (+27767), unnamed (+27775), unnamed (+29598), unnamed (+91637), unnamed (+137102), unnamed (+161742), unnamed (+172906), unnamed (+173221),…
ADCY6	unnamed (-5554)
ADCY7	unnamed (-75299), unnamed (-75270), unnamed (-55825), unnamed (-52364), unnamed (-24106), unnamed (-7068), unnamed (-7021), unnamed (+2093), unnamed (+19483), unnamed (+19503), unnamed (+31060), unnamed (+31085), unnamed (+49263), unnamed (+49299), unnamed (+63132), unnamed (+63198), unnamed (+93088), unnamed (+93135)
ADCY8	unnamed (-847627), unnamed (-834930), unnamed (-834861), unnamed (-817461), unnamed (-817454), unnamed (-770234), unnamed (-770217), unnamed (-735081), unnamed (-735079), unnamed (-723805), unnamed (-624248), unnamed (-624231), unnamed (-618483), unnamed (-618469), unnamed (-617421), unnamed (-588536), unnamed (-588512), unnamed (-583030), unnamed (-583002), unnamed (-567513), unnamed (-492005), …
ADCY9	unnamed (-113360), unnamed (-45219), unnamed (-45211), unnamed (-24441), unnamed (+793), unnamed (+4693), unnamed (+4700), unnamed (+14118), unnamed (+14162), unnamed (+62657), unnamed (+62712), unnamed (+93049), unnamed (+93096), unnamed (+100040), unnamed (+100056), unnamed (+109682), unnamed (+109684), unnamed (+117139), unnamed (+132922), unnamed (+132945), unnamed (+135471), unnamed (+152888…
ADCYAP1	unnamed (-74486), unnamed (-70673), unnamed (-65645), unnamed (-65620), unnamed (-31916), unnamed (-26463), unnamed (+6586), unnamed (+6632), unnamed (+29773), unnamed (+80542), unnamed (+80549), unnamed (+113452), unnamed (+113471), unnamed (+119700), unnamed (+170508), unnamed (+170509), unnamed (+342558), unnamed (+342585), unnamed (+363786), unnamed (+363842), unnamed (+401687), unnamed (+401…
ADCYAP1R1	unnamed (-83638), unnamed (-83570), unnamed (-35864), unnamed (-35610), unnamed (-34376), unnamed (-34342), unnamed (-33431), unnamed (-19798), unnamed (-19797), unnamed (+19480), unnamed (+59551), unnamed (+70370), unnamed (+76815), unnamed (+76846), unnamed (+84564), unnamed (+129842), unnamed (+129845), unnamed (+172329), unnamed (+172406), unnamed (+198151), unnamed (+221604)
ADD1	unnamed (-5549), unnamed (-5509), unnamed (+6147), unnamed (+6177), unnamed (+7766), unnamed (+7772), unnamed (+18893), unnamed (+24134), unnamed (+24161), unnamed (+50316), unnamed (+50329), unnamed (+80398), unnamed (+80410)
ADD2	unnamed (-16695), unnamed (+10041), unnamed (+21763), unnamed (+32899), unnamed (+35241), unnamed (+35246), unnamed (+81110), unnamed (+81133), unnamed (+99635), unnamed (+99640), unnamed (+120193), unnamed (+124027), unnamed (+148068), unnamed (+148094), unnamed (+161059), unnamed (+180468), unnamed (+202798), unnamed (+202898)
ADD3	unnamed (-79216), unnamed (-79216), unnamed (-74834), unnamed (-74805), unnamed (-72654), unnamed (-72645), unnamed (-68469), unnamed (-68454), unnamed (-38556), unnamed (-38549), unnamed (-4933), unnamed (-4899), unnamed (+4895), unnamed (+25091), unnamed (+25101), unnamed (+50497), unnamed (+50503), unnamed (+67534), unnamed (+67546), unnamed (+69554), unnamed (+76032), unnamed (+129295), unnam…
ADGB	unnamed (-4188), unnamed (-4184), unnamed (+15786), unnamed (+15827), unnamed (+136361), unnamed (+241142), unnamed (+241184), unnamed (+241867), unnamed (+258653), unnamed (+258687), unnamed (+272968), unnamed (+273291), unnamed (+306417), unnamed (+306446), unnamed (+315198), unnamed (+315201), unnamed (+348177), unnamed (+386336), unnamed (+430185), unnamed (+447375), unnamed (+447389), unname…
ADH1A	unnamed (-10117), unnamed (-10042)
ADH1B	unnamed (+20254), unnamed (+20329)
ADH4	unnamed (-57688), unnamed (-57660), unnamed (-116)
ADH5	unnamed (-2238), unnamed (+131)
ADH6	unnamed (+17267), unnamed (+17295)
ADH7	unnamed (-69877), unnamed (-69854), unnamed (-32936), unnamed (-32936)
ADHFE1	unnamed (-78), unnamed (+6583), unnamed (+13717), unnamed (+13874), unnamed (+31376), unnamed (+31398), unnamed (+47726), unnamed (+53911), unnamed (+61004), unnamed (+61023), unnamed (+66128), unnamed (+66138), unnamed (+71595), unnamed (+71615), unnamed (+77659), unnamed (+77671), unnamed (+89454), unnamed (+89500), unnamed (+91735), unnamed (+91740), unnamed (+99305), unnamed (+99339), unnamed…
ADI1	unnamed (-68391), unnamed (-68357), unnamed (+13782), unnamed (+13821), unnamed (+24591), unnamed (+24611), unnamed (+28175), unnamed (+42968), unnamed (+42969), unnamed (+48208), unnamed (+76071), unnamed (+84970), unnamed (+84998), unnamed (+90561), unnamed (+90589), unnamed (+119630), unnamed (+119647)
ADIG	unnamed (-82803), unnamed (-82797), unnamed (-71816), unnamed (-70139), unnamed (-70121), unnamed (-53161), unnamed (-53151), unnamed (-38010), unnamed (-38004), unnamed (-7662), unnamed (-3023), unnamed (-61), unnamed (-57)
ADIPOQ	unnamed (-28339), unnamed (-28305), unnamed (-17009), unnamed (-2705), unnamed (+4154), unnamed (+27011), unnamed (+27022), unnamed (+40327), unnamed (+40339), unnamed (+75227)
ADIPOR2	unnamed (-46378), unnamed (-46373), unnamed (-37357), unnamed (-33933), unnamed (-33906), unnamed (-28956), unnamed (-20939), unnamed (-20932), unnamed (+41489), unnamed (+41503), unnamed (+62994), unnamed (+68007), unnamed (+69882), unnamed (+69928), unnamed (+88938), unnamed (+88955)
ADIRF	unnamed (+552), unnamed (+85089), unnamed (+85098), unnamed (+96602), unnamed (+96629)
ADK	unnamed (+271), unnamed (+274), unnamed (+5808), unnamed (+5846), unnamed (+25333), unnamed (+25333), unnamed (+47452), unnamed (+47502), unnamed (+57169), unnamed (+57205), unnamed (+90450), unnamed (+90454), unnamed (+111602), unnamed (+111763), unnamed (+131147), unnamed (+131167), unnamed (+181285), unnamed (+267228), unnamed (+267265), unnamed (+281864), unnamed (+302105), unnamed (+302126),…
ADM	unnamed (-2088), unnamed (+3066), unnamed (+9743), unnamed (+9744), unnamed (+14923), unnamed (+46834), unnamed (+46852), unnamed (+47441), unnamed (+61828), unnamed (+61848), unnamed (+82434), unnamed (+82472), unnamed (+89591), unnamed (+89654), unnamed (+109318), unnamed (+109355)
ADM2	unnamed (+924)
ADNP	unnamed (-1111), unnamed (+6707), unnamed (+78147), unnamed (+78160), unnamed (+93275), unnamed (+93284), unnamed (+117232), unnamed (+117240)
ADNP2	unnamed (-33707), unnamed (-33685), unnamed (-941), unnamed (+10171), unnamed (+24196), unnamed (+38891), unnamed (+38913), unnamed (+88904), unnamed (+88918), unnamed (+91449), unnamed (+92549), unnamed (+92568), unnamed (+101940), unnamed (+101960)
ADO	unnamed (-425246), unnamed (-425205), unnamed (-345439), unnamed (-345437), unnamed (-312251), unnamed (-312175), unnamed (-306261), unnamed (-306255), unnamed (-297129), unnamed (-249883), unnamed (-249875), unnamed (-240407), unnamed (-240379), unnamed (-205237), unnamed (-138834), unnamed (-70683), unnamed (-64770), unnamed (-64767), unnamed (-48221), unnamed (-48181), unnamed (-44072), unname…
ADORA1	unnamed (-23487), unnamed (-11163), unnamed (-10718), unnamed (-10712), unnamed (-9026), unnamed (+536), unnamed (+1116), unnamed (+7407), unnamed (+9163), unnamed (+13980), unnamed (+17726), unnamed (+17731), unnamed (+20515), unnamed (+20547), unnamed (+26410), unnamed (+26412), unnamed (+31989), unnamed (+32074)
ADORA2A	unnamed (-141993), unnamed (-140176), unnamed (-120540), unnamed (-104939), unnamed (-90297), unnamed (-47812), unnamed (-47768), unnamed (-47135), unnamed (-24746), unnamed (-11340), unnamed (-11329), unnamed (+374), unnamed (+399), unnamed (+2640), unnamed (+55816)
ADORA2B	unnamed (-175603), unnamed (-175570), unnamed (-115990), unnamed (-108315), unnamed (-108035), unnamed (-97201), unnamed (-96890), unnamed (-34853), unnamed (-34840), unnamed (-2436), unnamed (-2434), unnamed (+357), unnamed (+11422), unnamed (+20854), unnamed (+20879), unnamed (+21668), unnamed (+21699)
ADORA3	unnamed (-108743), unnamed (-108727), unnamed (-68585), unnamed (-62000), unnamed (-32394), unnamed (-32389), unnamed (-10370), unnamed (-10360), unnamed (+14408)
ADPGK	unnamed (-244552), unnamed (-244519), unnamed (-238520), unnamed (-238459), unnamed (-237797), unnamed (-237788), unnamed (-87787), unnamed (-75416), unnamed (-75412), unnamed (-17224), unnamed (-268), unnamed (-183)
ADPRH	unnamed (+845)
ADPRHL1	unnamed (-30895), unnamed (-21589), unnamed (-20837), unnamed (-20819), unnamed (-10358), unnamed (-10353), unnamed (-5209), unnamed (-5197), unnamed (+2519), unnamed (+7331), unnamed (+19376), unnamed (+43479), unnamed (+43480), unnamed (+52500), unnamed (+52704), unnamed (+59439), unnamed (+72096), unnamed (+72131)
ADPRHL2	unnamed (-20), unnamed (+5181), unnamed (+5200)
ADRA1A	unnamed (-341170), unnamed (-339698), unnamed (-339614), unnamed (-320468), unnamed (-301950), unnamed (-243338), unnamed (-243317), unnamed (-218419), unnamed (-218411), unnamed (-184344), unnamed (-184338), unnamed (-171014), unnamed (-170997), unnamed (-126006), unnamed (-126002), unnamed (-1970), unnamed (-1958), unnamed (+40699), unnamed (+40707), unnamed (+47374), unnamed (+47382), unnamed …
ADRA1B	unnamed (-444736), unnamed (-444702), unnamed (-116750), unnamed (-80746), unnamed (-80734), unnamed (-80164), unnamed (-51036), unnamed (-16970), unnamed (-8905), unnamed (-8877), unnamed (-355), unnamed (+1650), unnamed (+2214), unnamed (+2238), unnamed (+27767), unnamed (+27775), unnamed (+31192), unnamed (+48921)
ADRA1D	unnamed (-418582), unnamed (-400631), unnamed (-365398), unnamed (-365376), unnamed (-352708), unnamed (-352707), unnamed (-348285), unnamed (-337526), unnamed (-332563), unnamed (-302733), unnamed (-284805), unnamed (-127065), unnamed (-127047), unnamed (-118569), unnamed (-50873), unnamed (-50860), unnamed (+33176), unnamed (+55222), unnamed (+76710), unnamed (+81129), unnamed (+81143), unnamed…
ADRA2A	unnamed (-152767), unnamed (-152722), unnamed (-121470), unnamed (-107721), unnamed (-84365), unnamed (-83859), unnamed (-664), unnamed (+32741), unnamed (+32749), unnamed (+51426), unnamed (+69312), unnamed (+69331), unnamed (+104160), unnamed (+104189), unnamed (+146102), unnamed (+146164), unnamed (+162817), unnamed (+162838), unnamed (+169333), unnamed (+169338), unnamed (+220643), unnamed (+…
ADRA2B	unnamed (-12460), unnamed (-926), unnamed (+12498), unnamed (+21517), unnamed (+25904), unnamed (+25907), unnamed (+44049), unnamed (+44053), unnamed (+52684)
ADRA2C	unnamed (-219450), unnamed (-219445), unnamed (-202850), unnamed (-202819), unnamed (-180852), unnamed (-180705), unnamed (-176258), unnamed (-175646), unnamed (-175595), unnamed (-165946), unnamed (-158538), unnamed (-152095), unnamed (-152057), unnamed (-137089), unnamed (-137061), unnamed (-109231), unnamed (-105756), unnamed (-105739), unnamed (-58127), unnamed (-58125), unnamed (-15355), unn…
ADRB1	unnamed (-153981), unnamed (-153938), unnamed (-149384), unnamed (-149369), unnamed (-64854), unnamed (-20920), unnamed (-20907), unnamed (-11554), unnamed (-11548), unnamed (-10354), unnamed (-938), unnamed (+2931), unnamed (+3865), unnamed (+22994), unnamed (+23034), unnamed (+24716), unnamed (+88831), unnamed (+130160), unnamed (+130162)
ADRB2	unnamed (-140901), unnamed (-129201), unnamed (-129181), unnamed (-96683), unnamed (-87693), unnamed (-9586), unnamed (-9576), unnamed (+134725), unnamed (+147137), unnamed (+149923)
ADRBK1	unnamed (-107982), unnamed (-107965), unnamed (-26378), unnamed (-25602), unnamed (-4909), unnamed (+4170), unnamed (+4202), unnamed (+10440), unnamed (+10451)
ADRBK2	unnamed (-292018), unnamed (-185140), unnamed (-175663), unnamed (-175649), unnamed (-163945), unnamed (-163943), unnamed (-160674), unnamed (-160645), unnamed (-149681), unnamed (-149655), unnamed (-145468), unnamed (-136496), unnamed (-127555), unnamed (-127542), unnamed (-117733), unnamed (-117709), unnamed (-102110), unnamed (-88958), unnamed (-86162), unnamed (-86157), unnamed (-71296), unna…
ADRM1	unnamed (-26415), unnamed (-26413), unnamed (-9583), unnamed (-9545), unnamed (-1019), unnamed (-947), unnamed (+40119), unnamed (+53175), unnamed (+53232), unnamed (+56978), unnamed (+57015)
ADSL	unnamed (-163057), unnamed (-163004), unnamed (-151896), unnamed (-151858), unnamed (-149349), unnamed (-149336), unnamed (-131147), unnamed (-131122), unnamed (-96952), unnamed (-96940), unnamed (-93458), unnamed (-36236), unnamed (-36223), unnamed (-24355), unnamed (-24339), unnamed (-17837), unnamed (-17830), unnamed (-15706), unnamed (-15694)
ADSS	unnamed (-207), unnamed (-150), unnamed (+6249), unnamed (+54822), unnamed (+54851), unnamed (+82127), unnamed (+82142), unnamed (+110375), unnamed (+116354), unnamed (+116423), unnamed (+152545), unnamed (+152567), unnamed (+154326), unnamed (+178145), unnamed (+178980), unnamed (+206712), unnamed (+206758), unnamed (+220476), unnamed (+220480), unnamed (+230165), unnamed (+233751), unnamed (+23…
ADSSL1	unnamed (-34947), unnamed (-34946), unnamed (-26875), unnamed (-26850), unnamed (-281), unnamed (+13849), unnamed (+13854)
ADTRP	unnamed (-225459), unnamed (-225397), unnamed (-194345), unnamed (-139979), unnamed (-139946), unnamed (-129705), unnamed (-129698), unnamed (-100772), unnamed (-99301), unnamed (-99296), unnamed (-34609), unnamed (-3564), unnamed (-3555), unnamed (+47274), unnamed (+68133), unnamed (+68139), unnamed (+70260), unnamed (+70267), unnamed (+85286), unnamed (+85310), unnamed (+90307), unnamed (+90312…
AEBP1	unnamed (+10752), unnamed (+10754)
AEBP2	unnamed (-308604), unnamed (-308590), unnamed (-284905), unnamed (-280459), unnamed (-237059), unnamed (-237055), unnamed (-218586), unnamed (-218577), unnamed (-205378), unnamed (-205368), unnamed (-127542), unnamed (-127519), unnamed (-52212), unnamed (-40584), unnamed (-36521), unnamed (-7417), unnamed (-7402), unnamed (+1037), unnamed (+1098), unnamed (+7646), unnamed (+22746), unnamed (+2277…
AEN	unnamed (-46517), unnamed (-46484), unnamed (-16654), unnamed (-16634)
AES	unnamed (-11061), unnamed (-11055), unnamed (-10230), unnamed (+5638), unnamed (+5655), unnamed (+11697), unnamed (+15881), unnamed (+27209), unnamed (+27235)
AFAP1	unnamed (-204943), unnamed (-204666), unnamed (-183660), unnamed (-183648), unnamed (-165576), unnamed (-151035), unnamed (-151033), unnamed (-142657), unnamed (-142622), unnamed (-112785), unnamed (-112768), unnamed (-110938), unnamed (-110909), unnamed (-104973), unnamed (-104953), unnamed (-99643), unnamed (-79620), unnamed (-79619), unnamed (-70895), unnamed (-70893), unnamed (-70245), unname…
AFAP1L1	unnamed (-127105), unnamed (-127067), unnamed (-112694), unnamed (-112637), unnamed (-110374), unnamed (-110357), unnamed (-96034), unnamed (-96014), unnamed (-6525), unnamed (-6522), unnamed (-4422), unnamed (-4421)
AFAP1L2	unnamed (-249512), unnamed (-230125), unnamed (-230119), unnamed (-229083), unnamed (-158918), unnamed (-158847), unnamed (-146894), unnamed (-146765), unnamed (-121173), unnamed (-121153), unnamed (-112290), unnamed (-112241), unnamed (-92361), unnamed (-85352), unnamed (-85332), unnamed (-31250), unnamed (-31204), unnamed (-18129), unnamed (+3131), unnamed (+3135), unnamed (+7129), unnamed (+71…
AFF1	unnamed (-44075), unnamed (-44039), unnamed (-41695), unnamed (-12475), unnamed (-12468), unnamed (+25098), unnamed (+26746), unnamed (+83020), unnamed (+97067), unnamed (+97182), unnamed (+104030), unnamed (+104032), unnamed (+114655), unnamed (+114658), unnamed (+118296), unnamed (+118298), unnamed (+132724), unnamed (+132752), unnamed (+133623), unnamed (+133636), unnamed (+138909), unnamed (+…
AFF2	unnamed (-501242), unnamed (-450998), unnamed (-429092), unnamed (-429064), unnamed (-416706), unnamed (-54735), unnamed (-54701), unnamed (+1172), unnamed (+4172), unnamed (+4188), unnamed (+16787), unnamed (+16821), unnamed (+20329), unnamed (+20341), unnamed (+22879), unnamed (+22881), unnamed (+31482), unnamed (+40499), unnamed (+40722), unnamed (+75911), unnamed (+75924), unnamed (+78591), u…
AFF3	unnamed (-178346), unnamed (-178338), unnamed (-133112), unnamed (-92328), unnamed (-89006), unnamed (-88965), unnamed (-68580), unnamed (-33768), unnamed (-20793), unnamed (-20740), unnamed (-2842), unnamed (-2830), unnamed (+26999), unnamed (+34121), unnamed (+34160), unnamed (+37566), unnamed (+40314), unnamed (+91001), unnamed (+118591), unnamed (+120552), unnamed (+120575), unnamed (+131084)…
AFF4	unnamed (+14), unnamed (+76228), unnamed (+76280), unnamed (+80146), unnamed (+85607)
AFG3L2	unnamed (-19269), unnamed (+4748), unnamed (+55863), unnamed (+55863)
AFM	unnamed (+112213)
AFMID	unnamed (+9956), unnamed (+9956), unnamed (+21269), unnamed (+21282)
AFTPH	unnamed (-67826), unnamed (-20683), unnamed (-1396), unnamed (+27699), unnamed (+27713), unnamed (+58520), unnamed (+80461), unnamed (+80477), unnamed (+83423), unnamed (+83444), unnamed (+93440), unnamed (+93461), unnamed (+103166), unnamed (+103212), unnamed (+105527)
AGA	unnamed (-904866), unnamed (-904853), unnamed (-873944), unnamed (-873899), unnamed (-864326), unnamed (-864325), unnamed (-508049), unnamed (-492749), unnamed (-486137), unnamed (-392311), unnamed (-392267), unnamed (-381346), unnamed (-350956), unnamed (-223839), unnamed (-223819), unnamed (-186790), unnamed (-182240), unnamed (-134634), unnamed (-134617), unnamed (-106246), unnamed (-106246), …
AGAP1	unnamed (-513508), unnamed (-513346), unnamed (-504557), unnamed (-504527), unnamed (-497165), unnamed (-485261), unnamed (-485209), unnamed (-481999), unnamed (-469102), unnamed (-469100), unnamed (-468602), unnamed (-468585), unnamed (-459261), unnamed (-459245), unnamed (-442895), unnamed (-442877), unnamed (-414542), unnamed (-405233), unnamed (-405184), unnamed (-391148), unnamed (-391136), …
AGAP2	unnamed (+2117), unnamed (+11481), unnamed (+11495), unnamed (+25336), unnamed (+25349)
AGAP3	unnamed (+879), unnamed (+2455), unnamed (+44563), unnamed (+44595), unnamed (+45192), unnamed (+45203), unnamed (+56008), unnamed (+56672), unnamed (+56715), unnamed (+60213), unnamed (+60272)
AGAP5	unnamed (-32820), unnamed (-32816), unnamed (-32141), unnamed (+35149)
AGAP7	unnamed (-9205), unnamed (-2923), unnamed (-2917)
AGBL1	unnamed (-337335), unnamed (-336284), unnamed (-334966), unnamed (-316045), unnamed (-316043), unnamed (-313626), unnamed (-310551), unnamed (-310524), unnamed (-290364), unnamed (-290350), unnamed (-276666), unnamed (-276623), unnamed (-271594), unnamed (-271572), unnamed (-261044), unnamed (-258110), unnamed (-255313), unnamed (-255287), unnamed (-251322), unnamed (-251251), unnamed (-235751), …
AGBL2	unnamed (-16250), unnamed (-16189), unnamed (-120), unnamed (+48158), unnamed (+48162)
AGBL3	unnamed (-169978), unnamed (-169976), unnamed (-133725), unnamed (-133709), unnamed (-130388), unnamed (-130096), unnamed (-119408), unnamed (-119374), unnamed (-111895), unnamed (-111893), unnamed (-106377), unnamed (-106368), unnamed (-98179), unnamed (-95982), unnamed (-95781), unnamed (-94304), unnamed (-94294), unnamed (-86132), unnamed (-86104), unnamed (-42536), unnamed (-20417), unnamed (…
AGBL4	unnamed (-67426), unnamed (-16811), unnamed (-16765), unnamed (+29797), unnamed (+34757), unnamed (+34812), unnamed (+137219), unnamed (+168973), unnamed (+168992), unnamed (+199459), unnamed (+236943), unnamed (+294680), unnamed (+294710), unnamed (+295417), unnamed (+384182), unnamed (+384203), unnamed (+417898), unnamed (+550989), unnamed (+550990), unnamed (+557402), unnamed (+557407), unname…
AGBL5	unnamed (-642), unnamed (-637)
AGFG1	unnamed (-79408), unnamed (-78029), unnamed (-78010), unnamed (-65836), unnamed (-65328), unnamed (-65287), unnamed (-64516), unnamed (-64511), unnamed (-56435), unnamed (-48285), unnamed (-48252), unnamed (-28251), unnamed (-28240), unnamed (-20680), unnamed (-20629), unnamed (-16914), unnamed (-16869), unnamed (-11856), unnamed (-11844), unnamed (-8671), unnamed (-8640), unnamed (+1044), unname…
AGFG2	unnamed (-49239), unnamed (-49231), unnamed (-22954), unnamed (+4793), unnamed (+11455), unnamed (+11474), unnamed (+31087), unnamed (+31135)
AGGF1	unnamed (+22)
AGK	unnamed (-474613), unnamed (-474612), unnamed (-465691), unnamed (-456428), unnamed (-456392), unnamed (-449057), unnamed (-449056), unnamed (-436934), unnamed (-422596), unnamed (-422591), unnamed (-405662), unnamed (-405637), unnamed (-375120), unnamed (-374990), unnamed (-350585), unnamed (-350569), unnamed (-347445), unnamed (-347426), unnamed (-316310), unnamed (-316306), unnamed (-288409), …
AGL	unnamed (-193), unnamed (-172), unnamed (+93200), unnamed (+93214)
AGMAT	unnamed (-13554), unnamed (-13532), unnamed (+10146)
AGMO	unnamed (-86579), unnamed (-67918), unnamed (-40341), unnamed (-698), unnamed (+42), unnamed (+53), unnamed (+5045), unnamed (+34129), unnamed (+45053), unnamed (+45062), unnamed (+53485), unnamed (+53494), unnamed (+71426), unnamed (+71445), unnamed (+90441), unnamed (+209384), unnamed (+209388), unnamed (+251920), unnamed (+251928), unnamed (+256740), unnamed (+256749), unnamed (+314503), unnam…
AGO1	unnamed (-68655), unnamed (-38166), unnamed (-37354), unnamed (-37329)
AGO2	unnamed (-364530), unnamed (-340926), unnamed (-330672), unnamed (-285558), unnamed (-285555), unnamed (-263064), unnamed (-262880), unnamed (-262102), unnamed (-221853), unnamed (-221828), unnamed (-219588), unnamed (-219563), unnamed (-213634), unnamed (-200196), unnamed (-200189), unnamed (-165653), unnamed (-165061), unnamed (-165012), unnamed (-163541), unnamed (-163540), unnamed (-156651), …
AGO3	unnamed (-612), unnamed (+5045), unnamed (+5050), unnamed (+31502), unnamed (+85011)
AGO4	unnamed (-9767), unnamed (+6382), unnamed (+36871), unnamed (+37683), unnamed (+37708)
AGPAT1	unnamed (+231), unnamed (+7333)
AGPAT2	unnamed (-1175), unnamed (+214), unnamed (+7739), unnamed (+7741)
AGPAT3	unnamed (-117782), unnamed (-73227), unnamed (-73211), unnamed (-58698), unnamed (-40140), unnamed (-40115), unnamed (-28451), unnamed (-12266), unnamed (-12250), unnamed (-3286), unnamed (+8466), unnamed (+8551), unnamed (+10921), unnamed (+10942), unnamed (+15614), unnamed (+49909), unnamed (+49912), unnamed (+61812), unnamed (+61841), unnamed (+75481), unnamed (+75547)
AGPAT4	unnamed (-969044), unnamed (-969042), unnamed (-960789), unnamed (-960768), unnamed (-958864), unnamed (-953767), unnamed (-953744), unnamed (-952936), unnamed (-952934), unnamed (-919055), unnamed (-919037), unnamed (-903874), unnamed (-903703), unnamed (-900765), unnamed (-889160), unnamed (-731532), unnamed (-687101), unnamed (-674790), unnamed (-672408), unnamed (-672386), unnamed (-671240), …
AGPAT5	unnamed (-135554), unnamed (-113782), unnamed (-113772), unnamed (-108984), unnamed (-97306), unnamed (-97286), unnamed (-65601), unnamed (-46601), unnamed (-139), unnamed (+300), unnamed (+309), unnamed (+12334), unnamed (+12538), unnamed (+25085), unnamed (+25109), unnamed (+41814), unnamed (+55536), unnamed (+55581), unnamed (+79744), unnamed (+79751), unnamed (+89229), unnamed (+108122), unna…
AGPAT6	unnamed (-34813), unnamed (-34775), unnamed (-10357), unnamed (-10349), unnamed (+8794), unnamed (+8866)
AGPAT9	unnamed (-393), unnamed (+20207), unnamed (+69158), unnamed (+69274), unnamed (+71243), unnamed (+250022), unnamed (+250047), unnamed (+255719), unnamed (+294622), unnamed (+411198), unnamed (+411216), unnamed (+515582), unnamed (+522125), unnamed (+534239), unnamed (+554197), unnamed (+554234), unnamed (+555349), unnamed (+572584), unnamed (+572587), unnamed (+662623), unnamed (+662660), unnamed…
AGPS	unnamed (-109193), unnamed (-109175), unnamed (-96928), unnamed (-60159), unnamed (-60150), unnamed (-54097), unnamed (-44925), unnamed (-44922), unnamed (-23673), unnamed (-23649), unnamed (+130), unnamed (+12514), unnamed (+12516), unnamed (+68566), unnamed (+97256), unnamed (+127881), unnamed (+127912), unnamed (+138029), unnamed (+138043), unnamed (+145817), unnamed (+150999), unnamed (+15132…
AGR2	unnamed (+9234), unnamed (+9248), unnamed (+49819), unnamed (+49853)
AGR3	unnamed (-393051), unnamed (-392722), unnamed (-302155), unnamed (-302111), unnamed (-261380), unnamed (-261349), unnamed (-247361), unnamed (-213191), unnamed (-213174), unnamed (-190069), unnamed (-177264), unnamed (-177259), unnamed (-159624), unnamed (-159600), unnamed (-108272), unnamed (-108222), unnamed (-102553), unnamed (-102544), unnamed (-100923), unnamed (-100893), unnamed (-69706), u…
AGRN	unnamed (-354), unnamed (-267), unnamed (+1182), unnamed (+7091), unnamed (+7122), unnamed (+12512), unnamed (+51135), unnamed (+51181)
AGRP	unnamed (-37489)
AGT	unnamed (-25905), unnamed (-23835), unnamed (-23827), unnamed (-9812), unnamed (+16726), unnamed (+30994), unnamed (+30996), unnamed (+31815), unnamed (+31817)
AGTPBP1	unnamed (-167943), unnamed (-167753), unnamed (-134985), unnamed (-134943), unnamed (-129999), unnamed (-129980), unnamed (-129518), unnamed (-116883), unnamed (-116861), unnamed (-4113), unnamed (-4105), unnamed (+3860), unnamed (+82856), unnamed (+101940), unnamed (+148450), unnamed (+151912), unnamed (+151917), unnamed (+220006), unnamed (+220025), unnamed (+310245), unnamed (+310309), unnamed…
AGTR1	unnamed (-962015), unnamed (-962006), unnamed (-936864), unnamed (-936855), unnamed (-877692), unnamed (-864227), unnamed (-767535), unnamed (-763399), unnamed (-763390), unnamed (-757921), unnamed (-756945), unnamed (-735429), unnamed (-735377), unnamed (-693401), unnamed (-693370), unnamed (-692213), unnamed (-692185), unnamed (-622085), unnamed (-621852), unnamed (-618357), unnamed (-618341), …
AGTR2	unnamed (-468893), unnamed (-441590), unnamed (-441581), unnamed (-437322), unnamed (-437236), unnamed (-424510), unnamed (-416572), unnamed (-218626), unnamed (-218624), unnamed (-216837), unnamed (-212763), unnamed (-212733), unnamed (-175698), unnamed (-175697), unnamed (+112184), unnamed (+112210), unnamed (+115253), unnamed (+115346), unnamed (+119136), unnamed (+146880), unnamed (+146900), …
AGTRAP	unnamed (-35832), unnamed (-35042), unnamed (-35012), unnamed (-34356), unnamed (-34339), unnamed (-20760), unnamed (-16337), unnamed (-16326), unnamed (-4203), unnamed (-4200), unnamed (+15762), unnamed (+31898), unnamed (+31972), unnamed (+45293), unnamed (+45299)
AGXT	unnamed (-31547), unnamed (-31532), unnamed (-21454), unnamed (-21423), unnamed (-17153), unnamed (+9041), unnamed (+12802), unnamed (+43410), unnamed (+43433), unnamed (+45403), unnamed (+45404), unnamed (+49298), unnamed (+49321), unnamed (+58601), unnamed (+58615), unnamed (+66942), unnamed (+66945), unnamed (+85597), unnamed (+85660), unnamed (+87798), unnamed (+87816), unnamed (+93700), unna…
AGXT2	unnamed (-151998), unnamed (-151984), unnamed (-150293), unnamed (-150266), unnamed (-142889), unnamed (-142881), unnamed (-105412), unnamed (-105387), unnamed (-103251), unnamed (-103247), unnamed (-102798), unnamed (-71387), unnamed (-71379), unnamed (-48364), unnamed (-10297), unnamed (+9034), unnamed (+9063), unnamed (+15253), unnamed (+34254), unnamed (+34275), unnamed (+44022), unnamed (+44…
AHCTF1	unnamed (-15955), unnamed (-925), unnamed (-857), unnamed (+15020), unnamed (+23741), unnamed (+23779), unnamed (+94770), unnamed (+94836), unnamed (+131606), unnamed (+131648), unnamed (+148763), unnamed (+148769), unnamed (+169707), unnamed (+169733), unnamed (+184439), unnamed (+204336), unnamed (+204337)
AHCY	unnamed (-31695), unnamed (-31653), unnamed (-19882), unnamed (-19016), unnamed (-9477)
AHCYL1	unnamed (+10173), unnamed (+10175), unnamed (+22908), unnamed (+22936)
AHCYL2	unnamed (-34353), unnamed (-22439), unnamed (-22434), unnamed (-10956), unnamed (-10945), unnamed (-6222), unnamed (+879), unnamed (+902), unnamed (+19357), unnamed (+33758), unnamed (+33786), unnamed (+46841), unnamed (+46854), unnamed (+91099), unnamed (+91104), unnamed (+118276), unnamed (+143287), unnamed (+143291), unnamed (+150438), unnamed (+150452), unnamed (+152538), unnamed (+163542), u…
AHDC1	unnamed (-21620), unnamed (-21590), unnamed (-524), unnamed (+626), unnamed (+36863), unnamed (+42032), unnamed (+67088), unnamed (+67101), unnamed (+76330), unnamed (+76366), unnamed (+81493), unnamed (+81583), unnamed (+82167), unnamed (+82168), unnamed (+98284), unnamed (+98290)
AHI1	unnamed (-313586), unnamed (-304562), unnamed (-304527), unnamed (-299605), unnamed (-299382), unnamed (-287369), unnamed (-287342), unnamed (-255534), unnamed (-255461), unnamed (-250622), unnamed (-240387), unnamed (-240348), unnamed (-187494), unnamed (-170726), unnamed (-170721), unnamed (-144084), unnamed (-144082), unnamed (-135970), unnamed (-135954), unnamed (-122614), unnamed (-119791), …
AHNAK	unnamed (-5767), unnamed (-5292), unnamed (-5247), unnamed (+38119), unnamed (+38144), unnamed (+45164), unnamed (+45175), unnamed (+58459), unnamed (+58471), unnamed (+59042), unnamed (+76015), unnamed (+76090), unnamed (+83630), unnamed (+102374), unnamed (+102392), unnamed (+110434), unnamed (+110443)
AHNAK2	unnamed (-35196), unnamed (-21231), unnamed (-7453)
AHR	unnamed (-384015), unnamed (-376838), unnamed (-346931), unnamed (-346929), unnamed (-315742), unnamed (-315712), unnamed (-314091), unnamed (-314082), unnamed (-308413), unnamed (-308363), unnamed (-257035), unnamed (-257011), unnamed (-239376), unnamed (-239371), unnamed (-226566), unnamed (-203461), unnamed (-203444), unnamed (-169274), unnamed (-155286), unnamed (-155255), unnamed (-114524), …
AHRR	unnamed (+56094), unnamed (+67140), unnamed (+69757), unnamed (+95717), unnamed (+95724), unnamed (+121623), unnamed (+121646), unnamed (+125657)
AHSA2	unnamed (+40751), unnamed (+40785), unnamed (+100347)
AHSG	unnamed (-16206), unnamed (+840), unnamed (+862), unnamed (+4246), unnamed (+4269), unnamed (+4841), unnamed (+4848)
AHSP	unnamed (+46452), unnamed (+111896)
AICDA	unnamed (+56724), unnamed (+63282), unnamed (+63285)
AIDA	unnamed (+68271)
AIF1	unnamed (-3971)
AIF1L	unnamed (-76469), unnamed (-76466), unnamed (-42367), unnamed (-33437), unnamed (-33433), unnamed (-25449), unnamed (-25427), unnamed (-19535), unnamed (-19513), unnamed (-8944), unnamed (-8909), unnamed (-1570), unnamed (+1602), unnamed (+1644), unnamed (+15542), unnamed (+15558), unnamed (+20090)
AIFM1	unnamed (+2226)
AIFM2	unnamed (+14586)
AIFM3	unnamed (-24810)
AIG1	unnamed (-1692), unnamed (-862), unnamed (+107), unnamed (+38880), unnamed (+38899), unnamed (+126674), unnamed (+203705), unnamed (+203717), unnamed (+273469), unnamed (+273470), unnamed (+300993), unnamed (+372997)
AIM1	unnamed (-172214), unnamed (-171967), unnamed (-45484), unnamed (-45477), unnamed (-33875), unnamed (-465), unnamed (+6088), unnamed (+6090), unnamed (+7747), unnamed (+7754), unnamed (+36289), unnamed (+50316), unnamed (+51953), unnamed (+51955), unnamed (+63388), unnamed (+63449), unnamed (+81586), unnamed (+109692)
AIM1L	unnamed (-21046)
AIM2	unnamed (-84631), unnamed (-74066), unnamed (-64921), unnamed (+55021), unnamed (+61220), unnamed (+61252)
AIMP1	unnamed (-391953), unnamed (-381883), unnamed (-381853), unnamed (-345961), unnamed (-345957), unnamed (-281000), unnamed (-279511), unnamed (-279502), unnamed (-270325), unnamed (-270314), unnamed (-130004), unnamed (-129991)
AIMP2	unnamed (+56), unnamed (+71), unnamed (+1914), unnamed (+6792), unnamed (+14464)
AIP	unnamed (+2286), unnamed (+2295)
AIPL1	unnamed (+14657), unnamed (+21990), unnamed (+22027), unnamed (+26714), unnamed (+27830), unnamed (+28091), unnamed (+41674), unnamed (+41684), unnamed (+82032), unnamed (+82069), unnamed (+86061), unnamed (+86061), unnamed (+88719), unnamed (+89840), unnamed (+100675), unnamed (+100679), unnamed (+109958), unnamed (+177659), unnamed (+177662), unnamed (+192918), unnamed (+192970), unnamed (+2117…
AJAP1	unnamed (-571553), unnamed (-571517), unnamed (-258352), unnamed (-258347), unnamed (-257588), unnamed (-257585), unnamed (-159492), unnamed (-159488), unnamed (-128784), unnamed (-128759), unnamed (-70323), unnamed (-33087), unnamed (-33079), unnamed (-856), unnamed (+3443), unnamed (+3448), unnamed (+10077), unnamed (+23390), unnamed (+23393), unnamed (+26203), unnamed (+26214), unnamed (+41567…
AJUBA	unnamed (-26420), unnamed (-18671), unnamed (-15500), unnamed (-15489), unnamed (+4396), unnamed (+4398)
AK1	unnamed (-20788), unnamed (-20759), unnamed (-6973), unnamed (-6950), unnamed (+4182), unnamed (+4199)
AK2	unnamed (-37676), unnamed (-37631), unnamed (-30427), unnamed (-30379), unnamed (-18397), unnamed (+25351), unnamed (+31351), unnamed (+31358), unnamed (+52400), unnamed (+52403), unnamed (+63943), unnamed (+63973)
AK3	unnamed (+131), unnamed (+9952)
AK4	unnamed (-102162), unnamed (-38210), unnamed (-38185), unnamed (-33253), unnamed (+2937), unnamed (+2950), unnamed (+28057), unnamed (+28076), unnamed (+42073), unnamed (+50029), unnamed (+60389), unnamed (+60885), unnamed (+60897), unnamed (+74533), unnamed (+74535), unnamed (+84934), unnamed (+84940), unnamed (+106655), unnamed (+108161), unnamed (+108189)
AK5	unnamed (-33), unnamed (-1), unnamed (+67878), unnamed (+72552), unnamed (+72561), unnamed (+208117), unnamed (+208120), unnamed (+232542), unnamed (+232583), unnamed (+257014), unnamed (+257022), unnamed (+359079), unnamed (+359140), unnamed (+361512), unnamed (+361600), unnamed (+373847)
AK7	unnamed (-6366), unnamed (-767), unnamed (+8520), unnamed (+8553), unnamed (+30426), unnamed (+67939)
AK8	unnamed (+7302), unnamed (+7316), unnamed (+11367), unnamed (+11389), unnamed (+29415), unnamed (+29417), unnamed (+45057), unnamed (+45068), unnamed (+63539), unnamed (+63574), unnamed (+68719), unnamed (+75096), unnamed (+108921), unnamed (+108944), unnamed (+133689), unnamed (+136727), unnamed (+136728), unnamed (+145595), unnamed (+145609)
AK9	unnamed (+5158), unnamed (+5162), unnamed (+12761), unnamed (+32922), unnamed (+32944), unnamed (+35222), unnamed (+35228), unnamed (+75964), unnamed (+154326), unnamed (+160757), unnamed (+165629), unnamed (+165675), unnamed (+189703)
AKAP1	unnamed (-75441), unnamed (-49059), unnamed (-34835), unnamed (-34797), unnamed (+16), unnamed (+91), unnamed (+12807), unnamed (+23651), unnamed (+46004), unnamed (+50771), unnamed (+50804), unnamed (+56017), unnamed (+56059), unnamed (+68040), unnamed (+68054), unnamed (+69816), unnamed (+99317), unnamed (+101595), unnamed (+101601), unnamed (+126557), unnamed (+126620), unnamed (+149184), unna…
AKAP10	unnamed (-86574), unnamed (-86563), unnamed (-57849), unnamed (-57781), unnamed (-15256), unnamed (-15102), unnamed (+36588), unnamed (+36600)
AKAP11	unnamed (-201397), unnamed (-201395), unnamed (-161489), unnamed (-161481), unnamed (-39338), unnamed (-39313), unnamed (-528), unnamed (-495), unnamed (+487), unnamed (+495), unnamed (+40823), unnamed (+40830), unnamed (+82324), unnamed (+82341), unnamed (+169723), unnamed (+205548), unnamed (+270862), unnamed (+270952), unnamed (+290758)
AKAP12	unnamed (-365716), unnamed (-365693), unnamed (-363229), unnamed (-363199), unnamed (-359505), unnamed (-357672), unnamed (-357621), unnamed (-344973), unnamed (-344943), unnamed (-332978), unnamed (-308999), unnamed (-286174), unnamed (-286171), unnamed (-244036), unnamed (-243991), unnamed (-236255), unnamed (-229734), unnamed (-220273), unnamed (-203543), unnamed (-203443), unnamed (-181575), …
AKAP13	unnamed (-376870), unnamed (-342961), unnamed (-288634), unnamed (-288598), unnamed (-230459), unnamed (-230191), unnamed (-215405), unnamed (-203369), unnamed (-203347), unnamed (-190780), unnamed (-133121), unnamed (-133097), unnamed (-92366), unnamed (-92344), unnamed (-90838), unnamed (-90834), unnamed (-64178), unnamed (-56322), unnamed (-56312), unnamed (-50382), unnamed (-50373), unnamed (…
AKAP3	unnamed (+12), unnamed (+33124), unnamed (+33157), unnamed (+45339), unnamed (+45387)
AKAP4	unnamed (+32665), unnamed (+101609), unnamed (+101617), unnamed (+119332), unnamed (+126159), unnamed (+126189), unnamed (+133114), unnamed (+142765), unnamed (+193723), unnamed (+193751), unnamed (+205382), unnamed (+209056), unnamed (+209069), unnamed (+217820), unnamed (+218628), unnamed (+218667), unnamed (+223200), unnamed (+223236), unnamed (+270760), unnamed (+274475)
AKAP5	unnamed (-32938), unnamed (-191), unnamed (-135)
AKAP6	unnamed (-126149), unnamed (-126129), unnamed (-77280), unnamed (-77269), unnamed (-69295), unnamed (-69271), unnamed (-84), unnamed (-72), unnamed (+9923), unnamed (+9974), unnamed (+10544), unnamed (+10557), unnamed (+16310), unnamed (+16322), unnamed (+37741), unnamed (+37826), unnamed (+83135), unnamed (+83263), unnamed (+97710), unnamed (+141217), unnamed (+143440), unnamed (+143453), unname…
AKAP7	unnamed (-51110), unnamed (-51056), unnamed (-50438), unnamed (-50437), unnamed (-25113), unnamed (-9940), unnamed (-9931), unnamed (+12388), unnamed (+12393), unnamed (+47618), unnamed (+47630), unnamed (+62286), unnamed (+77886), unnamed (+77931), unnamed (+96391), unnamed (+96391), unnamed (+114558), unnamed (+114571), unnamed (+116860), unnamed (+116885), unnamed (+119894), unnamed (+119915),…
AKAP8	unnamed (-25368), unnamed (-25358), unnamed (+822), unnamed (+5544), unnamed (+52057), unnamed (+52088), unnamed (+61802), unnamed (+75589), unnamed (+75982), unnamed (+76018), unnamed (+82534), unnamed (+82544), unnamed (+91114), unnamed (+91123)
AKAP8L	unnamed (-13847), unnamed (-2925), unnamed (-2891), unnamed (-388), unnamed (+125), unnamed (+13894), unnamed (+13904)
AKAP9	unnamed (+842), unnamed (+845), unnamed (+8490), unnamed (+8539), unnamed (+83979), unnamed (+169365), unnamed (+169444)
AKIP1	unnamed (+45), unnamed (+526), unnamed (+622), unnamed (+23979), unnamed (+30839), unnamed (+30840)
AKIRIN1	unnamed (-52493), unnamed (-21971), unnamed (-11604), unnamed (-11602)
AKIRIN2	unnamed (-291336), unnamed (-291295), unnamed (-287814), unnamed (-287796), unnamed (-266276), unnamed (-266270), unnamed (-250244), unnamed (-250229), unnamed (-249680), unnamed (-249679), unnamed (-244085), unnamed (-244077), unnamed (-236283), unnamed (-227841), unnamed (-227833), unnamed (-216437), unnamed (-216436), unnamed (-212886), unnamed (-212866), unnamed (-211999), unnamed (-211964), …
AKNA	unnamed (-105345), unnamed (-105338), unnamed (-102990), unnamed (-102990), unnamed (-92155), unnamed (-92143), unnamed (-66415), unnamed (-66404), unnamed (-60576), unnamed (-22697), unnamed (-22656), unnamed (-11164), unnamed (-11162), unnamed (-3836), unnamed (-2700), unnamed (-2673), unnamed (+6355), unnamed (+6910), unnamed (+25111), unnamed (+25124), unnamed (+46561), unnamed (+55057), unna…
AKR1A1	unnamed (-19722), unnamed (-19711), unnamed (-6624), unnamed (-6583)
AKR1B1	unnamed (-55667), unnamed (-15137), unnamed (-15111), unnamed (+733), unnamed (+737), unnamed (+6361), unnamed (+6385), unnamed (+9291), unnamed (+70659)
AKR1B10	unnamed (-53339), unnamed (-53313), unnamed (-12783)
AKR1B15	unnamed (-1678), unnamed (+44894), unnamed (+44932), unnamed (+50435), unnamed (+50455), unnamed (+56013), unnamed (+56041), unnamed (+70633), unnamed (+70644)
AKR1C1	unnamed (-132610), unnamed (-132602), unnamed (-23585), unnamed (-11511), unnamed (+415)
AKR1C2	unnamed (-67448), unnamed (-67354), unnamed (-31230), unnamed (-31221)
AKR1C3	unnamed (-58549), unnamed (-58540), unnamed (-22416), unnamed (-22322), unnamed (+971), unnamed (+971)
AKR1D1	unnamed (-52312), unnamed (-52299), unnamed (+40163), unnamed (+40165), unnamed (+85221), unnamed (+85236), unnamed (+110758), unnamed (+110849), unnamed (+128431), unnamed (+128482), unnamed (+149829), unnamed (+149832), unnamed (+150533), unnamed (+150540), unnamed (+167074), unnamed (+167173), unnamed (+216641), unnamed (+216700), unnamed (+218208), unnamed (+273641), unnamed (+273654), unname…
AKR1E2	unnamed (-973716), unnamed (-973705), unnamed (-952290), unnamed (-950982), unnamed (-950958), unnamed (-914838), unnamed (-890122), unnamed (-890100), unnamed (-880487), unnamed (-880439), unnamed (-876346), unnamed (-871542), unnamed (-871519), unnamed (-812194), unnamed (-812181), unnamed (-801496), unnamed (-797847), unnamed (-797818), unnamed (-778709), unnamed (-778701), unnamed (-749086), …
AKT1	unnamed (+25438)
AKT1S1	unnamed (-41292), unnamed (-41288)
AKT2	unnamed (-47379), unnamed (-47361), unnamed (-332), unnamed (-331), unnamed (+153), unnamed (+18998), unnamed (+40319), unnamed (+43289), unnamed (+43303)
AKT3	unnamed (-194088), unnamed (-187823), unnamed (-187742), unnamed (-171507), unnamed (-168772), unnamed (-168748), unnamed (-161829), unnamed (-161800), unnamed (-161247), unnamed (-161227), unnamed (-127043), unnamed (-112602), unnamed (-110042), unnamed (-110033), unnamed (-81357), unnamed (-81342), unnamed (-67364), unnamed (-52772), unnamed (-52750), unnamed (-13170), unnamed (-1168), unnamed …
AKTIP	unnamed (-163804), unnamed (-163772), unnamed (-161870), unnamed (-161863), unnamed (-126530), unnamed (-126515), unnamed (-73090), unnamed (-62222), unnamed (-62211), unnamed (-46767), unnamed (-46730), unnamed (-480), unnamed (-427), unnamed (+6959)
ALAS1	unnamed (-7608), unnamed (+18922)
ALCAM	unnamed (-999662), unnamed (-954989), unnamed (-938040), unnamed (-929559), unnamed (-929545), unnamed (-928839), unnamed (-928837), unnamed (-819755), unnamed (-819749), unnamed (-782179), unnamed (-782166), unnamed (-766923), unnamed (-766872), unnamed (-750120), unnamed (-750068), unnamed (-655375), unnamed (-631490), unnamed (-631479), unnamed (-603704), unnamed (-579951), unnamed (-541642), …
ALDH16A1	unnamed (-1341), unnamed (-1292)
ALDH18A1	unnamed (-173), unnamed (+2001), unnamed (+2026), unnamed (+2622), unnamed (+2701), unnamed (+16894), unnamed (+16904)
ALDH1A1	unnamed (-179399), unnamed (-179376), unnamed (-153236), unnamed (-34948), unnamed (-34922), unnamed (-27807), unnamed (-27724), unnamed (-1735), unnamed (-1692), unnamed (+21376), unnamed (+21388), unnamed (+21965), unnamed (+22018), unnamed (+41017), unnamed (+41068), unnamed (+80878), unnamed (+80942), unnamed (+93573), unnamed (+93579), unnamed (+96025), unnamed (+96048), unnamed (+124577), u…
ALDH1A2	unnamed (-4606), unnamed (+4436), unnamed (+4470), unnamed (+27602), unnamed (+27603), unnamed (+55157), unnamed (+55165), unnamed (+87955), unnamed (+88028), unnamed (+120637), unnamed (+120652), unnamed (+187653), unnamed (+238302), unnamed (+260186), unnamed (+260223), unnamed (+273668), unnamed (+273676), unnamed (+325073), unnamed (+325077), unnamed (+330302), unnamed (+330314)
ALDH1A3	unnamed (-211626), unnamed (-211625), unnamed (-207265), unnamed (-207253), unnamed (-158309), unnamed (-158239), unnamed (-139072), unnamed (-139054), unnamed (-76692), unnamed (-76683), unnamed (-36406), unnamed (-15341), unnamed (+12444), unnamed (+12478), unnamed (+23281)
ALDH1B1	unnamed (-265805), unnamed (-265796), unnamed (-253681), unnamed (-253646), unnamed (-250046), unnamed (-250007), unnamed (-239290), unnamed (-229652), unnamed (-229645), unnamed (-219944), unnamed (-210468), unnamed (-208576), unnamed (-174123), unnamed (-165500), unnamed (-165499), unnamed (-159238), unnamed (-148529), unnamed (-138275), unnamed (-107895), unnamed (-91109), unnamed (-91033), un…
ALDH1L1	unnamed (-174879), unnamed (-174868), unnamed (-157781), unnamed (-157759), unnamed (-134889), unnamed (-110525), unnamed (-106531), unnamed (-106504), unnamed (-89157), unnamed (-89132), unnamed (-86314), unnamed (-85072), unnamed (-80568), unnamed (-80098), unnamed (-72104), unnamed (-72103), unnamed (-21427), unnamed (-21343), unnamed (+41015), unnamed (+41061), unnamed (+55787), unnamed (+557…
ALDH1L2	unnamed (-7383), unnamed (-112), unnamed (+578), unnamed (+595), unnamed (+1349), unnamed (+31726), unnamed (+47561), unnamed (+65555), unnamed (+65585), unnamed (+68891), unnamed (+68914), unnamed (+92792), unnamed (+92815), unnamed (+98101), unnamed (+101463), unnamed (+120221), unnamed (+120238), unnamed (+126046), unnamed (+127352)
ALDH2	unnamed (-51488), unnamed (-51463), unnamed (-25398), unnamed (-25113), unnamed (-13442), unnamed (+7468), unnamed (+7471), unnamed (+46488), unnamed (+53018), unnamed (+53068)
ALDH3A1	unnamed (-42505), unnamed (-42479), unnamed (-35651), unnamed (-35609), unnamed (-8633), unnamed (-7821), unnamed (-3127), unnamed (-3118), unnamed (+17232), unnamed (+17256), unnamed (+17844), unnamed (+17848)
ALDH3A2	unnamed (-109448), unnamed (-109446), unnamed (-101892), unnamed (-57386), unnamed (-57372), unnamed (-16518), unnamed (-191)
ALDH3B2	unnamed (-291887), unnamed (-291882), unnamed (-284178), unnamed (-284161), unnamed (-210632), unnamed (-171613), unnamed (-151997), unnamed (-151891), unnamed (-119344), unnamed (-118197), unnamed (-118179), unnamed (-94759), unnamed (-58015), unnamed (-57980)
ALDH4A1	unnamed (-52226), unnamed (-52200), unnamed (-42799), unnamed (-42777), unnamed (-38701), unnamed (-38690), unnamed (-36118), unnamed (-36102), unnamed (-25668), unnamed (-21260), unnamed (-21243), unnamed (-10854), unnamed (-10391), unnamed (-4449), unnamed (-4441), unnamed (+2051), unnamed (+2052), unnamed (+2888), unnamed (+2937)
ALDH5A1	unnamed (+27572), unnamed (+48854), unnamed (+51668), unnamed (+51690), unnamed (+80094), unnamed (+80123), unnamed (+89089), unnamed (+89099), unnamed (+136023), unnamed (+137913)
ALDH7A1	unnamed (-14), unnamed (-13), unnamed (+63673), unnamed (+63685), unnamed (+79068), unnamed (+79086), unnamed (+105047), unnamed (+112123), unnamed (+112126), unnamed (+140713), unnamed (+140716), unnamed (+141192), unnamed (+172176), unnamed (+172196), unnamed (+180264), unnamed (+229755), unnamed (+229768)
ALDH8A1	unnamed (-88477), unnamed (-88450), unnamed (-29441), unnamed (+14946), unnamed (+14947), unnamed (+28001), unnamed (+28028), unnamed (+52953), unnamed (+52964), unnamed (+70000), unnamed (+96569), unnamed (+96610), unnamed (+119067), unnamed (+119090), unnamed (+127013), unnamed (+143339), unnamed (+143365), unnamed (+175814), unnamed (+175820), unnamed (+208681), unnamed (+208741), unnamed (+22…
ALDH9A1	unnamed (-60735), unnamed (-25260), unnamed (-25217), unnamed (-19309), unnamed (+2037)
ALDOB	unnamed (-51396), unnamed (-27408), unnamed (-13350), unnamed (-7827), unnamed (-7814)
ALDOC	unnamed (-110), unnamed (-98)
ALG1	unnamed (+20565), unnamed (+20565)
ALG10	unnamed (-440529), unnamed (-440528), unnamed (-415886), unnamed (-178436), unnamed (+76254), unnamed (+76259), unnamed (+136432), unnamed (+136493), unnamed (+165245), unnamed (+165532)
ALG10B	unnamed (-789856), unnamed (-749359), unnamed (-582406), unnamed (-582398), unnamed (-555651), unnamed (-259287), unnamed (-98396), unnamed (-98376), unnamed (-85), unnamed (-54), unnamed (+53951), unnamed (+53955), unnamed (+58333), unnamed (+58373), unnamed (+137071), unnamed (+148719), unnamed (+153405), unnamed (+153415), unnamed (+186046), unnamed (+186051), unnamed (+308993), unnamed (+3090…
ALG12	unnamed (+17169), unnamed (+29144), unnamed (+29158)
ALG13	unnamed (-246352), unnamed (-246033), unnamed (-235538), unnamed (-224822), unnamed (-194724), unnamed (-191055), unnamed (-190311), unnamed (-177603), unnamed (-177561), unnamed (-161899), unnamed (-161861), unnamed (-160089), unnamed (-160059), unnamed (-141845), unnamed (-141834), unnamed (-126173), unnamed (-126118), unnamed (-46051), unnamed (-45826), unnamed (+440), unnamed (+150415), unnam…
ALG14	unnamed (+15389), unnamed (+24606), unnamed (+29371), unnamed (+31243), unnamed (+38974), unnamed (+38988), unnamed (+50617), unnamed (+50663), unnamed (+58781), unnamed (+58792), unnamed (+70075), unnamed (+70079), unnamed (+86519), unnamed (+86532), unnamed (+110788), unnamed (+110793)
ALG1L	unnamed (+8115), unnamed (+8124), unnamed (+50828), unnamed (+50829), unnamed (+100888), unnamed (+170530), unnamed (+181249), unnamed (+181282), unnamed (+253399), unnamed (+253425), unnamed (+267912), unnamed (+267923), unnamed (+268803), unnamed (+293705), unnamed (+293748), unnamed (+314710), unnamed (+323215)
ALG2	unnamed (-1072), unnamed (+20171), unnamed (+20271), unnamed (+24611), unnamed (+37328), unnamed (+37372), unnamed (+47922), unnamed (+47952), unnamed (+51727), unnamed (+51738), unnamed (+62244), unnamed (+73977), unnamed (+73985), unnamed (+86391), unnamed (+89646), unnamed (+89654), unnamed (+92915), unnamed (+106848), unnamed (+106874)
ALG3	unnamed (-307), unnamed (+16345), unnamed (+42620)
ALG5	unnamed (-57), unnamed (-19), unnamed (+18064), unnamed (+18071), unnamed (+53911), unnamed (+71387), unnamed (+71415)
ALG6	unnamed (-26612), unnamed (-26537), unnamed (+28645), unnamed (+33532), unnamed (+33543), unnamed (+47326), unnamed (+47328), unnamed (+67539)
ALG8	unnamed (-7092), unnamed (-7073), unnamed (+27007), unnamed (+30368)
ALG9	unnamed (+37105), unnamed (+37166), unnamed (+93359)
ALK	unnamed (-214130), unnamed (-125648), unnamed (-125617), unnamed (-104840), unnamed (-104813), unnamed (-23626), unnamed (-23), unnamed (+70264), unnamed (+70305), unnamed (+79962), unnamed (+103592), unnamed (+146416), unnamed (+153714), unnamed (+153741), unnamed (+165085), unnamed (+165091), unnamed (+171522), unnamed (+171538), unnamed (+178651), unnamed (+178678), unnamed (+197241), unnamed …
ALKBH1	unnamed (+46885), unnamed (+46920)
ALKBH3	unnamed (-144008), unnamed (-144008), unnamed (-113775), unnamed (-92225), unnamed (-92205), unnamed (-73719), unnamed (-73671), unnamed (-69735), unnamed (-46895), unnamed (-15728), unnamed (-15694), unnamed (-11747), unnamed (-127), unnamed (+24333), unnamed (+24357), unnamed (+25017), unnamed (+25041), unnamed (+35877), unnamed (+35890), unnamed (+42819), unnamed (+42827), unnamed (+50981), un…
ALKBH4	unnamed (+23070), unnamed (+23112)
ALKBH5	unnamed (-73963), unnamed (-73962), unnamed (-68221), unnamed (+1443)
ALKBH8	unnamed (+119), unnamed (+120), unnamed (+15252)
ALLC	unnamed (-51160), unnamed (-22340), unnamed (-6180), unnamed (-5944), unnamed (-593), unnamed (-592), unnamed (+6162), unnamed (+25795), unnamed (+25802)
ALMS1	unnamed (-61239), unnamed (-61237), unnamed (-25290), unnamed (+32797), unnamed (+32797), unnamed (+61261), unnamed (+61282), unnamed (+175099), unnamed (+202913), unnamed (+229365)
ALOX12	unnamed (-153023), unnamed (-153016), unnamed (-117835), unnamed (-116587), unnamed (-116580), unnamed (-102850), unnamed (-92452), unnamed (-92422), unnamed (-57282), unnamed (-56079), unnamed (-19068), unnamed (-6161)
ALOX12B	unnamed (+27364), unnamed (+27376), unnamed (+29971), unnamed (+46762), unnamed (+46772)
ALOX15	unnamed (-1657), unnamed (-1655), unnamed (+14016), unnamed (+37857), unnamed (+37872), unnamed (+43032)
ALOX15B	unnamed (-25584), unnamed (-25562), unnamed (-2199), unnamed (+1914), unnamed (+1924), unnamed (+18715), unnamed (+21310), unnamed (+21322)
ALOX5	unnamed (-45331), unnamed (-44451), unnamed (-44394), unnamed (+46561), unnamed (+46589), unnamed (+53144), unnamed (+71449), unnamed (+71511), unnamed (+96646), unnamed (+96907), unnamed (+109041), unnamed (+109056), unnamed (+140249), unnamed (+140252), unnamed (+192356)
ALOX5AP	unnamed (-82591), unnamed (-61645), unnamed (-61624), unnamed (-44679), unnamed (-37280), unnamed (-32453), unnamed (-4664), unnamed (-4662), unnamed (+2698), unnamed (+20756), unnamed (+37601), unnamed (+37608), unnamed (+56182), unnamed (+56207), unnamed (+56668), unnamed (+63392), unnamed (+63420), unnamed (+69154), unnamed (+69164), unnamed (+70318), unnamed (+70326), unnamed (+97565), unname…
ALOXE3	unnamed (-1442), unnamed (-668), unnamed (-652)
ALPI	unnamed (+17295), unnamed (+17328)
ALPK1	unnamed (+42784), unnamed (+42795), unnamed (+43942), unnamed (+43946), unnamed (+46543), unnamed (+46547), unnamed (+51361), unnamed (+51395), unnamed (+106310), unnamed (+106317), unnamed (+155883), unnamed (+156039)
ALPK2	unnamed (-11047), unnamed (-11030), unnamed (+9592), unnamed (+9606), unnamed (+25285), unnamed (+25320), unnamed (+32367), unnamed (+50377), unnamed (+50394), unnamed (+58150), unnamed (+58155), unnamed (+114853), unnamed (+114864), unnamed (+116617), unnamed (+116630), unnamed (+127564), unnamed (+127575), unnamed (+135041), unnamed (+135058), unnamed (+152191), unnamed (+152196), unnamed (+170…
ALPK3	unnamed (+6139), unnamed (+6186)
ALPL	unnamed (-34384), unnamed (-18277), unnamed (+15802), unnamed (+15812), unnamed (+42340), unnamed (+43627), unnamed (+43644), unnamed (+58081), unnamed (+111320), unnamed (+115796), unnamed (+115802), unnamed (+136371), unnamed (+136381)
ALPP	unnamed (-364723), unnamed (-364708), unnamed (-325970), unnamed (-325939), unnamed (-319865), unnamed (-319822), unnamed (-314010), unnamed (-301569), unnamed (-293258), unnamed (-293242), unnamed (-287377), unnamed (-287370), unnamed (-275205), unnamed (-96026), unnamed (-68208), unnamed (-68196), unnamed (-62851), unnamed (-62848), unnamed (-8431), unnamed (-8422)
ALS2	unnamed (-7327), unnamed (-7321), unnamed (+71256), unnamed (+71257)
ALS2CL	unnamed (+30328), unnamed (+30349), unnamed (+64804), unnamed (+64821), unnamed (+81153), unnamed (+81168)
ALS2CR11	unnamed (+21664), unnamed (+128569), unnamed (+128600)
ALS2CR12	unnamed (-75913), unnamed (-75889), unnamed (-75115), unnamed (-67160), unnamed (-65010), unnamed (-64804), unnamed (-49248), unnamed (-49189), unnamed (+50101)
ALX1	unnamed (-225682), unnamed (-214120), unnamed (-214089), unnamed (-206285), unnamed (-54384), unnamed (-54384), unnamed (-53757), unnamed (-35414), unnamed (0), unnamed (+718), unnamed (+29179), unnamed (+29185), unnamed (+31824), unnamed (+31842), unnamed (+133452), unnamed (+133463), unnamed (+141018), unnamed (+161177), unnamed (+165811), unnamed (+174212), unnamed (+185235), unnamed (+185261)…
ALX3	unnamed (-13999)
ALX4	unnamed (-206983), unnamed (-133897), unnamed (-133839), unnamed (-111343), unnamed (-93862), unnamed (-93846), unnamed (-88361), unnamed (-88321), unnamed (-17812), unnamed (-17780), unnamed (-13354), unnamed (-6559), unnamed (+74165), unnamed (+74208), unnamed (+83436), unnamed (+83444), unnamed (+92860), unnamed (+92884), unnamed (+102866), unnamed (+102882), unnamed (+116508), unnamed (+13076…
AMACR	unnamed (-4967)
AMBN	unnamed (+21379)
AMBP	unnamed (-4262), unnamed (-4260), unnamed (+40209), unnamed (+40254), unnamed (+43776), unnamed (+43784), unnamed (+73967), unnamed (+73978), unnamed (+74481), unnamed (+74491), unnamed (+84148), unnamed (+84180), unnamed (+85677), unnamed (+85697), unnamed (+158931), unnamed (+159525), unnamed (+164848), unnamed (+177020), unnamed (+177026), unnamed (+182727)
AMBRA1	unnamed (+30471), unnamed (+30493), unnamed (+53139), unnamed (+53173), unnamed (+53653), unnamed (+53699), unnamed (+77267), unnamed (+77273), unnamed (+92315), unnamed (+93010), unnamed (+93056), unnamed (+98628), unnamed (+98643), unnamed (+105138), unnamed (+151114)
AMD1	unnamed (+1733), unnamed (+8750), unnamed (+8771)
AMDHD1	unnamed (-4573), unnamed (+8096), unnamed (+9884)
AMDHD2	unnamed (-175)
AMELX	unnamed (-157387), unnamed (-157365), unnamed (-149116), unnamed (-149087), unnamed (-141104), unnamed (-112638), unnamed (-112637), unnamed (-102052), unnamed (-102048), unnamed (-100093), unnamed (-100045), unnamed (-84975), unnamed (-82311), unnamed (-27505), unnamed (-27379), unnamed (+38411), unnamed (+43048), unnamed (+48292), unnamed (+48294), unnamed (+52911), unnamed (+52918), unnamed (+…
AMER1	unnamed (-172), unnamed (+895), unnamed (+896), unnamed (+16583), unnamed (+23489), unnamed (+108821), unnamed (+135350), unnamed (+135409), unnamed (+175604), unnamed (+175605), unnamed (+206077), unnamed (+206086), unnamed (+245558), unnamed (+357164), unnamed (+357212), unnamed (+420391), unnamed (+421284), unnamed (+421296), unnamed (+443947)
AMER2	unnamed (-68859), unnamed (-45417), unnamed (-45379), unnamed (-27142), unnamed (-20816), unnamed (-20780), unnamed (-18663), unnamed (-18265), unnamed (-8601), unnamed (-8568), unnamed (-7741), unnamed (-7738), unnamed (+1228), unnamed (+5822), unnamed (+18317), unnamed (+18322), unnamed (+28370), unnamed (+28407), unnamed (+34566), unnamed (+34623), unnamed (+36339), unnamed (+39891), unnamed (…
AMER3	unnamed (-11499), unnamed (+3850), unnamed (+42001), unnamed (+42003), unnamed (+55528), unnamed (+55538), unnamed (+68275), unnamed (+68300), unnamed (+69536), unnamed (+69551), unnamed (+108632), unnamed (+113761), unnamed (+113784), unnamed (+117788), unnamed (+122144), unnamed (+122171)
AMFR	unnamed (+10223), unnamed (+62275), unnamed (+68939), unnamed (+68958), unnamed (+107116), unnamed (+123817), unnamed (+129121), unnamed (+129131), unnamed (+166595), unnamed (+168034), unnamed (+213653), unnamed (+227692), unnamed (+227709), unnamed (+229642), unnamed (+229652), unnamed (+230183)
AMHR2	unnamed (-32981), unnamed (-32976), unnamed (-32038)
AMICA1	unnamed (+29731), unnamed (+29748)
AMIGO1	unnamed (-20858), unnamed (-20856), unnamed (+11066), unnamed (+11080)
AMIGO2	unnamed (-572000), unnamed (-571975), unnamed (-496546), unnamed (-490583), unnamed (-476917), unnamed (-471826), unnamed (-471812), unnamed (-421621), unnamed (-313469), unnamed (-313427), unnamed (-305477), unnamed (-273567), unnamed (-273522), unnamed (-216992), unnamed (-216973), unnamed (-214131), unnamed (-193153), unnamed (-193117), unnamed (-167726), unnamed (-167692), unnamed (-158173), …
AMIGO3	unnamed (+4100), unnamed (+4111)
AMMECR1	unnamed (-472877), unnamed (-472846), unnamed (-432601), unnamed (-426102), unnamed (-426092), unnamed (-414376), unnamed (-414356), unnamed (-405752), unnamed (-405722), unnamed (-347482), unnamed (-347474), unnamed (-260141), unnamed (-260136), unnamed (-255020), unnamed (-250382), unnamed (-250348), unnamed (-211596), unnamed (-191054), unnamed (-191052), unnamed (-127433), unnamed (-120626), …
AMN	unnamed (-143769), unnamed (-143762), unnamed (-143214), unnamed (-143184), unnamed (-103203), unnamed (-103174), unnamed (-93361), unnamed (-93342), unnamed (-81659), unnamed (-81657), unnamed (-73346), unnamed (-73325), unnamed (-72759), unnamed (-72757), unnamed (+7547), unnamed (+7551), unnamed (+27346), unnamed (+27350), unnamed (+28516), unnamed (+33185), unnamed (+44816), unnamed (+44845),…
AMOT	unnamed (-955642), unnamed (-936199), unnamed (-936178), unnamed (-722139), unnamed (-722126), unnamed (-692062), unnamed (-692038), unnamed (-589073), unnamed (-313951), unnamed (-313835), unnamed (-275748), unnamed (-90647), unnamed (-90641), unnamed (-65929), unnamed (-65922), unnamed (-52994), unnamed (-26107), unnamed (-21562), unnamed (-21560), unnamed (-15251), unnamed (-15250), unnamed (-…
AMOTL1	unnamed (-173074), unnamed (-173049), unnamed (-165382), unnamed (-164935), unnamed (-129077), unnamed (-129077), unnamed (-94555), unnamed (-37020), unnamed (-36989), unnamed (-127), unnamed (+424), unnamed (+499), unnamed (+13758), unnamed (+22718), unnamed (+22726), unnamed (+26070), unnamed (+26112), unnamed (+34402), unnamed (+34420), unnamed (+37238), unnamed (+37240), unnamed (+56876), unn…
AMOTL2	unnamed (-89652), unnamed (-89616), unnamed (-75560), unnamed (-75554), unnamed (-71185), unnamed (-48723), unnamed (-48720), unnamed (-32198), unnamed (-32180), unnamed (-23638), unnamed (-23616), unnamed (-392), unnamed (+789), unnamed (+7304), unnamed (+7305), unnamed (+15218), unnamed (+15221), unnamed (+16383), unnamed (+73800), unnamed (+73834), unnamed (+88579), unnamed (+88782), unnamed (…
AMPD2	unnamed (+353), unnamed (+12178), unnamed (+12188), unnamed (+24154), unnamed (+24185)
AMPD3	unnamed (-142531), unnamed (-135854), unnamed (-135853), unnamed (-130674), unnamed (-98763), unnamed (-98745), unnamed (-98156), unnamed (-83769), unnamed (-83749), unnamed (-63163), unnamed (-63125), unnamed (-56006), unnamed (-55943), unnamed (-36279), unnamed (-36242), unnamed (+5611)
AMPH	unnamed (-249230), unnamed (-249184), unnamed (-231249), unnamed (-231246), unnamed (-217807), unnamed (-176175), unnamed (-176139), unnamed (-165203), unnamed (-144670), unnamed (-125873), unnamed (-104927), unnamed (-104901), unnamed (-77118), unnamed (-44101), unnamed (-29117), unnamed (-98), unnamed (-76), unnamed (+20590), unnamed (+48685), unnamed (+48740), unnamed (+57193), unnamed (+57230…
AMY1C	unnamed (+77048), unnamed (+167491), unnamed (+167506), unnamed (+192431), unnamed (+272604), unnamed (+272629), unnamed (+280640), unnamed (+280643), unnamed (+379738), unnamed (+445965), unnamed (+514739), unnamed (+545317), unnamed (+545350), unnamed (+595072), unnamed (+595116), unnamed (+603382), unnamed (+603411), unnamed (+656610), unnamed (+767087), unnamed (+849397), unnamed (+849410), u…
AMZ1	unnamed (-37860), unnamed (-37825), unnamed (-8378), unnamed (-365), unnamed (-287), unnamed (+2590), unnamed (+2610), unnamed (+3551), unnamed (+3569), unnamed (+9594), unnamed (+9605), unnamed (+19883), unnamed (+22968), unnamed (+23041), unnamed (+38115), unnamed (+39567), unnamed (+41548), unnamed (+41565), unnamed (+50664), unnamed (+50666), unnamed (+53856), unnamed (+56633), unnamed (+7849…
AMZ2	unnamed (-173027), unnamed (-157562), unnamed (-157507), unnamed (-119556), unnamed (-119502), unnamed (-65448), unnamed (-46575), unnamed (-46553), unnamed (-40829), unnamed (-40809)
ANAPC1	unnamed (+514), unnamed (+44598), unnamed (+44619), unnamed (+164904), unnamed (+164918), unnamed (+178734), unnamed (+178777), unnamed (+189807), unnamed (+230190), unnamed (+230233), unnamed (+259979), unnamed (+349706), unnamed (+349750), unnamed (+361957), unnamed (+369634), unnamed (+369637), unnamed (+372159), unnamed (+372160), unnamed (+430068), unnamed (+430085), unnamed (+468069), unnam…
ANAPC10	unnamed (-78542), unnamed (-34592), unnamed (-9166), unnamed (+57), unnamed (+71)
ANAPC13	unnamed (-82), unnamed (-77), unnamed (+21777), unnamed (+21813), unnamed (+35869), unnamed (+35875), unnamed (+40244), unnamed (+62706), unnamed (+62709), unnamed (+79231), unnamed (+79249), unnamed (+87791), unnamed (+87813)
ANAPC16	unnamed (-110071), unnamed (-90969), unnamed (-90945), unnamed (-69118), unnamed (-69103), unnamed (-57613), unnamed (-57599), unnamed (-29196)
ANAPC2	unnamed (0)
ANAPC4	unnamed (-34606), unnamed (-34602), unnamed (+28412), unnamed (+60925), unnamed (+60935), unnamed (+107270), unnamed (+115403), unnamed (+115435), unnamed (+123837), unnamed (+123845), unnamed (+132661), unnamed (+147668), unnamed (+147697), unnamed (+158347), unnamed (+158359), unnamed (+189988), unnamed (+211217), unnamed (+215637), unnamed (+215674), unnamed (+248095)
ANAPC5	unnamed (-39), unnamed (-21), unnamed (+24877), unnamed (+24885)
ANAPC7	unnamed (-27884), unnamed (-27841), unnamed (-21232), unnamed (-18908), unnamed (+79), unnamed (+25192), unnamed (+25204), unnamed (+45240), unnamed (+45265), unnamed (+86772), unnamed (+86782)
ANG	unnamed (-1112), unnamed (-1020), unnamed (-8), unnamed (+39865), unnamed (+39867)
ANGEL1	unnamed (-211353), unnamed (-194446), unnamed (-194439), unnamed (-187444), unnamed (-172175), unnamed (-172170), unnamed (-158939), unnamed (-158911), unnamed (-143628), unnamed (-143610), unnamed (-138521), unnamed (-134429), unnamed (-134414), unnamed (-124509), unnamed (-124441), unnamed (-113998), unnamed (-113982), unnamed (-107205), unnamed (-107197), unnamed (-105989), unnamed (-105986), …
ANGEL2	unnamed (+25939), unnamed (+41046), unnamed (+51215), unnamed (+51224)
ANGPT1	unnamed (-582653), unnamed (-578234), unnamed (-529257), unnamed (-525384), unnamed (-525377), unnamed (-513852), unnamed (-477928), unnamed (-477928), unnamed (-432975), unnamed (-350469), unnamed (-331819), unnamed (-331787), unnamed (-305739), unnamed (-305718), unnamed (-281907), unnamed (-281887), unnamed (-275994), unnamed (-275264), unnamed (-256313), unnamed (-256296), unnamed (-252810), …
ANGPT2	unnamed (-98347), unnamed (-79347), unnamed (-47662), unnamed (-47642), unnamed (-35964), unnamed (-31176), unnamed (-31166), unnamed (-9394), unnamed (-2414), unnamed (-2410), unnamed (+1149), unnamed (+1208), unnamed (+78794), unnamed (+78814), unnamed (+99117), unnamed (+99121), unnamed (+133361), unnamed (+133366)
ANGPT4	unnamed (-17429), unnamed (+9549), unnamed (+33011), unnamed (+33042), unnamed (+67825), unnamed (+67875), unnamed (+71594), unnamed (+71678)
ANGPTL1	unnamed (-146371), unnamed (-146362), unnamed (-134644), unnamed (-134627), unnamed (-77691), unnamed (-77656), unnamed (-10990), unnamed (+9), unnamed (+17), unnamed (+117545), unnamed (+131157)
ANGPTL2	unnamed (-127235), unnamed (-127224), unnamed (-99113), unnamed (-68577), unnamed (-63313), unnamed (-63312), unnamed (-55843), unnamed (-55825), unnamed (-46672), unnamed (-46654), unnamed (-42391), unnamed (-42368), unnamed (-40299), unnamed (-40281), unnamed (-36764), unnamed (-36719), unnamed (-31811), unnamed (-31801), unnamed (-22289), unnamed (-11216), unnamed (-11214), unnamed (-8531), un…
ANGPTL3	unnamed (-139132), unnamed (-24255), unnamed (-24243), unnamed (-22888), unnamed (-22866), unnamed (-20810), unnamed (+85222), unnamed (+85266)
ANGPTL4	unnamed (-28858), unnamed (-2120), unnamed (+3291), unnamed (+3292)
ANGPTL5	unnamed (-33457), unnamed (-33446)
ANGPTL6	unnamed (+3693), unnamed (+3704)
ANGPTL7	unnamed (-79803), unnamed (-79800), unnamed (-54566), unnamed (-38878), unnamed (-31324), unnamed (-31288), unnamed (-14843), unnamed (-14839), unnamed (-13985), unnamed (-13972), unnamed (-8638), unnamed (-8633), unnamed (-1152), unnamed (-1152), unnamed (+9159), unnamed (+9201), unnamed (+10189), unnamed (+10206), unnamed (+25785), unnamed (+25805), unnamed (+52596), unnamed (+52606)
ANK1	unnamed (-142344), unnamed (-142291), unnamed (-119281), unnamed (-117165), unnamed (-117113), unnamed (-108942), unnamed (-108939), unnamed (-98668), unnamed (-85878), unnamed (-85852), unnamed (-62602), unnamed (-62580), unnamed (-20141), unnamed (+17165), unnamed (+50978), unnamed (+63277), unnamed (+63290), unnamed (+104692), unnamed (+104701), unnamed (+109803), unnamed (+110060), unnamed (+…
ANK2	unnamed (-231530), unnamed (-231530), unnamed (-160970), unnamed (-160911), unnamed (-153650), unnamed (-153633), unnamed (-147349), unnamed (-147339), unnamed (-139229), unnamed (-139226), unnamed (-129440), unnamed (-42340), unnamed (-40704), unnamed (-40700), unnamed (-37232), unnamed (-28563), unnamed (-28525), unnamed (-24082), unnamed (+28097), unnamed (+28119), unnamed (+81996), unnamed (+…
ANK3	unnamed (-275745), unnamed (-275715), unnamed (-274341), unnamed (-260418), unnamed (-221147), unnamed (-221137), unnamed (-215912), unnamed (-215884), unnamed (-183287), unnamed (-183260), unnamed (-136855), unnamed (-136114), unnamed (-136107), unnamed (-132566), unnamed (-132553), unnamed (-91606), unnamed (-91566), unnamed (-70165), unnamed (-70140), unnamed (-44850), unnamed (-9732), unnamed…
ANKAR	unnamed (+10091), unnamed (+10117), unnamed (+79374), unnamed (+79395)
ANKDD1A	unnamed (-57150), unnamed (-54927), unnamed (-54835), unnamed (-47607), unnamed (-47573), unnamed (-45467), unnamed (-45445), unnamed (+5878), unnamed (+5893), unnamed (+28307), unnamed (+75602), unnamed (+75608)
ANKDD1B	unnamed (-66140), unnamed (-66120), unnamed (-56713), unnamed (-56699), unnamed (-7769), unnamed (-7718), unnamed (+45014), unnamed (+45053), unnamed (+52304), unnamed (+52334), unnamed (+57587), unnamed (+57592), unnamed (+94741)
ANKEF1	unnamed (-163482), unnamed (-163466), unnamed (-131584), unnamed (-131568), unnamed (-121931), unnamed (-116463), unnamed (-89431), unnamed (-89393), unnamed (-56419), unnamed (-56419), unnamed (-20659), unnamed (+12732), unnamed (+12751), unnamed (+24663), unnamed (+25329), unnamed (+26904), unnamed (+26932), unnamed (+70165), unnamed (+70178), unnamed (+76982), unnamed (+137371), unnamed (+1373…
ANKFY1	unnamed (-101416), unnamed (-101397), unnamed (-87521), unnamed (-87495), unnamed (-77303), unnamed (-46737), unnamed (-46700), unnamed (-37274), unnamed (-37274), unnamed (+11064), unnamed (+11072), unnamed (+33542), unnamed (+33571), unnamed (+53907), unnamed (+53915), unnamed (+68414), unnamed (+73304), unnamed (+73310), unnamed (+92873), unnamed (+101885), unnamed (+101903)
ANKH	unnamed (-495395), unnamed (-493479), unnamed (-482458), unnamed (-482406), unnamed (-449258), unnamed (-449247), unnamed (-414389), unnamed (-414377), unnamed (-411552), unnamed (-396400), unnamed (-396378), unnamed (-388748), unnamed (-388746), unnamed (-288677), unnamed (-288639), unnamed (-288062), unnamed (-288061), unnamed (-253271), unnamed (-221230), unnamed (-221204), unnamed (-198047), …
ANKHD1-EIF4EBP3	unnamed (+79988)
ANKIB1	unnamed (-1174), unnamed (-250), unnamed (+5156), unnamed (+33547), unnamed (+72555), unnamed (+72581), unnamed (+112278), unnamed (+112311), unnamed (+192129)
ANKK1	unnamed (-71191), unnamed (-71184), unnamed (-60027), unnamed (-60017), unnamed (-3122), unnamed (+1652), unnamed (+1694), unnamed (+14129), unnamed (+14131), unnamed (+32035), unnamed (+32060), unnamed (+53324), unnamed (+53348), unnamed (+55287), unnamed (+69510), unnamed (+69517)
ANKLE1	unnamed (+1118)
ANKLE2	unnamed (-13110), unnamed (-13092), unnamed (-205), unnamed (+36974), unnamed (+36988)
ANKMY1	unnamed (-3352), unnamed (-3350), unnamed (+106712), unnamed (+106714)
ANKMY2	unnamed (-1988), unnamed (-1982), unnamed (+80), unnamed (+57828), unnamed (+154516), unnamed (+173658), unnamed (+173674)
ANKRA2	unnamed (+304), unnamed (+20495), unnamed (+50355)
ANKRD1	unnamed (-202204), unnamed (-202204), unnamed (-196300), unnamed (-156623), unnamed (-130739), unnamed (-130714), unnamed (-125829), unnamed (-125699), unnamed (-113659), unnamed (-113618), unnamed (-111542), unnamed (-103311), unnamed (-103303), unnamed (-102830), unnamed (-102319), unnamed (-102305), unnamed (-96108), unnamed (-85266), unnamed (-85207), unnamed (-49994), unnamed (-49988), unnam…
ANKRD10	unnamed (-151637), unnamed (-151613), unnamed (-148700), unnamed (-148675), unnamed (-130246), unnamed (-130202), unnamed (-129811), unnamed (-112661), unnamed (-112639), unnamed (-91244), unnamed (-91228), unnamed (-69436), unnamed (-69420), unnamed (-10074), unnamed (-1465), unnamed (-1452), unnamed (-279), unnamed (+26887), unnamed (+28650), unnamed (+28656), unnamed (+45081), unnamed (+95502)…
ANKRD11	unnamed (+1296), unnamed (+1338), unnamed (+25037), unnamed (+25042), unnamed (+36928), unnamed (+43704), unnamed (+44338), unnamed (+48150), unnamed (+57290), unnamed (+57307), unnamed (+63724), unnamed (+63727), unnamed (+79639), unnamed (+79649), unnamed (+95189), unnamed (+95201), unnamed (+96777), unnamed (+115261), unnamed (+115949), unnamed (+121049), unnamed (+122834), unnamed (+123611), …
ANKRD12	unnamed (-18043), unnamed (+1120), unnamed (+1784), unnamed (+1830), unnamed (+187194), unnamed (+187213)
ANKRD13A	unnamed (-3089), unnamed (-473), unnamed (-472), unnamed (+3421), unnamed (+25090), unnamed (+25091), unnamed (+38059), unnamed (+48180), unnamed (+60787), unnamed (+60812), unnamed (+74241), unnamed (+74243), unnamed (+94456), unnamed (+100914), unnamed (+102885), unnamed (+109856), unnamed (+118517)
ANKRD13B	unnamed (+9970), unnamed (+10004), unnamed (+22298), unnamed (+22298)
ANKRD13C	unnamed (+133197)
ANKRD13D	unnamed (-18711), unnamed (-18679), unnamed (-12441), unnamed (-12430), unnamed (+3861)
ANKRD17	unnamed (-1422), unnamed (-1422), unnamed (+35712), unnamed (+35732), unnamed (+73917), unnamed (+118536), unnamed (+118545)
ANKRD2	unnamed (-57195), unnamed (-57159), unnamed (-47226), unnamed (-29636), unnamed (-29628), unnamed (-23368), unnamed (-23356), unnamed (-22290), unnamed (-22289), unnamed (-1551), unnamed (-1153)
ANKRD20A1	unnamed (+450719), unnamed (+451225), unnamed (+842391), unnamed (+842392)
ANKRD26	unnamed (-398), unnamed (-383), unnamed (+183248), unnamed (+207600)
ANKRD27	unnamed (+4959), unnamed (+51783), unnamed (+51819)
ANKRD28	unnamed (-273282), unnamed (-273247), unnamed (-246339), unnamed (-234872), unnamed (-234864), unnamed (-213583), unnamed (-205637), unnamed (-205635), unnamed (-203987), unnamed (-203980), unnamed (-189078), unnamed (-123556), unnamed (-123553), unnamed (-122974), unnamed (-122956), unnamed (-119388), unnamed (-119373), unnamed (-105364), unnamed (-74256), unnamed (-73971), unnamed (-73126), unn…
ANKRD30A	unnamed (-925313), unnamed (-925252), unnamed (-913853), unnamed (-913821), unnamed (-869433), unnamed (-869383), unnamed (-845516), unnamed (-845499), unnamed (-811713), unnamed (-811706), unnamed (-792644), unnamed (-790527), unnamed (-790503), unnamed (-781399), unnamed (-781383), unnamed (-776223), unnamed (-736521), unnamed (-734363), unnamed (-734359), unnamed (-705162), unnamed (-702996), …
ANKRD30B	unnamed (-564728), unnamed (-561953), unnamed (-560477), unnamed (-329875), unnamed (-288200), unnamed (-276727), unnamed (-251990), unnamed (+33520), unnamed (+164748), unnamed (+164994), unnamed (+318318), unnamed (+536521)
ANKRD32	unnamed (-426593), unnamed (-426587), unnamed (-377979), unnamed (-377927), unnamed (-376836), unnamed (-376822), unnamed (-303429), unnamed (-303427), unnamed (-291518), unnamed (-237451), unnamed (-237446), unnamed (-154348), unnamed (-154325), unnamed (-150917), unnamed (-150884), unnamed (-93266), unnamed (-418), unnamed (-399), unnamed (+71699), unnamed (+72650), unnamed (+72654), unnamed (+…
ANKRD33	unnamed (-295329), unnamed (-294349), unnamed (-256675), unnamed (-255123), unnamed (-255112), unnamed (-193373), unnamed (-136261), unnamed (-136221), unnamed (-101817), unnamed (-67754), unnamed (-67687), unnamed (-54928), unnamed (-40537), unnamed (-23544), unnamed (-18643), unnamed (+7186)
ANKRD34B	unnamed (-33087), unnamed (-25525), unnamed (-25510)
ANKRD36C	unnamed (-20419), unnamed (-20357), unnamed (+146234), unnamed (+276142), unnamed (+276155), unnamed (+281983), unnamed (+281997)
ANKRD37	unnamed (-11563), unnamed (-662), unnamed (+7733), unnamed (+7737), unnamed (+25113)
ANKRD39	unnamed (-10584)
ANKRD40	unnamed (-55), unnamed (-7), unnamed (+17190), unnamed (+17192)
ANKRD44	unnamed (-68131), unnamed (-50099), unnamed (-47193), unnamed (-1594), unnamed (-58), unnamed (-49), unnamed (+3370), unnamed (+3413), unnamed (+4216), unnamed (+16948), unnamed (+16956), unnamed (+23322), unnamed (+26713), unnamed (+37098), unnamed (+37106), unnamed (+41463), unnamed (+42097), unnamed (+48702), unnamed (+48730), unnamed (+51135), unnamed (+63394), unnamed (+63398), unnamed (+725…
ANKRD45	unnamed (-19536)
ANKRD46	unnamed (-88279), unnamed (-88213), unnamed (-82628), unnamed (-78724), unnamed (-66024), unnamed (-47301), unnamed (-47240), unnamed (-17721), unnamed (-7908), unnamed (-7887), unnamed (+49446), unnamed (+49473), unnamed (+57116), unnamed (+57127), unnamed (+64800), unnamed (+64847), unnamed (+87654), unnamed (+94824), unnamed (+94836), unnamed (+107664), unnamed (+107879), unnamed (+125788), un…
ANKRD49	unnamed (-480)
ANKRD50	unnamed (-584707), unnamed (-584678), unnamed (-554594), unnamed (-378431), unnamed (-378407), unnamed (-346261), unnamed (-346258), unnamed (-332296), unnamed (-307434), unnamed (-292391), unnamed (-292222), unnamed (-285381), unnamed (-285371), unnamed (-251638), unnamed (-240458), unnamed (-240403), unnamed (-223878), unnamed (-223857), unnamed (-222316), unnamed (-210965), unnamed (-210951), …
ANKRD52	unnamed (-624), unnamed (+1724), unnamed (+14358)
ANKRD53	unnamed (-31995), unnamed (-1145), unnamed (-1128), unnamed (+581)
ANKRD54	unnamed (-83), unnamed (+4), unnamed (+1962), unnamed (+1967), unnamed (+17022), unnamed (+17116)
ANKRD6	unnamed (-131611), unnamed (-131600), unnamed (-79079), unnamed (-79071), unnamed (-73904), unnamed (-73866), unnamed (-73076), unnamed (-73061), unnamed (-49869), unnamed (-49822), unnamed (-26094), unnamed (-26068), unnamed (-25628), unnamed (-25598), unnamed (-6287), unnamed (-6258), unnamed (-100), unnamed (+239), unnamed (+19518), unnamed (+19529)
ANKRD7	unnamed (+1230), unnamed (+1276), unnamed (+39436), unnamed (+41554), unnamed (+56064), unnamed (+152138), unnamed (+179184), unnamed (+267929), unnamed (+286568), unnamed (+320526), unnamed (+348414), unnamed (+348578), unnamed (+359214), unnamed (+359217), unnamed (+369987), unnamed (+370030), unnamed (+391206), unnamed (+549688), unnamed (+559258), unnamed (+692729), unnamed (+696101), unnamed…
ANKRD9	unnamed (-61481), unnamed (-61457), unnamed (-36001), unnamed (-35997), unnamed (-30678), unnamed (+37192), unnamed (+37205), unnamed (+88172), unnamed (+104073)
ANKS1A	unnamed (+20205), unnamed (+54572), unnamed (+54695), unnamed (+68310), unnamed (+69308), unnamed (+69316), unnamed (+70151), unnamed (+70221), unnamed (+84206), unnamed (+84274), unnamed (+97729), unnamed (+97779), unnamed (+99772), unnamed (+110967), unnamed (+110975), unnamed (+125208), unnamed (+125231), unnamed (+146516), unnamed (+155703), unnamed (+155707), unnamed (+160875), unnamed (+162…
ANKS1B	unnamed (-201184), unnamed (-201159), unnamed (-200639), unnamed (-200631), unnamed (-144021), unnamed (-143985), unnamed (-130446), unnamed (-75752), unnamed (-75715), unnamed (-43160), unnamed (-13707), unnamed (+108460), unnamed (+165068), unnamed (+172829), unnamed (+172834), unnamed (+214634), unnamed (+285023), unnamed (+285033)
ANKS3	unnamed (-13887), unnamed (-13171)
ANKS4B	unnamed (-6743), unnamed (-6733), unnamed (-5735), unnamed (-5663), unnamed (+19544), unnamed (+19549), unnamed (+30295), unnamed (+30342), unnamed (+67037), unnamed (+68090)
ANKS6	unnamed (-5198), unnamed (-5175), unnamed (+96), unnamed (+69594), unnamed (+69726)
ANLN	unnamed (-202855), unnamed (-202842), unnamed (-178789), unnamed (-178746), unnamed (-174213), unnamed (-174178), unnamed (-129341), unnamed (-111171), unnamed (-111162), unnamed (-104315), unnamed (-104312), unnamed (-86329), unnamed (-86316), unnamed (-22662), unnamed (-19621), unnamed (-19620), unnamed (+525), unnamed (+16586), unnamed (+16589), unnamed (+64201), unnamed (+64218), unnamed (+96…
ANO1	unnamed (-242430), unnamed (-242418), unnamed (-131495), unnamed (-131483), unnamed (-105844), unnamed (-78632), unnamed (-18153), unnamed (-18153), unnamed (-10158), unnamed (-10111), unnamed (-4874), unnamed (+63507), unnamed (+63538), unnamed (+77486), unnamed (+117980)
ANO10	unnamed (-29334), unnamed (-9088), unnamed (-9078), unnamed (-2592), unnamed (-2566), unnamed (-230), unnamed (+21886), unnamed (+21888), unnamed (+110119), unnamed (+110122), unnamed (+111231), unnamed (+141612), unnamed (+147290), unnamed (+148132), unnamed (+148151), unnamed (+177818), unnamed (+177836), unnamed (+203045), unnamed (+203072), unnamed (+204907), unnamed (+204957), unnamed (+2103…
ANO2	unnamed (-129241), unnamed (-127315), unnamed (-102547), unnamed (-87188), unnamed (+22361), unnamed (+63350), unnamed (+63443), unnamed (+137855), unnamed (+187836), unnamed (+200797), unnamed (+322653), unnamed (+364107), unnamed (+379030), unnamed (+379050), unnamed (+465812), unnamed (+465819), unnamed (+490960), unnamed (+490968), unnamed (+501477)
ANO3	unnamed (-920790), unnamed (-920763), unnamed (-889884), unnamed (-889838), unnamed (-882210), unnamed (-829362), unnamed (-810705), unnamed (-810640), unnamed (-585501), unnamed (-522120), unnamed (-522089), unnamed (-470194), unnamed (-470182), unnamed (-445191), unnamed (-431543), unnamed (-431516), unnamed (-424037), unnamed (-424024), unnamed (-338937), unnamed (-242591), unnamed (-242559), …
ANO4	unnamed (-137793), unnamed (-137764), unnamed (-119256), unnamed (-119234), unnamed (-106251), unnamed (-106248), unnamed (-60843), unnamed (-56533), unnamed (-36490), unnamed (+124), unnamed (+126), unnamed (+29854), unnamed (+29869), unnamed (+47581), unnamed (+47583), unnamed (+76643), unnamed (+76649), unnamed (+88606), unnamed (+88665), unnamed (+157466), unnamed (+190062), unnamed (+190070)…
ANO5	unnamed (-812463), unnamed (-812422), unnamed (-789536), unnamed (-682951), unnamed (-653770), unnamed (-635942), unnamed (-610132), unnamed (-610120), unnamed (-590199), unnamed (-590183), unnamed (-581483), unnamed (-539078), unnamed (-539005), unnamed (-482162), unnamed (-422033), unnamed (-421988), unnamed (-407588), unnamed (-407568), unnamed (-367851), unnamed (-367846), unnamed (-299667), …
ANO6	unnamed (-126173), unnamed (-126169), unnamed (-110360), unnamed (-85057), unnamed (-46896), unnamed (-46882), unnamed (-71), unnamed (-64), unnamed (+5101), unnamed (+88015), unnamed (+88025), unnamed (+202624), unnamed (+202676), unnamed (+203139), unnamed (+219365), unnamed (+219368), unnamed (+243501), unnamed (+324823), unnamed (+324858), unnamed (+337630), unnamed (+337699), unnamed (+35033…
ANO7	unnamed (-10560), unnamed (-10544), unnamed (+8184), unnamed (+8228), unnamed (+24680), unnamed (+24684), unnamed (+35761), unnamed (+35794)
ANO8	unnamed (-16), unnamed (+8748), unnamed (+8768)
ANO9	unnamed (-2433), unnamed (-2431), unnamed (-1821)
ANP32A	unnamed (-104119), unnamed (-81802), unnamed (-58487), unnamed (-58478), unnamed (-55099), unnamed (-23254), unnamed (-8051), unnamed (+1890), unnamed (+1905), unnamed (+7688), unnamed (+14029), unnamed (+25421), unnamed (+70916), unnamed (+70921), unnamed (+120182), unnamed (+120205), unnamed (+140700), unnamed (+140701), unnamed (+146740), unnamed (+160136), unnamed (+162573), unnamed (+166908)…
ANP32B	unnamed (-24491), unnamed (-24425), unnamed (-4437), unnamed (-4414), unnamed (-2157), unnamed (-2075), unnamed (+19758), unnamed (+19792), unnamed (+24102), unnamed (+24112)
ANP32D	unnamed (-58297), unnamed (-50400), unnamed (-50372)
ANP32E	unnamed (+52236), unnamed (+53814), unnamed (+53851), unnamed (+73060)
ANPEP	unnamed (-60265), unnamed (-41238), unnamed (-41213), unnamed (-25232), unnamed (-25218)
ANTXR1	unnamed (-34134), unnamed (-19302), unnamed (-19296), unnamed (+1484), unnamed (+1490), unnamed (+6591), unnamed (+7583), unnamed (+17829), unnamed (+17850), unnamed (+18422), unnamed (+70116), unnamed (+70120), unnamed (+70611), unnamed (+70662), unnamed (+121305), unnamed (+121332), unnamed (+132400), unnamed (+132411), unnamed (+132959), unnamed (+132985), unnamed (+164325), unnamed (+171169),…
ANTXR2	unnamed (-31277), unnamed (+35387), unnamed (+35393), unnamed (+107265), unnamed (+150251), unnamed (+150254), unnamed (+186320), unnamed (+202771), unnamed (+208382), unnamed (+209473), unnamed (+348754), unnamed (+385360), unnamed (+385363), unnamed (+421589), unnamed (+426867), unnamed (+426868), unnamed (+438273), unnamed (+448923), unnamed (+448937), unnamed (+456759), unnamed (+544248), unn…
ANTXRL	unnamed (-88824), unnamed (-88809), unnamed (-58268), unnamed (-30826), unnamed (-3987), unnamed (-3946), unnamed (+17260), unnamed (+17332), unnamed (+42056), unnamed (+42057)
ANXA1	unnamed (-176875), unnamed (-176792), unnamed (-169677), unnamed (-169651), unnamed (-51363), unnamed (-25223), unnamed (-25200), unnamed (+4396), unnamed (+4408), unnamed (+16146), unnamed (+267531), unnamed (+267541), unnamed (+268802), unnamed (+390760), unnamed (+390764), unnamed (+418020), unnamed (+418038), unnamed (+440584), unnamed (+531996), unnamed (+532015), unnamed (+629490), unnamed …
ANXA10	unnamed (-817997), unnamed (-801228), unnamed (-751628), unnamed (-739536), unnamed (-714655), unnamed (-639320), unnamed (-521673), unnamed (-521660), unnamed (-403526), unnamed (-403522), unnamed (-380936), unnamed (-380920), unnamed (-144574), unnamed (-82566), unnamed (-82535), unnamed (-15400), unnamed (+41183), unnamed (+41188), unnamed (+54226), unnamed (+54259), unnamed (+70864), unnamed …
ANXA11	unnamed (-37849), unnamed (+46841), unnamed (+59316), unnamed (+59341), unnamed (+67130), unnamed (+68546), unnamed (+68546)
ANXA13	unnamed (-28927), unnamed (-9892), unnamed (-9876), unnamed (-2901), unnamed (+20802), unnamed (+20803), unnamed (+34398), unnamed (+34419), unnamed (+44071), unnamed (+44525), unnamed (+44527), unnamed (+51668), unnamed (+66359), unnamed (+66383), unnamed (+78896)
ANXA2	unnamed (-60854), unnamed (-60853), unnamed (-20786), unnamed (-20749), unnamed (-4468), unnamed (+4229), unnamed (+4269), unnamed (+4798), unnamed (+4830), unnamed (+6710), unnamed (+18033), unnamed (+22535), unnamed (+22548), unnamed (+26451), unnamed (+26456), unnamed (+46795), unnamed (+46809), unnamed (+47681), unnamed (+47739), unnamed (+79531), unnamed (+79560), unnamed (+98361), unnamed (…
ANXA2R	unnamed (-62672), unnamed (-62627), unnamed (-54772), unnamed (-21823), unnamed (-21798), unnamed (-131), unnamed (-107), unnamed (+330), unnamed (+2628), unnamed (+5767), unnamed (+5795), unnamed (+13985), unnamed (+14094), unnamed (+22891), unnamed (+22932), unnamed (+23436), unnamed (+23480), unnamed (+25094), unnamed (+25105), unnamed (+33608), unnamed (+34467), unnamed (+34483), unnamed (+35…
ANXA3	unnamed (-471633), unnamed (-471602), unnamed (-429859), unnamed (-429849), unnamed (-415320), unnamed (-415282), unnamed (-402541), unnamed (-402515), unnamed (-395614), unnamed (-395576), unnamed (-389903), unnamed (-389891), unnamed (-376414), unnamed (-376400), unnamed (-328688), unnamed (-328649), unnamed (-283517), unnamed (-282732), unnamed (-214661), unnamed (-214650), unnamed (-213608), …
ANXA4	unnamed (-76159), unnamed (-59478), unnamed (-45103), unnamed (-45079), unnamed (-20765), unnamed (-20758), unnamed (-17099), unnamed (-17057), unnamed (+25140), unnamed (+25171), unnamed (+40811), unnamed (+40823), unnamed (+47493), unnamed (+47506)
ANXA5	unnamed (-44794), unnamed (-44787), unnamed (-42263), unnamed (-14755), unnamed (-14744), unnamed (-1336), unnamed (-1314), unnamed (+16867), unnamed (+32519), unnamed (+32541), unnamed (+236546), unnamed (+236548), unnamed (+306628), unnamed (+306672)
ANXA6	unnamed (-17077), unnamed (-17055), unnamed (+1695), unnamed (+1732), unnamed (+6844), unnamed (+6853), unnamed (+16821), unnamed (+16851), unnamed (+30580), unnamed (+30613), unnamed (+64971), unnamed (+65008)
ANXA7	unnamed (+10543), unnamed (+45693), unnamed (+45717)
ANXA8	unnamed (+66716), unnamed (+67244), unnamed (+67342)
ANXA8L1	unnamed (-453368), unnamed (-425926), unnamed (-395385), unnamed (-395370), unnamed (+22757), unnamed (+22759), unnamed (+75086), unnamed (+75097), unnamed (+83567), unnamed (+83582), unnamed (+89488), unnamed (+89491)
ANXA8L2	unnamed (-71496), unnamed (-71424), unnamed (-46700), unnamed (-46699)
ANXA9	unnamed (+17099)
AOAH	unnamed (-714952), unnamed (-714925), unnamed (-705017), unnamed (-696698), unnamed (-696685), unnamed (-675677), unnamed (-675640), unnamed (-564952), unnamed (-564936), unnamed (-561324), unnamed (-557452), unnamed (-557447), unnamed (-526936), unnamed (-526888), unnamed (-524018), unnamed (-524015), unnamed (-506161), unnamed (-506147), unnamed (-488162), unnamed (-488138), unnamed (-487048), …
AOC1	unnamed (+7415), unnamed (+7416), unnamed (+20872), unnamed (+20984), unnamed (+50758), unnamed (+50811), unnamed (+52620), unnamed (+52628), unnamed (+77175), unnamed (+77223), unnamed (+79211), unnamed (+79216), unnamed (+99974), unnamed (+106940), unnamed (+106987), unnamed (+112939), unnamed (+121403), unnamed (+121443), unnamed (+130406), unnamed (+131345), unnamed (+131785), unnamed (+14295…
AOC3	unnamed (-4382), unnamed (-4372), unnamed (+29796), unnamed (+29819)
AOX1	unnamed (-1183), unnamed (+32939), unnamed (+32985), unnamed (+39053), unnamed (+39057), unnamed (+127318), unnamed (+127335), unnamed (+158628), unnamed (+158642)
AP1B1	unnamed (-20392), unnamed (-20385), unnamed (+23), unnamed (+12952), unnamed (+12996), unnamed (+17913), unnamed (+17914), unnamed (+18908), unnamed (+18915), unnamed (+67798)
AP1G1	unnamed (-28059), unnamed (-28047), unnamed (+439), unnamed (+60973)
AP1M1	unnamed (+75038), unnamed (+75055), unnamed (+88415), unnamed (+88466), unnamed (+95148), unnamed (+95235), unnamed (+99032), unnamed (+99057), unnamed (+116192), unnamed (+118540), unnamed (+118598)
AP1M2	unnamed (-6735), unnamed (-6731), unnamed (+6228)
AP1S1	unnamed (-11260), unnamed (-11231), unnamed (-10220)
AP1S2	unnamed (-241457), unnamed (-241422), unnamed (-205155), unnamed (-178615), unnamed (-169531), unnamed (-169282), unnamed (-149978), unnamed (-149972), unnamed (-149458), unnamed (-135015), unnamed (-134967), unnamed (-134404), unnamed (-18838), unnamed (-18833), unnamed (-2039), unnamed (-1999), unnamed (+111), unnamed (+211), unnamed (+18526), unnamed (+50342), unnamed (+50400)
AP1S3	unnamed (-106259), unnamed (-95357), unnamed (-95357), unnamed (-49793), unnamed (-49784), unnamed (-43537), unnamed (-43534), unnamed (-38086), unnamed (-30646), unnamed (-30620), unnamed (-18071), unnamed (-18035), unnamed (+4954), unnamed (+5052), unnamed (+18526), unnamed (+18528), unnamed (+23583), unnamed (+23583), unnamed (+39764), unnamed (+74413), unnamed (+77741), unnamed (+77741), unna…
AP2A1	unnamed (-768), unnamed (-343)
AP2A2	unnamed (+4306), unnamed (+5540), unnamed (+17082), unnamed (+17096), unnamed (+27717), unnamed (+43990), unnamed (+44002), unnamed (+50904), unnamed (+70022), unnamed (+70068), unnamed (+80295), unnamed (+80304)
AP2B1	unnamed (+63747), unnamed (+110251), unnamed (+111962), unnamed (+122790), unnamed (+126009), unnamed (+126026), unnamed (+127905), unnamed (+128329)
AP2M1	unnamed (-18191), unnamed (-18173)
AP2S1	unnamed (-60195), unnamed (-53507), unnamed (-53496), unnamed (-50035), unnamed (-45639), unnamed (-45622), unnamed (-43101), unnamed (-31749), unnamed (-31730), unnamed (-9472), unnamed (+10352), unnamed (+20839), unnamed (+54675), unnamed (+54738)
AP3B1	unnamed (-41496), unnamed (-37036), unnamed (-37012), unnamed (-25896), unnamed (-165), unnamed (-87), unnamed (+14243), unnamed (+14277), unnamed (+21086), unnamed (+80917), unnamed (+80918), unnamed (+98148), unnamed (+132309), unnamed (+132367), unnamed (+225627), unnamed (+238052), unnamed (+277763), unnamed (+277766), unnamed (+289157), unnamed (+290513), unnamed (+290529), unnamed (+291896)…
AP3D1	unnamed (+5494), unnamed (+5592), unnamed (+11139)
AP3M1	unnamed (-440), unnamed (-437), unnamed (+37298), unnamed (+64533), unnamed (+64618), unnamed (+79670), unnamed (+79679), unnamed (+89761), unnamed (+110402), unnamed (+110415), unnamed (+115517), unnamed (+142520), unnamed (+147373), unnamed (+147425)
AP3M2	unnamed (-57090), unnamed (-57074), unnamed (-12492), unnamed (-12466), unnamed (+14922), unnamed (+14951), unnamed (+18955), unnamed (+43505), unnamed (+43511), unnamed (+50466), unnamed (+50478)
AP3S1	unnamed (+770), unnamed (+772)
AP3S2	unnamed (+249), unnamed (+19215), unnamed (+38242), unnamed (+38267), unnamed (+54248), unnamed (+54262)
AP4B1	unnamed (-221), unnamed (-154)
AP4E1	unnamed (-108498), unnamed (-108461), unnamed (-31518), unnamed (-26967), unnamed (-26129), unnamed (-21968), unnamed (-21926), unnamed (+116249), unnamed (+116273)
AP4M1	unnamed (-941), unnamed (-897), unnamed (-29)
AP4S1	unnamed (-34753), unnamed (-34714), unnamed (-29795), unnamed (-29740), unnamed (-4464), unnamed (-4420), unnamed (+658)
AP5B1	unnamed (+10787), unnamed (+31235)
AP5M1	unnamed (-412543), unnamed (-412529), unnamed (-381189), unnamed (-381136), unnamed (-377540), unnamed (-377498), unnamed (-371730), unnamed (-371709), unnamed (-366315), unnamed (-329660), unnamed (-329657), unnamed (-291711), unnamed (-291672), unnamed (-265154), unnamed (-265121), unnamed (-259397), unnamed (-259373), unnamed (-250689), unnamed (-250669), unnamed (-210919), unnamed (-210871), …
AP5S1	unnamed (-21456), unnamed (-20649), unnamed (-20631), unnamed (-8978), unnamed (-8963)
AP5Z1	unnamed (-91444), unnamed (-91435), unnamed (-83443), unnamed (-83344), unnamed (-78238), unnamed (-74524), unnamed (-74512), unnamed (-70057), unnamed (-68280), unnamed (-68241), unnamed (-60005), unnamed (-52217), unnamed (-52183), unnamed (-30472), unnamed (-30446), unnamed (-646), unnamed (-295), unnamed (+16636), unnamed (+28579), unnamed (+62311), unnamed (+62321), unnamed (+70187), unnamed…
APAF1	unnamed (+1382), unnamed (+53949), unnamed (+54003), unnamed (+54668), unnamed (+80526), unnamed (+80546), unnamed (+85530), unnamed (+85563), unnamed (+92055), unnamed (+92111), unnamed (+99027), unnamed (+138338), unnamed (+138350), unnamed (+141622), unnamed (+141643), unnamed (+144989), unnamed (+145104), unnamed (+158746), unnamed (+169184), unnamed (+169214), unnamed (+225572), unnamed (+22…
APBA1	unnamed (-85938), unnamed (-85909), unnamed (-83110), unnamed (-83101), unnamed (-74974), unnamed (-74962), unnamed (-788), unnamed (-392), unnamed (+270), unnamed (+34264), unnamed (+34283), unnamed (+47067), unnamed (+62945), unnamed (+81783), unnamed (+81841), unnamed (+88507), unnamed (+116146), unnamed (+116180), unnamed (+117322), unnamed (+123472), unnamed (+123581), unnamed (+129189), unn…
APBA2	unnamed (-166053), unnamed (-66811), unnamed (-66802), unnamed (-53725), unnamed (-53640), unnamed (-22434), unnamed (-22427), unnamed (-11762), unnamed (-11730), unnamed (-3345), unnamed (-3307), unnamed (+36), unnamed (+3187), unnamed (+7065), unnamed (+7083), unnamed (+25464), unnamed (+25482), unnamed (+26558), unnamed (+26603), unnamed (+85916), unnamed (+86125), unnamed (+97292), unnamed (+…
APBA3	unnamed (-1014), unnamed (-1002)
APBB1	unnamed (-20088), unnamed (-205)
APBB1IP	unnamed (-218087), unnamed (-194683), unnamed (-194659), unnamed (-169316), unnamed (-163636), unnamed (-163624), unnamed (-124474), unnamed (-124444), unnamed (-106899), unnamed (-89922), unnamed (-89900), unnamed (-60546), unnamed (-60514), unnamed (+10654), unnamed (+16792), unnamed (+16793), unnamed (+17570), unnamed (+17608), unnamed (+69726), unnamed (+69813), unnamed (+74820), unnamed (+74…
APBB2	unnamed (-2368), unnamed (-110), unnamed (+11041), unnamed (+35465), unnamed (+57433), unnamed (+57433), unnamed (+67647), unnamed (+68846), unnamed (+68855), unnamed (+70515), unnamed (+70520), unnamed (+71105), unnamed (+71111), unnamed (+84964), unnamed (+84990), unnamed (+93395), unnamed (+93490), unnamed (+94466), unnamed (+94472), unnamed (+111408), unnamed (+111424), unnamed (+113464), unn…
APBB3	unnamed (-381), unnamed (-166)
APC	unnamed (-239847), unnamed (-239831), unnamed (-231381), unnamed (-231377), unnamed (-171539), unnamed (-132767), unnamed (-132751), unnamed (-113169), unnamed (-113164), unnamed (-106838), unnamed (-106795), unnamed (-90505), unnamed (-90504), unnamed (-81379), unnamed (-81352), unnamed (-70156), unnamed (-70115), unnamed (-37785), unnamed (-37771), unnamed (-25892), unnamed (-25892), unnamed (-…
APC2	unnamed (+2662), unnamed (+2727), unnamed (+21780), unnamed (+21785), unnamed (+22956), unnamed (+22983)
APCDD1	unnamed (-536412), unnamed (-511129), unnamed (-511103), unnamed (-483096), unnamed (-466660), unnamed (-434299), unnamed (-434266), unnamed (-419211), unnamed (-419201), unnamed (-409160), unnamed (-409151), unnamed (-402524), unnamed (-402516), unnamed (-394032), unnamed (-394006), unnamed (-383797), unnamed (-383796), unnamed (-377988), unnamed (-376552), unnamed (-376530), unnamed (-354119), …
APCDD1L	unnamed (-114442), unnamed (-103975), unnamed (-103960), unnamed (-82269), unnamed (-82233), unnamed (-61936), unnamed (-61908), unnamed (-53209), unnamed (-29579), unnamed (-28918), unnamed (-25713), unnamed (-25691), unnamed (-8658), unnamed (-8655), unnamed (+3374), unnamed (+3420), unnamed (+72360), unnamed (+89726), unnamed (+89740), unnamed (+105805), unnamed (+105807)
APEH	unnamed (-115587), unnamed (-86427), unnamed (-80347), unnamed (-63947), unnamed (+38)
APH1B	unnamed (-80573), unnamed (-80562), unnamed (-67207), unnamed (-64817), unnamed (-64736), unnamed (-48973), unnamed (-48963), unnamed (-40333), unnamed (-40302), unnamed (-32958), unnamed (-32942), unnamed (-21904), unnamed (-21873), unnamed (-12683), unnamed (+2835), unnamed (+2886), unnamed (+9785), unnamed (+23872), unnamed (+24487), unnamed (+46557), unnamed (+46573), unnamed (+65680), unname…
API5	unnamed (-994032), unnamed (-993999), unnamed (-921594), unnamed (-904692), unnamed (-904682), unnamed (-899083), unnamed (-899079), unnamed (-846206), unnamed (-846187), unnamed (-785529), unnamed (-785525), unnamed (-761943), unnamed (-756455), unnamed (-756141), unnamed (-739895), unnamed (-739870), unnamed (-715053), unnamed (-715048), unnamed (-680173), unnamed (-680159), unnamed (-677774), …
APIP	unnamed (-204), unnamed (+22837), unnamed (+22848), unnamed (+24748), unnamed (+24764), unnamed (+85533), unnamed (+90767), unnamed (+92672), unnamed (+92681), unnamed (+123525), unnamed (+123571), unnamed (+124471), unnamed (+124502), unnamed (+134544), unnamed (+160607), unnamed (+160619), unnamed (+230129), unnamed (+253226), unnamed (+253693), unnamed (+260266), unnamed (+260275), unnamed (+2…
APITD1-CORT	unnamed (-5816), unnamed (-5779)
APLF	unnamed (-76752), unnamed (-52646), unnamed (-52631)
APLN	unnamed (-22954), unnamed (-22948), unnamed (+458), unnamed (+24895), unnamed (+53882), unnamed (+53888), unnamed (+64105)
APLNR	unnamed (-81076), unnamed (-81053), unnamed (-74655), unnamed (-74594), unnamed (-69247), unnamed (-57555), unnamed (-52178), unnamed (-52141), unnamed (+23449), unnamed (+23469), unnamed (+33686)
APLP1	unnamed (+326), unnamed (+22737), unnamed (+22746)
APLP2	unnamed (-31631), unnamed (-14071), unnamed (-14055), unnamed (+12786), unnamed (+12797)
APMAP	unnamed (-60903), unnamed (-60903), unnamed (-47037), unnamed (-47025), unnamed (-39899), unnamed (-39891), unnamed (-2319), unnamed (-2297), unnamed (+27638), unnamed (+27648), unnamed (+30304), unnamed (+30323)
APOA1	unnamed (-245370), unnamed (-245342), unnamed (-239301), unnamed (-239264), unnamed (-233733), unnamed (-221020), unnamed (-220990), unnamed (-208198), unnamed (-208195), unnamed (-204873), unnamed (-199691), unnamed (-188837), unnamed (-188806), unnamed (-184752), unnamed (-181584), unnamed (-165375), unnamed (-162863), unnamed (-152137), unnamed (-152103), unnamed (-123083), unnamed (-123014), …
APOA1BP	unnamed (+2726)
APOA2	unnamed (-2363)
APOA4	unnamed (+18997), unnamed (+19000)
APOA5	unnamed (-11889), unnamed (-11886)
APOB	unnamed (-993442), unnamed (-993433), unnamed (-991502), unnamed (-991485), unnamed (-922318), unnamed (-886250), unnamed (-886242), unnamed (-875483), unnamed (-875443), unnamed (-854932), unnamed (-854915), unnamed (-851884), unnamed (-851870), unnamed (-846115), unnamed (-846112), unnamed (-828786), unnamed (-774480), unnamed (-746506), unnamed (-746498), unnamed (-683220), unnamed (-666089), …
APOBEC1	unnamed (+28085), unnamed (+28087)
APOBEC3A	unnamed (-28092), unnamed (-28087)
APOBEC3B	unnamed (-761), unnamed (-748), unnamed (+26139)
APOBEC3C	unnamed (-5535)
APOBEC3D	unnamed (-1028), unnamed (-1015)
APOBEC3F	unnamed (-1188)
APOBEC4	unnamed (-382548), unnamed (-382493), unnamed (-377328), unnamed (-377328), unnamed (-369596), unnamed (-369592), unnamed (-365666), unnamed (-365650), unnamed (-349115), unnamed (-349032), unnamed (-330221), unnamed (-330209), unnamed (-314898), unnamed (-299859), unnamed (-299833), unnamed (-289692), unnamed (-280649), unnamed (-267551), unnamed (-267541), unnamed (-262768), unnamed (-252533), …
APOBR	unnamed (-3178), unnamed (-2629), unnamed (-2214)
APOC1	unnamed (-2963), unnamed (+11352)
APOC3	unnamed (+6146)
APOC4	unnamed (-16639)
APOD	unnamed (-101724), unnamed (-69661), unnamed (-69661), unnamed (-2811), unnamed (-2789), unnamed (+87), unnamed (+95), unnamed (+3240), unnamed (+3252), unnamed (+32598), unnamed (+32623)
APOF	unnamed (-79575), unnamed (-79548)
APOH	unnamed (-25840), unnamed (+28561)
APOL1	unnamed (+1908), unnamed (+28248), unnamed (+28269), unnamed (+64749), unnamed (+64757), unnamed (+82368), unnamed (+82397), unnamed (+90554), unnamed (+91227), unnamed (+91269), unnamed (+93226), unnamed (+93235), unnamed (+106061), unnamed (+106118), unnamed (+115396), unnamed (+115417), unnamed (+116366), unnamed (+131978), unnamed (+132236)
APOL2	unnamed (+19105)
APOL3	unnamed (-41020), unnamed (-36836), unnamed (-36816), unnamed (-30850), unnamed (-30829), unnamed (+31194), unnamed (+31212), unnamed (+79885), unnamed (+79939), unnamed (+83541), unnamed (+83574), unnamed (+105354), unnamed (+119779), unnamed (+119788)
APOL4	unnamed (-16016), unnamed (+2882), unnamed (+7066), unnamed (+7086), unnamed (+13052), unnamed (+13073)
APOL5	unnamed (-67370), unnamed (-33339), unnamed (+3973), unnamed (+32267), unnamed (+43392), unnamed (+48933), unnamed (+48955), unnamed (+67780), unnamed (+67796), unnamed (+118693), unnamed (+118702), unnamed (+122711), unnamed (+122713), unnamed (+132586), unnamed (+146960), unnamed (+152726), unnamed (+158954), unnamed (+198164), unnamed (+198165), unnamed (+218775), unnamed (+232635), unnamed (+…
APOL6	unnamed (-21089), unnamed (-9812), unnamed (-9805), unnamed (+2107), unnamed (+36138)
APOLD1	unnamed (-3713), unnamed (-3712), unnamed (+32693), unnamed (+32744), unnamed (+49107), unnamed (+66254), unnamed (+66254)
APOO	unnamed (-117670), unnamed (-117668), unnamed (-31505), unnamed (+5362), unnamed (+5367), unnamed (+5918), unnamed (+5954), unnamed (+8763), unnamed (+24364), unnamed (+24375), unnamed (+33126), unnamed (+33128), unnamed (+53709), unnamed (+75020), unnamed (+75451), unnamed (+75520), unnamed (+85346), unnamed (+85359), unnamed (+112587), unnamed (+112623)
APOOL	unnamed (-418101), unnamed (-418042), unnamed (-254090), unnamed (-126790), unnamed (-126750), unnamed (-47319), unnamed (-53), unnamed (-39)
APOPT1	unnamed (+6279), unnamed (+6303), unnamed (+13822), unnamed (+13837), unnamed (+31537), unnamed (+31540), unnamed (+32592), unnamed (+32593), unnamed (+44338), unnamed (+44347)
APP	unnamed (-398247), unnamed (-386652), unnamed (-383294), unnamed (-336612), unnamed (-336607), unnamed (-300617), unnamed (-300603), unnamed (-275884), unnamed (-275855), unnamed (-214395), unnamed (-175375), unnamed (-170617), unnamed (-97274), unnamed (-97239), unnamed (-90290), unnamed (-90254), unnamed (-75646), unnamed (-32026), unnamed (-32019), unnamed (-7589), unnamed (-7581), unnamed (-6…
APPBP2	unnamed (-51252), unnamed (-28254), unnamed (-28224), unnamed (+1513), unnamed (+44393), unnamed (+56263), unnamed (+56268), unnamed (+83216), unnamed (+83226)
APPL1	unnamed (+33), unnamed (+81), unnamed (+895), unnamed (+1368)
APPL2	unnamed (-902776), unnamed (-902744), unnamed (-879548), unnamed (-879511), unnamed (-872518), unnamed (-870471), unnamed (-870035), unnamed (-870030), unnamed (-850839), unnamed (-850723), unnamed (-848206), unnamed (-848189), unnamed (-838745), unnamed (-838717), unnamed (-835867), unnamed (-813252), unnamed (-813248), unnamed (-797572), unnamed (-758649), unnamed (-758646), unnamed (-742501), …
APRT	unnamed (+4507), unnamed (+4532)
APTX	unnamed (+46), unnamed (+58704), unnamed (+138130)
AQP1	unnamed (-48633), unnamed (-31389), unnamed (-24833), unnamed (-22703), unnamed (-143), unnamed (+1333), unnamed (+1353), unnamed (+19018), unnamed (+19036), unnamed (+26705), unnamed (+26705)
AQP11	unnamed (-97244), unnamed (-91994), unnamed (-86872), unnamed (-86859), unnamed (-25774), unnamed (+13019), unnamed (+13039)
AQP12A	unnamed (+34029), unnamed (+34035), unnamed (+108371), unnamed (+108382), unnamed (+118574)
AQP12B	unnamed (+36209), unnamed (+36245), unnamed (+66773)
AQP2	unnamed (-36266), unnamed (-36244), unnamed (-4990), unnamed (+4502)
AQP3	unnamed (-792), unnamed (+84), unnamed (+123)
AQP4	unnamed (-317373), unnamed (-317297), unnamed (-280165), unnamed (-280089), unnamed (-238419), unnamed (-238409), unnamed (-191902), unnamed (-191902), unnamed (-164746), unnamed (-164743), unnamed (-138781), unnamed (-138733), unnamed (-115731), unnamed (-115731), unnamed (-112200), unnamed (-112191), unnamed (-101264), unnamed (-75875), unnamed (-75868), unnamed (+10323), unnamed (+10361), unna…
AQP5	unnamed (-6622), unnamed (+1236), unnamed (+1294)
AQP6	unnamed (-9731), unnamed (-9673), unnamed (-3531), unnamed (-3527), unnamed (+1580), unnamed (+1585), unnamed (+6573), unnamed (+6613), unnamed (+11276), unnamed (+11300), unnamed (+32420), unnamed (+32514), unnamed (+33566), unnamed (+34077), unnamed (+41165), unnamed (+43845), unnamed (+43909), unnamed (+48391), unnamed (+48412)
AQP7	unnamed (+11215), unnamed (+11267), unnamed (+77206), unnamed (+77208)
AQP8	unnamed (-60733), unnamed (-60725), unnamed (+15038)
AQP9	unnamed (+21757), unnamed (+21782), unnamed (+27604), unnamed (+27633), unnamed (+40560), unnamed (+40581), unnamed (+44463), unnamed (+63402), unnamed (+86002), unnamed (+86043), unnamed (+91374), unnamed (+91385), unnamed (+105021), unnamed (+105094), unnamed (+122303), unnamed (+168891), unnamed (+168923), unnamed (+193958), unnamed (+193991), unnamed (+217531), unnamed (+255052), unnamed (+25…
AQR	unnamed (+27243), unnamed (+27255), unnamed (+41760), unnamed (+45445), unnamed (+114245), unnamed (+114250), unnamed (+116664), unnamed (+128138), unnamed (+128197), unnamed (+159911), unnamed (+159932), unnamed (+165670), unnamed (+165675)
AR	unnamed (-683426), unnamed (-662257), unnamed (-662255), unnamed (-652510), unnamed (-9585), unnamed (-390), unnamed (-307), unnamed (+669), unnamed (+23495), unnamed (+23495), unnamed (+51608), unnamed (+77836), unnamed (+140668), unnamed (+140669), unnamed (+150021), unnamed (+150039), unnamed (+236449), unnamed (+237734), unnamed (+237760), unnamed (+417120), unnamed (+417132), unnamed (+55407…
ARAF	unnamed (-59556), unnamed (-59479)
ARAP1	unnamed (-21174), unnamed (-7070), unnamed (-7040), unnamed (+2097), unnamed (+22463), unnamed (+35989)
ARAP2	unnamed (-24766), unnamed (-23316), unnamed (-11325), unnamed (-11280), unnamed (+17587), unnamed (+18252), unnamed (+18823), unnamed (+18838), unnamed (+30286), unnamed (+30377), unnamed (+53647), unnamed (+56609), unnamed (+56621), unnamed (+71575), unnamed (+71583), unnamed (+77217), unnamed (+77241), unnamed (+79379), unnamed (+85005), unnamed (+85051), unnamed (+155675), unnamed (+155685), u…
ARAP3	unnamed (-189121), unnamed (-189093), unnamed (-184110), unnamed (-184091), unnamed (-173685), unnamed (-167680), unnamed (-163991), unnamed (-163982), unnamed (-143089), unnamed (-139360), unnamed (-139350), unnamed (-129790), unnamed (-106531), unnamed (-83855), unnamed (-83841), unnamed (-81543), unnamed (-81535), unnamed (-76884), unnamed (-65155), unnamed (-65146), unnamed (-52489), unnamed …
ARC	unnamed (-57551), unnamed (-57440), unnamed (-47050), unnamed (-21542), unnamed (-7564), unnamed (-7534), unnamed (-6552), unnamed (-265), unnamed (-104), unnamed (+6434), unnamed (+6474), unnamed (+13639), unnamed (+13644), unnamed (+24040), unnamed (+24053), unnamed (+27306), unnamed (+48183), unnamed (+53519), unnamed (+74983), unnamed (+74994), unnamed (+99999), unnamed (+118020), unnamed (+1…
ARCN1	unnamed (-29)
AREG	unnamed (-74065), unnamed (-74042), unnamed (-47016), unnamed (+32265), unnamed (+84637), unnamed (+84662)
AREGB	unnamed (-137513), unnamed (-85141), unnamed (-85116), unnamed (+84949), unnamed (+116505), unnamed (+120491), unnamed (+159451), unnamed (+159469), unnamed (+203489), unnamed (+221250), unnamed (+224796)
AREL1	unnamed (-124), unnamed (+74825), unnamed (+74842), unnamed (+88058), unnamed (+88066)
ARF1	unnamed (-68332), unnamed (-61572), unnamed (-5645), unnamed (-5615), unnamed (+1187), unnamed (+5771), unnamed (+5782), unnamed (+7607), unnamed (+11256)
ARF3	unnamed (+975), unnamed (+990)
ARF4	unnamed (-94248), unnamed (-30718), unnamed (-30691), unnamed (+39995)
ARF5	unnamed (+657)
ARF6	unnamed (-34535), unnamed (-34523), unnamed (-30850), unnamed (-30252), unnamed (+53825), unnamed (+53848), unnamed (+98619), unnamed (+98633), unnamed (+134761), unnamed (+134777), unnamed (+168199), unnamed (+189069), unnamed (+190572), unnamed (+190599), unnamed (+192929), unnamed (+212041)
ARFGAP1	unnamed (-11707), unnamed (-11704), unnamed (-8092), unnamed (-14)
ARFGAP2	unnamed (-7470), unnamed (+22355), unnamed (+22362), unnamed (+27715), unnamed (+27737), unnamed (+33574), unnamed (+69929), unnamed (+69936), unnamed (+72510), unnamed (+72511), unnamed (+82333), unnamed (+82341), unnamed (+104775), unnamed (+105244), unnamed (+105316), unnamed (+155600), unnamed (+155603), unnamed (+172174), unnamed (+172203), unnamed (+199871), unnamed (+199881), unnamed (+228…
ARFGAP3	unnamed (-144204), unnamed (-144164), unnamed (-129072), unnamed (-129032), unnamed (-116071), unnamed (-116063), unnamed (-107704), unnamed (-107682), unnamed (-103685), unnamed (-90352), unnamed (-90346), unnamed (-76368), unnamed (-76345), unnamed (-69826), unnamed (-69809), unnamed (-32148), unnamed (-23247), unnamed (-12978), unnamed (-12953), unnamed (-11693), unnamed (-3770), unnamed (-371…
ARFGEF1	unnamed (-390214), unnamed (-349457), unnamed (-349408), unnamed (-311424), unnamed (-305166), unnamed (-260530), unnamed (-257452), unnamed (-214997), unnamed (-156353), unnamed (+1274), unnamed (+1297), unnamed (+38444), unnamed (+38451), unnamed (+52813), unnamed (+52849), unnamed (+65973), unnamed (+87935), unnamed (+87945), unnamed (+101308), unnamed (+101333), unnamed (+113398)
ARFGEF2	unnamed (-71000), unnamed (-19591), unnamed (-19529), unnamed (-16771), unnamed (-9623), unnamed (-9578), unnamed (+7092), unnamed (+7110)
ARFIP1	unnamed (+6712), unnamed (+6735), unnamed (+65721), unnamed (+67071), unnamed (+68283), unnamed (+105427), unnamed (+105493), unnamed (+158317), unnamed (+158339), unnamed (+203935), unnamed (+203963), unnamed (+216550), unnamed (+219572), unnamed (+219613), unnamed (+224206), unnamed (+224244), unnamed (+238899), unnamed (+238912), unnamed (+253602), unnamed (+253627), unnamed (+260123), unnamed…
ARG1	unnamed (-425171), unnamed (-425166), unnamed (-389941), unnamed (-389929), unnamed (-375273), unnamed (-359673), unnamed (-359628), unnamed (-341168), unnamed (-341168), unnamed (-323001), unnamed (-322988), unnamed (-320699), unnamed (-320674), unnamed (-317665), unnamed (-317644), unnamed (-266212), unnamed (-204533), unnamed (-204526), unnamed (-197401), unnamed (-192051), unnamed (-190449), …
ARG2	unnamed (+9562), unnamed (+9591), unnamed (+40296), unnamed (+40304), unnamed (+49049), unnamed (+49121)
ARGFX	unnamed (-18135)
ARGLU1	unnamed (-705492), unnamed (-705484), unnamed (-642774), unnamed (-642727), unnamed (-637387), unnamed (-637382), unnamed (-634642), unnamed (-634629), unnamed (-602215), unnamed (-602184), unnamed (-550493), unnamed (-544845), unnamed (-537727), unnamed (-475731), unnamed (-467286), unnamed (-467235), unnamed (-466257), unnamed (-419486), unnamed (-419458), unnamed (-413072), unnamed (-413041), …
ARHGAP1	unnamed (-16), unnamed (+26), unnamed (+4171), unnamed (+4176), unnamed (+12842), unnamed (+12903), unnamed (+38506), unnamed (+38520), unnamed (+51047), unnamed (+51079), unnamed (+51791), unnamed (+51807), unnamed (+62781), unnamed (+62798)
ARHGAP10	unnamed (+4082), unnamed (+4119), unnamed (+5846), unnamed (+5850), unnamed (+17911), unnamed (+17929), unnamed (+22280), unnamed (+23507), unnamed (+24037), unnamed (+24104), unnamed (+54111), unnamed (+57690), unnamed (+70503), unnamed (+96401), unnamed (+96405), unnamed (+114782), unnamed (+114799), unnamed (+115328), unnamed (+123094), unnamed (+123152), unnamed (+208345), unnamed (+208348), …
ARHGAP11B	unnamed (-16086), unnamed (-16050), unnamed (-566), unnamed (+3209), unnamed (+3211), unnamed (+209079), unnamed (+209100), unnamed (+262738), unnamed (+262781), unnamed (+267729), unnamed (+267731)
ARHGAP12	unnamed (-121654), unnamed (-121651), unnamed (-88316), unnamed (-88314), unnamed (-75682), unnamed (-75677), unnamed (-49049), unnamed (-49043), unnamed (-32769), unnamed (-32754), unnamed (-19015), unnamed (-18994), unnamed (-1764), unnamed (-1760), unnamed (+1702), unnamed (+1713), unnamed (+15578), unnamed (+15643), unnamed (+38082), unnamed (+38084), unnamed (+44193), unnamed (+66132), unnam…
ARHGAP15	unnamed (-219346), unnamed (-219333), unnamed (-139919), unnamed (-139907), unnamed (+12828), unnamed (+12883), unnamed (+31883), unnamed (+31907), unnamed (+63167), unnamed (+63230), unnamed (+64001), unnamed (+64027), unnamed (+72320), unnamed (+124960), unnamed (+130224), unnamed (+130224), unnamed (+140117), unnamed (+160639), unnamed (+217042), unnamed (+218242), unnamed (+218259), unnamed (…
ARHGAP17	unnamed (-49942), unnamed (-49937), unnamed (-39001), unnamed (+28184), unnamed (+28197), unnamed (+58546), unnamed (+58551), unnamed (+76186), unnamed (+161250), unnamed (+161278)
ARHGAP18	unnamed (-124724), unnamed (-57289), unnamed (-57287), unnamed (-44685), unnamed (-44679), unnamed (-15755), unnamed (-15742), unnamed (+699), unnamed (+706), unnamed (+47870), unnamed (+47938), unnamed (+52515), unnamed (+52549), unnamed (+61407), unnamed (+77710), unnamed (+100876), unnamed (+100895), unnamed (+102402), unnamed (+102502), unnamed (+126089), unnamed (+134829), unnamed (+163244),…
ARHGAP19	unnamed (-5101), unnamed (+255), unnamed (+311), unnamed (+2086), unnamed (+2089), unnamed (+13904), unnamed (+14929), unnamed (+14964), unnamed (+17582), unnamed (+17602), unnamed (+21918), unnamed (+46812), unnamed (+46863), unnamed (+62242), unnamed (+62244), unnamed (+91567), unnamed (+91568)
ARHGAP20	unnamed (-556665), unnamed (-556597), unnamed (-549640), unnamed (-548254), unnamed (-513318), unnamed (-513314), unnamed (-460039), unnamed (-460028), unnamed (-456959), unnamed (-424540), unnamed (-423590), unnamed (-376115), unnamed (-368392), unnamed (-368390), unnamed (-367264), unnamed (-367235), unnamed (-299095), unnamed (-298643), unnamed (-298637), unnamed (-273440), unnamed (-273434), …
ARHGAP21	unnamed (-223817), unnamed (-223791), unnamed (-215077), unnamed (-215065), unnamed (-198913), unnamed (-197354), unnamed (-178475), unnamed (-178467), unnamed (-148475), unnamed (-142990), unnamed (-133812), unnamed (-133802), unnamed (-126442), unnamed (-126409), unnamed (-124938), unnamed (-102568), unnamed (-102559), unnamed (-101782), unnamed (-88403), unnamed (-88394), unnamed (-67659), unn…
ARHGAP22	unnamed (-86963), unnamed (-66467), unnamed (-56341), unnamed (-51486), unnamed (-51481), unnamed (-50706), unnamed (-23497), unnamed (-11638), unnamed (+6476), unnamed (+6496), unnamed (+47891), unnamed (+53044), unnamed (+57026), unnamed (+78232), unnamed (+78257), unnamed (+167829), unnamed (+205662), unnamed (+205668), unnamed (+213648), unnamed (+247750), unnamed (+247751), unnamed (+264593)…
ARHGAP23	unnamed (-71168), unnamed (-71144), unnamed (-13017), unnamed (-13013), unnamed (-10572), unnamed (-10544), unnamed (+782), unnamed (+5911), unnamed (+5920), unnamed (+23541), unnamed (+23594), unnamed (+36393), unnamed (+53771), unnamed (+53776), unnamed (+63808), unnamed (+63825), unnamed (+99959), unnamed (+99966), unnamed (+160274), unnamed (+160284), unnamed (+170330), unnamed (+173940), unn…
ARHGAP24	unnamed (-390029), unnamed (-390021), unnamed (-347756), unnamed (-347730), unnamed (-321802), unnamed (-321793), unnamed (-297298), unnamed (-211311), unnamed (-211285), unnamed (-137138), unnamed (-137109), unnamed (-83905), unnamed (-83902), unnamed (-47723), unnamed (-30076), unnamed (-30068), unnamed (+52), unnamed (+86), unnamed (+721), unnamed (+724), unnamed (+202047), unnamed (+221806), …
ARHGAP25	unnamed (-81043), unnamed (-81015), unnamed (-40638), unnamed (-40637), unnamed (+17040), unnamed (+17048), unnamed (+94657), unnamed (+94662), unnamed (+96775), unnamed (+96799)
ARHGAP26	unnamed (-135937), unnamed (-126656), unnamed (-98906), unnamed (-98903), unnamed (-85607), unnamed (-84952), unnamed (-84207), unnamed (-81189), unnamed (-81141), unnamed (-72769), unnamed (-53204), unnamed (-53198), unnamed (-49256), unnamed (-36275), unnamed (+1029), unnamed (+13700), unnamed (+13705), unnamed (+38502), unnamed (+38525), unnamed (+39969), unnamed (+54739), unnamed (+90151), un…
ARHGAP27	unnamed (-62290), unnamed (-62275), unnamed (-17395), unnamed (+41336), unnamed (+46444), unnamed (+110392), unnamed (+110439), unnamed (+114680), unnamed (+114690), unnamed (+122815), unnamed (+126068), unnamed (+126087), unnamed (+132047), unnamed (+132055), unnamed (+136587), unnamed (+136617), unnamed (+137583), unnamed (+137585), unnamed (+148200)
ARHGAP28	unnamed (-411089), unnamed (-411045), unnamed (-407071), unnamed (-407038), unnamed (-370302), unnamed (-369750), unnamed (-358108), unnamed (-358107), unnamed (-313438), unnamed (-293277), unnamed (-293199), unnamed (-288087), unnamed (-287926), unnamed (-286867), unnamed (-286823), unnamed (-238650), unnamed (-238648), unnamed (-200932), unnamed (-104730), unnamed (-104728), unnamed (-103056), …
ARHGAP29	unnamed (-102090), unnamed (-102036), unnamed (-96105), unnamed (-96051), unnamed (-84349), unnamed (-84234), unnamed (-47391), unnamed (-47295), unnamed (-41664), unnamed (-39722), unnamed (-28446), unnamed (-28439)
ARHGAP31	unnamed (-39704), unnamed (-14272), unnamed (-14243), unnamed (+845), unnamed (+885), unnamed (+1542), unnamed (+1561), unnamed (+11066), unnamed (+11081), unnamed (+28151), unnamed (+28156), unnamed (+35387), unnamed (+35395), unnamed (+51969), unnamed (+51969), unnamed (+55195), unnamed (+140486), unnamed (+140499)
ARHGAP32	unnamed (-178672), unnamed (-178665), unnamed (-139847), unnamed (-139847), unnamed (-132071), unnamed (-132037), unnamed (-127569), unnamed (-99533), unnamed (-99519), unnamed (-92670), unnamed (-92640), unnamed (-87342), unnamed (-87288), unnamed (-67772), unnamed (-67769), unnamed (-36443), unnamed (-31898), unnamed (-31369), unnamed (+74377), unnamed (+89106), unnamed (+101008), unnamed (+227…
ARHGAP33	unnamed (+751), unnamed (+863)
ARHGAP35	unnamed (-58212), unnamed (-35954), unnamed (-35935), unnamed (-24583), unnamed (-22062), unnamed (-22045), unnamed (-17649), unnamed (-14188), unnamed (-14177), unnamed (-7489), unnamed (+447), unnamed (+7856), unnamed (+8045), unnamed (+26389), unnamed (+26395), unnamed (+35457), unnamed (+35520), unnamed (+44564), unnamed (+44567), unnamed (+49392), unnamed (+49444), unnamed (+53763), unnamed …
ARHGAP36	unnamed (-143106), unnamed (-143102), unnamed (-141273), unnamed (-113945), unnamed (-113928), unnamed (-112919), unnamed (-112888), unnamed (-25781), unnamed (-25772), unnamed (+10732), unnamed (+10771)
ARHGAP39	unnamed (-89075), unnamed (-89029), unnamed (-86738), unnamed (-86688), unnamed (-78864), unnamed (-78848), unnamed (-64233), unnamed (-64212), unnamed (-42054), unnamed (-41218), unnamed (-40544), unnamed (-40531), unnamed (-34153), unnamed (-34114), unnamed (-15349), unnamed (-15330), unnamed (-9919), unnamed (-9893), unnamed (+20789), unnamed (+28395), unnamed (+28407)
ARHGAP4	unnamed (-2323), unnamed (-2296), unnamed (-1794), unnamed (+4604), unnamed (+4612), unnamed (+15017), unnamed (+15039)
ARHGAP40	unnamed (+3163), unnamed (+63342), unnamed (+63371), unnamed (+64554), unnamed (+64580), unnamed (+69459), unnamed (+69469), unnamed (+72445), unnamed (+72446), unnamed (+96000), unnamed (+104659)
ARHGAP42	unnamed (-935816), unnamed (-935816), unnamed (-921425), unnamed (-901778), unnamed (-901756), unnamed (-878686), unnamed (-878663), unnamed (-867865), unnamed (-807476), unnamed (-807422), unnamed (-799143), unnamed (-799126), unnamed (-793682), unnamed (-793639), unnamed (-754812), unnamed (-730847), unnamed (-620924), unnamed (-581508), unnamed (-580131), unnamed (-568320), unnamed (-568315), …
ARHGAP44	unnamed (-47114), unnamed (-47097), unnamed (-1509), unnamed (+147113), unnamed (+147169), unnamed (+184977), unnamed (+196245), unnamed (+196281), unnamed (+212635), unnamed (+212638)
ARHGAP5	unnamed (-505909), unnamed (-505862), unnamed (-497987), unnamed (-494889), unnamed (-494125), unnamed (-486828), unnamed (-486812), unnamed (-384795), unnamed (-384790), unnamed (-255461), unnamed (-255459), unnamed (-190681), unnamed (-190679), unnamed (-182234), unnamed (-182219), unnamed (-155359), unnamed (-155328), unnamed (-125889), unnamed (-125883), unnamed (-114144), unnamed (-114143), …
ARHGAP6	unnamed (-5704), unnamed (+124769), unnamed (+124852), unnamed (+137049), unnamed (+165811), unnamed (+165830), unnamed (+186648), unnamed (+186672), unnamed (+207294), unnamed (+212842), unnamed (+214281), unnamed (+214307), unnamed (+225665), unnamed (+227893), unnamed (+319370), unnamed (+319377), unnamed (+323994), unnamed (+323996), unnamed (+329240), unnamed (+333877)
ARHGAP8	unnamed (-3170), unnamed (+612), unnamed (+618), unnamed (+27301), unnamed (+27303), unnamed (+33460), unnamed (+41404), unnamed (+41434), unnamed (+44512), unnamed (+44535), unnamed (+63287), unnamed (+63307), unnamed (+80168), unnamed (+84792), unnamed (+84793), unnamed (+91334), unnamed (+91343), unnamed (+95029), unnamed (+95043), unnamed (+103387), unnamed (+103427), unnamed (+120238), unnam…
ARHGDIB	unnamed (-5425), unnamed (-5404), unnamed (+9251), unnamed (+9288)
ARHGDIG	unnamed (+149)
ARHGEF1	unnamed (+49461)
ARHGEF10	unnamed (-54887), unnamed (-54870), unnamed (-42568), unnamed (-37203), unnamed (-37195), unnamed (-19441), unnamed (-14325), unnamed (-14306), unnamed (-9645), unnamed (-9600), unnamed (-81), unnamed (+23725), unnamed (+23742), unnamed (+35482), unnamed (+35496), unnamed (+39515), unnamed (+39526), unnamed (+56792), unnamed (+56798), unnamed (+68301), unnamed (+68309), unnamed (+75936), unnamed …
ARHGEF10L	unnamed (-37364), unnamed (-8007), unnamed (-8005), unnamed (-1343), unnamed (-1316), unnamed (+21501), unnamed (+26142), unnamed (+34006), unnamed (+41682), unnamed (+41686), unnamed (+63578), unnamed (+105460), unnamed (+105527), unnamed (+109087), unnamed (+109131), unnamed (+117790), unnamed (+117824), unnamed (+121897), unnamed (+132214), unnamed (+133635), unnamed (+142741), unnamed (+14276…
ARHGEF11	unnamed (-51776), unnamed (-45580), unnamed (-45567), unnamed (-45004), unnamed (-44997), unnamed (-36452), unnamed (-36416), unnamed (-24471), unnamed (-460), unnamed (+11033), unnamed (+11041), unnamed (+37878), unnamed (+37897), unnamed (+113499), unnamed (+113517)
ARHGEF12	unnamed (+2528), unnamed (+2540), unnamed (+9320), unnamed (+37336), unnamed (+37345), unnamed (+54423), unnamed (+54441), unnamed (+62415), unnamed (+63895), unnamed (+95170), unnamed (+95172)
ARHGEF15	unnamed (+19391), unnamed (+19405), unnamed (+22552)
ARHGEF16	unnamed (-374408), unnamed (-374399), unnamed (-348795), unnamed (-348763), unnamed (-344933), unnamed (-344932), unnamed (-332524), unnamed (-328373), unnamed (-328363), unnamed (-314888), unnamed (-314867), unnamed (-312136), unnamed (-312094), unnamed (-285955), unnamed (-270155), unnamed (-267697), unnamed (-238552), unnamed (-238542), unnamed (-235100), unnamed (-235097), unnamed (-232977), …
ARHGEF17	unnamed (-827), unnamed (-800), unnamed (+586), unnamed (+599), unnamed (+5812), unnamed (+5856), unnamed (+13711), unnamed (+27222)
ARHGEF18	unnamed (-26833), unnamed (-5002)
ARHGEF19	unnamed (+2392), unnamed (+2422), unnamed (+20448), unnamed (+21711), unnamed (+22390), unnamed (+22392), unnamed (+36441), unnamed (+36492), unnamed (+37519), unnamed (+37556)
ARHGEF2	unnamed (-23358), unnamed (-23357), unnamed (+667), unnamed (+730), unnamed (+1700), unnamed (+1732), unnamed (+2281), unnamed (+2285), unnamed (+3599), unnamed (+3931), unnamed (+9683), unnamed (+9687), unnamed (+17352), unnamed (+17369), unnamed (+26598)
ARHGEF25	unnamed (-4445), unnamed (+1520)
ARHGEF26	unnamed (-913009), unnamed (-901782), unnamed (-901769), unnamed (-792209), unnamed (-730722), unnamed (-618538), unnamed (-618535), unnamed (-542428), unnamed (-495345), unnamed (-495301), unnamed (-489667), unnamed (-489612), unnamed (-398773), unnamed (-336983), unnamed (-336945), unnamed (-330554), unnamed (-272088), unnamed (-272077), unnamed (-264272), unnamed (-256307), unnamed (-256277), …
ARHGEF28	unnamed (-41), unnamed (+13), unnamed (+14844), unnamed (+14861), unnamed (+20820), unnamed (+28700), unnamed (+28721), unnamed (+44653), unnamed (+48157), unnamed (+48159), unnamed (+67233), unnamed (+96234), unnamed (+96273), unnamed (+100660), unnamed (+100739), unnamed (+133710), unnamed (+160959), unnamed (+164996), unnamed (+186522), unnamed (+186573), unnamed (+225456), unnamed (+241269), …
ARHGEF3	unnamed (-81872), unnamed (-81855), unnamed (-79185), unnamed (-71863), unnamed (-51617), unnamed (-51603), unnamed (-49052), unnamed (-49014), unnamed (-20985), unnamed (-15596), unnamed (-15595), unnamed (-12434), unnamed (-12415), unnamed (+860), unnamed (+9699), unnamed (+16676), unnamed (+16689), unnamed (+30818), unnamed (+30831), unnamed (+61951), unnamed (+62434), unnamed (+62442), unname…
ARHGEF33	unnamed (+21211), unnamed (+21233), unnamed (+84823), unnamed (+84842), unnamed (+110812), unnamed (+144494), unnamed (+182565), unnamed (+183125), unnamed (+183180), unnamed (+229972)
ARHGEF37	unnamed (-16523), unnamed (+2202), unnamed (+2208), unnamed (+62633), unnamed (+62641), unnamed (+65330), unnamed (+65356), unnamed (+90339), unnamed (+90346)
ARHGEF38	unnamed (-47698), unnamed (-47682), unnamed (+47679), unnamed (+66737), unnamed (+85340), unnamed (+85363), unnamed (+91790)
ARHGEF4	unnamed (-156510), unnamed (-118359), unnamed (-118357), unnamed (-104832), unnamed (-104822), unnamed (-92085), unnamed (-92060), unnamed (-90824), unnamed (-90809), unnamed (-51728), unnamed (-46599), unnamed (-46576), unnamed (-42572), unnamed (-38216), unnamed (-38189), unnamed (+65275), unnamed (+65283), unnamed (+78104), unnamed (+80479), unnamed (+80540), unnamed (+92669), unnamed (+113932…
ARHGEF40	unnamed (-9876), unnamed (-9872), unnamed (-577), unnamed (-80), unnamed (+1471), unnamed (+17319), unnamed (+17380)
ARHGEF5	unnamed (+38617)
ARHGEF6	unnamed (-97364), unnamed (-97307), unnamed (-53812), unnamed (-25036), unnamed (-25022), unnamed (+372), unnamed (+13143), unnamed (+14314), unnamed (+14882), unnamed (+14918), unnamed (+16069), unnamed (+16072), unnamed (+21758), unnamed (+21773), unnamed (+27098), unnamed (+27112), unnamed (+56412), unnamed (+56451), unnamed (+70704), unnamed (+122952)
ARHGEF7	unnamed (-190134), unnamed (-130788), unnamed (-130772), unnamed (-108980), unnamed (-108964), unnamed (-87569), unnamed (-87547), unnamed (-70397), unnamed (-70006), unnamed (-69962), unnamed (-51533), unnamed (-51508), unnamed (-48595), unnamed (-48571), unnamed (-475), unnamed (+854), unnamed (+6918), unnamed (+6926), unnamed (+24974), unnamed (+24985), unnamed (+36338), unnamed (+36370), unna…
ARHGEF9	unnamed (-434048), unnamed (-427142), unnamed (-341810), unnamed (-315281), unnamed (-315222), unnamed (-275027), unnamed (-275026), unnamed (-244554), unnamed (-244545), unnamed (-205073), unnamed (-93467), unnamed (-93419), unnamed (-30240), unnamed (-29347), unnamed (-29335), unnamed (-6684), unnamed (+2283), unnamed (+2284), unnamed (+3522), unnamed (+3550), unnamed (+7154), unnamed (+212214)…
ARID1A	unnamed (-105414), unnamed (-93469), unnamed (-75035), unnamed (-34007), unnamed (-3678), unnamed (-3662), unnamed (-3034), unnamed (-2966), unnamed (-398), unnamed (+2208), unnamed (+2690), unnamed (+2729), unnamed (+10421), unnamed (+10445), unnamed (+21269), unnamed (+27814), unnamed (+27838), unnamed (+48205), unnamed (+48211)
ARID1B	unnamed (-970090), unnamed (-970014), unnamed (-937734), unnamed (-903580), unnamed (-903542), unnamed (-901513), unnamed (-838477), unnamed (-838475), unnamed (-813891), unnamed (-802441), unnamed (-802434), unnamed (-792118), unnamed (-792076), unnamed (-789826), unnamed (-789798), unnamed (-784912), unnamed (-784868), unnamed (-749417), unnamed (-731816), unnamed (-731772), unnamed (-695889), …
ARID2	unnamed (-508479), unnamed (-425565), unnamed (-425555), unnamed (-310956), unnamed (-310904), unnamed (-310441), unnamed (-294215), unnamed (-294212), unnamed (-270079), unnamed (-188757), unnamed (-188722), unnamed (-175950), unnamed (-175881), unnamed (-163242), unnamed (-163236), unnamed (-127582), unnamed (-127580), unnamed (-106919), unnamed (-91748), unnamed (-91739), unnamed (-65948), unn…
ARID3A	unnamed (+7427), unnamed (+7435), unnamed (+9237), unnamed (+9254), unnamed (+14633), unnamed (+14704), unnamed (+40668), unnamed (+40697)
ARID3B	unnamed (-153), unnamed (+5100), unnamed (+5103), unnamed (+29509), unnamed (+29542), unnamed (+43660), unnamed (+43732), unnamed (+64252), unnamed (+64294)
ARID4A	unnamed (-9909), unnamed (+121), unnamed (+164), unnamed (+32896), unnamed (+32930)
ARID4B	unnamed (-3002), unnamed (-684), unnamed (-672), unnamed (+13731), unnamed (+13743), unnamed (+29318), unnamed (+29321), unnamed (+57400), unnamed (+57480), unnamed (+128440)
ARID5A	unnamed (-177177), unnamed (-177170), unnamed (-172955), unnamed (-142117), unnamed (-142095), unnamed (-129043), unnamed (-129032), unnamed (-127963), unnamed (-127947), unnamed (-126865), unnamed (-126859), unnamed (-8075), unnamed (-4537), unnamed (-4534), unnamed (-1795), unnamed (-1775), unnamed (+1993), unnamed (+2024), unnamed (+11213), unnamed (+11215)
ARID5B	unnamed (-373817), unnamed (-279332), unnamed (-279324), unnamed (-277973), unnamed (-277937), unnamed (-265348), unnamed (-259039), unnamed (-259006), unnamed (-258404), unnamed (-258379), unnamed (-257698), unnamed (-257079), unnamed (-238219), unnamed (-198537), unnamed (-198516), unnamed (-153709), unnamed (-153701), unnamed (-144194), unnamed (-144165), unnamed (-139045), unnamed (-139021), …
ARIH1	unnamed (-12558), unnamed (+1407), unnamed (+37419), unnamed (+48515), unnamed (+66773), unnamed (+111464)
ARL1	unnamed (+10410), unnamed (+10422)
ARL10	unnamed (-154)
ARL11	unnamed (-21084), unnamed (-17966), unnamed (-17944), unnamed (-2120), unnamed (-2070), unnamed (+41673), unnamed (+41676), unnamed (+42659), unnamed (+42695), unnamed (+53772), unnamed (+53799)
ARL13A	unnamed (-23263), unnamed (-23260), unnamed (-5485), unnamed (-5422), unnamed (-2676)
ARL13B	unnamed (+29658), unnamed (+29660)
ARL14	unnamed (-32898), unnamed (-32893), unnamed (-15305), unnamed (+1188), unnamed (+1217), unnamed (+16296), unnamed (+30307), unnamed (+30318), unnamed (+38579), unnamed (+38588), unnamed (+58919)
ARL14EP	unnamed (+2939), unnamed (+35722), unnamed (+41461), unnamed (+41490), unnamed (+58847), unnamed (+64055), unnamed (+69284), unnamed (+69289), unnamed (+87877), unnamed (+87921), unnamed (+90331), unnamed (+90356), unnamed (+99620), unnamed (+101885), unnamed (+123611), unnamed (+123621), unnamed (+133271), unnamed (+165851), unnamed (+165889), unnamed (+172434), unnamed (+193535), unnamed (+1935…
ARL15	unnamed (-132507), unnamed (-132440), unnamed (-102487), unnamed (-94073), unnamed (-80452), unnamed (-80451), unnamed (-79592), unnamed (-79559), unnamed (-76047), unnamed (-76037), unnamed (-47004), unnamed (-46988), unnamed (-129), unnamed (-123), unnamed (+1162), unnamed (+15603), unnamed (+15628), unnamed (+95124), unnamed (+95160), unnamed (+97962), unnamed (+97962), unnamed (+124232), unna…
ARL16	unnamed (+6821), unnamed (+6823), unnamed (+7824), unnamed (+7835)
ARL17A	unnamed (-333)
ARL17B	unnamed (-106060), unnamed (-106054), unnamed (-39083), unnamed (-39067), unnamed (-215)
ARL2BP	unnamed (-14324), unnamed (-14312), unnamed (-13145), unnamed (-13140), unnamed (+112), unnamed (+14946), unnamed (+15479), unnamed (+15510)
ARL3	unnamed (-4155), unnamed (-4086), unnamed (+452), unnamed (+37661), unnamed (+38926), unnamed (+38953), unnamed (+40130), unnamed (+40140), unnamed (+45486), unnamed (+45493), unnamed (+52987), unnamed (+52990), unnamed (+53453), unnamed (+64822), unnamed (+64829), unnamed (+68404), unnamed (+68410)
ARL4A	unnamed (-80054), unnamed (-80034), unnamed (-56708), unnamed (-56682), unnamed (-48945), unnamed (-48939), unnamed (-3285), unnamed (-3276), unnamed (+26), unnamed (+23503), unnamed (+23508), unnamed (+28683), unnamed (+28725), unnamed (+41912), unnamed (+41935), unnamed (+74534), unnamed (+77128), unnamed (+77135), unnamed (+83666), unnamed (+83689), unnamed (+84362), unnamed (+84366), unnamed …
ARL4C	unnamed (-471697), unnamed (-471685), unnamed (-462044), unnamed (-462009), unnamed (-455838), unnamed (-417409), unnamed (-417402), unnamed (-416158), unnamed (-416155), unnamed (-415641), unnamed (-415632), unnamed (-384490), unnamed (-380294), unnamed (-380265), unnamed (-369867), unnamed (-369793), unnamed (-368482), unnamed (-319732), unnamed (-319691), unnamed (-296541), unnamed (-295833), …
ARL4D	unnamed (-89696), unnamed (-89600), unnamed (-89096), unnamed (-59929), unnamed (-59852), unnamed (-45350), unnamed (-45348), unnamed (-38274), unnamed (-38212), unnamed (-37798), unnamed (-31012), unnamed (-31009), unnamed (-1300), unnamed (+13946), unnamed (+19869), unnamed (+19869), unnamed (+32771), unnamed (+32775), unnamed (+65952), unnamed (+79232), unnamed (+79254)
ARL5A	unnamed (-265222), unnamed (-264976), unnamed (-212295), unnamed (-212283), unnamed (-209468), unnamed (-209427), unnamed (-193748), unnamed (-187921), unnamed (-187918), unnamed (-176382), unnamed (-170617), unnamed (-170608), unnamed (-144715), unnamed (-144666), unnamed (-139786), unnamed (-139782), unnamed (-102968), unnamed (-102958), unnamed (-75677), unnamed (-75667), unnamed (-63651), unn…
ARL5B	unnamed (-268), unnamed (-217), unnamed (+41149), unnamed (+41185), unnamed (+60608), unnamed (+60622), unnamed (+79709), unnamed (+134664), unnamed (+437246), unnamed (+437251)
ARL5C	unnamed (-27555), unnamed (-27526), unnamed (+5653)
ARL6	unnamed (-863791), unnamed (-791525), unnamed (-791493), unnamed (-747176), unnamed (-747136), unnamed (-654767), unnamed (-503585), unnamed (-503570), unnamed (-498677), unnamed (-498663), unnamed (-472434), unnamed (-425912), unnamed (-425906), unnamed (-404398), unnamed (-306861), unnamed (-306410), unnamed (-306391), unnamed (-269456), unnamed (-196008), unnamed (-195987), unnamed (-184976), …
ARL6IP1	unnamed (-69729), unnamed (-14782), unnamed (-14757)
ARL6IP5	unnamed (-4607), unnamed (-4546), unnamed (+5225), unnamed (+5249), unnamed (+32031), unnamed (+32049)
ARL6IP6	unnamed (-380754), unnamed (-373110), unnamed (-373039), unnamed (-365214), unnamed (-365161), unnamed (-344164), unnamed (-344150), unnamed (-338291), unnamed (-338270), unnamed (-324049), unnamed (-288926), unnamed (-284000), unnamed (-280039), unnamed (-280031), unnamed (-271955), unnamed (-271949), unnamed (-264218), unnamed (-264184), unnamed (-255007), unnamed (-254994), unnamed (-248725), …
ARL8A	unnamed (+11521), unnamed (+11530), unnamed (+13693), unnamed (+14177), unnamed (+14804), unnamed (+18069), unnamed (+18080)
ARL8B	unnamed (-135200), unnamed (-135161), unnamed (-95545), unnamed (-73971), unnamed (-64319), unnamed (-63642), unnamed (-63508), unnamed (-26215), unnamed (-25804), unnamed (-23154), unnamed (+16756), unnamed (+16778), unnamed (+39260), unnamed (+57995)
ARL9	unnamed (-37122), unnamed (+24828), unnamed (+24848), unnamed (+26233), unnamed (+26266), unnamed (+39468), unnamed (+39608), unnamed (+126151), unnamed (+126154), unnamed (+160868), unnamed (+160880)
ARMC1	unnamed (+106), unnamed (+43178), unnamed (+43205), unnamed (+153281), unnamed (+175262), unnamed (+175282), unnamed (+178379), unnamed (+178431), unnamed (+232504), unnamed (+232508), unnamed (+238627), unnamed (+260569), unnamed (+260665), unnamed (+293991), unnamed (+294012), unnamed (+303849), unnamed (+303856), unnamed (+331447), unnamed (+331511), unnamed (+340094), unnamed (+340117), unnam…
ARMC10	unnamed (+42257), unnamed (+42278), unnamed (+52216), unnamed (+52238), unnamed (+71812)
ARMC12	unnamed (+655), unnamed (+700), unnamed (+20489)
ARMC2	unnamed (-282338), unnamed (-282314), unnamed (-251051), unnamed (-250980), unnamed (-214784), unnamed (-214396), unnamed (-201677), unnamed (-201644), unnamed (-200874), unnamed (-200873), unnamed (-192134), unnamed (-192132), unnamed (-171507), unnamed (-141691), unnamed (-141658), unnamed (-104021), unnamed (-103544), unnamed (-103539), unnamed (-95124), unnamed (-95098), unnamed (-83547), unn…
ARMC3	unnamed (-166020), unnamed (-147443), unnamed (-147406), unnamed (-122534), unnamed (-122526), unnamed (-78445), unnamed (-78441), unnamed (-50005), unnamed (-15542), unnamed (-15540), unnamed (+59261), unnamed (+61075), unnamed (+65033), unnamed (+83785), unnamed (+83816), unnamed (+109722), unnamed (+109759)
ARMC4	unnamed (+12020), unnamed (+87513)
ARMC6	unnamed (-63822), unnamed (-63814), unnamed (-48103), unnamed (-48091), unnamed (-40483), unnamed (-40478), unnamed (-37562), unnamed (-37538), unnamed (-12297), unnamed (-12291)
ARMC7	unnamed (-4093), unnamed (-4070), unnamed (-218)
ARMC8	unnamed (+8388), unnamed (+8388), unnamed (+141449)
ARMC9	unnamed (+44938), unnamed (+44952), unnamed (+52170), unnamed (+80360), unnamed (+80375), unnamed (+92244), unnamed (+122703), unnamed (+122772), unnamed (+143624), unnamed (+143626), unnamed (+150715), unnamed (+150736), unnamed (+166883), unnamed (+166883), unnamed (+173009), unnamed (+173027), unnamed (+190081), unnamed (+190113)
ARMCX1	unnamed (+72), unnamed (+3162)
ARMCX2	unnamed (-135488), unnamed (-131524), unnamed (-131503), unnamed (-129052), unnamed (-129011), unnamed (-108274), unnamed (-108256), unnamed (-100622), unnamed (-100557), unnamed (-99425), unnamed (-99415), unnamed (-77806), unnamed (-77801), unnamed (-77010), unnamed (-77004), unnamed (-48498), unnamed (-35934), unnamed (-35916), unnamed (+519), unnamed (+531), unnamed (+4348), unnamed (+4354)
ARMCX3	unnamed (-4836), unnamed (+307), unnamed (+32688), unnamed (+32694)
ARMCX5	unnamed (-52211), unnamed (-162), unnamed (-96), unnamed (+4975), unnamed (+4995), unnamed (+24804)
ARMCX6	unnamed (+40), unnamed (+64315)
ARMS2	unnamed (-34675), unnamed (-34628)
ARNT	unnamed (-171), unnamed (-149), unnamed (+518), unnamed (+1789), unnamed (+1816)
ARNT2	unnamed (-221292), unnamed (-218063), unnamed (-218052), unnamed (-163839), unnamed (-163818), unnamed (-157832), unnamed (-157813), unnamed (-152045), unnamed (-152008), unnamed (-136341), unnamed (-128174), unnamed (-86620), unnamed (-82284), unnamed (-82272), unnamed (-53088), unnamed (-24504), unnamed (-24476), unnamed (-17511), unnamed (-17397), unnamed (-15907), unnamed (-15719), unnamed (-…
ARNTL	unnamed (-528126), unnamed (-521319), unnamed (-512192), unnamed (-512189), unnamed (-500139), unnamed (-483015), unnamed (-474225), unnamed (-474213), unnamed (-462791), unnamed (-462767), unnamed (-459933), unnamed (-459886), unnamed (-449452), unnamed (-449434), unnamed (-431815), unnamed (-431801), unnamed (-413839), unnamed (-413838), unnamed (-412376), unnamed (-388878), unnamed (-362982), …
ARNTL2	unnamed (-73249), unnamed (-71054), unnamed (-70985), unnamed (-60536), unnamed (-60511), unnamed (-52654), unnamed (-52638), unnamed (-43434), unnamed (-42346), unnamed (-42337), unnamed (+26730), unnamed (+63544), unnamed (+118516), unnamed (+118519), unnamed (+120538)
ARPC1A	unnamed (-57855), unnamed (-57823), unnamed (+32421), unnamed (+32425)
ARPC1B	unnamed (-16399), unnamed (-16395), unnamed (+597)
ARPC3	unnamed (-8586), unnamed (-8523), unnamed (+600), unnamed (+18793), unnamed (+18836), unnamed (+25445), unnamed (+27769)
ARPC4	unnamed (-358)
ARPC4-TTLL3	unnamed (-355)
ARPC5	unnamed (+13783), unnamed (+13786)
ARPC5L	unnamed (+17270), unnamed (+17282), unnamed (+18505), unnamed (+36001), unnamed (+45560)
ARPP19	unnamed (-103760), unnamed (-100966), unnamed (-82743), unnamed (-82729), unnamed (+8369)
ARPP21	unnamed (-942306), unnamed (-915325), unnamed (-797570), unnamed (-797558), unnamed (-796598), unnamed (-796583), unnamed (-692311), unnamed (-597561), unnamed (-597533), unnamed (-573562), unnamed (-568398), unnamed (-556142), unnamed (-502557), unnamed (-435329), unnamed (-415609), unnamed (-415576), unnamed (-319303), unnamed (-319280), unnamed (-302421), unnamed (-279166), unnamed (-256033), …
ARRB1	unnamed (-37622), unnamed (+9303), unnamed (+10965), unnamed (+10992), unnamed (+23146), unnamed (+23170), unnamed (+37786), unnamed (+47668), unnamed (+47701)
ARRB2	unnamed (-963)
ARRDC1	unnamed (+6145), unnamed (+6155)
ARRDC2	unnamed (-26479), unnamed (+12159), unnamed (+12163), unnamed (+21875), unnamed (+34239)
ARRDC3	unnamed (-948502), unnamed (-925799), unnamed (-925770), unnamed (-830748), unnamed (-830704), unnamed (-699340), unnamed (-594440), unnamed (-594329), unnamed (-593308), unnamed (-593219), unnamed (-515716), unnamed (-515712), unnamed (-481684), unnamed (-481677), unnamed (-432721), unnamed (-432699), unnamed (-359069), unnamed (-359039), unnamed (-284946), unnamed (-284938), unnamed (-258500), …
ARRDC4	unnamed (-951379), unnamed (-951349), unnamed (-899701), unnamed (-899662), unnamed (-847460), unnamed (-811726), unnamed (-811671), unnamed (-808596), unnamed (-808578), unnamed (-806793), unnamed (-806782), unnamed (-798369), unnamed (-791323), unnamed (-785326), unnamed (-784541), unnamed (-784508), unnamed (-783233), unnamed (-764214), unnamed (-764200), unnamed (-763327), unnamed (-763313), …
ARSA	unnamed (-13746), unnamed (-13737), unnamed (-10668), unnamed (+7224)
ARSB	unnamed (-35789), unnamed (-13336), unnamed (-13328), unnamed (+839), unnamed (+850), unnamed (+11570), unnamed (+11594), unnamed (+12853), unnamed (+12864), unnamed (+20704), unnamed (+58087), unnamed (+77274), unnamed (+77279), unnamed (+237828), unnamed (+237829), unnamed (+241149), unnamed (+241149), unnamed (+245745), unnamed (+285796), unnamed (+307840), unnamed (+307845), unnamed (+326395)…
ARSD	unnamed (+43), unnamed (+1071), unnamed (+34160), unnamed (+34162), unnamed (+39421), unnamed (+39471), unnamed (+40862), unnamed (+41366), unnamed (+41385), unnamed (+97737), unnamed (+97744)
ARSE	unnamed (-9844), unnamed (-3998), unnamed (-3990)
ARSF	unnamed (-17164), unnamed (-14907), unnamed (+11691), unnamed (+25248), unnamed (+25284), unnamed (+119306), unnamed (+119345), unnamed (+125400), unnamed (+125428), unnamed (+150675), unnamed (+153663), unnamed (+153713), unnamed (+200179), unnamed (+208973), unnamed (+209029), unnamed (+215101), unnamed (+229963), unnamed (+229993)
ARSG	unnamed (+16), unnamed (+29), unnamed (+1862)
ARSH	unnamed (-32499), unnamed (+17694), unnamed (+19951)
ARSI	unnamed (-42975), unnamed (-42930), unnamed (-38184), unnamed (-38175), unnamed (-36427), unnamed (-36425), unnamed (-17195), unnamed (-4841), unnamed (-4826), unnamed (+1976), unnamed (+1990)
ARSJ	unnamed (-517594), unnamed (-409749), unnamed (-344267), unnamed (-296695), unnamed (-158625), unnamed (-158618), unnamed (-129531), unnamed (-128487), unnamed (-108056), unnamed (-108049), unnamed (-72584), unnamed (-35792), unnamed (-35788), unnamed (+28357), unnamed (+74365), unnamed (+173207), unnamed (+178666)
ARSK	unnamed (-130), unnamed (+29067), unnamed (+29076), unnamed (+37062), unnamed (+37071)
ART3	unnamed (-20765), unnamed (-20757), unnamed (-65), unnamed (-63), unnamed (+12568), unnamed (+12613), unnamed (+31084), unnamed (+31096)
ART4	unnamed (-21124), unnamed (-21098), unnamed (-6364), unnamed (-6363), unnamed (+8787), unnamed (+8788), unnamed (+20476), unnamed (+20497)
ART5	unnamed (+18318), unnamed (+18345), unnamed (+58048), unnamed (+58069), unnamed (+164745), unnamed (+164755), unnamed (+179436), unnamed (+179464), unnamed (+198087), unnamed (+198092), unnamed (+231114), unnamed (+232932), unnamed (+232940)
ARTN	unnamed (-203076), unnamed (-203054), unnamed (-169734), unnamed (-168501), unnamed (-168466), unnamed (-167143), unnamed (-167088), unnamed (-166333), unnamed (-166296), unnamed (-146180), unnamed (-146151), unnamed (-144592), unnamed (-104348), unnamed (-104332), unnamed (-98287), unnamed (-98282), unnamed (-96696), unnamed (-94007), unnamed (-93986), unnamed (-80267), unnamed (-79746), unnamed…
ARV1	unnamed (-96713), unnamed (-96700), unnamed (-86662), unnamed (-82089), unnamed (-72584), unnamed (-119), unnamed (-100), unnamed (+8129), unnamed (+8145), unnamed (+12943), unnamed (+12982), unnamed (+30475), unnamed (+49860), unnamed (+49863), unnamed (+59523), unnamed (+59532), unnamed (+74753), unnamed (+74774), unnamed (+84730), unnamed (+84739), unnamed (+100538), unnamed (+114768), unnamed…
ARVCF	unnamed (+14029), unnamed (+14039), unnamed (+15925), unnamed (+16363), unnamed (+16388), unnamed (+18628), unnamed (+18654), unnamed (+50739), unnamed (+50753), unnamed (+61200)
ARX	unnamed (-835408), unnamed (-835380), unnamed (-834925), unnamed (-834878), unnamed (-705761), unnamed (-659014), unnamed (-659007), unnamed (-648000), unnamed (-647991), unnamed (-617016), unnamed (-617002), unnamed (-508342), unnamed (-507886), unnamed (-489667), unnamed (-466467), unnamed (-466421), unnamed (-367451), unnamed (-367444), unnamed (-328813), unnamed (-328799), unnamed (-232400), …
AS3MT	unnamed (-1368)
ASAH1	unnamed (-57007), unnamed (-35528), unnamed (-35524), unnamed (-33727), unnamed (-33707), unnamed (-31820), unnamed (-793), unnamed (-391), unnamed (+6961), unnamed (+10706), unnamed (+10727)
ASAH2	unnamed (-373558), unnamed (-373480), unnamed (-355662), unnamed (-355636), unnamed (-351981), unnamed (-351960), unnamed (-345553), unnamed (-345533), unnamed (-329264), unnamed (-329249), unnamed (-327992), unnamed (-327979), unnamed (-318913), unnamed (-317815), unnamed (-317790), unnamed (-313015), unnamed (-312991), unnamed (-303953), unnamed (-303917), unnamed (-285914), unnamed (-269243), …
ASAP1	unnamed (-633468), unnamed (-633463), unnamed (-604976), unnamed (-601644), unnamed (-580162), unnamed (-580137), unnamed (-566949), unnamed (-560490), unnamed (-560068), unnamed (-546954), unnamed (-540945), unnamed (-540907), unnamed (-502777), unnamed (-499404), unnamed (-499361), unnamed (-482403), unnamed (-452490), unnamed (-452489), unnamed (-378139), unnamed (-378123), unnamed (-347894), …
ASAP2	unnamed (-187948), unnamed (-175814), unnamed (-175737), unnamed (-174081), unnamed (-174066), unnamed (-145742), unnamed (-133936), unnamed (-133898), unnamed (-119644), unnamed (-119549), unnamed (-100310), unnamed (-63842), unnamed (-53361), unnamed (-53336), unnamed (-41010), unnamed (-41007), unnamed (-27516), unnamed (-27510), unnamed (-15656), unnamed (-15633), unnamed (-6359), unnamed (-1…
ASAP3	unnamed (-44609), unnamed (-41064), unnamed (-40990), unnamed (+12374), unnamed (+17584), unnamed (+17598), unnamed (+18124), unnamed (+37299), unnamed (+37327)
ASB1	unnamed (-90485), unnamed (-67815), unnamed (-67810), unnamed (-56917), unnamed (-48472), unnamed (-48464), unnamed (-47485), unnamed (-5476), unnamed (-41), unnamed (+14927), unnamed (+14933), unnamed (+23233), unnamed (+23250), unnamed (+28146), unnamed (+28170), unnamed (+32567), unnamed (+67278), unnamed (+67316), unnamed (+73528), unnamed (+77544), unnamed (+77546), unnamed (+91491), unnamed…
ASB10	unnamed (+6020), unnamed (+6033)
ASB11	unnamed (+5382)
ASB13	unnamed (+64), unnamed (+66), unnamed (+499), unnamed (+31479), unnamed (+31488), unnamed (+36703), unnamed (+36713), unnamed (+71611), unnamed (+82764), unnamed (+82775), unnamed (+89783)
ASB14	unnamed (+63577)
ASB15	unnamed (+70272), unnamed (+70323), unnamed (+76976), unnamed (+76982)
ASB16	unnamed (-3305), unnamed (-3287), unnamed (-2125)
ASB17	unnamed (-127174), unnamed (-127093), unnamed (+3374), unnamed (+3386)
ASB18	unnamed (-188103), unnamed (-188096), unnamed (-171082), unnamed (-170946), unnamed (-111407), unnamed (-111370), unnamed (-102338), unnamed (-102312), unnamed (-77494), unnamed (-57256), unnamed (-57230), unnamed (-20014), unnamed (-19971), unnamed (+10110), unnamed (+10121), unnamed (+19864), unnamed (+19895), unnamed (+46084), unnamed (+46095), unnamed (+46794), unnamed (+46811), unnamed (+527…
ASB2	unnamed (-8375), unnamed (-8343), unnamed (+712), unnamed (+789), unnamed (+35098), unnamed (+49518), unnamed (+71008), unnamed (+71023), unnamed (+92781), unnamed (+92878), unnamed (+143875), unnamed (+143906), unnamed (+155919)
ASB4	unnamed (-15897), unnamed (-15263), unnamed (-12365), unnamed (-12343), unnamed (-8807), unnamed (-8794), unnamed (-7065), unnamed (-7054), unnamed (+23568), unnamed (+23582), unnamed (+34392), unnamed (+34401), unnamed (+40474), unnamed (+40513), unnamed (+59215), unnamed (+64453), unnamed (+64456)
ASB5	unnamed (-32750), unnamed (-18524), unnamed (-18415), unnamed (-17757), unnamed (+12066), unnamed (+12122), unnamed (+30608), unnamed (+30843), unnamed (+31613), unnamed (+31624), unnamed (+37775), unnamed (+37804)
ASB6	unnamed (-17287), unnamed (+13938), unnamed (+13945), unnamed (+15928), unnamed (+28578), unnamed (+28641)
ASB7	unnamed (+65216), unnamed (+65217), unnamed (+69577), unnamed (+69589), unnamed (+118533), unnamed (+118603), unnamed (+137770), unnamed (+137788), unnamed (+200150), unnamed (+200159), unnamed (+240436), unnamed (+261501)
ASB8	unnamed (-7017), unnamed (-6994), unnamed (+12857), unnamed (+38336), unnamed (+38347)
ASB9	unnamed (-40126), unnamed (-2305), unnamed (-2302), unnamed (+27050), unnamed (+36224), unnamed (+36229), unnamed (+52865), unnamed (+52879), unnamed (+63638), unnamed (+63650), unnamed (+96615), unnamed (+96653), unnamed (+209413), unnamed (+255689), unnamed (+255696), unnamed (+272753), unnamed (+272768), unnamed (+306183), unnamed (+306493), unnamed (+327617), unnamed (+327622)
ASCC1	unnamed (-44811), unnamed (-38971), unnamed (-38955), unnamed (-36864), unnamed (-36854), unnamed (-32659), unnamed (-32622)
ASCC2	unnamed (-33540), unnamed (-33537), unnamed (-19103), unnamed (-17386), unnamed (-17342), unnamed (+12372), unnamed (+12381), unnamed (+16732), unnamed (+21541), unnamed (+21550), unnamed (+26159), unnamed (+53122), unnamed (+53157), unnamed (+59156)
ASCC3	unnamed (-510494), unnamed (-510465), unnamed (-500115), unnamed (-500030), unnamed (-499589), unnamed (-473038), unnamed (-470547), unnamed (-469926), unnamed (-469899), unnamed (-453613), unnamed (-453584), unnamed (-441831), unnamed (-441815), unnamed (-415088), unnamed (-415073), unnamed (-405302), unnamed (-322623), unnamed (-297544), unnamed (-297540), unnamed (-265323), unnamed (-265322), …
ASCL1	unnamed (-8360), unnamed (-5535), unnamed (-5431), unnamed (-279), unnamed (+4499), unnamed (+4501), unnamed (+7832), unnamed (+7880), unnamed (+8745), unnamed (+8752), unnamed (+13788), unnamed (+13797), unnamed (+15597), unnamed (+55324), unnamed (+55334), unnamed (+66438), unnamed (+86165), unnamed (+90250), unnamed (+90283), unnamed (+133254), unnamed (+182832), unnamed (+182900), unnamed (+2…
ASCL2	unnamed (+48203), unnamed (+48241), unnamed (+59668), unnamed (+59669), unnamed (+80135), unnamed (+80164), unnamed (+87438), unnamed (+87446)
ASCL3	unnamed (+1053), unnamed (+1054), unnamed (+7914)
ASCL4	unnamed (+79973), unnamed (+79993), unnamed (+117500), unnamed (+117528), unnamed (+155329), unnamed (+204041), unnamed (+204060), unnamed (+209509), unnamed (+302458), unnamed (+319019), unnamed (+319058)
ASCL5	unnamed (-10630), unnamed (-10625), unnamed (+7195), unnamed (+7220)
ASF1A	unnamed (-176872), unnamed (-154134), unnamed (-154119), unnamed (-145262), unnamed (-145255), unnamed (-144636), unnamed (-110131), unnamed (-110122), unnamed (-109521), unnamed (-109491), unnamed (-104642), unnamed (-104619), unnamed (-93598), unnamed (-93591), unnamed (-18287), unnamed (-153), unnamed (-149), unnamed (+2325), unnamed (+2326), unnamed (+8750), unnamed (+18555), unnamed (+38479)
ASF1B	unnamed (-61664), unnamed (-60734), unnamed (-56927), unnamed (-12785), unnamed (-11368)
ASGR1	unnamed (-26003), unnamed (+38723), unnamed (+40554), unnamed (+45766), unnamed (+45787)
ASGR2	unnamed (-26032), unnamed (-24201), unnamed (-18989), unnamed (-18968)
ASH1L	unnamed (-36698), unnamed (-36658), unnamed (-33823), unnamed (-33811), unnamed (-199), unnamed (+30620), unnamed (+33158), unnamed (+62328), unnamed (+62347), unnamed (+67445), unnamed (+80486), unnamed (+80537), unnamed (+96604), unnamed (+106443), unnamed (+168277), unnamed (+169477), unnamed (+169486), unnamed (+239124), unnamed (+239129)
ASH2L	unnamed (-73714), unnamed (-47428), unnamed (-47428), unnamed (-31917), unnamed (-31910), unnamed (-26234), unnamed (-26208), unnamed (-857), unnamed (+43857)
ASIC1	unnamed (-24411), unnamed (-6870), unnamed (-360), unnamed (+5729), unnamed (+5750), unnamed (+13082), unnamed (+13101), unnamed (+17847)
ASIC2	unnamed (-945958), unnamed (-889605), unnamed (-817554), unnamed (-640364), unnamed (-640360), unnamed (-638827), unnamed (-638810), unnamed (-486228), unnamed (-474041), unnamed (-458201), unnamed (-457949), unnamed (-403289), unnamed (-359037), unnamed (-359032), unnamed (-346859), unnamed (-346826), unnamed (-159974), unnamed (-85327), unnamed (-78384), unnamed (-31944), unnamed (-31833), unna…
ASIC3	unnamed (-1773)
ASIC4	unnamed (-6935), unnamed (-6903), unnamed (-2258), unnamed (-2209), unnamed (+2260), unnamed (+2301), unnamed (+2781), unnamed (+5916), unnamed (+5943), unnamed (+15904)
ASIC5	unnamed (-23361), unnamed (-23331), unnamed (+21048), unnamed (+63466), unnamed (+63472), unnamed (+63947), unnamed (+63947), unnamed (+70193), unnamed (+70211)
ASIP	unnamed (-31069), unnamed (-15290)
ASL	unnamed (-68962), unnamed (-22564), unnamed (-21347)
ASNS	unnamed (-110030), unnamed (-101050), unnamed (-99794), unnamed (-66479), unnamed (+2386), unnamed (+2399), unnamed (+32441), unnamed (+32481), unnamed (+39571), unnamed (+39756), unnamed (+139033), unnamed (+139050)
ASNSD1	unnamed (-45357)
ASPA	unnamed (+24426), unnamed (+24432), unnamed (+26589), unnamed (+26645), unnamed (+37054), unnamed (+45420), unnamed (+45452), unnamed (+55739), unnamed (+55742)
ASPDH	unnamed (-35124), unnamed (-35095), unnamed (-828)
ASPG	unnamed (-50219), unnamed (-50202), unnamed (-7583), unnamed (+11582), unnamed (+11590)
ASPH	unnamed (-503182), unnamed (-503154), unnamed (-484728), unnamed (-447557), unnamed (-447557), unnamed (-425313), unnamed (-425218), unnamed (-411337), unnamed (-406770), unnamed (-406748), unnamed (-406297), unnamed (-406279), unnamed (-312993), unnamed (-312978), unnamed (-297001), unnamed (-296933), unnamed (-267895), unnamed (-267892), unnamed (-242893), unnamed (-242881), unnamed (-217600), …
ASPHD1	unnamed (-604), unnamed (+20085), unnamed (+20328)
ASPHD2	unnamed (-258410), unnamed (-258396), unnamed (-251814), unnamed (-251797), unnamed (-247099), unnamed (-246397), unnamed (-246339), unnamed (-218824), unnamed (-218809), unnamed (-215263), unnamed (-215243), unnamed (-211194), unnamed (-211165), unnamed (-207270), unnamed (-161246), unnamed (-161224), unnamed (-157567), unnamed (-157557), unnamed (-155844), unnamed (-155798), unnamed (-152307), …
ASPM	unnamed (-3824), unnamed (-3814), unnamed (+6430), unnamed (+42072), unnamed (+43061), unnamed (+45320), unnamed (+45979), unnamed (+46503)
ASPN	unnamed (+14163), unnamed (+14173), unnamed (+50017)
ASPRV1	unnamed (-110965), unnamed (-110945), unnamed (-108639), unnamed (-108634), unnamed (-22544), unnamed (-22483), unnamed (+13853)
ASPSCR1	unnamed (-10564), unnamed (-10560), unnamed (-9390), unnamed (-9331), unnamed (+59), unnamed (+89), unnamed (+14263), unnamed (+14267), unnamed (+17401), unnamed (+29110), unnamed (+35499)
ASRGL1	unnamed (-60), unnamed (+343), unnamed (+42211), unnamed (+57804), unnamed (+63420), unnamed (+63451), unnamed (+74194), unnamed (+74197)
ASS1	unnamed (-22949), unnamed (-22944), unnamed (+1512), unnamed (+1527), unnamed (+17576), unnamed (+17598), unnamed (+22684), unnamed (+22736), unnamed (+28834), unnamed (+28876), unnamed (+33979), unnamed (+33980), unnamed (+39743), unnamed (+55925), unnamed (+55944), unnamed (+77624), unnamed (+77624), unnamed (+79015), unnamed (+81997), unnamed (+82018), unnamed (+91280), unnamed (+91286), unnam…
ASTE1	unnamed (+121009), unnamed (+121015), unnamed (+133551), unnamed (+133561)
ASTL	unnamed (+9731)
ASTN1	unnamed (+2245), unnamed (+2280), unnamed (+65726), unnamed (+65763), unnamed (+74233), unnamed (+74238), unnamed (+85591), unnamed (+91991), unnamed (+94090), unnamed (+94139), unnamed (+109969), unnamed (+109986), unnamed (+130335), unnamed (+137104), unnamed (+140709), unnamed (+140714), unnamed (+194705), unnamed (+194715), unnamed (+206510), unnamed (+206544), unnamed (+280586), unnamed (+28…
ASTN2	unnamed (-278463), unnamed (-278434), unnamed (-253617), unnamed (-253600), unnamed (-241119), unnamed (-241083), unnamed (-230218), unnamed (-201405), unnamed (-201403), unnamed (-95965), unnamed (-95964), unnamed (-79644), unnamed (-79608), unnamed (-75133), unnamed (-72975), unnamed (-72965), unnamed (-66592), unnamed (-50947), unnamed (-50929), unnamed (-50034), unnamed (-49908), unnamed (-15…
ASUN	unnamed (-102), unnamed (-94), unnamed (+19040), unnamed (+59399), unnamed (+67177), unnamed (+67217)
ASXL1	unnamed (-75702), unnamed (-61367), unnamed (-53815), unnamed (-53782), unnamed (+24198), unnamed (+24223), unnamed (+67166), unnamed (+98827), unnamed (+98852), unnamed (+99955), unnamed (+99981), unnamed (+105261), unnamed (+105264), unnamed (+117871), unnamed (+119161), unnamed (+119743), unnamed (+119752)
ASXL2	unnamed (-72710), unnamed (-58722), unnamed (-58719), unnamed (-47623), unnamed (-45549), unnamed (-45538), unnamed (-16233), unnamed (-16229), unnamed (+92), unnamed (+111), unnamed (+1073), unnamed (+1083), unnamed (+41331), unnamed (+58871), unnamed (+70315), unnamed (+70340), unnamed (+180302), unnamed (+193445), unnamed (+193486), unnamed (+194764), unnamed (+194786)
ASXL3	unnamed (-774884), unnamed (-730758), unnamed (-730740), unnamed (-711335), unnamed (-699021), unnamed (-698951), unnamed (-659617), unnamed (-659590), unnamed (-621494), unnamed (-621405), unnamed (-612328), unnamed (-612303), unnamed (-604397), unnamed (-603800), unnamed (-603793), unnamed (-600590), unnamed (-596390), unnamed (-477168), unnamed (-377075), unnamed (-377000), unnamed (-356899), …
ASZ1	unnamed (-45411), unnamed (-18858), unnamed (-18801), unnamed (-1098), unnamed (-1066), unnamed (+62729), unnamed (+62752)
ATAD1	unnamed (-24993), unnamed (-678), unnamed (-640), unnamed (-88), unnamed (+79914), unnamed (+101707), unnamed (+104392), unnamed (+104663), unnamed (+120281), unnamed (+120292), unnamed (+137680), unnamed (+146699), unnamed (+146786)
ATAD2	unnamed (-109), unnamed (+52224), unnamed (+52267), unnamed (+111248), unnamed (+111270), unnamed (+116907), unnamed (+116921)
ATAD2B	unnamed (-95), unnamed (-84), unnamed (+2210), unnamed (+2314), unnamed (+75729), unnamed (+75738), unnamed (+102292), unnamed (+102293), unnamed (+103993), unnamed (+132697), unnamed (+132730), unnamed (+157547), unnamed (+181178), unnamed (+181195), unnamed (+211187), unnamed (+228272), unnamed (+228272), unnamed (+271044), unnamed (+271046), unnamed (+291518), unnamed (+291520), unnamed (+3096…
ATAD3A	unnamed (-209), unnamed (-185)
ATAT1	unnamed (-182), unnamed (-150)
ATCAY	unnamed (+10210), unnamed (+10212), unnamed (+31290), unnamed (+31314)
ATE1	unnamed (-45495), unnamed (-19637), unnamed (-850), unnamed (-820), unnamed (+6226), unnamed (+6246), unnamed (+17264), unnamed (+17299), unnamed (+27331), unnamed (+27343), unnamed (+47111), unnamed (+47120), unnamed (+102095), unnamed (+102102), unnamed (+108718), unnamed (+118522), unnamed (+118629), unnamed (+126855), unnamed (+126928), unnamed (+127717), unnamed (+135953), unnamed (+135960),…
ATF1	unnamed (-258102), unnamed (-256171), unnamed (-256150), unnamed (-246460), unnamed (-243229), unnamed (-238202), unnamed (-218190), unnamed (-199783), unnamed (-194311), unnamed (-191391), unnamed (-191387), unnamed (-190784), unnamed (-166575), unnamed (-166561), unnamed (-158618), unnamed (-158606), unnamed (-156577), unnamed (-149807), unnamed (-143940), unnamed (-143917), unnamed (-142262), …
ATF2	unnamed (+1479), unnamed (+88285), unnamed (+93632), unnamed (+157838)
ATF3	unnamed (-174466), unnamed (-174440), unnamed (-157979), unnamed (-157951), unnamed (-149017), unnamed (-148949), unnamed (-133347), unnamed (-133323), unnamed (-131314), unnamed (-122464), unnamed (-112602), unnamed (-101094), unnamed (-101064), unnamed (-89733), unnamed (-89723), unnamed (-79343), unnamed (-79323), unnamed (-41317), unnamed (-41296), unnamed (-24453), unnamed (-11978), unnamed …
ATF4	unnamed (+2969), unnamed (+8772)
ATF5	unnamed (-9827), unnamed (-9823)
ATF6	unnamed (-896), unnamed (-895), unnamed (+11), unnamed (+80133), unnamed (+211784), unnamed (+228126), unnamed (+245292), unnamed (+245322), unnamed (+248290), unnamed (+252930), unnamed (+252963)
ATF6B	unnamed (+54937), unnamed (+54965), unnamed (+69280)
ATF7	unnamed (-32853), unnamed (-32805)
ATF7IP	unnamed (-373394), unnamed (-322028), unnamed (-316338), unnamed (-316322), unnamed (-292498), unnamed (-252641), unnamed (-252639), unnamed (-190620), unnamed (-180086), unnamed (-179540), unnamed (-179523), unnamed (-177337), unnamed (-176859), unnamed (-176850), unnamed (-171861), unnamed (-171836), unnamed (-107571), unnamed (-107566), unnamed (-105398), unnamed (+69), unnamed (+386), unnamed…
ATF7IP2	unnamed (-57552), unnamed (-57543), unnamed (-28663), unnamed (+15642), unnamed (+161989), unnamed (+162040), unnamed (+166040), unnamed (+166115), unnamed (+173347), unnamed (+173384)
ATG10	unnamed (-193376), unnamed (-183605), unnamed (-177652), unnamed (-136029), unnamed (-128714), unnamed (-128690), unnamed (-122122), unnamed (-122110), unnamed (-120331), unnamed (-120330), unnamed (-114361), unnamed (-114359), unnamed (-101324), unnamed (-101285), unnamed (-47452), unnamed (-47446), unnamed (-45879), unnamed (-45874), unnamed (-19529), unnamed (-6073), unnamed (-6023), unnamed (…
ATG12	unnamed (-31805), unnamed (-9368), unnamed (-9362), unnamed (-395), unnamed (-393)
ATG13	unnamed (+20201), unnamed (+20218), unnamed (+31192), unnamed (+31208), unnamed (+31920), unnamed (+31952), unnamed (+44479), unnamed (+44493), unnamed (+70096), unnamed (+70157)
ATG14	unnamed (+49639), unnamed (+50463), unnamed (+50497), unnamed (+69195), unnamed (+123210), unnamed (+136911), unnamed (+136938), unnamed (+137389)
ATG16L1	unnamed (-228193), unnamed (-228183), unnamed (-219495), unnamed (-219465), unnamed (-192531), unnamed (-192498), unnamed (-164681), unnamed (-164669), unnamed (-163629), unnamed (-163580), unnamed (-156988), unnamed (-156968), unnamed (-98790), unnamed (-39868), unnamed (-39821), unnamed (-23106), unnamed (+2), unnamed (+34272), unnamed (+34301)
ATG16L2	unnamed (+19959), unnamed (+20042), unnamed (+30184), unnamed (+30186), unnamed (+50778), unnamed (+50783), unnamed (+57063), unnamed (+61565), unnamed (+94227), unnamed (+107154), unnamed (+107158), unnamed (+171542), unnamed (+171548), unnamed (+205808), unnamed (+205839), unnamed (+225985), unnamed (+236350), unnamed (+258785), unnamed (+258831)
ATG2B	unnamed (-21875)
ATG3	unnamed (-450), unnamed (+56210), unnamed (+56257)
ATG4A	unnamed (-190), unnamed (+133542), unnamed (+133563), unnamed (+212677), unnamed (+212683), unnamed (+251609), unnamed (+251667), unnamed (+329109), unnamed (+329119)
ATG4B	unnamed (+4362), unnamed (+4402), unnamed (+11950), unnamed (+36965), unnamed (+43642), unnamed (+43684)
ATG4C	unnamed (-58189), unnamed (-58110), unnamed (-51632), unnamed (-51628), unnamed (+937), unnamed (+945), unnamed (+2066), unnamed (+50537), unnamed (+50571), unnamed (+53922), unnamed (+53945), unnamed (+56108), unnamed (+91692), unnamed (+91734), unnamed (+98239), unnamed (+98240), unnamed (+169625), unnamed (+169628), unnamed (+201515), unnamed (+201674), unnamed (+226980), unnamed (+226992), un…
ATG5	unnamed (-152189), unnamed (-140587), unnamed (-140580), unnamed (-14097), unnamed (-13850), unnamed (+37), unnamed (+49755), unnamed (+49861), unnamed (+72898), unnamed (+120707), unnamed (+126343), unnamed (+126372), unnamed (+137206), unnamed (+137214), unnamed (+148004), unnamed (+148160), unnamed (+168838), unnamed (+168842), unnamed (+213744), unnamed (+213771), unnamed (+221120), unnamed (…
ATG7	unnamed (+10518), unnamed (+10522), unnamed (+22585), unnamed (+22758), unnamed (+39696), unnamed (+40008), unnamed (+50795), unnamed (+50805), unnamed (+62480), unnamed (+62480), unnamed (+94088), unnamed (+99301), unnamed (+99316), unnamed (+107463), unnamed (+107494), unnamed (+120034), unnamed (+161534), unnamed (+161585), unnamed (+181368), unnamed (+187197), unnamed (+187198), unnamed (+193…
ATG9B	unnamed (-4319), unnamed (+5552), unnamed (+5605), unnamed (+10731)
ATIC	unnamed (-157993), unnamed (-157928), unnamed (-140398), unnamed (-114011), unnamed (-114002), unnamed (-105672), unnamed (-69740), unnamed (-51543), unnamed (-41879), unnamed (-41852), unnamed (+525), unnamed (+17682), unnamed (+17685), unnamed (+72471), unnamed (+82415), unnamed (+82526), unnamed (+84019), unnamed (+90294), unnamed (+90537), unnamed (+92343), unnamed (+92352)
ATL1	unnamed (-16909), unnamed (+55079), unnamed (+55174), unnamed (+55659), unnamed (+55681), unnamed (+71661), unnamed (+87897), unnamed (+87906), unnamed (+94807), unnamed (+94831), unnamed (+97711), unnamed (+97719), unnamed (+98354), unnamed (+98364)
ATL2	unnamed (-204531), unnamed (-163709), unnamed (-163706), unnamed (-138681), unnamed (-138671), unnamed (-66041), unnamed (-65476), unnamed (-61050), unnamed (-61029), unnamed (-19020), unnamed (-19018), unnamed (-932), unnamed (-911), unnamed (-84), unnamed (+114774), unnamed (+114789), unnamed (+145739), unnamed (+145765), unnamed (+158307), unnamed (+161662), unnamed (+178918), unnamed (+189629…
ATL3	unnamed (+48153)
ATM	unnamed (+58576), unnamed (+96509), unnamed (+96570), unnamed (+194881)
ATMIN	unnamed (-17180), unnamed (-17149), unnamed (-68), unnamed (-52), unnamed (+31033), unnamed (+31160)
ATN1	unnamed (+756), unnamed (+13602)
ATOH1	unnamed (-990987), unnamed (-965982), unnamed (-964549), unnamed (-964520), unnamed (-896932), unnamed (-864582), unnamed (-864572), unnamed (-819639), unnamed (-819543), unnamed (-805815), unnamed (-805799), unnamed (-798936), unnamed (-798920), unnamed (-785851), unnamed (-780667), unnamed (-778421), unnamed (-778413), unnamed (-777458), unnamed (-777448), unnamed (-772875), unnamed (-737320), …
ATOH7	unnamed (+815), unnamed (+58871), unnamed (+77780), unnamed (+77789), unnamed (+78313), unnamed (+78317), unnamed (+95854), unnamed (+95869), unnamed (+121862)
ATOH8	unnamed (-36260), unnamed (-36259), unnamed (-24756), unnamed (-15706), unnamed (-11548), unnamed (-11542), unnamed (-19), unnamed (-11), unnamed (+5011), unnamed (+10838), unnamed (+11606), unnamed (+11660), unnamed (+18495), unnamed (+18527), unnamed (+25330), unnamed (+31471), unnamed (+37135), unnamed (+42985), unnamed (+42990), unnamed (+57445), unnamed (+60416), unnamed (+60428), unnamed (+…
ATOX1	unnamed (-145467), unnamed (-75339), unnamed (-48663), unnamed (-3088), unnamed (-3054), unnamed (+955)
ATP10A	unnamed (-825662), unnamed (-799303), unnamed (-797231), unnamed (-797203), unnamed (-759609), unnamed (-759588), unnamed (-742431), unnamed (-742409), unnamed (-727839), unnamed (-719900), unnamed (-719895), unnamed (-693073), unnamed (-674677), unnamed (-674657), unnamed (-658676), unnamed (-658490), unnamed (-640956), unnamed (-640913), unnamed (-627268), unnamed (-627252), unnamed (-609616), …
ATP10B	unnamed (-694591), unnamed (-678654), unnamed (-520681), unnamed (-502854), unnamed (-378170), unnamed (-260727), unnamed (-249044), unnamed (-249017), unnamed (-200727), unnamed (-200717), unnamed (-74414), unnamed (-74398), unnamed (-52592), unnamed (-52569), unnamed (-31931), unnamed (-16180), unnamed (-16109), unnamed (-111), unnamed (-6), unnamed (+1233), unnamed (+2717), unnamed (+3042), un…
ATP10D	unnamed (-13986), unnamed (-13968), unnamed (-152), unnamed (-94), unnamed (+25270), unnamed (+61428), unnamed (+68638), unnamed (+68643), unnamed (+156635), unnamed (+156667), unnamed (+157868), unnamed (+157886), unnamed (+184980), unnamed (+188998), unnamed (+248638), unnamed (+286401), unnamed (+286425)
ATP11A	unnamed (-87961), unnamed (-38196), unnamed (-20241), unnamed (-20241), unnamed (-120), unnamed (-113), unnamed (+21686), unnamed (+21697), unnamed (+35743), unnamed (+42825), unnamed (+43827), unnamed (+43876), unnamed (+44837), unnamed (+57165), unnamed (+57172), unnamed (+66969), unnamed (+66973), unnamed (+83361), unnamed (+91810), unnamed (+91823), unnamed (+114315), unnamed (+116630), unnam…
ATP11B	unnamed (-998805), unnamed (-998800), unnamed (-912985), unnamed (-912954), unnamed (-911514), unnamed (-880122), unnamed (-880104), unnamed (-832495), unnamed (-823524), unnamed (-823387), unnamed (-792893), unnamed (-792867), unnamed (-731866), unnamed (-731855), unnamed (-700580), unnamed (-700567), unnamed (-692000), unnamed (-684957), unnamed (-684951), unnamed (-678808), unnamed (-671913), …
ATP11C	unnamed (-100983), unnamed (-100968), unnamed (-99827), unnamed (-93730), unnamed (-92036), unnamed (-91937), unnamed (+2688), unnamed (+2694), unnamed (+5330), unnamed (+5339)
ATP12A	unnamed (-152963), unnamed (-152953), unnamed (-75700), unnamed (-75671), unnamed (-36222), unnamed (-36137), unnamed (-18577), unnamed (+47746), unnamed (+47753)
ATP13A1	unnamed (-4854), unnamed (-121), unnamed (-69)
ATP13A2	unnamed (-34452), unnamed (-33356), unnamed (-11759)
ATP13A3	unnamed (-163287), unnamed (-134712), unnamed (-104673), unnamed (-95279), unnamed (-95277), unnamed (-71995), unnamed (-71967), unnamed (-57274), unnamed (-50671), unnamed (-50638), unnamed (-32497), unnamed (-32489), unnamed (-30752), unnamed (-30752), unnamed (+11451), unnamed (+21345), unnamed (+21367)
ATP13A4	unnamed (-17431), unnamed (+71), unnamed (+78), unnamed (+6357), unnamed (+6388), unnamed (+7188), unnamed (+7205), unnamed (+56616), unnamed (+87740), unnamed (+87743), unnamed (+93228), unnamed (+93235), unnamed (+156359)
ATP13A5	unnamed (-169922), unnamed (-169891), unnamed (-169091), unnamed (-169074), unnamed (-119663), unnamed (-88539), unnamed (-88536), unnamed (-83051), unnamed (-83044), unnamed (-19920), unnamed (+7462), unnamed (+8749), unnamed (+12712), unnamed (+34272), unnamed (+34289), unnamed (+35965), unnamed (+36027), unnamed (+54683), unnamed (+54915), unnamed (+111114), unnamed (+119682), unnamed (+135847)
ATP1A1	unnamed (-222490), unnamed (-222479), unnamed (-178850), unnamed (-149516), unnamed (-149512), unnamed (-115591), unnamed (-115587), unnamed (-72862), unnamed (-72821), unnamed (-61971), unnamed (-61964), unnamed (-51782), unnamed (-44127), unnamed (-44097), unnamed (-43371), unnamed (-41312), unnamed (-41310), unnamed (+1502), unnamed (+4235), unnamed (+4252), unnamed (+44871), unnamed (+59809),…
ATP1A2	unnamed (-11940), unnamed (-11935), unnamed (-6475), unnamed (-6471), unnamed (+907), unnamed (+935), unnamed (+2129), unnamed (+2245), unnamed (+21933), unnamed (+21987)
ATP1A3	unnamed (-38403), unnamed (-38402), unnamed (-3805), unnamed (-3740)
ATP1A4	unnamed (-33668), unnamed (-33552), unnamed (-13864), unnamed (-13810), unnamed (+11556), unnamed (+18028), unnamed (+18094), unnamed (+23410), unnamed (+23495)
ATP1B1	unnamed (-363168), unnamed (-363123), unnamed (-354031), unnamed (-347860), unnamed (-347842), unnamed (-301796), unnamed (-301789), unnamed (-223177), unnamed (-218153), unnamed (-218131), unnamed (-197708), unnamed (-197672), unnamed (-193548), unnamed (-186449), unnamed (-186425), unnamed (-146845), unnamed (-146758), unnamed (-18405), unnamed (-7167), unnamed (-7147), unnamed (-2950), unnamed…
ATP1B2	unnamed (-17656), unnamed (-17628), unnamed (+6076), unnamed (+6089), unnamed (+16670), unnamed (+16708)
ATP1B3	unnamed (-81180), unnamed (-81174), unnamed (-79072), unnamed (-65043), unnamed (-65035), unnamed (-64279), unnamed (-37600), unnamed (-37585), unnamed (-16261), unnamed (-782), unnamed (+52), unnamed (+57464), unnamed (+57477), unnamed (+63981), unnamed (+63981), unnamed (+78720), unnamed (+78813), unnamed (+145916), unnamed (+145929), unnamed (+188000), unnamed (+188088), unnamed (+230125), unn…
ATP1B4	unnamed (-43569), unnamed (-43542), unnamed (-41505), unnamed (-3008), unnamed (-2993), unnamed (+84553), unnamed (+84571), unnamed (+95971), unnamed (+95978)
ATP2A2	unnamed (-132236), unnamed (-110174), unnamed (-109893), unnamed (-57304), unnamed (-32323), unnamed (-14262), unnamed (-14260), unnamed (-11057), unnamed (-446), unnamed (-431), unnamed (+35267), unnamed (+35277), unnamed (+76784), unnamed (+76809), unnamed (+96845), unnamed (+96857)
ATP2A3	unnamed (-173931), unnamed (-173904), unnamed (-172355), unnamed (-5065)
ATP2B1	unnamed (-881523), unnamed (-877330), unnamed (-823722), unnamed (-823719), unnamed (-805700), unnamed (-805677), unnamed (-765368), unnamed (-718759), unnamed (-718746), unnamed (-618280), unnamed (-614606), unnamed (-614564), unnamed (-545417), unnamed (-545414), unnamed (-536703), unnamed (-490399), unnamed (-490381), unnamed (-458863), unnamed (-458757), unnamed (-443083), unnamed (-382277), …
ATP2B2	unnamed (-276501), unnamed (-258816), unnamed (-258810), unnamed (-253246), unnamed (-253227), unnamed (-191698), unnamed (-188889), unnamed (-166872), unnamed (-123460), unnamed (-123448), unnamed (-110950), unnamed (-110923), unnamed (-108779), unnamed (-108758), unnamed (-103722), unnamed (-94896), unnamed (-94891), unnamed (-78360), unnamed (-77474), unnamed (-63181), unnamed (-48378), unname…
ATP2B3	unnamed (-36066), unnamed (-36060), unnamed (-34398), unnamed (-34360), unnamed (-28451), unnamed (-28407), unnamed (-14866), unnamed (-14865), unnamed (-9098), unnamed (+1672), unnamed (+1680), unnamed (+21742), unnamed (+21756), unnamed (+31994), unnamed (+41021), unnamed (+46925), unnamed (+46938), unnamed (+57128), unnamed (+74390), unnamed (+74423)
ATP2B4	unnamed (-130951), unnamed (-130941), unnamed (-119519), unnamed (-119497), unnamed (-117659), unnamed (-117651), unnamed (-112365), unnamed (-112336), unnamed (-108884), unnamed (-108837), unnamed (-104533), unnamed (-104444), unnamed (-91879), unnamed (-91842), unnamed (-70040), unnamed (-68354), unnamed (-54254), unnamed (-44509), unnamed (-39712), unnamed (-37354), unnamed (-37279), unnamed (…
ATP2C1	unnamed (-77910), unnamed (-76876), unnamed (-71434), unnamed (-71403), unnamed (-33736), unnamed (-33724), unnamed (-10604), unnamed (-461), unnamed (+42635), unnamed (+42645), unnamed (+55181), unnamed (+55187)
ATP2C2	unnamed (-29047), unnamed (-29044), unnamed (-18093), unnamed (-17969), unnamed (-11541), unnamed (-11513), unnamed (-5837), unnamed (-5813), unnamed (+5580), unnamed (+5589), unnamed (+7071), unnamed (+23129), unnamed (+37632), unnamed (+69496), unnamed (+69505), unnamed (+91457), unnamed (+91476), unnamed (+92119)
ATP4A	unnamed (-35121), unnamed (-35111), unnamed (-15256), unnamed (-15251)
ATP4B	unnamed (+10504), unnamed (+10506), unnamed (+31560), unnamed (+31575), unnamed (+63194)
ATP5A1	unnamed (+5691), unnamed (+5766), unnamed (+26484), unnamed (+26522)
ATP5B	unnamed (-16), unnamed (-15)
ATP5C1	unnamed (+4521), unnamed (+4547)
ATP5D	unnamed (-4997), unnamed (-4994)
ATP5E	unnamed (-346), unnamed (-304)
ATP5F1	unnamed (+378), unnamed (+388)
ATP5G1	unnamed (-324)
ATP5G2	unnamed (-19148), unnamed (-19136), unnamed (-8828), unnamed (-3009), unnamed (-2561), unnamed (-1125), unnamed (-1124), unnamed (+17065), unnamed (+17113)
ATP5G3	unnamed (-763867), unnamed (-751483), unnamed (-751470), unnamed (-734033), unnamed (-733971), unnamed (-719025), unnamed (-705211), unnamed (-700552), unnamed (-700551), unnamed (-680034), unnamed (-680028), unnamed (-670237), unnamed (-670236), unnamed (-668754), unnamed (-668734), unnamed (-662561), unnamed (-650176), unnamed (-650163), unnamed (-638833), unnamed (-571631), unnamed (-571614), …
ATP5H	unnamed (-1783), unnamed (-1771), unnamed (-220), unnamed (+11809), unnamed (+12392), unnamed (+18889), unnamed (+18890), unnamed (+26002), unnamed (+26014)
ATP5I	unnamed (+76), unnamed (+97), unnamed (+27525)
ATP5J	unnamed (-434153), unnamed (-434117), unnamed (-433602), unnamed (-428433), unnamed (-417864), unnamed (-417847), unnamed (-393098), unnamed (-393083), unnamed (-381757), unnamed (-381738), unnamed (-364855), unnamed (-364807), unnamed (-354507), unnamed (-342669), unnamed (-339801), unnamed (-336000), unnamed (-335973), unnamed (-322523), unnamed (-322491), unnamed (-306619), unnamed (-306601), …
ATP5J2-PTCD1	unnamed (+8756), unnamed (+8764), unnamed (+23993)
ATP5L	unnamed (+5582), unnamed (+5610)
ATP5O	unnamed (-147374), unnamed (-147371), unnamed (-118909), unnamed (-108289), unnamed (-107064), unnamed (-107024), unnamed (-89176), unnamed (-89130), unnamed (-60808), unnamed (-32920), unnamed (-32903), unnamed (-32257), unnamed (-32243), unnamed (-31651), unnamed (-31618), unnamed (-8783), unnamed (-8773), unnamed (-95), unnamed (+14105), unnamed (+21118), unnamed (+71562), unnamed (+71591), un…
ATP5S	unnamed (+124), unnamed (+22929), unnamed (+22940), unnamed (+33526), unnamed (+33528), unnamed (+40125)
ATP5SL	unnamed (-17130)
ATP6AP1	unnamed (-11306), unnamed (-11262)
ATP6AP1L	unnamed (+15306), unnamed (+25158), unnamed (+67781), unnamed (+67785), unnamed (+117562), unnamed (+191306), unnamed (+237383), unnamed (+243652), unnamed (+243676), unnamed (+258379), unnamed (+258399), unnamed (+272663), unnamed (+306839), unnamed (+356334), unnamed (+356352), unnamed (+361961), unnamed (+361974), unnamed (+391534), unnamed (+391538), unnamed (+393875), unnamed (+400375), unna…
ATP6AP2	unnamed (-477714), unnamed (-474264), unnamed (-474258), unnamed (-453610), unnamed (-431613), unnamed (-431613), unnamed (-428368), unnamed (-426445), unnamed (-426428), unnamed (-425722), unnamed (-425716), unnamed (-409600), unnamed (-409587), unnamed (-405657), unnamed (-405656), unnamed (-391813), unnamed (-391606), unnamed (-381086), unnamed (-381049), unnamed (-337076), unnamed (-337068), …
ATP6V0A1	unnamed (-30188), unnamed (-30138), unnamed (-28598), unnamed (-28560), unnamed (-22251), unnamed (-22248), unnamed (-110), unnamed (+1611), unnamed (+1618), unnamed (+61357)
ATP6V0A2	unnamed (+1248), unnamed (+1267), unnamed (+13952), unnamed (+13981), unnamed (+42518), unnamed (+42527)
ATP6V0A4	unnamed (-177724), unnamed (-177692), unnamed (-163154), unnamed (-146431), unnamed (-137628), unnamed (-137623), unnamed (-126492), unnamed (-121386), unnamed (-121338), unnamed (-102045), unnamed (-102022), unnamed (-92615), unnamed (-92590), unnamed (-83362), unnamed (-83351), unnamed (-73522), unnamed (-73511), unnamed (-7256)
ATP6V0B	unnamed (+201), unnamed (+252)
ATP6V0C	unnamed (-12472)
ATP6V0D1	unnamed (+10622), unnamed (+33701), unnamed (+33709), unnamed (+39886), unnamed (+39921)
ATP6V0D2	unnamed (-8353), unnamed (-3435), unnamed (+10747), unnamed (+25489), unnamed (+25501), unnamed (+54325), unnamed (+54904), unnamed (+64222), unnamed (+77887), unnamed (+77891)
ATP6V0E1	unnamed (-4787), unnamed (+719), unnamed (+726), unnamed (+19701), unnamed (+24437), unnamed (+24462), unnamed (+37315), unnamed (+37323), unnamed (+46390), unnamed (+55544), unnamed (+55559)
ATP6V0E2	unnamed (-18091), unnamed (-18053), unnamed (-5899), unnamed (-1151), unnamed (-100), unnamed (-72), unnamed (+5728), unnamed (+5787), unnamed (+8314), unnamed (+8329), unnamed (+9910), unnamed (+9923), unnamed (+12815), unnamed (+12828), unnamed (+22039), unnamed (+22159), unnamed (+35589), unnamed (+35608), unnamed (+57617), unnamed (+59225), unnamed (+59238), unnamed (+77363), unnamed (+77377)…
ATP6V1A	unnamed (-565), unnamed (+962), unnamed (+6644), unnamed (+6663)
ATP6V1B1	unnamed (-29105), unnamed (-29085), unnamed (-24062), unnamed (-24031), unnamed (-15880), unnamed (-13770), unnamed (-13718), unnamed (+10735)
ATP6V1B2	unnamed (-412), unnamed (-394), unnamed (+34902), unnamed (+34903), unnamed (+56707), unnamed (+57088), unnamed (+68429), unnamed (+70914), unnamed (+70936), unnamed (+71531), unnamed (+83116), unnamed (+83117), unnamed (+96979), unnamed (+104269)
ATP6V1C1	unnamed (-143707), unnamed (-126259), unnamed (-126250), unnamed (-111073), unnamed (-111066), unnamed (-97113), unnamed (-97030), unnamed (-59008), unnamed (-59007), unnamed (-52287), unnamed (-52279), unnamed (-47694), unnamed (-43419), unnamed (-43385), unnamed (-25745), unnamed (+21110), unnamed (+21137), unnamed (+54392), unnamed (+54442), unnamed (+84535), unnamed (+84548), unnamed (+88014)…
ATP6V1C2	unnamed (+31749), unnamed (+31785), unnamed (+37656), unnamed (+37661), unnamed (+70876), unnamed (+70897), unnamed (+80281), unnamed (+80298), unnamed (+89338), unnamed (+89362)
ATP6V1D	unnamed (+513)
ATP6V1E1	unnamed (+22144), unnamed (+50438), unnamed (+55644), unnamed (+55661), unnamed (+60250), unnamed (+61920)
ATP6V1E2	unnamed (+21194), unnamed (+22230), unnamed (+22247), unnamed (+29167), unnamed (+29191), unnamed (+30039)
ATP6V1F	unnamed (-29712), unnamed (-29695), unnamed (+17), unnamed (+667), unnamed (+722), unnamed (+6710), unnamed (+46445), unnamed (+46539)
ATP6V1G1	unnamed (-73730), unnamed (-65254), unnamed (-65208), unnamed (-39), unnamed (+15791), unnamed (+15823)
ATP6V1G2	unnamed (-1587)
ATP6V1G2-DDX39B	unnamed (-1849)
ATP6V1G3	unnamed (+9766), unnamed (+9795), unnamed (+11382), unnamed (+11425), unnamed (+49694), unnamed (+73398), unnamed (+73399), unnamed (+100545), unnamed (+100561), unnamed (+141505), unnamed (+145161), unnamed (+149536), unnamed (+149983), unnamed (+208342), unnamed (+242064), unnamed (+242070), unnamed (+244816), unnamed (+244843), unnamed (+245476), unnamed (+245487), unnamed (+264573), unnamed (…
ATP6V1H	unnamed (+9952), unnamed (+39320), unnamed (+43038), unnamed (+47405), unnamed (+47411), unnamed (+93886), unnamed (+93917), unnamed (+110105), unnamed (+110134), unnamed (+139845), unnamed (+150473), unnamed (+171186), unnamed (+171206), unnamed (+185257), unnamed (+185279), unnamed (+306604), unnamed (+306631), unnamed (+361710), unnamed (+361720), unnamed (+479538), unnamed (+513331), unnamed …
ATP7B	unnamed (+15172), unnamed (+15219), unnamed (+16862), unnamed (+44729), unnamed (+44749), unnamed (+55750), unnamed (+55816), unnamed (+57823), unnamed (+57893), unnamed (+97765), unnamed (+120357), unnamed (+136425), unnamed (+136583), unnamed (+148387)
ATP8A1	unnamed (-214843), unnamed (-214764), unnamed (-210826), unnamed (-210797), unnamed (-199069), unnamed (-149434), unnamed (-129538), unnamed (-129515), unnamed (-94601), unnamed (-94568), unnamed (-93992), unnamed (-93941), unnamed (-46933), unnamed (-1487), unnamed (-511), unnamed (+2788), unnamed (+20760), unnamed (+20764), unnamed (+61259), unnamed (+86734), unnamed (+86742), unnamed (+115567)…
ATP8A2	unnamed (-23137), unnamed (+28588), unnamed (+64671), unnamed (+64693), unnamed (+148225), unnamed (+148250), unnamed (+202582), unnamed (+287193), unnamed (+287239), unnamed (+335906), unnamed (+335916), unnamed (+366536), unnamed (+366566), unnamed (+372205), unnamed (+396887), unnamed (+396895), unnamed (+404115), unnamed (+404131), unnamed (+406691), unnamed (+445031), unnamed (+445041), unna…
ATP8B1	unnamed (-221206), unnamed (-221199), unnamed (-117084), unnamed (-117070), unnamed (-112952), unnamed (-112941), unnamed (-112354), unnamed (-112352), unnamed (-96401), unnamed (-96400), unnamed (-78870), unnamed (-78851), unnamed (-61526), unnamed (-43248), unnamed (-43242), unnamed (-35034), unnamed (+22590), unnamed (+22601), unnamed (+47304), unnamed (+54614), unnamed (+67873), unnamed (+679…
ATP8B2	unnamed (+879), unnamed (+7335), unnamed (+7383), unnamed (+31053), unnamed (+59383), unnamed (+59410)
ATP8B3	unnamed (-2568), unnamed (-2568)
ATP8B4	unnamed (-18407), unnamed (+41309), unnamed (+41314), unnamed (+94745), unnamed (+115331), unnamed (+115360), unnamed (+140920), unnamed (+140981), unnamed (+211781), unnamed (+215924), unnamed (+215963), unnamed (+223233), unnamed (+259682), unnamed (+370303), unnamed (+407162), unnamed (+407172), unnamed (+497455), unnamed (+497468), unnamed (+498260), unnamed (+500132)
ATP9A	unnamed (-28840), unnamed (-28834), unnamed (+305), unnamed (+331), unnamed (+7420), unnamed (+26213), unnamed (+26225), unnamed (+36764), unnamed (+36795), unnamed (+52907), unnamed (+52915), unnamed (+64960), unnamed (+64989), unnamed (+71034), unnamed (+71035), unnamed (+72522), unnamed (+72699), unnamed (+88048), unnamed (+88050), unnamed (+90062), unnamed (+90064), unnamed (+120441), unnamed…
ATP9B	unnamed (-87643), unnamed (-85762), unnamed (-84205), unnamed (-83430), unnamed (-83427), unnamed (-77692), unnamed (-69179), unnamed (-69171), unnamed (-68123), unnamed (-68111), unnamed (-61141), unnamed (-61107), unnamed (-55295), unnamed (-55282), unnamed (-19582), unnamed (-19552), unnamed (+92880), unnamed (+92882), unnamed (+135345), unnamed (+135351), unnamed (+172475), unnamed (+172507),…
ATPAF1	unnamed (+24855), unnamed (+24860), unnamed (+43900), unnamed (+43902)
ATPAF2	unnamed (+3358), unnamed (+9912), unnamed (+9932), unnamed (+10398), unnamed (+18748), unnamed (+18782), unnamed (+21868), unnamed (+21873), unnamed (+34650), unnamed (+34680)
ATPIF1	unnamed (+1298), unnamed (+11190)
ATR	unnamed (-28260), unnamed (-28255)
ATRAID	unnamed (-40358), unnamed (-20473), unnamed (-20452)
ATRN	unnamed (-57319), unnamed (-50535), unnamed (-50519), unnamed (-18640), unnamed (-18619), unnamed (-9449), unnamed (+74588), unnamed (+74632), unnamed (+86379), unnamed (+86380), unnamed (+92215), unnamed (+92217), unnamed (+143573), unnamed (+143585), unnamed (+176809), unnamed (+176817), unnamed (+178091)
ATRNL1	unnamed (-126339), unnamed (-118909), unnamed (-102442), unnamed (-102425), unnamed (-101194), unnamed (-92042), unnamed (-92006), unnamed (-91358), unnamed (-40848), unnamed (-40796), unnamed (-29901), unnamed (-29881), unnamed (-19582), unnamed (-19508), unnamed (-18278), unnamed (-18255), unnamed (-910), unnamed (-884), unnamed (+24996), unnamed (+24996), unnamed (+51830), unnamed (+374862), u…
ATRX	unnamed (-123), unnamed (+155), unnamed (+52677), unnamed (+105185), unnamed (+124254), unnamed (+127558), unnamed (+223282), unnamed (+223333), unnamed (+237196), unnamed (+258068), unnamed (+272579), unnamed (+280366)
ATXN1	unnamed (-335447), unnamed (-335298), unnamed (-334820), unnamed (-334804), unnamed (-270751), unnamed (-270750), unnamed (-232094), unnamed (-232064), unnamed (-221589), unnamed (-221585), unnamed (-203593), unnamed (-195116), unnamed (-186098), unnamed (-183330), unnamed (-183308), unnamed (-144948), unnamed (-144944), unnamed (-142304), unnamed (-142294), unnamed (-137513), unnamed (-79436), u…
ATXN10	unnamed (-167356), unnamed (-167299), unnamed (-137378), unnamed (-137361), unnamed (-133767), unnamed (-133742), unnamed (-93481), unnamed (-93476), unnamed (-86385), unnamed (-68792), unnamed (-68663), unnamed (-29304), unnamed (-22837), unnamed (-22806), unnamed (-18561), unnamed (+24640), unnamed (+24652), unnamed (+117772), unnamed (+129614), unnamed (+145246), unnamed (+145319), unnamed (+1…
ATXN1L	unnamed (-8743), unnamed (-8731), unnamed (+22109), unnamed (+22110), unnamed (+36652)
ATXN2	unnamed (-59172), unnamed (-59157), unnamed (-39153), unnamed (-39142), unnamed (-36900), unnamed (-36899), unnamed (-7037), unnamed (+147878), unnamed (+150288), unnamed (+150293), unnamed (+164495), unnamed (+164517), unnamed (+186287), unnamed (+187135), unnamed (+187141)
ATXN2L	unnamed (-20464), unnamed (-20438)
ATXN3	unnamed (-191), unnamed (+47969), unnamed (+47981)
ATXN3L	unnamed (-215623), unnamed (-178031), unnamed (-177990), unnamed (-167478), unnamed (-167459), unnamed (-153567), unnamed (-143468), unnamed (-143441), unnamed (-116987), unnamed (-104037), unnamed (-103995), unnamed (-57316), unnamed (-57305), unnamed (-56650), unnamed (-56646), unnamed (-49481), unnamed (-49399), unnamed (-44394), unnamed (-37716), unnamed (-37701), unnamed (+53419), unnamed (+…
ATXN7	unnamed (+3626), unnamed (+14194), unnamed (+14202), unnamed (+16318), unnamed (+16318), unnamed (+31479), unnamed (+31480), unnamed (+47965), unnamed (+48130), unnamed (+63292), unnamed (+63307), unnamed (+64247), unnamed (+71125), unnamed (+71219), unnamed (+96127), unnamed (+96161), unnamed (+99240), unnamed (+99271), unnamed (+106194), unnamed (+111398), unnamed (+124149)
ATXN7L1	unnamed (-81591), unnamed (-81585), unnamed (-56566), unnamed (-56543), unnamed (-8943), unnamed (-8943), unnamed (-136), unnamed (-73), unnamed (+22329), unnamed (+22341), unnamed (+38439), unnamed (+38445), unnamed (+67325), unnamed (+71098), unnamed (+76090), unnamed (+76103), unnamed (+96249), unnamed (+106260), unnamed (+108625), unnamed (+116144), unnamed (+123621), unnamed (+123649), unnam…
ATXN7L3	unnamed (-12521), unnamed (-12521), unnamed (+6518), unnamed (+6529)
ATXN7L3B	unnamed (-956227), unnamed (-956206), unnamed (-757799), unnamed (-757782), unnamed (-742480), unnamed (-742455), unnamed (-693509), unnamed (-587113), unnamed (-587067), unnamed (-344388), unnamed (-263948), unnamed (-220525), unnamed (-220523), unnamed (-67603), unnamed (-67558), unnamed (-337), unnamed (+3885), unnamed (+41230), unnamed (+41786), unnamed (+43276), unnamed (+70780), unnamed (+7…
AUH	unnamed (-27357), unnamed (-27347), unnamed (+20441), unnamed (+39955), unnamed (+50875), unnamed (+63342), unnamed (+63394), unnamed (+80341), unnamed (+80350), unnamed (+90643), unnamed (+142158), unnamed (+142165), unnamed (+164516), unnamed (+164516), unnamed (+214303), unnamed (+214325), unnamed (+222853), unnamed (+243365), unnamed (+243392), unnamed (+245553), unnamed (+245566), unnamed (+…
AUNIP	unnamed (+24770)
AUP1	unnamed (-2200)
AURKA	unnamed (-170), unnamed (+31355)
AURKB	unnamed (-16522), unnamed (-16133), unnamed (-3046), unnamed (+10224), unnamed (+10234)
AUTS2	unnamed (-993896), unnamed (-993884), unnamed (-986788), unnamed (-979658), unnamed (-979617), unnamed (-932926), unnamed (-932893), unnamed (-921956), unnamed (-921949), unnamed (-916195), unnamed (-916184), unnamed (-914719), unnamed (-914717), unnamed (-901362), unnamed (-901346), unnamed (-886060), unnamed (-886054), unnamed (-881220), unnamed (-881185), unnamed (-828452), unnamed (-828445), …
AVEN	unnamed (-45210), unnamed (-45187), unnamed (-26530), unnamed (-26120), unnamed (-830), unnamed (+15407), unnamed (+44961), unnamed (+45041), unnamed (+66293), unnamed (+66357), unnamed (+67231), unnamed (+67254)
AVIL	unnamed (-18253), unnamed (-18239), unnamed (-15093)
AVL9	unnamed (+38331), unnamed (+96291), unnamed (+96312), unnamed (+115807), unnamed (+115825), unnamed (+233243), unnamed (+233308), unnamed (+279429), unnamed (+279500), unnamed (+305225), unnamed (+305227), unnamed (+321065), unnamed (+380869), unnamed (+380887)
AVP	unnamed (-66695), unnamed (-33429), unnamed (+892)
AVPI1	unnamed (-264), unnamed (-212)
AVPR1A	unnamed (-394587), unnamed (-391337), unnamed (-371310), unnamed (-345807), unnamed (-211520), unnamed (-185586), unnamed (-183512), unnamed (-99927), unnamed (-56198), unnamed (-1315), unnamed (+67081), unnamed (+67086), unnamed (+173218), unnamed (+208398), unnamed (+208418)
AVPR1B	unnamed (-4960), unnamed (-4943), unnamed (+23143), unnamed (+52518)
AVPR2	unnamed (-8485), unnamed (-3771), unnamed (-3677), unnamed (+6486), unnamed (+6508), unnamed (+16913), unnamed (+16921)
AWAT2	unnamed (+48555), unnamed (+48578), unnamed (+142521), unnamed (+236087), unnamed (+236098), unnamed (+289407), unnamed (+289421), unnamed (+289879), unnamed (+365186), unnamed (+365201), unnamed (+365770), unnamed (+365790)
AXIN1	unnamed (-9726), unnamed (+1177), unnamed (+25057)
AXIN2	unnamed (-610383), unnamed (-610370), unnamed (-482833), unnamed (-482833), unnamed (-472264), unnamed (-472262), unnamed (-441346), unnamed (-426533), unnamed (-415482), unnamed (-415442), unnamed (-404893), unnamed (-404875), unnamed (-341261), unnamed (-341251), unnamed (-329932), unnamed (-329908), unnamed (-324078), unnamed (-324061), unnamed (-319945), unnamed (-319926), unnamed (-217990), …
AZGP1	unnamed (-27854), unnamed (-27819), unnamed (-14869), unnamed (-14869), unnamed (+32133), unnamed (+32166)
AZI1	unnamed (+38191)
AZI2	unnamed (+83270), unnamed (+83352)
AZIN1	unnamed (-130581), unnamed (-112941), unnamed (-112907), unnamed (-108632), unnamed (-104047), unnamed (-104039), unnamed (-97319), unnamed (-97318), unnamed (-59296), unnamed (-59213), unnamed (-45260), unnamed (-45253), unnamed (-30076), unnamed (-30067), unnamed (-12619), unnamed (+1492), unnamed (+1520), unnamed (+42260), unnamed (+42269), unnamed (+57296), unnamed (+58112), unnamed (+58114),…
AZU1	unnamed (+7739), unnamed (+7747)
B3GALNT1	unnamed (+35172), unnamed (+35178), unnamed (+89778), unnamed (+89784), unnamed (+132055), unnamed (+151462), unnamed (+151473), unnamed (+175703), unnamed (+175718), unnamed (+228589), unnamed (+235921), unnamed (+247756), unnamed (+247818), unnamed (+277669), unnamed (+294070), unnamed (+294369), unnamed (+326762), unnamed (+326810)
B3GALNT2	unnamed (-143995), unnamed (-143979), unnamed (-128741), unnamed (-128706), unnamed (-9415), unnamed (-9376), unnamed (-1273), unnamed (-1257), unnamed (+518), unnamed (+48391), unnamed (+48398), unnamed (+89118), unnamed (+104667), unnamed (+104670)
B3GALT1	unnamed (-967424), unnamed (-951365), unnamed (-909510), unnamed (-908057), unnamed (-765402), unnamed (-765386), unnamed (-746521), unnamed (-746500), unnamed (-735663), unnamed (-733046), unnamed (-733042), unnamed (-728096), unnamed (-728077), unnamed (-684830), unnamed (-672269), unnamed (-672266), unnamed (-656752), unnamed (-610040), unnamed (-610030), unnamed (-576348), unnamed (-576336), …
B3GALT2	unnamed (-894429), unnamed (-894412), unnamed (-884749), unnamed (-884739), unnamed (-758010), unnamed (-758000), unnamed (-719297), unnamed (-719265), unnamed (-678617), unnamed (-678582), unnamed (-585729), unnamed (-585128), unnamed (-585099), unnamed (-529444), unnamed (-529439), unnamed (-494476), unnamed (-494431), unnamed (-443487), unnamed (-443415), unnamed (-440485), unnamed (-440430), …
B3GALT5	unnamed (-76857), unnamed (-76829), unnamed (-75949), unnamed (-75947), unnamed (-28084), unnamed (-67), unnamed (+165), unnamed (+8084), unnamed (+8093), unnamed (+30919), unnamed (+35390), unnamed (+35401), unnamed (+41364), unnamed (+41373), unnamed (+42108), unnamed (+44115), unnamed (+45203), unnamed (+55235), unnamed (+55273), unnamed (+56082), unnamed (+57109), unnamed (+68073), unnamed (+…
B3GALTL	unnamed (-7340), unnamed (-74), unnamed (+9502), unnamed (+9520), unnamed (+20511), unnamed (+36495), unnamed (+112296), unnamed (+112311), unnamed (+127329), unnamed (+127361), unnamed (+180977), unnamed (+404460)
B3GAT1	unnamed (-681188), unnamed (-662463), unnamed (-662414), unnamed (-615801), unnamed (-615782), unnamed (-614714), unnamed (-614706), unnamed (-603518), unnamed (-603496), unnamed (-602924), unnamed (-602920), unnamed (-513392), unnamed (-513391), unnamed (-476474), unnamed (-470295), unnamed (-470269), unnamed (-440105), unnamed (-434558), unnamed (-430672), unnamed (-409901), unnamed (-409894), …
B3GAT2	unnamed (-306070), unnamed (-297517), unnamed (-247911), unnamed (-247897), unnamed (-242928), unnamed (-242913), unnamed (-225388), unnamed (-225362), unnamed (-211449), unnamed (-200500), unnamed (-176097), unnamed (-169769), unnamed (-154603), unnamed (-154595), unnamed (-150965), unnamed (-150298), unnamed (-150294), unnamed (-149397), unnamed (-149378), unnamed (-131449), unnamed (-131422), …
B3GAT3	unnamed (-18803), unnamed (+41), unnamed (+63)
B3GNT1	unnamed (+207)
B3GNT2	unnamed (-226538), unnamed (-226485), unnamed (-217463), unnamed (-217443), unnamed (-202501), unnamed (-198458), unnamed (-198416), unnamed (-181876), unnamed (-181865), unnamed (-156726), unnamed (-156654), unnamed (-140932), unnamed (-122971), unnamed (-122951), unnamed (-111450), unnamed (-83943), unnamed (-66396), unnamed (-66386), unnamed (-65861), unnamed (-58622), unnamed (-20119), unname…
B3GNT3	unnamed (-41019), unnamed (-41001), unnamed (-38895), unnamed (-37849), unnamed (-3272), unnamed (-3257)
B3GNT4	unnamed (+22460), unnamed (+22975)
B3GNT5	unnamed (-73886), unnamed (-73842), unnamed (-72622), unnamed (-72589), unnamed (-45862), unnamed (-45451), unnamed (-45431), unnamed (-35435), unnamed (-19027), unnamed (-19014), unnamed (+6084), unnamed (+6186), unnamed (+12150), unnamed (+13032), unnamed (+15586), unnamed (+15605), unnamed (+22914), unnamed (+22920), unnamed (+25745), unnamed (+25763), unnamed (+26321), unnamed (+26377), unnam…
B3GNT6	unnamed (-153958), unnamed (-153952), unnamed (-142620), unnamed (-142617), unnamed (-141836), unnamed (-141820), unnamed (-133457), unnamed (-122803), unnamed (-122773), unnamed (-77159), unnamed (+13534), unnamed (+19710), unnamed (+19741)
B3GNT7	unnamed (-152056), unnamed (-152042), unnamed (-144824), unnamed (-116634), unnamed (-116619), unnamed (-104750), unnamed (-74291), unnamed (-74222), unnamed (-53370), unnamed (-53368), unnamed (-46279), unnamed (-46258), unnamed (-30111), unnamed (-30111), unnamed (-23985), unnamed (-23967), unnamed (-6913), unnamed (-6881), unnamed (+4612), unnamed (+4656), unnamed (+10339)
B3GNT8	unnamed (+13498), unnamed (+13537), unnamed (+16740), unnamed (+16750)
B3GNT9	unnamed (-4358)
B3GNTL1	unnamed (-11442), unnamed (-1779), unnamed (-1773), unnamed (+44666), unnamed (+44694), unnamed (+65559), unnamed (+65560), unnamed (+81467), unnamed (+81504), unnamed (+83379), unnamed (+83406), unnamed (+94309), unnamed (+94390), unnamed (+119863), unnamed (+151388), unnamed (+151405), unnamed (+151922), unnamed (+151945), unnamed (+165497), unnamed (+165524), unnamed (+187658), unnamed (+18766…
B4GALNT1	unnamed (-33392)
B4GALNT2	unnamed (+59157), unnamed (+59682), unnamed (+59704)
B4GALNT3	unnamed (-53379), unnamed (-53370), unnamed (-6669), unnamed (-6652), unnamed (+49893), unnamed (+49910), unnamed (+58716), unnamed (+58813), unnamed (+62790), unnamed (+70172), unnamed (+70204), unnamed (+73101), unnamed (+76682), unnamed (+78487), unnamed (+78526), unnamed (+78931), unnamed (+87206), unnamed (+87296), unnamed (+131315), unnamed (+131334), unnamed (+159185), unnamed (+159223)
B4GALNT4	unnamed (-19590), unnamed (-13674), unnamed (+4451), unnamed (+4475)
B4GALT1	unnamed (-22316), unnamed (-22288)
B4GALT2	unnamed (+89), unnamed (+128)
B4GALT3	unnamed (-8025), unnamed (-8022), unnamed (-576)
B4GALT4	unnamed (-39491), unnamed (-39462), unnamed (-14030)
B4GALT5	unnamed (+12394), unnamed (+14569), unnamed (+46765), unnamed (+46785), unnamed (+51664), unnamed (+51668), unnamed (+54675), unnamed (+70877), unnamed (+71534), unnamed (+71586), unnamed (+78581), unnamed (+80106), unnamed (+87798), unnamed (+87829), unnamed (+101580), unnamed (+101608), unnamed (+126807), unnamed (+133481), unnamed (+133519)
B4GALT6	unnamed (-37923), unnamed (+18), unnamed (+9390), unnamed (+16553), unnamed (+16553), unnamed (+37423), unnamed (+37435), unnamed (+38230), unnamed (+38282), unnamed (+91942), unnamed (+91982)
B4GALT7	unnamed (+291834), unnamed (+330702), unnamed (+330739), unnamed (+339451)
B9D1	unnamed (-412), unnamed (-385), unnamed (+8182), unnamed (+23253), unnamed (+23277), unnamed (+24466), unnamed (+30130), unnamed (+45052), unnamed (+45064), unnamed (+56260), unnamed (+56280), unnamed (+76113), unnamed (+92412), unnamed (+92850), unnamed (+92852), unnamed (+97878), unnamed (+97908), unnamed (+99746), unnamed (+99756), unnamed (+101646), unnamed (+111577), unnamed (+112871), unnam…
BAALC	unnamed (-98537), unnamed (-98510), unnamed (-65255), unnamed (-65205), unnamed (-35112), unnamed (-35099), unnamed (-31633), unnamed (-31633), unnamed (-20027), unnamed (-6862), unnamed (-6860), unnamed (+575), unnamed (+702), unnamed (+3000), unnamed (+3053), unnamed (+11375), unnamed (+11377), unnamed (+19433), unnamed (+25103), unnamed (+33607), unnamed (+33607), unnamed (+44122), unnamed (+7…
BAAT	unnamed (+70249), unnamed (+70341), unnamed (+107807), unnamed (+107833), unnamed (+113818), unnamed (+113829), unnamed (+148126), unnamed (+148128), unnamed (+153577), unnamed (+153580), unnamed (+157099), unnamed (+169410), unnamed (+169426), unnamed (+180991), unnamed (+181611), unnamed (+216190), unnamed (+216278), unnamed (+220772), unnamed (+244355), unnamed (+257380), unnamed (+257382), un…
BABAM1	unnamed (+53)
BACE1	unnamed (-84)
BACE2	unnamed (-307493), unnamed (-307484), unnamed (-298062), unnamed (-298044), unnamed (-276562), unnamed (-274287), unnamed (-265346), unnamed (-265344), unnamed (-262432), unnamed (-262427), unnamed (-256024), unnamed (-255966), unnamed (-247601), unnamed (-232244), unnamed (-232234), unnamed (-229572), unnamed (-205795), unnamed (-195595), unnamed (-155795), unnamed (-155793), unnamed (-137605), …
BACH1	unnamed (-208218), unnamed (-208195), unnamed (-203879), unnamed (-153792), unnamed (-153776), unnamed (-147340), unnamed (-143585), unnamed (-143526), unnamed (-103453), unnamed (-103201), unnamed (-92834), unnamed (-83485), unnamed (-83443), unnamed (-60767), unnamed (-60733), unnamed (-56016), unnamed (-56003), unnamed (-50880), unnamed (+153), unnamed (+188), unnamed (+928), unnamed (+939), u…
BACH2	unnamed (-285429), unnamed (-241423), unnamed (-241411), unnamed (-188297), unnamed (-188266), unnamed (-174588), unnamed (-170030), unnamed (-169957), unnamed (-147816), unnamed (-147755), unnamed (-144179), unnamed (-144103), unnamed (-133217), unnamed (-117221), unnamed (-117210), unnamed (-107040), unnamed (-107018), unnamed (-103377), unnamed (-103373), unnamed (-79350), unnamed (-79336), un…
BAG1	unnamed (-223), unnamed (+1267)
BAG2	unnamed (-44360), unnamed (-44323), unnamed (-41625), unnamed (-41210), unnamed (-41180), unnamed (-36215), unnamed (-36206), unnamed (-9293), unnamed (+497), unnamed (+556), unnamed (+17999)
BAG3	unnamed (-17398), unnamed (-17383), unnamed (-9735), unnamed (-9728), unnamed (+6494), unnamed (+19077), unnamed (+42114), unnamed (+42125)
BAG5	unnamed (+19324), unnamed (+19337)
BAHD1	unnamed (-19154), unnamed (-13898)
BAI1	unnamed (+3551), unnamed (+3684), unnamed (+8601), unnamed (+8617), unnamed (+13150), unnamed (+13197), unnamed (+22922), unnamed (+22936), unnamed (+45750), unnamed (+45754), unnamed (+48020), unnamed (+48022), unnamed (+66043), unnamed (+91048), unnamed (+91059), unnamed (+112523), unnamed (+117859), unnamed (+138736), unnamed (+141989), unnamed (+142002), unnamed (+152398), unnamed (+152403), …
BAI2	unnamed (-47832), unnamed (-47812), unnamed (-32225), unnamed (-32206), unnamed (-18622), unnamed (-18601), unnamed (-11532), unnamed (-11490), unnamed (+1199), unnamed (+2909), unnamed (+2947), unnamed (+9994), unnamed (+10025), unnamed (+17523), unnamed (+17540), unnamed (+39808), unnamed (+49069)
BAI3	unnamed (-972779), unnamed (-972769), unnamed (-716148), unnamed (-672255), unnamed (-672202), unnamed (-664861), unnamed (-624286), unnamed (-624276), unnamed (-623236), unnamed (-595031), unnamed (-595012), unnamed (-522237), unnamed (-522164), unnamed (-461484), unnamed (-461433), unnamed (-402930), unnamed (-360348), unnamed (-301787), unnamed (-270866), unnamed (-270809), unnamed (-76083), u…
BAIAP2	unnamed (-30312), unnamed (-16558), unnamed (-16558), unnamed (-9318), unnamed (-9262), unnamed (-352), unnamed (-344), unnamed (+1332), unnamed (+1333), unnamed (+17947), unnamed (+17976), unnamed (+45466), unnamed (+45466), unnamed (+59907), unnamed (+59934), unnamed (+66680), unnamed (+79345), unnamed (+79347), unnamed (+88170), unnamed (+88426), unnamed (+93780), unnamed (+93815), unnamed (+1…
BAIAP2L1	unnamed (-168929), unnamed (-168920), unnamed (-162110), unnamed (-152921), unnamed (-150784), unnamed (-150767), unnamed (-107633), unnamed (-107631), unnamed (-75894), unnamed (-71849), unnamed (-71748), unnamed (-63639), unnamed (-63614), unnamed (-62007), unnamed (-62002), unnamed (-60261), unnamed (-55991), unnamed (-55972), unnamed (+13709), unnamed (+13731), unnamed (+59757), unnamed (+772…
BAIAP2L2	unnamed (-67437), unnamed (-67433), unnamed (-61619), unnamed (-61569), unnamed (-57446), unnamed (-45469), unnamed (-15225), unnamed (-15142), unnamed (-3227), unnamed (-3220)
BAIAP3	unnamed (-11079), unnamed (-11059), unnamed (+1102), unnamed (+3156), unnamed (+3175)
BAK1	unnamed (-59), unnamed (+8918), unnamed (+8919), unnamed (+27063), unnamed (+27110), unnamed (+64512), unnamed (+64517)
BAMBI	unnamed (-107457), unnamed (-107396), unnamed (-48331), unnamed (-48327), unnamed (-46859), unnamed (-46856), unnamed (-13292), unnamed (0), unnamed (+1972), unnamed (+1983), unnamed (+8506), unnamed (+8507), unnamed (+31975), unnamed (+31977), unnamed (+33062), unnamed (+44940), unnamed (+62439), unnamed (+84151), unnamed (+91077), unnamed (+91080), unnamed (+92133), unnamed (+92141), unnamed (+…
BANF2	unnamed (+304), unnamed (+317), unnamed (+25243), unnamed (+31655), unnamed (+31693), unnamed (+54793), unnamed (+54812), unnamed (+113184), unnamed (+114770), unnamed (+114797), unnamed (+143061), unnamed (+148494), unnamed (+148498), unnamed (+174720), unnamed (+174741), unnamed (+180507), unnamed (+183700), unnamed (+188802), unnamed (+188804), unnamed (+202908), unnamed (+202923), unnamed (+2…
BANK1	unnamed (-397034), unnamed (-397006), unnamed (-346523), unnamed (-338466), unnamed (-338442), unnamed (-309507), unnamed (-309454), unnamed (-193828), unnamed (-149400), unnamed (-149396), unnamed (-138628), unnamed (-112611), unnamed (-112602), unnamed (-96703), unnamed (-2682), unnamed (-2653), unnamed (-1194), unnamed (-1182), unnamed (+44645), unnamed (+44648), unnamed (+63366), unnamed (+80…
BANP	unnamed (-24598), unnamed (-18477), unnamed (-3533), unnamed (+37541), unnamed (+37560), unnamed (+55104), unnamed (+55119), unnamed (+91157), unnamed (+91169), unnamed (+93528), unnamed (+93589), unnamed (+94692), unnamed (+108441), unnamed (+134235), unnamed (+134249), unnamed (+146631), unnamed (+146746), unnamed (+166402), unnamed (+173644), unnamed (+173659), unnamed (+191498), unnamed (+197…
BAP1	unnamed (-764), unnamed (+295), unnamed (+297), unnamed (+70578), unnamed (+89702), unnamed (+89721)
BARD1	unnamed (-251510), unnamed (-251374), unnamed (-243093), unnamed (-236322), unnamed (-227298), unnamed (-209164), unnamed (-209164), unnamed (-193505), unnamed (-193489), unnamed (-192985), unnamed (-184314), unnamed (-151244), unnamed (-92731), unnamed (-6809), unnamed (-6783), unnamed (+127), unnamed (+21770), unnamed (+50851), unnamed (+74414), unnamed (+74428), unnamed (+197339), unnamed (+19…
BARHL1	unnamed (-167222), unnamed (-167176), unnamed (-137782), unnamed (-137744), unnamed (-117760), unnamed (-117757), unnamed (-103319), unnamed (-103316), unnamed (-97664), unnamed (-97657), unnamed (-93249), unnamed (-93232), unnamed (-77594), unnamed (-76871), unnamed (-50916), unnamed (-50884), unnamed (-38052), unnamed (-22287), unnamed (-22271), unnamed (-321), unnamed (-314), unnamed (+8464), …
BARHL2	unnamed (-223651), unnamed (-159112), unnamed (-159106), unnamed (-44932), unnamed (-44914), unnamed (-33217), unnamed (-13514), unnamed (-13508), unnamed (-8857), unnamed (-8813), unnamed (-8390), unnamed (-8373), unnamed (+3314), unnamed (+29463), unnamed (+29476), unnamed (+110062), unnamed (+155192), unnamed (+155201), unnamed (+174140), unnamed (+179509), unnamed (+201324), unnamed (+201575)…
BARX1	unnamed (-110313), unnamed (-110307), unnamed (-99525), unnamed (-99524), unnamed (-80041), unnamed (-63488), unnamed (-59806), unnamed (-59792), unnamed (-39823), unnamed (+43757), unnamed (+94471), unnamed (+101500), unnamed (+101573), unnamed (+127378), unnamed (+127404), unnamed (+144148), unnamed (+144149), unnamed (+368812), unnamed (+368859)
BARX2	unnamed (-152373), unnamed (-151844), unnamed (-147299), unnamed (-115973), unnamed (-115970), unnamed (-96454), unnamed (-96400), unnamed (-91102), unnamed (-91072), unnamed (-84223), unnamed (-84209), unnamed (-56173), unnamed (-51705), unnamed (-51671), unnamed (-43895), unnamed (-43895), unnamed (-5077), unnamed (-5070), unnamed (+26634), unnamed (+55566), unnamed (+55588), unnamed (+71959), …
BASP1	unnamed (-225390), unnamed (-225379), unnamed (-224964), unnamed (-224941), unnamed (-222983), unnamed (-222965), unnamed (-212951), unnamed (-212946), unnamed (-196749), unnamed (-196724), unnamed (-195905), unnamed (-195850), unnamed (-192809), unnamed (-192790), unnamed (-139995), unnamed (-139983), unnamed (-122706), unnamed (-120250), unnamed (-120244), unnamed (-106686), unnamed (-101657), …
BATF	unnamed (-87792), unnamed (-87788), unnamed (-75616), unnamed (-75607)
BATF3	unnamed (-54945), unnamed (+840), unnamed (+28025), unnamed (+28318), unnamed (+31964), unnamed (+32000), unnamed (+32659), unnamed (+34396), unnamed (+63154), unnamed (+63159), unnamed (+64525), unnamed (+64535)
BAZ1A	unnamed (+203), unnamed (+2150)
BAZ1B	unnamed (-318), unnamed (+75324), unnamed (+86036)
BAZ2A	unnamed (-661), unnamed (+7233), unnamed (+7257), unnamed (+44256), unnamed (+44261), unnamed (+54680)
BAZ2B	unnamed (-60972), unnamed (-60969), unnamed (-3630), unnamed (-3616), unnamed (+3915), unnamed (+3940), unnamed (+30859), unnamed (+85000), unnamed (+100270), unnamed (+107242), unnamed (+107248), unnamed (+118623), unnamed (+118631), unnamed (+159167)
BBC3	unnamed (-6971), unnamed (+3670), unnamed (+6277), unnamed (+6816), unnamed (+42196), unnamed (+42219), unnamed (+75428), unnamed (+75435)
BBIP1	unnamed (+8945), unnamed (+25429)
BBOX1	unnamed (-34181), unnamed (-34179), unnamed (-28558), unnamed (-28541), unnamed (-27054), unnamed (-27039), unnamed (+17002), unnamed (+43733), unnamed (+43799), unnamed (+70976), unnamed (+71026), unnamed (+117801), unnamed (+117997), unnamed (+118411), unnamed (+131099), unnamed (+138748), unnamed (+138756), unnamed (+160842), unnamed (+161137), unnamed (+172451), unnamed (+172457), unnamed (+1…
BBS10	unnamed (-210293), unnamed (-210266), unnamed (-79987), unnamed (-74280), unnamed (-74271), unnamed (-44), unnamed (+13507), unnamed (+75949), unnamed (+75957), unnamed (+101652), unnamed (+132033), unnamed (+132044), unnamed (+189315), unnamed (+189327), unnamed (+218058), unnamed (+257619)
BBS12	unnamed (-95776), unnamed (-292), unnamed (-288), unnamed (+32295), unnamed (+32317)
BBS2	unnamed (-38397), unnamed (-38242), unnamed (-37116), unnamed (-37109), unnamed (-31745), unnamed (-27203), unnamed (-27195), unnamed (+4463), unnamed (+6132), unnamed (+17282), unnamed (+32079), unnamed (+32085), unnamed (+59954), unnamed (+59985)
BBS4	unnamed (-19), unnamed (+8)
BBS5	unnamed (-85974), unnamed (-71327), unnamed (-71288)
BBS9	unnamed (-109), unnamed (+15066), unnamed (+15084), unnamed (+66953), unnamed (+66961), unnamed (+114023), unnamed (+115310), unnamed (+125720), unnamed (+250518), unnamed (+250551), unnamed (+262900), unnamed (+262940), unnamed (+266024), unnamed (+266046), unnamed (+296663), unnamed (+296666), unnamed (+329480), unnamed (+329500), unnamed (+382255), unnamed (+462046), unnamed (+463155), unnamed…
BBX	unnamed (-913021), unnamed (-859694), unnamed (-844159), unnamed (-844107), unnamed (-833710), unnamed (-823695), unnamed (-823646), unnamed (-822019), unnamed (-797019), unnamed (-797001), unnamed (-781893), unnamed (-781856), unnamed (-709071), unnamed (-709026), unnamed (-708525), unnamed (-708504), unnamed (-703352), unnamed (-703323), unnamed (-697351), unnamed (-696835), unnamed (-693666), …
BCAM	unnamed (-12221), unnamed (-12189)
BCAN	unnamed (-17281), unnamed (-15888), unnamed (-3843), unnamed (-3832), unnamed (+3301), unnamed (+15100), unnamed (+15111), unnamed (+20235), unnamed (+20268), unnamed (+22655), unnamed (+31912), unnamed (+33777), unnamed (+33786)
BCAP29	unnamed (-321), unnamed (+29094), unnamed (+29120), unnamed (+72856), unnamed (+72865)
BCAP31	unnamed (-3271), unnamed (-3215), unnamed (-633), unnamed (+15557), unnamed (+15593), unnamed (+31565), unnamed (+34975)
BCAR1	unnamed (-153736), unnamed (-153723), unnamed (-149689), unnamed (-149670), unnamed (-112344), unnamed (-112302), unnamed (-99849), unnamed (-96945), unnamed (-96925), unnamed (-78177), unnamed (-78164), unnamed (-32466), unnamed (-32463), unnamed (-30818), unnamed (-30807), unnamed (-16935), unnamed (-16925), unnamed (-1457), unnamed (-1455), unnamed (+18647), unnamed (+18655), unnamed (+20293),…
BCAR3	unnamed (-8382), unnamed (-411), unnamed (+844), unnamed (+862), unnamed (+2774), unnamed (+19801), unnamed (+19831), unnamed (+22328), unnamed (+22366), unnamed (+33035), unnamed (+33047), unnamed (+35315), unnamed (+35328), unnamed (+42602), unnamed (+42639), unnamed (+62388), unnamed (+77972), unnamed (+87959), unnamed (+106208), unnamed (+106209), unnamed (+124382), unnamed (+124389), unnamed…
BCAS1	unnamed (-100955), unnamed (-92205), unnamed (-92201), unnamed (-62341), unnamed (-62299), unnamed (-28863), unnamed (-23142), unnamed (-23135), unnamed (-16329), unnamed (-9353), unnamed (-9326), unnamed (+7568), unnamed (+7624), unnamed (+41617), unnamed (+45235), unnamed (+45241), unnamed (+57168), unnamed (+57256), unnamed (+126426), unnamed (+129233), unnamed (+130445), unnamed (+130510), un…
BCAS2	unnamed (-30669), unnamed (-61)
BCAS3	unnamed (-76569), unnamed (-76552), unnamed (-75850), unnamed (-75771), unnamed (-67181), unnamed (-59681), unnamed (-37145), unnamed (-31665), unnamed (-31608), unnamed (-27849), unnamed (-492), unnamed (-458), unnamed (+66088), unnamed (+66089), unnamed (+154414), unnamed (+169090), unnamed (+263363), unnamed (+263365), unnamed (+311668), unnamed (+336575), unnamed (+338227), unnamed (+338249),…
BCAS4	unnamed (-48247), unnamed (-48228), unnamed (-31789), unnamed (-31778), unnamed (-3994), unnamed (-90), unnamed (-51), unnamed (+19079), unnamed (+19087), unnamed (+43035), unnamed (+43044), unnamed (+58159), unnamed (+58172), unnamed (+129612)
BCAT1	unnamed (-131820), unnamed (-131805), unnamed (-98408), unnamed (-98374), unnamed (-91001), unnamed (-90928), unnamed (-88663), unnamed (-88652), unnamed (-46076), unnamed (-22062), unnamed (-335), unnamed (+1875), unnamed (+53770), unnamed (+53852), unnamed (+64304), unnamed (+64364), unnamed (+108128), unnamed (+108174), unnamed (+110664), unnamed (+121912), unnamed (+124385), unnamed (+146127)…
BCAT2	unnamed (-8514), unnamed (-8501), unnamed (-1848), unnamed (+109), unnamed (+665), unnamed (+36323)
BCCIP	unnamed (+5814), unnamed (+17636), unnamed (+17743), unnamed (+21418)
BCDIN3D	unnamed (-51701), unnamed (-51669), unnamed (-28937), unnamed (-26345), unnamed (-26126), unnamed (-20015), unnamed (-20012), unnamed (-18), unnamed (+377)
BCHE	unnamed (-977544), unnamed (-977540), unnamed (-858039), unnamed (-844792), unnamed (-689660), unnamed (-689648), unnamed (-638517), unnamed (-634117), unnamed (-626215), unnamed (-626209), unnamed (-624614), unnamed (-624571), unnamed (-535179), unnamed (-494835), unnamed (-494826), unnamed (-446412), unnamed (-405174), unnamed (-405134), unnamed (-362855), unnamed (-331351), unnamed (-148078), …
BCKDHA	unnamed (+58), unnamed (+204)
BCKDHB	unnamed (+26593), unnamed (+26610), unnamed (+37302), unnamed (+37314), unnamed (+90990), unnamed (+91005), unnamed (+108041), unnamed (+225092), unnamed (+225093), unnamed (+241734), unnamed (+251166), unnamed (+251201), unnamed (+294292), unnamed (+294365), unnamed (+332367), unnamed (+350914), unnamed (+414487), unnamed (+414547), unnamed (+416021), unnamed (+416085), unnamed (+438174), unname…
BCKDK	unnamed (+2404), unnamed (+2418)
BCL10	unnamed (-182462), unnamed (-182425), unnamed (-176157), unnamed (-172417), unnamed (-172402), unnamed (-163779), unnamed (-163758), unnamed (-150481), unnamed (-150465), unnamed (-137646), unnamed (-130356), unnamed (-130347), unnamed (-112449), unnamed (-105781), unnamed (-105755), unnamed (-95039), unnamed (-95035), unnamed (-91484), unnamed (-91430), unnamed (-84262), unnamed (-84104), unname…
BCL11A	unnamed (-193056), unnamed (-193053), unnamed (-185741), unnamed (-185737), unnamed (-77434), unnamed (-77407), unnamed (-50516), unnamed (-50486), unnamed (-16064), unnamed (-14837), unnamed (-6278), unnamed (-6250), unnamed (-2123), unnamed (-1359), unnamed (-144), unnamed (-69), unnamed (+1570), unnamed (+1577), unnamed (+13172), unnamed (+13208), unnamed (+20079), unnamed (+20080), unnamed (+…
BCL11B	unnamed (-156765), unnamed (-146383), unnamed (-146367), unnamed (-130159), unnamed (-130131), unnamed (-120663), unnamed (-120574), unnamed (-96062), unnamed (-96001), unnamed (-86761), unnamed (-86757), unnamed (-3689), unnamed (-3653), unnamed (+6562), unnamed (+6565), unnamed (+9279), unnamed (+9301), unnamed (+16425), unnamed (+16447), unnamed (+23146), unnamed (+29424), unnamed (+45612), un…
BCL2	unnamed (-16771), unnamed (-16753), unnamed (-2956), unnamed (-552), unnamed (-515), unnamed (+4736), unnamed (+4828), unnamed (+12493), unnamed (+12499), unnamed (+22210), unnamed (+22239), unnamed (+26018), unnamed (+26036), unnamed (+34525), unnamed (+48715), unnamed (+48759), unnamed (+54969), unnamed (+55027), unnamed (+60708), unnamed (+61109), unnamed (+82332), unnamed (+111719), unnamed (…
BCL2A1	unnamed (-61431), unnamed (-61418), unnamed (-39755), unnamed (-22328), unnamed (-22241), unnamed (-7347), unnamed (-7345), unnamed (+35488), unnamed (+35491), unnamed (+40095)
BCL2L1	unnamed (+10083), unnamed (+31139), unnamed (+31145), unnamed (+69863), unnamed (+69868)
BCL2L10	unnamed (-67092), unnamed (-45522), unnamed (-45460), unnamed (-3292), unnamed (-2093), unnamed (-2060), unnamed (+9238), unnamed (+66010), unnamed (+66023), unnamed (+66471), unnamed (+66481), unnamed (+70482), unnamed (+72330), unnamed (+91947)
BCL2L11	unnamed (-372209), unnamed (-372203), unnamed (-349676), unnamed (-349644), unnamed (-331651), unnamed (-309014), unnamed (-308981), unnamed (-283277), unnamed (-283274), unnamed (-272855), unnamed (-262366), unnamed (-262355), unnamed (-261522), unnamed (-261520), unnamed (-252415), unnamed (-252414), unnamed (-251542), unnamed (-251460), unnamed (-217244), unnamed (-217243), unnamed (-80973), u…
BCL2L13	unnamed (-557), unnamed (+42), unnamed (+907), unnamed (+34198), unnamed (+34202), unnamed (+68162), unnamed (+86386), unnamed (+87009), unnamed (+87067), unnamed (+108209), unnamed (+125013), unnamed (+125040), unnamed (+125658), unnamed (+132105), unnamed (+132112)
BCL2L14	unnamed (-419018), unnamed (-418995), unnamed (-418321), unnamed (-418271), unnamed (-411921), unnamed (-411899), unnamed (-406695), unnamed (-391434), unnamed (-391394), unnamed (-363757), unnamed (-351899), unnamed (-351881), unnamed (-351418), unnamed (-351320), unnamed (-343628), unnamed (-343626), unnamed (-327328), unnamed (-307085), unnamed (-307082), unnamed (-305279), unnamed (-304369), …
BCL2L2	unnamed (-3943), unnamed (-3894)
BCL2L2-PABPN1	unnamed (-4148), unnamed (-4099)
BCL3	unnamed (-6552), unnamed (-6525), unnamed (+4918), unnamed (+4937)
BCL6	unnamed (-428417), unnamed (-428408), unnamed (-408672), unnamed (-408304), unnamed (-378793), unnamed (-378720), unnamed (-318252), unnamed (-306659), unnamed (-306621), unnamed (-285351), unnamed (-285301), unnamed (-266113), unnamed (-256298), unnamed (-256265), unnamed (-254792), unnamed (-254775), unnamed (-244514), unnamed (-244506), unnamed (-239134), unnamed (-239124), unnamed (-225621), …
BCL7A	unnamed (-93894), unnamed (-93881), unnamed (-85147), unnamed (-63407), unnamed (-63387), unnamed (-32589), unnamed (-32502), unnamed (-28136), unnamed (-28134), unnamed (-10436), unnamed (-10422), unnamed (+2558), unnamed (+4392), unnamed (+8971), unnamed (+8973)
BCL7B	unnamed (-2215), unnamed (-2179), unnamed (+929)
BCL7C	unnamed (+19930), unnamed (+19958), unnamed (+89268)
BCL9	unnamed (-267603), unnamed (-258252), unnamed (-190205), unnamed (-190202), unnamed (-44506), unnamed (-44491), unnamed (-36230), unnamed (-36168), unnamed (-23538), unnamed (-23505), unnamed (-25), unnamed (-23), unnamed (+38636), unnamed (+38681), unnamed (+57232), unnamed (+57252), unnamed (+58496), unnamed (+72328)
BCL9L	unnamed (-18711), unnamed (-18657), unnamed (-15108), unnamed (-8684), unnamed (-8674), unnamed (-3415), unnamed (+1605), unnamed (+1626), unnamed (+11069)
BCLAF1	unnamed (-231241), unnamed (-224873), unnamed (-204447), unnamed (-204428), unnamed (-175202), unnamed (-175176), unnamed (-128245), unnamed (-110878), unnamed (-110868), unnamed (-76815), unnamed (-76811), unnamed (-54743), unnamed (-47960), unnamed (-45078), unnamed (-45072), unnamed (-36320), unnamed (-36277), unnamed (-669), unnamed (-90), unnamed (-67), unnamed (+14577)
BCMO1	unnamed (-101835), unnamed (-86334), unnamed (-47472), unnamed (-47449), unnamed (-941), unnamed (-901), unnamed (+23), unnamed (+492), unnamed (+5399), unnamed (+20414), unnamed (+20423), unnamed (+69475)
BCO2	unnamed (+19283), unnamed (+19314)
BCOR	unnamed (-478130), unnamed (-476562), unnamed (-458101), unnamed (-458072), unnamed (-452921), unnamed (-452912), unnamed (-446734), unnamed (-446734), unnamed (-433888), unnamed (-433752), unnamed (-399442), unnamed (-399424), unnamed (-374720), unnamed (-374707), unnamed (-371087), unnamed (-362406), unnamed (-362389), unnamed (-343627), unnamed (-343596), unnamed (-337723), unnamed (-337667), …
BCORL1	unnamed (-73061), unnamed (-55073), unnamed (-55038), unnamed (-22611), unnamed (-22564), unnamed (+24952), unnamed (+24990), unnamed (+55124)
BCR	unnamed (-16328), unnamed (-16319), unnamed (-3835), unnamed (-3819), unnamed (-1559), unnamed (+3382), unnamed (+3445), unnamed (+4687), unnamed (+24646), unnamed (+24656), unnamed (+32672), unnamed (+32678), unnamed (+53136), unnamed (+53154), unnamed (+53803), unnamed (+53865), unnamed (+57084), unnamed (+57089), unnamed (+102141), unnamed (+102175), unnamed (+103392), unnamed (+103440), unnam…
BDH1	unnamed (-156611), unnamed (-76137), unnamed (-12565), unnamed (-12552), unnamed (+1250), unnamed (+1252), unnamed (+14026), unnamed (+14043), unnamed (+35085), unnamed (+35133), unnamed (+44503), unnamed (+44513), unnamed (+45867), unnamed (+45873), unnamed (+59395), unnamed (+59398), unnamed (+77032), unnamed (+77074), unnamed (+88707), unnamed (+88714), unnamed (+99329), unnamed (+120844), unn…
BDH2	unnamed (+549), unnamed (+8112), unnamed (+8115)
BDKRB1	unnamed (-38599), unnamed (-38585), unnamed (-34481), unnamed (-32159), unnamed (-12008), unnamed (-12005), unnamed (-3273), unnamed (-3247), unnamed (+43816), unnamed (+43832)
BDKRB2	unnamed (-154175), unnamed (-154170), unnamed (-150842), unnamed (-114034), unnamed (-114031), unnamed (-87746), unnamed (-87706), unnamed (-86157), unnamed (-58523), unnamed (-58516), unnamed (-19918), unnamed (-19914), unnamed (-13326), unnamed (-13271), unnamed (-91), unnamed (-72), unnamed (+12427), unnamed (+12441), unnamed (+16545), unnamed (+18867), unnamed (+39018), unnamed (+39021)
BDNF	unnamed (-174516), unnamed (-174455), unnamed (-146719), unnamed (-146689), unnamed (-130511), unnamed (-50921), unnamed (-17602), unnamed (-17385), unnamed (+16465), unnamed (+16484), unnamed (+49855), unnamed (+49878), unnamed (+86799), unnamed (+174159)
BDP1	unnamed (-82260), unnamed (-82256), unnamed (-57738), unnamed (-9100), unnamed (-9059), unnamed (-43), unnamed (+90369), unnamed (+109361), unnamed (+109375), unnamed (+110950), unnamed (+110964)
BEAN1	unnamed (-27186), unnamed (-18887), unnamed (-18678), unnamed (+29733), unnamed (+34036), unnamed (+34085), unnamed (+46237), unnamed (+59823)
BECN1	unnamed (+18979), unnamed (+19016), unnamed (+19958)
BEGAIN	unnamed (-149503), unnamed (-146319), unnamed (-146297), unnamed (-128776), unnamed (-128735), unnamed (-123923), unnamed (-121038), unnamed (-110025), unnamed (-102817), unnamed (-97604), unnamed (-97582), unnamed (-97156), unnamed (-87497), unnamed (-84752), unnamed (-77842), unnamed (-77827), unnamed (-61853), unnamed (-61832), unnamed (-50068), unnamed (-50045), unnamed (-35448), unnamed (-35…
BEND3	unnamed (-309282), unnamed (-305529), unnamed (-305507), unnamed (-294445), unnamed (-266826), unnamed (-266785), unnamed (-242749), unnamed (-242703), unnamed (-239577), unnamed (-239544), unnamed (-222993), unnamed (-213599), unnamed (-200347), unnamed (-194426), unnamed (-178725), unnamed (-178694), unnamed (-177519), unnamed (-176295), unnamed (-170629), unnamed (-152994), unnamed (-152938), …
BEND5	unnamed (-952315), unnamed (-952285), unnamed (-951578), unnamed (-862813), unnamed (-862792), unnamed (-829097), unnamed (-696006), unnamed (-696005), unnamed (-689593), unnamed (-689588), unnamed (-687015), unnamed (-659461), unnamed (-644178), unnamed (-644155), unnamed (-628898), unnamed (-627410), unnamed (-612644), unnamed (-547516), unnamed (-547508), unnamed (-538708), unnamed (-521037), …
BEND6	unnamed (-302127), unnamed (-302091), unnamed (-283184), unnamed (-283183), unnamed (-262013), unnamed (-262000), unnamed (-260802), unnamed (-250095), unnamed (-244927), unnamed (-239350), unnamed (-239333), unnamed (-230506), unnamed (-230449), unnamed (-229842), unnamed (-229828), unnamed (-198036), unnamed (-198027), unnamed (-196970), unnamed (-196946), unnamed (-188879), unnamed (-188855), …
BEND7	unnamed (-33981), unnamed (-33903), unnamed (-5249), unnamed (-5224), unnamed (+44738), unnamed (+44761), unnamed (+54441), unnamed (+54450), unnamed (+62182), unnamed (+97238), unnamed (+112029), unnamed (+112052), unnamed (+129435), unnamed (+129469)
BEST1	unnamed (-837), unnamed (-828)
BEST2	unnamed (+6092), unnamed (+6094), unnamed (+14535)
BEST3	unnamed (-13522), unnamed (-13442), unnamed (-2700), unnamed (-2675), unnamed (-46), unnamed (-44), unnamed (+14915), unnamed (+14935), unnamed (+75217), unnamed (+75231)
BEST4	unnamed (-7119), unnamed (-7077), unnamed (+1340)
BET1	unnamed (-364279), unnamed (-364271), unnamed (-331691), unnamed (-331639), unnamed (-309736), unnamed (-309708), unnamed (-299458), unnamed (-299449), unnamed (-280023), unnamed (-279926), unnamed (-271963), unnamed (-271953), unnamed (-248822), unnamed (-248781), unnamed (-219575), unnamed (-219573), unnamed (-180543), unnamed (-180521), unnamed (-166211), unnamed (-166188), unnamed (-91221), u…
BET1L	unnamed (-1425)
BEX1	unnamed (-23866), unnamed (-23856), unnamed (-19), unnamed (+857), unnamed (+904), unnamed (+82834), unnamed (+82881)
BEX2	unnamed (-9558), unnamed (-9528)
BEX4	unnamed (-113572), unnamed (-113545), unnamed (-62740), unnamed (-62662), unnamed (-3678), unnamed (-3642), unnamed (+17927)
BEX5	unnamed (-32678), unnamed (-32575)
BFAR	unnamed (-298)
BFSP1	unnamed (-26471), unnamed (-26466), unnamed (-12073), unnamed (-106), unnamed (+341), unnamed (+6795), unnamed (+21664), unnamed (+35209), unnamed (+48665), unnamed (+59221), unnamed (+59304), unnamed (+77076), unnamed (+77127), unnamed (+85560), unnamed (+85562), unnamed (+109827), unnamed (+127817), unnamed (+127829), unnamed (+149526), unnamed (+149533), unnamed (+149971), unnamed (+169814), u…
BFSP2	unnamed (-348930), unnamed (-345208), unnamed (-335937), unnamed (-335894), unnamed (-331011), unnamed (-331006), unnamed (-317823), unnamed (-302637), unnamed (-280590), unnamed (-280580), unnamed (-275212), unnamed (-275199), unnamed (-247115), unnamed (-242066), unnamed (-242043), unnamed (-237154), unnamed (-235441), unnamed (-230105), unnamed (-216017), unnamed (-216013), unnamed (-189118), …
BGLAP	unnamed (-16415)
BGN	unnamed (-15945), unnamed (-15932), unnamed (-3569), unnamed (-3515), unnamed (+5117), unnamed (+5123), unnamed (+6785), unnamed (+6823), unnamed (+12732), unnamed (+12776), unnamed (+26317), unnamed (+26318), unnamed (+32085)
BHLHA15	unnamed (-88795), unnamed (-88776), unnamed (-87974), unnamed (-87931), unnamed (-79303), unnamed (-76448), unnamed (-795), unnamed (+6846)
BHLHA9	unnamed (-83256), unnamed (-83254), unnamed (-79285), unnamed (-79256), unnamed (-68087), unnamed (-53401), unnamed (-49558), unnamed (-49497), unnamed (-36173), unnamed (-18071), unnamed (-18066)
BHLHB9	unnamed (-32647), unnamed (-22442), unnamed (-20951), unnamed (+121005), unnamed (+121006)
BHLHE22	unnamed (-944281), unnamed (-933884), unnamed (-933871), unnamed (-928018), unnamed (-928016), unnamed (-891424), unnamed (-891404), unnamed (-730259), unnamed (-730217), unnamed (-721526), unnamed (-613791), unnamed (-613772), unnamed (-550896), unnamed (-550864), unnamed (-502274), unnamed (-342483), unnamed (-316212), unnamed (-313293), unnamed (-313236), unnamed (-309816), unnamed (-278076), …
BHLHE23	unnamed (-172386), unnamed (-166962), unnamed (-156801), unnamed (-156797), unnamed (-149324), unnamed (-149311), unnamed (-145106), unnamed (-144835), unnamed (-131423), unnamed (-131397), unnamed (-111916), unnamed (-111874), unnamed (-109620), unnamed (-109597), unnamed (-77477), unnamed (-62858), unnamed (-62846), unnamed (-53394), unnamed (-53376), unnamed (-27582), unnamed (-27552), unnamed…
BHLHE40	unnamed (-401850), unnamed (-381865), unnamed (-360287), unnamed (-306224), unnamed (-306193), unnamed (-283951), unnamed (-267731), unnamed (-267623), unnamed (-259953), unnamed (-248486), unnamed (-248455), unnamed (-223173), unnamed (-215194), unnamed (-215177), unnamed (-169220), unnamed (-169219), unnamed (-166032), unnamed (-152543), unnamed (-152543), unnamed (-143304), unnamed (-143297), …
BHLHE41	unnamed (-42504), unnamed (-42481), unnamed (+1398), unnamed (+1401), unnamed (+1869), unnamed (+1895), unnamed (+5485), unnamed (+11754), unnamed (+11765), unnamed (+57577), unnamed (+57726), unnamed (+68607), unnamed (+68649), unnamed (+81355), unnamed (+82132), unnamed (+86448), unnamed (+86487), unnamed (+95747), unnamed (+99486), unnamed (+99494), unnamed (+117354), unnamed (+130736), unname…
BHMT	unnamed (-35661), unnamed (-35612), unnamed (-17864), unnamed (-17856), unnamed (+18761), unnamed (+18765), unnamed (+22060), unnamed (+22065), unnamed (+26697), unnamed (+71399), unnamed (+79968), unnamed (+79971), unnamed (+97750), unnamed (+97768), unnamed (+113323), unnamed (+117759)
BHMT2	unnamed (+6401), unnamed (+6450), unnamed (+24198), unnamed (+24206)
BICC1	unnamed (-54735), unnamed (-54726), unnamed (+1339), unnamed (+1380), unnamed (+77239), unnamed (+77249), unnamed (+125205), unnamed (+125241), unnamed (+129925), unnamed (+129938), unnamed (+138216), unnamed (+138219), unnamed (+187696), unnamed (+187747), unnamed (+191935), unnamed (+199136), unnamed (+199167), unnamed (+234749), unnamed (+234769), unnamed (+283277), unnamed (+283338), unnamed …
[truncated: 14,709 more rows]
