# Supplementary material for: Transcription factors ASCL1 and OLIG2 drive glioblastoma initiation and co-regulate tumor cell types and migration
Source: Nat Commun. 2024 Nov 28;15:10363. doi: 10.1038/s41467-024-54750-9 (PMC11605073; doi:10.1038/s41467-024-54750-9)
Supplement: Supplementary file 5 — Supplementary Data 3 [file 41467_2024_54750_MOESM5_ESM.xlsx]

## Sheet: GBM_level3_tcga_cor_wrt_ASCL1.t
Gene	GeneID	Pearson_correlation	p-val	adj.pval	Spearman_correlation	p-val	adj.pval
ASCL1	429	1	0	0	1	0	0
HES6	55502	0.796141	0	0	0.810549	0	0
DLL1	28514	0.699512	0	0	0.799035	0	0
MYCN	4613	0.52453	2.48468e-13	2.58949e-11	0.789573	0	0
HES5	388585	0.541518	2.90878e-14	3.92896e-12	0.761961	0	0
GLCCI1	113263	0.785159	0	0	0.751991	0	0
LOC254559	254559	0.415224	1.98429e-08	3.90225e-07	0.750186	0	0
SOX8	30812	0.470292	1.10712e-10	4.54605e-09	0.727328	0	0
ZDHHC22	283576	0.557528	3.55271e-15	5.97875e-13	0.722729	0	0
SHD	56961	0.451393	7.29802e-10	2.31585e-08	0.713848	0	0
DLL3	10683	0.522204	3.3018e-13	3.25381e-11	0.711141	0	0
TOX3	27324	0.755564	0	0	0.700932	0	0
CRB1	23418	0.641784	0	0	0.692671	0	0
NEU4	129807	0.389063	1.71595e-07	2.42632e-06	0.692581	0	0
SBK1	388228	0.578302	2.22045e-16	5.00967e-14	0.689881	0	0
SALL3	27164	0.578201	2.22045e-16	5.00967e-14	0.688191	0	0
ZNF775	285971	0.578241	2.22045e-16	5.00967e-14	0.687146	0	0
BCL7A	605	0.614534	0	0	0.681689	0	0
TIGD3	220359	0.475764	6.27409e-11	2.81867e-09	0.677826	0	0
BRSK2	9024	0.515208	7.66498e-13	6.47612e-11	0.675006	0	0
LOC150568	150568	0.446144	1.20776e-09	3.56272e-08	0.671568	0	0
GPSM2	29899	0.604255	0	0	0.670539	0	0
GPR123	84435	0.504489	2.68408e-12	1.96109e-10	0.666682	0	0
DSCAM	1826	0.423003	1.00736e-08	2.15214e-07	0.665755	0	0
BCAN	63827	0.432195	4.42109e-09	1.07674e-07	0.664569	0	0
GDPD1	284161	0.559431	2.66454e-15	4.716e-13	0.663701	0	0
CRMP1	1400	0.564584	1.33227e-15	2.53267e-13	0.663184	0	0
C14orf93	60686	0.632929	0	0	0.662593	0	0
GADD45G	10912	0.351862	2.71665e-06	2.52036e-05	0.661926	0	0
C12orf34	84915	0.49729	6.07958e-12	4.0135e-10	0.661175	0	0
ZNF821	55565	0.438409	2.49815e-09	6.55876e-08	0.660111	0	0
SOX2	6657	0.670848	0	0	0.658975	0	0
RFTN2	130132	0.637825	0	0	0.657881	0	0
MFF	56947	0.618234	0	0	0.654609	0	0
GSTA4	2941	0.492353	1.05347e-11	6.26921e-10	0.65457	0	0
ANKRD13B	124930	0.474107	7.45939e-11	3.28645e-09	0.65399	0	0
FLRT1	23769	0.454503	5.39319e-10	1.78881e-08	0.653409	0	0
CNTFR	1271	0.447493	1.06198e-09	3.16913e-08	0.652839	0	0
VIPR2	7434	0.577678	2.22045e-16	5.00967e-14	0.649662	0	0
GPT2	84706	0.504992	2.53308e-12	1.89116e-10	0.649137	0	0
RBM4B	83759	0.404902	4.75237e-08	8.22269e-07	0.648061	0	0
GPC2	221914	0.404125	5.0693e-08	8.68039e-07	0.646291	0	0
PHYHIPL	84457	0.431171	4.85142e-09	1.1636e-07	0.644948	0	0
ZNF238	10472	0.544336	2.02061e-14	2.86104e-12	0.643518	0	0
ASRGL1	80150	0.453242	6.09942e-10	1.97831e-08	0.641617	0	0
SEPHS1	22929	0.527616	1.69864e-13	1.87499e-11	0.641574	0	0
PPM1E	22843	0.52443	2.51577e-13	2.60865e-11	0.63873	0	0
SLITRK2	84631	0.440597	2.03762e-09	5.52635e-08	0.638434	0	0
RALGPS1	9649	0.507061	1.99463e-12	1.5289e-10	0.638086	0	0
FXYD6	53826	0.502833	3.24496e-12	2.32133e-10	0.636552	0	0
GNG4	2786	0.521054	3.79696e-13	3.60905e-11	0.636003	0	0
MARCH9	92979	0.351273	2.83035e-06	2.61051e-05	0.635771	0	0
REPIN1	29803	0.609802	0	0	0.635113	0	0
FAM171A2	284069	0.512548	1.05027e-12	8.59088e-11	0.635085	0	0
CDK5R1	8851	0.477958	4.98233e-11	2.35154e-09	0.635073	0	0
HIRIP3	8479	0.510575	1.3245e-12	1.0706e-10	0.634526	0	0
MARCKSL1	65108	0.499717	4.62475e-12	3.19699e-10	0.633507	0	0
OLIG1	116448	0.413391	2.32223e-08	4.45587e-07	0.633474	0	0
SOX6	55553	0.438021	2.58972e-09	6.73885e-08	0.632912	0	0
TSPAN12	23554	0.411351	2.7634e-08	5.19555e-07	0.632236	0	0
ZSCAN16	80345	0.461854	2.6065e-10	9.52208e-09	0.630593	0	0
KCND2	3751	0.384122	2.52684e-07	3.39964e-06	0.629645	0	0
CHD7	55636	0.66149	0	0	0.629379	0	0
LRRC16B	90668	0.457474	4.02827e-10	1.38302e-08	0.628934	0	0
GATS	352954	0.511828	1.14309e-12	9.31297e-11	0.628641	0	0
FAM181B	220382	0.498232	5.46874e-12	3.69338e-10	0.628405	0	0
FAM66C	440078	0.443107	1.61011e-09	4.51602e-08	0.625257	0	0
MKRN3	7681	0.657988	0	0	0.624755	0	0
LOC100128822	100128822	0.348764	3.36745e-06	3.02982e-05	0.624116	0	0
PTPRS	5802	0.56334	1.55431e-15	2.92767e-13	0.62392	0	0
OLIG2	10215	0.423706	9.46677e-09	2.04592e-07	0.623524	0	0
ARHGAP33	115703	0.441531	1.86698e-09	5.1382e-08	0.62245	0	0
ZNF711	7552	0.570533	4.44089e-16	9.1176e-14	0.620593	0	0
GTF2IP1	2970	0.602897	0	0	0.619271	0	0
THTPA	79178	0.390531	1.5278e-07	2.19659e-06	0.617851	0	0
SOX4	6659	0.547494	1.33227e-14	1.99655e-12	0.617088	0	0
RPS6KL1	83694	0.372346	6.19627e-07	7.27362e-06	0.616953	0	0
NCAM1	4684	0.589975	0	0	0.616931	0	0
NKD1	85407	0.42512	8.35121e-09	1.84563e-07	0.616924	0	0
MAP2	4133	0.470793	1.05145e-10	4.36109e-09	0.616899	0	0
SIAH1	6477	0.601393	0	0	0.616521	0	0
MYCNOS	10408	0.415306	1.9704e-08	3.87865e-07	0.615887	0	0
FAM57B	83723	0.470977	1.03174e-10	4.29668e-09	0.615322	0	0
THRA	7067	0.53523	6.52811e-14	8.02567e-12	0.613632	0	0
LOC154822	154822	0.430919	4.96349e-09	1.18633e-07	0.613473	0	0
C6orf134	79969	0.384502	2.45332e-07	3.31594e-06	0.612327	0	0
BTBD17	388419	0.403086	5.52503e-08	9.32848e-07	0.612182	0	0
RTN3	10313	0.423485	9.65334e-09	2.07749e-07	0.612175	0	0
LRRN1	57633	0.521976	3.39284e-13	3.28578e-11	0.61129	0	0
ZBTB12	221527	0.518726	5.03153e-13	4.5709e-11	0.610994	0	0
RAC3	5881	0.419632	1.35417e-08	2.77747e-07	0.610233	0	0
PKMYT1	9088	0.524942	2.36255e-13	2.50029e-11	0.609878	0	0
DCX	1641	0.426267	7.54015e-09	1.69373e-07	0.609858	0	0
NOTCH1	4851	0.580906	0	0	0.608433	0	0
LRRC4	64101	0.452863	6.32867e-10	2.03658e-08	0.607914	0	0
RNFT2	84900	0.0510688	0.50964	0.63701	0.607401	0	0
CSPG5	10675	0.397136	8.99387e-08	1.39783e-06	0.606733	0	0
CXorf1	9142	0.344218	4.5956e-06	3.93462e-05	0.605343	0	0
ABAT	18	0.486042	2.10076e-11	1.1232e-09	0.604948	0	0
NRXN2	9379	0.406331	4.21855e-08	7.44081e-07	0.604542	0	0
SPIN3	169981	0.527445	1.73639e-13	1.90641e-11	0.603948	0	0
CXXC4	80319	0.582737	0	0	0.603893	0	0
KLHL23	151230	0.555138	4.88498e-15	7.89713e-13	0.603697	0	0
HINFP	25988	0.521762	3.48388e-13	3.3581e-11	0.602655	0	0
PRPSAP2	5636	0.432513	4.29488e-09	1.05178e-07	0.602514	0	0
PLXNB1	5364	0.466431	1.64281e-10	6.44903e-09	0.601325	0	0
SDR39U1	56948	0.423657	9.50789e-09	2.05264e-07	0.600634	0	0
NRARP	441478	0.472927	8.43321e-11	3.6451e-09	0.600587	0	0
GPS1	2873	0.431599	4.66679e-09	1.1259e-07	0.600273	0	0
TMEM145	284339	0.4244	8.90216e-09	1.94644e-07	0.599719	0	0
GPR137C	283554	0.411885	2.64065e-08	4.9968e-07	0.599448	0	0
MAPT	4137	0.520931	3.85469e-13	3.63031e-11	0.596594	0	0
CSMD1	64478	0.556763	3.9968e-15	6.56467e-13	0.596457	0	0
DNAJB5	25822	0.497541	5.91083e-12	3.9401e-10	0.594714	0	0
TNR	7143	0.29841	8.12435e-05	0.000452158	0.594665	0	0
FOXN4	121643	0.370565	7.07494e-07	8.1788e-06	0.594426	0	0
C1orf106	55765	0.365498	1.02726e-06	1.12184e-05	0.594262	0	0
MYST2	11143	0.580829	0	0	0.594018	0	0
SEPT3	55964	0.398213	8.24041e-08	1.30041e-06	0.593581	0	0
MATR3	9782	0.54003	3.53051e-14	4.67644e-12	0.593305	0	0
SPTBN2	6712	0.396449	9.50835e-08	1.46449e-06	0.593195	0	0
DTX3	196403	0.312997	3.42252e-05	0.000216524	0.59317	0	0
CECR6	27439	0.493085	9.71623e-12	5.83286e-10	0.592753	0	0
RASL10B	91608	0.44431	1.43727e-09	4.12131e-08	0.592646	0	0
TOP2B	7155	0.571513	4.44089e-16	9.1176e-14	0.590948	0	0
SCRT2	85508	0.455283	4.99705e-10	1.67364e-08	0.590846	0	0
HNRNPL	3191	0.475625	6.3662e-11	2.84281e-09	0.590622	0	0
ZNF620	253639	0.441431	1.8847e-09	5.18002e-08	0.590475	0	0
PDZD4	57595	0.420332	1.27382e-08	2.63636e-07	0.590363	0	0
C9orf140	89958	0.39723	8.92576e-08	1.3904e-06	0.590137	0	0
LOC81691	81691	0.347626	3.64177e-06	3.24378e-05	0.590092	0	0
GSX1	219409	0.610943	0	0	0.589958	0	0
RHBDL3	162494	0.343465	4.83623e-06	4.11661e-05	0.589349	0	0
APBB2	323	0.412557	2.49377e-08	4.74949e-07	0.589118	0	0
RBM14	10432	0.481115	3.56564e-11	1.75554e-09	0.588782	0	0
MEX3A	92312	0.53449	7.17204e-14	8.71297e-12	0.588618	0	0
SEC61A2	55176	0.345898	4.09906e-06	3.59035e-05	0.588288	0	0
PODXL2	50512	0.47449	7.16733e-11	3.16457e-09	0.587624	0	0
DPF1	8193	0.374194	5.39498e-07	6.49644e-06	0.586918	0	0
MSI1	4440	0.530516	1.1835e-13	1.37279e-11	0.586261	0	0
SMPD3	55512	0.423162	9.93334e-09	2.12882e-07	0.586028	0	0
PRR3	80742	0.438822	2.40412e-09	6.34434e-08	0.585374	0	0
MYST1	84148	0.549108	1.06581e-14	1.633e-12	0.584869	0	0
ARVCF	421	0.386954	2.0257e-07	2.80822e-06	0.584523	0	0
H2AFX	3014	0.367943	8.58757e-07	9.64504e-06	0.584489	0	0
PHF21B	112885	0.44341	1.56479e-09	4.41301e-08	0.584362	0	0
CASC3	22794	0.491033	1.21858e-11	7.12752e-10	0.583952	0	0
RAF1	5894	0.442194	1.75441e-09	4.86753e-08	0.583139	0	0
DBN1	1627	0.467298	1.50424e-10	5.98517e-09	0.582224	0	0
C11orf57	55216	0.594024	0	0	0.581794	0	0
CDHR1	92211	0.420991	1.20235e-08	2.50359e-07	0.581321	0	0
KCTD5	54442	0.475685	6.32618e-11	2.83587e-09	0.581274	0	0
APBA2	321	0.403048	5.54243e-08	9.35017e-07	0.581035	0	0
ZNF300	91975	0.428416	6.22066e-09	1.43987e-07	0.580981	0	0
CBX2	84733	0.494069	8.71103e-12	5.34645e-10	0.580476	0	0
PHGDH	26227	0.398089	8.32429e-08	1.31163e-06	0.579255	0	0
KIAA1549	57670	0.428847	5.9844e-09	1.39462e-07	0.579056	0	0
PCSK2	5126	0.579521	0	0	0.578569	0	0
FRS3	10817	0.404733	4.81987e-08	8.31569e-07	0.577893	0	0
FAM117B	150864	0.520653	3.9857e-13	3.73655e-11	0.577778	0	0
CLASP2	23122	0.397385	8.81387e-08	1.37506e-06	0.577691	0	0
CBX1	10951	0.558843	2.88658e-15	5.06533e-13	0.577584	0	0
EEPD1	80820	0.505562	2.37232e-12	1.79067e-10	0.57618	0	0
PJA1	64219	0.593686	0	0	0.575956	0	0
E2F2	1870	0.524295	2.55795e-13	2.63906e-11	0.575772	0	0
KCNH7	90134	0.695098	0	0	0.575387	0	0
SKA2	348235	0.556467	3.9968e-15	6.56467e-13	0.575324	0	0
ZSWIM5	57643	0.565522	1.11022e-15	2.19173e-13	0.575006	0	0
ZNF3	7551	0.648385	0	0	0.574959	0	0
BRD8	10902	0.481987	3.24885e-11	1.63086e-09	0.574616	0	0
UBXN1	51035	0.417406	1.64347e-08	3.28869e-07	0.574432	0	0
C18orf18	147525	0.367052	9.16833e-07	1.01804e-05	0.574265	0	0
PATZ1	23598	0.479174	4.38187e-11	2.09707e-09	0.573845	0	0
MAGI1	9223	0.627063	0	0	0.573773	0	0
TMEM170B	100113407	0.483799	2.67548e-11	1.38713e-09	0.573723	0	0
ENHO	375704	0.384877	2.38263e-07	3.23744e-06	0.573649	0	0
SPAST	6683	0.557801	3.33067e-15	5.6514e-13	0.573574	0	0
MAST1	22983	0.427245	6.90964e-09	1.57275e-07	0.573418	0	0
KIF3A	11127	0.449471	8.78525e-10	2.70826e-08	0.573375	0	0
SEMA5B	54437	0.457037	4.20578e-10	1.43437e-08	0.573266	0	0
MGC57346	401884	0.471728	9.54723e-11	4.03321e-09	0.572928	0	0
HSDL1	83693	0.52278	3.07754e-13	3.05461e-11	0.572475	0	0
HCN3	57657	0.392204	1.33734e-07	1.97096e-06	0.572122	0	0
PTCHD2	57540	0.507057	1.99574e-12	1.5289e-10	0.572015	0	0
AAAS	8086	0.472824	8.52345e-11	3.67636e-09	0.57164	0	0
DSCAML1	57453	0.447996	1.01207e-09	3.04675e-08	0.571463	0	0
PRSS27	83886	0.455786	4.75636e-10	1.59825e-08	0.571195	0	0
LOC283761	283761	0.291133	0.000122954	0.000646287	0.570772	0	0
ZFYVE20	64145	0.413678	2.26596e-08	4.38065e-07	0.570573	0	0
PDZRN4	29951	0.381663	3.05607e-07	3.98123e-06	0.570357	0	0
STK25	10494	0.434492	3.58487e-09	8.99768e-08	0.570337	0	0
PSAT1	29968	0.353005	2.50834e-06	2.35744e-05	0.570325	0	0
DPYSL4	10570	0.415065	2.01157e-08	3.94834e-07	0.570225	0	0
C12orf65	91574	0.495295	7.60014e-12	4.85575e-10	0.569745	0	0
SNX15	29907	0.396759	9.27274e-08	1.43357e-06	0.569723	0	0
WRAP53	55135	0.41851	1.49331e-08	3.02358e-07	0.569499	0	0
SOX11	6664	0.501889	3.614e-12	2.56744e-10	0.569009	0	0
BEND7	222389	0.480537	3.79177e-11	1.85797e-09	0.568828	0	0
YPEL1	29799	0.359722	1.55944e-06	1.57952e-05	0.568505	0	0
ERAL1	26284	0.354061	2.32938e-06	2.21779e-05	0.568214	0	0
ZNF346	23567	0.468812	1.28873e-10	5.21874e-09	0.567809	0	0
LSAMP	4045	0.35858	1.69196e-06	1.69205e-05	0.567105	0	0
MAZ	4150	0.548309	1.19904e-14	1.81011e-12	0.566938	0	0
RNF165	494470	0.445894	1.23674e-09	3.62737e-08	0.566906	0	0
ZNF34	80778	0.587279	0	0	0.566869	0	0
SATB1	6304	0.526449	1.96287e-13	2.13226e-11	0.566759	0	0
NOVA1	4857	0.417997	1.56134e-08	3.1489e-07	0.566493	0	0
ZNF273	10793	0.438527	2.47094e-09	6.50256e-08	0.566382	0	0
WHSC1	7468	0.509989	1.41842e-12	1.13756e-10	0.566227	0	0
ING3	54556	0.399048	7.69815e-08	1.23188e-06	0.565942	0	0
NKAIN4	128414	0.319678	2.26844e-05	0.00015265	0.565817	0	0
SLC22A17	51310	0.422671	1.03731e-08	2.20466e-07	0.565559	0	0
C9orf37	85026	0.511761	1.15219e-12	9.35004e-11	0.565524	0	0
MBTD1	54799	0.618689	0	0	0.565303	0	0
LRRC37B	114659	0.336971	7.47018e-06	5.94458e-05	0.565303	0	0
ARHGEF9	23229	0.633332	0	0	0.565265	0	0
MYT1	4661	0.31512	3.0065e-05	0.000193986	0.56525	0	0
MYEF2	50804	0.423062	1.00211e-08	2.14316e-07	0.565151	0	0
C3orf39	84892	0.423537	9.60886e-09	2.07159e-07	0.565111	0	0
LOC400940	400940	0.408393	3.54861e-08	6.43609e-07	0.564925	0	0
ZNF48	197407	0.588986	0	0	0.564833	0	0
MANEAL	149175	0.463731	2.15869e-10	8.22263e-09	0.564549	0	0
MCM7	4176	0.628202	0	0	0.564462	0	0
RCOR2	283248	0.431383	4.75916e-09	1.14281e-07	0.56391	0	0
KCNIP3	30818	0.436067	3.10192e-09	7.90142e-08	0.563893	0	0
PURG	29942	0.366307	9.68301e-07	1.06825e-05	0.563856	0	0
KDM4D	55693	0.476276	5.94624e-11	2.71966e-09	0.563781	0	0
C2orf85	285093	0.24848	0.00112396	0.00420711	0.563774	0	0
APBB1	322	0.32733	1.39921e-05	0.000101295	0.563393	0	0
MMD2	221938	0.33575	8.09737e-06	6.36718e-05	0.563132	0	0
FLJ16779	100192386	0.176141	0.0219763	0.0518913	0.562928	0	0
MON1A	84315	0.352623	2.57618e-06	2.40964e-05	0.562508	0	0
TMEM35	59353	0.447672	1.04392e-09	3.12429e-08	0.562046	0	0
FAM192A	80011	0.521086	3.78364e-13	3.60905e-11	0.562013	0	0
FAM76B	143684	0.463465	2.21744e-10	8.4152e-09	0.561951	0	0
DOLPP1	57171	0.403435	5.3678e-08	9.13817e-07	0.561474	0	0
CDC25A	993	0.467584	1.46098e-10	5.84704e-09	0.561454	0	0
ELAVL4	1996	0.450621	7.86386e-10	2.4687e-08	0.561449	0	0
DGKB	1607	0.445073	1.33708e-09	3.86099e-08	0.560539	0	0
KCTD15	79047	0.53911	3.9746e-14	5.16471e-12	0.56027	0	0
VPS26B	112936	0.512876	1.0103e-12	8.36392e-11	0.559982	0	0
HR	55806	0.365058	1.06077e-06	1.15414e-05	0.559512	0	0
GPR173	54328	0.495432	7.48468e-12	4.80212e-10	0.558871	0	0
SP4	6671	0.544935	1.86517e-14	2.69096e-12	0.558722	0	0
C11orf30	56946	0.445722	1.25718e-09	3.66637e-08	0.558687	0	0
B3GALT2	8707	0.72297	0	0	0.558645	0	0
CELF3	11189	0.445084	1.33565e-09	3.86099e-08	0.558615	0	0
TMPO	7112	0.553943	5.77316e-15	9.048e-13	0.558498	0	0
H2AFV	94239	0.41234	2.54033e-08	4.82475e-07	0.557789	0	0
TRIM67	440730	0.352576	2.58474e-06	2.41654e-05	0.55729	0	0
ZHX2	22882	0.555994	4.21885e-15	6.87438e-13	0.557183	0	0
ST7OT1	93653	0.473831	7.67697e-11	3.36068e-09	0.557048	0	0
LRRTM1	347730	0.411338	2.76631e-08	5.19626e-07	0.556762	0	0
GPBP1	65056	0.596032	0	0	0.556626	0	0
STMN1	3925	0.426833	7.16857e-09	1.61994e-07	0.556613	0	0
CELSR3	1951	0.572753	4.44089e-16	9.1176e-14	0.555122	0	0
LIG3	3980	0.54021	3.4639e-14	4.618e-12	0.555107	0	0
NRXN1	9378	0.530783	1.14575e-13	1.33656e-11	0.554759	0	0
DCLK2	166614	0.413447	2.31123e-08	4.44027e-07	0.554736	0	0
MRFAP1L1	114932	0.466456	1.63878e-10	6.44555e-09	0.554251	0	0
OSGEPL1	64172	0.401283	6.4104e-08	1.05374e-06	0.554179	0	0
KDM2B	84678	0.496807	6.41776e-12	4.20968e-10	0.55403	0	0
ZNF195	7748	0.393663	1.19008e-07	1.7757e-06	0.553933	0	0
RUNDC3A	10900	0.329133	1.24626e-05	9.22384e-05	0.553861	0	0
GINS3	64785	0.494148	8.63531e-12	5.34645e-10	0.5536	0	0
AGAP3	116988	0.468565	1.32161e-10	5.33086e-09	0.55358	0	0
PPP2R3B	28227	0.382678	2.82583e-07	3.72861e-06	0.553341	0	0
MRFAP1	93621	0.387135	1.99722e-07	2.77247e-06	0.552934	0	0
BUD13	84811	0.496968	6.30318e-12	4.14778e-10	0.552899	0	0
ACCN2	41	0.350767	2.93175e-06	2.69074e-05	0.552685	0	0
C17orf96	100170841	0.560109	2.44249e-15	4.39884e-13	0.552484	0	0
GNRHR2	114814	0.464706	1.95652e-10	7.52236e-09	0.552205	0	0
C17orf69	147081	0.462445	2.4567e-10	9.17064e-09	0.552175	0	0
USP21	27005	0.48204	3.23068e-11	1.62821e-09	0.552103	0	0
POU3F3	5455	0.47668	5.69946e-11	2.62957e-09	0.551984	0	0
UNK	85451	0.406533	4.14795e-08	7.34151e-07	0.551952	0	0
CHRNB2	1141	0.473687	7.79283e-11	3.40414e-09	0.551815	0	0
TRIM37	4591	0.47358	7.87979e-11	3.43482e-09	0.551723	0	0
GDAP1L1	78997	0.380817	3.26163e-07	4.20896e-06	0.551616	0	0
PHC1	1911	0.436619	2.94799e-09	7.54679e-08	0.551405	0	0
ZNF737	100129842	0.444197	1.45263e-09	4.15954e-08	0.551305	0	0
SENP3	26168	0.472595	8.72777e-11	3.74632e-09	0.551149	0	0
PDE9A	5152	0.493966	8.81206e-12	5.38454e-10	0.551109	0	0
C9orf7	11094	0.409545	3.2202e-08	5.94016e-07	0.551059	0	0
LRRC1	55227	0.440413	2.07287e-09	5.60713e-08	0.550351	0	0
CDCA7	83879	0.541435	2.93099e-14	3.93308e-12	0.550264	0	0
ZNF519	162655	0.370681	7.01396e-07	8.12203e-06	0.550251	0	0
C1orf77	26097	0.428356	6.25421e-09	1.446e-07	0.550025	0	0
CADM2	253559	0.273672	0.000317833	0.00144496	0.548809	0	0
ZNF167	55888	0.314331	3.15529e-05	0.000202252	0.548754	0	0
GRID2IP	392862	0.494112	8.6704e-12	5.34645e-10	0.548459	0	0
MARCKS	4082	0.450013	8.33888e-10	2.59402e-08	0.548444	0	0
TOP2A	7153	0.508744	1.64047e-12	1.29044e-10	0.548339	0	0
GKAP1	80318	0.443664	1.52769e-09	4.33818e-08	0.548031	0	0
FCHSD2	9873	0.395065	1.06329e-07	1.61349e-06	0.548014	0	0
ZSCAN21	7589	0.543954	2.13163e-14	2.97717e-12	0.547762	0	0
ATP1A3	478	0.35752	1.82463e-06	1.80537e-05	0.547417	0	0
MYO10	4651	0.431624	4.65623e-09	1.1259e-07	0.547089	0	0
CBS	875	0.439744	2.20652e-09	5.9064e-08	0.546698	0	0
OMG	4974	0.302954	6.2368e-05	0.000359685	0.54642	0	0
DCAF7	10238	0.487975	1.70295e-11	9.39872e-10	0.546373	0	0
ZNF213	7760	0.448561	9.58699e-10	2.91601e-08	0.546131	0	0
KBTBD6	89890	0.472493	8.82088e-11	3.77295e-09	0.546109	0	0
ZNF853	54753	0.42156	1.14384e-08	2.39634e-07	0.546077	0	0
MYCL1	4610	0.522782	3.07754e-13	3.05461e-11	0.545858	0	0
USP30	84749	0.518081	5.43565e-13	4.91627e-11	0.545714	0	0
HNRPDL	9987	0.547152	1.37668e-14	2.04816e-12	0.545567	0	0
UCK1	83549	0.410922	2.86574e-08	5.35132e-07	0.54551	0	0
PRR14	78994	0.481833	3.30289e-11	1.64992e-09	0.545455	0	0
PLCXD2	257068	0.492848	9.97424e-12	5.9703e-10	0.545373	0	0
LOC645323	645323	0.270837	0.000368668	0.00164011	0.545236	0	0
CDKN1B	1027	0.409014	3.36766e-08	6.15685e-07	0.545149	0	0
DEAF1	10522	0.393172	1.23781e-07	1.84022e-06	0.545072	0	0
PCGF2	7703	0.42956	5.61215e-09	1.31834e-07	0.544819	0	0
AXIN2	8313	0.609635	0	0	0.544595	0	0
DUSP26	78986	0.355735	2.07041e-06	2.00507e-05	0.544438	0	0
CDKAL1	54901	0.35762	1.81169e-06	1.79343e-05	0.544284	0	0
VEZF1	7716	0.54364	2.22045e-14	3.08027e-12	0.544239	0	0
ZNF253	56242	0.491007	1.222e-11	7.12752e-10	0.544212	0	0
ZNF491	126069	0.486579	1.9819e-11	1.0708e-09	0.544133	0	0
GPHN	10243	0.404608	4.87002e-08	8.39516e-07	0.544041	0	0
KLHL25	64410	0.422728	1.03207e-08	2.19579e-07	0.543959	0	0
PDE6D	5147	0.298234	8.20694e-05	0.00045623	0.543735	0	0
SPSB3	90864	0.554427	5.32907e-15	8.41624e-13	0.543668	0	0
PHACTR3	116154	0.519411	4.63185e-13	4.24945e-11	0.543203	0	0
MASP1	5648	0.361832	1.34018e-06	1.39671e-05	0.543093	0	0
HMGB3	3149	0.42545	8.10934e-09	1.80187e-07	0.542934	0	0
COIL	8161	0.516748	6.37712e-13	5.54783e-11	0.542589	0	0
MED24	9862	0.487942	1.70921e-11	9.40799e-10	0.54229	0	0
RALGAPA1	253959	0.423423	9.7069e-09	2.08683e-07	0.542223	0	0
FADS2	9415	0.286902	0.000155655	0.000791693	0.542037	0	0
NOVA2	4858	0.415882	1.87502e-08	3.70154e-07	0.542007	0	0
THAP9	79725	0.605639	0	0	0.542004	0	0
ELFN2	114794	0.314089	3.20225e-05	0.000204687	0.541917	0	0
SARM1	23098	0.489381	1.46074e-11	8.30762e-10	0.54097	0	0
CEP72	55722	0.440972	1.96741e-09	5.35714e-08	0.540925	0	0
LOC93622	93622	0.42677	7.20899e-09	1.62646e-07	0.54062	0	0
MARS2	92935	0.542622	2.53131e-14	3.44174e-12	0.540582	0	0
PAQR4	124222	0.487269	1.83895e-11	1.00414e-09	0.540281	0	0
PGBD1	84547	0.391609	1.40228e-07	2.04766e-06	0.540137	0	0
MOBKL2B	79817	0.45966	3.24419e-10	1.16242e-08	0.539585	0	0
ZFP37	7539	0.460048	3.12147e-10	1.12236e-08	0.539386	0	0
SPSB4	92369	0.343399	4.85809e-06	4.13008e-05	0.539319	0	0
CHRNA4	1137	0.401339	6.38123e-08	1.05028e-06	0.538991	0	0
VANGL2	57216	0.603613	0	0	0.538959	0	0
MKS1	54903	0.534192	7.4607e-14	9.01033e-12	0.538956	0	0
GPSM1	26086	0.417583	1.61854e-08	3.24515e-07	0.538874	0	0
DHX9	1660	0.521543	3.57936e-13	3.43401e-11	0.538837	0	0
SYCE2	256126	0.494765	8.062e-12	5.07733e-10	0.5388	0	0
ADD2	119	0.458242	3.73398e-10	1.30612e-08	0.5388	0	0
ONECUT2	9480	0.495632	7.31992e-12	4.71114e-10	0.538335	0	0
GNAO1	2775	0.371766	6.4702e-07	7.5606e-06	0.538235	0	0
CUEDC1	404093	0.427128	6.98227e-09	1.58238e-07	0.538036	0	0
WDR17	116966	0.482025	3.23563e-11	1.62821e-09	0.537621	0	0
KIF15	56992	0.476082	6.06852e-11	2.74946e-09	0.537549	0	0
BEX1	55859	0.318936	2.3756e-05	0.000158716	0.537345	0	0
POMT1	10585	0.391985	1.36087e-07	1.9973e-06	0.537315	0	0
TRAIP	10293	0.337776	7.082e-06	5.69529e-05	0.537174	0	0
HIP1R	9026	0.36819	8.43302e-07	9.49744e-06	0.536905	0	0
ZNF682	91120	0.500061	4.448e-12	3.09566e-10	0.536557	0	0
FLJ37453	729614	0.494228	8.55893e-12	5.32495e-10	0.53655	0	0
EPB41L5	57669	0.476253	5.96097e-11	2.71966e-09	0.536368	0	0
ACBD7	414149	0.428952	5.92794e-09	1.38334e-07	0.53564	0	0
LRRC4B	94030	0.402225	5.93191e-08	9.9176e-07	0.535344	0	0
LPPR1	54886	0.386122	2.16211e-07	2.98322e-06	0.535272	0	0
RBMX	27316	0.556617	3.9968e-15	6.56467e-13	0.534789	0	0
C17orf100	388327	0.462976	2.32901e-10	8.74167e-09	0.534668	0	0
GFER	2671	0.509106	1.57274e-12	1.25155e-10	0.534653	0	0
KIAA1958	158405	0.483807	2.67319e-11	1.38713e-09	0.534501	0	0
XKR4	114786	0.408306	3.57466e-08	6.4662e-07	0.53427	0	0
LOC400027	400027	0.335108	8.44734e-06	6.58937e-05	0.533934	0	0
C2orf68	388969	0.560852	2.22045e-15	4.07036e-13	0.533894	0	0
TMEM198	130612	0.376321	4.59559e-07	5.64644e-06	0.533208	0	0
PIK3R2	5296	0.453885	5.7288e-10	1.87888e-08	0.533074	0	0
ZNF738	148203	0.396825	9.22361e-08	1.42813e-06	0.532833	0	0
FXR2	9513	0.512704	1.03118e-12	8.50243e-11	0.532686	0	0
WDR85	92715	0.359937	1.53566e-06	1.5616e-05	0.532609	0	0
DPF2	5977	0.347453	3.6851e-06	3.27386e-05	0.532447	0	0
SALL2	6297	0.414104	2.18472e-08	4.23955e-07	0.532092	0	0
C10orf2	56652	0.570051	4.44089e-16	9.1176e-14	0.531915	0	0
NUDT1	4521	0.382958	2.76536e-07	3.66058e-06	0.531846	0	0
TUB	7275	0.362968	1.2346e-06	1.3059e-05	0.531826	0	0
TMEM97	27346	0.419756	1.33961e-08	2.75035e-07	0.53162	0	0
MAPK8IP1	9479	0.341354	5.57657e-06	4.65122e-05	0.531572	0	0
TCF12	6938	0.64168	0	0	0.531157	0	0
SUV420H1	51111	0.474926	6.84914e-11	3.03714e-09	0.530632	0	0
LOC644172	644172	0.33184	1.04594e-05	7.90688e-05	0.530575	0	0
C11orf95	65998	0.345104	4.32692e-06	3.75469e-05	0.530299	0	0
ZCCHC18	644353	0.379033	3.73922e-07	4.72624e-06	0.530297	0	0
ZBTB8B	728116	0.341975	5.34816e-06	4.49644e-05	0.530282	0	0
AASDHPPT	60496	0.621002	0	0	0.530262	0	0
STRADA	92335	0.396392	9.55291e-08	1.46689e-06	0.530095	0	0
ARHGEF7	8874	0.405418	4.55253e-08	7.94797e-07	0.530048	0	0
RND1	27289	0.326645	1.46182e-05	0.000105123	0.529815	0	0
FAM182B	728882	0.359713	1.56048e-06	1.57979e-05	0.529765	0	0
ZNF184	7738	0.423821	9.37075e-09	2.0273e-07	0.529665	0	0
GRK4	2868	0.363565	1.18233e-06	1.26441e-05	0.529553	0	0
CDC34	997	0.516284	6.74127e-13	5.79101e-11	0.528992	0	0
EZH2	2146	0.400947	6.59007e-08	1.07809e-06	0.528919	0	0
RUFY3	22902	0.416467	1.78265e-08	3.53279e-07	0.528902	0	0
PARP2	10038	0.373259	5.78704e-07	6.85992e-06	0.528619	0	0
RGS12	6002	0.429995	5.39621e-09	1.27491e-07	0.528387	0	0
SHISA7	729956	0.240379	0.00164379	0.00577988	0.528012	0	0
SRR	63826	0.417683	1.60451e-08	3.22331e-07	0.527895	0	0
LOC148709	148709	0.162579	0.0346938	0.0761166	0.52789	0	0
NFIX	4784	0.623817	0	0	0.52784	0	0
FUT9	10690	0.489485	1.44413e-11	8.23597e-10	0.527831	0	0
EID2B	126272	0.479304	4.32165e-11	2.08281e-09	0.527823	0	0
SCAMP5	192683	0.379572	3.58825e-07	4.57012e-06	0.527773	0	0
ATXN7L2	127002	0.314398	3.14238e-05	0.00020155	0.527619	0	0
MAMLD1	10046	0.303469	6.0509e-05	0.000349946	0.527602	0	0
SEZ6	124925	0.316497	2.76254e-05	0.000180113	0.527515	0	0
ZNF30	90075	0.473439	7.99592e-11	3.46338e-09	0.527463	0	0
C11orf2	738	0.409339	3.27662e-08	6.00646e-07	0.527386	0	0
KIF2A	3796	0.560185	2.44249e-15	4.39884e-13	0.527023	0	0
DTX4	23220	0.358339	1.72134e-06	1.71557e-05	0.526988	0	0
DHX30	22907	0.45462	5.33193e-10	1.77423e-08	0.52698	0	0
FGFBP3	143282	0.243122	0.00144729	0.00520299	0.526928	0	0
FAM40A	85369	0.410375	3.00183e-08	5.57744e-07	0.526625	0	0
BRD3	8019	0.602525	0	0	0.526548	0	0
MTMR9	66036	0.480381	3.85527e-11	1.88011e-09	0.5265	0	0
COBRA1	25920	0.461992	2.57083e-10	9.42531e-09	0.526262	0	0
SCN3A	6328	0.405037	4.69942e-08	8.15374e-07	0.52619	0	0
SIRT4	23409	0.482115	3.20479e-11	1.62063e-09	0.526075	0	0
CDC7	8317	0.471096	1.01913e-10	4.25279e-09	0.525802	0	0
GDI1	2664	0.346193	4.01723e-06	3.52319e-05	0.525551	0	0
UBQLN4	56893	0.391165	1.45276e-07	2.10938e-06	0.525503	0	0
GPR98	84059	0.384553	2.4435e-07	3.30703e-06	0.525384	0	0
GTF3C5	9328	0.428774	6.02379e-09	1.40112e-07	0.525354	0	0
SUZ12P	440423	0.385608	2.25069e-07	3.07649e-06	0.524912	0	0
ACAD8	27034	0.421988	1.10155e-08	2.32196e-07	0.524865	0	0
SFRS14	10147	0.442226	1.74925e-09	4.85978e-08	0.524372	0	0
KDM1A	23028	0.543965	2.13163e-14	2.97717e-12	0.524365	0	0
C17orf80	55028	0.485038	2.3415e-11	1.23582e-09	0.524362	0	0
KIF5C	3800	0.364141	1.13391e-06	1.22128e-05	0.524059	0	0
DISP2	85455	0.345141	4.31623e-06	3.74859e-05	0.523925	0	0
CTCF	10664	0.504006	2.83706e-12	2.05822e-10	0.523815	0	0
ZNF174	7727	0.514476	8.35998e-13	6.94894e-11	0.523746	0	0
SSRP1	6749	0.409406	3.25814e-08	5.98383e-07	0.523629	0	0
ZNF74	7625	0.416719	1.74427e-08	3.47011e-07	0.523611	0	0
GAL3ST3	89792	0.358084	1.75284e-06	1.74021e-05	0.523577	0	0
LRRC20	55222	0.417622	1.61305e-08	3.2373e-07	0.522888	0	0
APC2	10297	0.45446	5.41623e-10	1.79356e-08	0.522811	0	0
PAAF1	80227	0.329384	1.22622e-05	9.09523e-05	0.522592	0	0
RFC5	5985	0.396837	9.21462e-08	1.42781e-06	0.522525	0	0
C2orf48	348738	0.437539	2.70778e-09	7.01937e-08	0.52249	0	0
PCDHGC4	56098	0.254492	0.000840814	0.00329495	0.522239	0	0
ZNF157	7712	0.34437	4.54844e-06	3.90728e-05	0.522217	0	0
SELV	348303	0.360183	1.50878e-06	1.53884e-05	0.522072	0	0
CCBL1	883	0.430893	4.97549e-09	1.18781e-07	0.521767	0	0
TMEFF1	8577	0.440123	2.12984e-09	5.73102e-08	0.521443	0	0
TSSC1	7260	0.413465	2.30755e-08	4.44027e-07	0.521222	0	0
ZNF454	285676	0.380122	3.44033e-07	4.41734e-06	0.520899	0	0
DCUN1D2	55208	0.432355	4.3571e-09	1.06368e-07	0.520432	0	0
C16orf59	80178	0.472048	9.23657e-11	3.92621e-09	0.520412	0	0
GPM6A	2823	0.359844	1.5459e-06	1.56762e-05	0.520148	0	0
SCML2	10389	0.0522287	0.500061	0.628397	0.520131	0	0
PSMD3	5709	0.448824	9.34859e-10	2.85194e-08	0.519984	0	0
ZNF100	163227	0.454857	5.20957e-10	1.74015e-08	0.519905	0	0
ZNF22	7570	0.35322	2.47093e-06	2.32764e-05	0.519818	0	0
MNX1	3110	0.453482	5.95818e-10	1.94311e-08	0.519773	0	0
PCDH15	65217	0.259886	0.000644248	0.00262338	0.519676	0	0
CPSF7	79869	0.411912	2.63456e-08	4.98986e-07	0.519519	0	0
ARHGAP39	80728	0.38196	2.987e-07	3.90247e-06	0.519397	0	0
BAI3	577	0.363144	1.21901e-06	1.29439e-05	0.519353	0	0
ARL8A	127829	0.379667	3.5625e-07	4.54774e-06	0.519251	0	0
PDIK1L	149420	0.514731	8.10907e-13	6.76778e-11	0.519226	0	0
CASKIN1	57524	0.331601	1.06232e-05	8.01266e-05	0.519179	0	0
ACVR2B	93	0.547028	1.42109e-14	2.09901e-12	0.519149	0	0
ZNF286A	57335	0.441837	1.81426e-09	5.01326e-08	0.519009	0	0
NEURL1B	54492	0.439696	2.2164e-09	5.92513e-08	0.518997	0	0
PHF16	9767	0.485647	2.19247e-11	1.16615e-09	0.518965	0	0
ATP13A5	344905	0.194316	0.0113566	0.0296568	0.518748	0	0
FOXRED1	55572	0.509046	1.58362e-12	1.25534e-10	0.518413	0	0
MTSS1	9788	0.418867	1.44758e-08	2.95137e-07	0.518182	0	0
CTTNBP2	83992	0.427127	6.9828e-09	1.58238e-07	0.518082	0	0
C19orf57	79173	0.517175	6.0596e-13	5.33947e-11	0.51794	0	0
LRRTM4	80059	0.399189	7.61043e-08	1.22166e-06	0.517535	0	0
PTCH1	5727	0.233457	0.00225259	0.00752978	0.517379	0	0
SGTA	6449	0.37751	4.19921e-07	5.21876e-06	0.517359	0	0
CELF5	60680	0.344246	4.58684e-06	3.92876e-05	0.517331	0	0
SCG3	29106	0.353402	2.43955e-06	2.30176e-05	0.517267	0	0
RBM23	55147	0.375033	5.06495e-07	6.13962e-06	0.517207	0	0
WHSC2	7469	0.443413	1.56435e-09	4.41301e-08	0.517195	0	0
MXD3	83463	0.332275	1.01676e-05	7.72295e-05	0.51719	0	0
RAPGEF4	11069	0.269019	0.000405122	0.00176932	0.517117	0	0
RAD21	5885	0.533093	8.57092e-14	1.02308e-11	0.517048	0	0
KDM4B	23030	0.457269	4.1105e-10	1.40655e-08	0.517035	0	0
FAM19A5	25817	0.361424	1.38011e-06	1.4289e-05	0.517011	0	0
BCS1L	617	0.36376	1.16574e-06	1.25111e-05	0.516847	0	0
HDGFRP3	50810	0.409417	3.2552e-08	5.98383e-07	0.516824	0	0
RBM10	8241	0.471475	9.80012e-11	4.12308e-09	0.516742	0	0
PID1	55022	0.400776	6.68319e-08	1.08899e-06	0.516663	0	0
SEZ6L	23544	0.2896	0.000133977	0.000695318	0.516215	0	0
FAM64A	54478	0.28676	0.000156884	0.000796094	0.515782	0	0
LOC144486	144486	0.414669	2.08135e-08	4.06973e-07	0.515703	0	0
C5orf30	90355	0.42408	9.15875e-09	1.98982e-07	0.515487	0	0
LHX4	89884	0.36093	1.43006e-06	1.47097e-05	0.515405	0	0
GPRIN1	114787	0.557773	3.33067e-15	5.6514e-13	0.515385	0	0
NOL4	8715	0.466513	1.62925e-10	6.42038e-09	0.514534	0	0
ZNF764	92595	0.465047	1.89037e-10	7.28165e-09	0.514246	0	0
RNPS1	10921	0.5369	5.28466e-14	6.6564e-12	0.514002	0	0
SPAG9	9043	0.546466	1.5099e-14	2.21427e-12	0.51396	0	0
PDXP	57026	0.29888	7.90686e-05	0.00044161	0.513871	0	0
DGCR9	25787	0.354065	2.32879e-06	2.21779e-05	0.513858	0	0
SPOP	8405	0.481469	3.43363e-11	1.70692e-09	0.513716	0	0
USP22	23326	0.507744	1.84297e-12	1.42785e-10	0.513714	0	0
UHRF1	29128	0.581489	0	0	0.513577	0	0
MAGEF1	64110	0.384167	2.51804e-07	3.39002e-06	0.513537	0	0
NOXO1	124056	0.476583	5.75799e-11	2.64713e-09	0.513532	0	0
PCYT1B	9468	0.376037	4.69534e-07	5.76211e-06	0.513438	0	0
FBXL16	146330	0.249338	0.0010788	0.00407045	0.513043	0	0
ANKRD6	22881	0.348995	3.31422e-06	2.99096e-05	0.512963	0	0
LMNB1	4001	0.522167	3.31735e-13	3.25381e-11	0.512931	0	0
RPAIN	84268	0.297411	8.60552e-05	0.000474946	0.512918	0	0
ZCCHC14	23174	0.491834	1.1156e-11	6.56284e-10	0.512864	0	0
SMAP1	60682	0.373771	5.569e-07	6.67078e-06	0.512829	0	0
GDF9	2661	0.431581	4.67473e-09	1.12649e-07	0.512809	0	0
MRPL10	124995	0.414193	2.16806e-08	4.21121e-07	0.512754	0	0
C1orf61	10485	0.290251	0.00012919	0.000675085	0.512637	0	0
TSPAN7	7102	0.376628	4.48986e-07	5.53642e-06	0.512568	0	0
HNRNPH3	3189	0.469906	1.15187e-10	4.72035e-09	0.512523	0	0
KCNJ10	3766	0.391062	1.46467e-07	2.12366e-06	0.512471	0	0
STK32C	282974	0.361542	1.36843e-06	1.41895e-05	0.512468	0	0
LRRC8D	55144	0.448302	9.82841e-10	2.98061e-08	0.512414	0	0
ST6GAL2	84620	0.594378	0	0	0.512359	0	0
C16orf88	400506	0.475989	6.12825e-11	2.76526e-09	0.512264	0	0
KIF21B	23046	0.411039	2.83754e-08	5.31546e-07	0.512153	0	0
MPPED2	744	0.338505	6.74681e-06	5.46425e-05	0.511919	0	0
DTD1	92675	0.358295	1.72675e-06	1.7193e-05	0.511772	0	0
KIAA1211	57482	0.208188	0.00660393	0.018704	0.511511	0	0
PSPC1	55269	0.517721	5.67546e-13	5.04428e-11	0.511359	0	0
GAB1	2549	0.284192	0.00018069	0.000899548	0.511342	0	0
CBR4	84869	0.417369	1.64878e-08	3.29611e-07	0.511118	0	0
CYFIP2	26999	0.375298	4.96464e-07	6.03844e-06	0.511086	0	0
ACAP3	116983	0.329971	1.18068e-05	8.80197e-05	0.510949	0	0
RPUSD4	84881	0.463116	2.2965e-10	8.66509e-09	0.510748	0	0
VPS45	11311	0.349027	3.30687e-06	2.98746e-05	0.510716	0	0
TMPRSS5	80975	0.26543	0.000487088	0.00207606	0.510661	0	0
C14orf128	84837	0.339038	6.51158e-06	5.30513e-05	0.510631	0	0
FANCC	2176	0.464601	1.97749e-10	7.57459e-09	0.510569	0	0
EFCAB5	374786	0.317243	2.63838e-05	0.000173229	0.510517	0	0
CACNG4	27092	0.310556	3.96796e-05	0.000245233	0.51038	0	0
HNRNPR	10236	0.496448	6.68132e-12	4.34096e-10	0.510295	0	0
EML5	161436	0.491134	1.20512e-11	7.06926e-10	0.510268	0	0
AKD1	221264	0.331081	1.09882e-05	8.25761e-05	0.510261	0	0
FSD1	79187	0.436901	2.87234e-09	7.38996e-08	0.510174	0	0
EHMT2	10919	0.316373	2.78375e-05	0.000181381	0.509751	0	0
KLC4	89953	0.34765	3.63557e-06	3.23966e-05	0.509664	0	0
SRGAP3	9901	0.433878	3.79182e-09	9.43634e-08	0.509465	0	0
EPN2	22905	0.291385	0.000121224	0.000638492	0.509455	0	0
NPPA	4878	0.223269	0.00352413	0.0109877	0.509288	0	0
INPP5K	51763	0.383935	2.56381e-07	3.43812e-06	0.509022	0	0
FOXN2	3344	0.475448	6.48508e-11	2.88818e-09	0.50898	0	0
SFT2D3	84826	0.425524	8.05662e-09	1.7921e-07	0.508898	0	0
SMARCD1	6602	0.353544	2.41537e-06	2.2821e-05	0.508819	0	0
CLIP3	25999	0.432467	4.31269e-09	1.05409e-07	0.508809	0	0
STX1B	112755	0.265128	0.000494641	0.00210171	0.508478	0	0
CADM4	199731	0.350907	2.90328e-06	2.66579e-05	0.508374	0	0
NCAPH	23397	0.32687	1.441e-05	0.000103808	0.508259	0	0
EME1	146956	0.402242	5.92392e-08	9.9123e-07	0.50812	0	0
TADA2A	6871	0.384723	2.41149e-07	3.27017e-06	0.508058	0	0
MXD4	10608	0.382406	2.88584e-07	3.79793e-06	0.507993	0	0
NCKAP5	344148	0.574426	4.44089e-16	9.1176e-14	0.507983	0	0
ZFP2	80108	0.443035	1.621e-09	4.54035e-08	0.507876	0	0
PRTFDC1	56952	0.294516	0.000101549	0.000548228	0.507874	0	0
EPM2A	7957	0.48116	3.54845e-11	1.75128e-09	0.507851	0	0
RMND5B	64777	0.381333	3.13475e-07	4.06567e-06	0.507593	0	0
ANAPC2	29882	0.466285	1.66736e-10	6.49574e-09	0.507593	0	0
FBXO11	80204	0.479311	4.31846e-11	2.08281e-09	0.507317	0	0
NARFL	64428	0.433756	3.83438e-09	9.53071e-08	0.507275	0	0
LOC100129387	100129387	0.494619	8.19478e-12	5.12948e-10	0.50719	0	0
LOC100133985	100133985	0.34463	4.4689e-06	3.85346e-05	0.507111	0	0
ZNF566	84924	0.491986	1.09708e-11	6.50986e-10	0.507106	0	0
ZNF84	7637	0.524157	2.60236e-13	2.67146e-11	0.506785	0	0
SLC26A10	65012	0.257799	0.000714645	0.00286794	0.50678	0	0
MAGI2	9863	0.470706	1.06092e-10	4.3915e-09	0.50672	0	0
LAMB2L	22973	0.531733	1.01696e-13	1.1931e-11	0.506643	0	0
CDK5RAP1	51654	0.336124	7.90035e-06	6.23614e-05	0.50635	0	0
PIP4K2B	8396	0.384025	2.54581e-07	3.42292e-06	0.506191	0	0
ZNF493	284443	0.483657	2.71672e-11	1.39792e-09	0.506183	0	0
E4F1	1877	0.421077	1.19333e-08	2.48734e-07	0.506002	0	0
PEA15	8682	0.28896	0.000138851	0.000718254	0.505833	0	0
ZNF510	22869	0.494092	8.68861e-12	5.34645e-10	0.505656	0	0
THOP1	7064	0.380625	3.31026e-07	4.26635e-06	0.505586	0	0
NF1	4763	0.459503	3.29524e-10	1.17865e-08	0.505539	0	0
FAM69B	138311	0.479274	4.33547e-11	2.08458e-09	0.50546	0	0
LOC100128239	100128239	0.655101	0	0	0.505442	0	0
FUS	2521	0.517935	5.53335e-13	4.93936e-11	0.50541	0	0
DTX1	1840	0.593771	0	0	0.505393	0	0
LOC728743	728743	0.462141	2.53271e-10	9.35324e-09	0.505378	0	0
GRHL1	29841	0.69152	0	0	0.505283	0	0
ZNF664	144348	0.454243	5.5321e-10	1.82604e-08	0.505238	0	0
GRIK4	2900	0.426537	7.36108e-09	1.65713e-07	0.505052	0	0
ZNF285	26974	0.459163	3.40838e-10	1.21068e-08	0.504965	0	0
POGK	57645	0.482755	2.99254e-11	1.53217e-09	0.504928	0	0
MLST8	64223	0.413666	2.26815e-08	4.38075e-07	0.504905	0	0
TRAP1	10131	0.385811	2.21534e-07	3.04246e-06	0.504903	0	0
CCDC101	112869	0.389957	1.59892e-07	2.28763e-06	0.504873	0	0
GPR56	9289	0.488101	1.67981e-11	9.32114e-10	0.504868	0	0
EBF4	57593	0.383545	2.64239e-07	3.5205e-06	0.5045	0	0
TIGD1	200765	0.529536	1.33671e-13	1.53318e-11	0.504465	0	0
LOC730101	730101	0.435638	3.22694e-09	8.19954e-08	0.50446	0	0
ZBTB5	9925	0.564426	1.33227e-15	2.53267e-13	0.504381	0	0
AARSD1	80755	0.404898	4.75395e-08	8.22269e-07	0.504269	0	0
SAMD1	90378	0.399242	7.57722e-08	1.21823e-06	0.504234	0	0
KLHL7	55975	0.367802	8.67728e-07	9.74047e-06	0.503953	0	0
NDRG2	57447	0.331483	1.07049e-05	8.06247e-05	0.503881	0	0
KLF12	11278	0.544867	1.88738e-14	2.69096e-12	0.503809	0	0
CASK	8573	0.422889	1.01757e-08	2.17169e-07	0.503777	0	0
GLYR1	84656	0.449399	8.84638e-10	2.71894e-08	0.503732	0	0
PPP2R5B	5526	0.321563	2.0163e-05	0.000138491	0.503518	0	0
CKB	1152	0.393954	1.1626e-07	1.74739e-06	0.503431	0	0
ARMCX1	51309	0.335144	8.42727e-06	6.57872e-05	0.503396	0	0
ORC6L	23594	0.444414	1.42313e-09	4.08648e-08	0.503376	0	0
UPK2	7379	0.412444	2.5178e-08	4.78638e-07	0.503324	0	0
GIT1	28964	0.447205	1.09154e-09	3.2479e-08	0.503307	0	0
ZNF572	137209	0.537076	5.15143e-14	6.55679e-12	0.503244	0	0
DMAP1	55929	0.429014	5.89496e-09	1.38004e-07	0.502971	0	0
DNER	92737	0.247708	0.00116605	0.00434092	0.502931	0	0
SYP	6855	0.206062	0.00719171	0.0200916	0.502896	0	0
STARD7	56910	0.396668	9.3419e-08	1.44142e-06	0.502869	0	0
CKAP2	26586	0.431438	4.73558e-09	1.13848e-07	0.502819	0	0
CLIP2	7461	0.361636	1.35925e-06	1.41229e-05	0.502601	0	0
C11orf82	220042	0.470576	1.07518e-10	4.44153e-09	0.502553	0	0
INSM1	3642	0.379899	3.49979e-07	4.4763e-06	0.502451	0	0
NARS2	79731	0.502055	3.5465e-12	2.52823e-10	0.502424	0	0
SMARCAD1	56916	0.481059	3.58702e-11	1.76184e-09	0.502387	0	0
BRD7	29117	0.482157	3.19051e-11	1.61739e-09	0.502384	0	0
MAPK8IP2	23542	0.234222	0.00217646	0.007311	0.502347	0	0
PFN2	5217	0.326137	1.50998e-05	0.000108207	0.502342	0	0
IL17D	53342	0.418727	1.46538e-08	2.97452e-07	0.50232	0	0
DHFR	1719	0.361175	1.40506e-06	1.44888e-05	0.50222	0	0
ZNF696	79943	0.595234	0	0	0.502193	0	0
TRIM24	8805	0.347294	3.72561e-06	3.30269e-05	0.502148	0	0
IGSF9	57549	0.498789	5.13611e-12	3.50331e-10	0.502009	0	0
MYO16	23026	0.411361	2.76102e-08	5.19555e-07	0.501822	0	0
LOC284900	284900	0.373882	5.52283e-07	6.62321e-06	0.50176	0	0
NFIB	4781	0.573432	4.44089e-16	9.1176e-14	0.501755	0	0
DUS3L	56931	0.415674	1.90895e-08	3.7649e-07	0.501651	0	0
SOX3	6658	0.0668378	0.387913	0.523034	0.501633	0	0
ENDOG	2021	0.314482	3.12633e-05	0.000200709	0.501619	0	0
BSN	8927	0.270158	0.000381919	0.00168809	0.501499	0	0
ZFP1	162239	0.51967	4.48974e-13	4.17099e-11	0.501335	0	0
FAM86A	196483	0.333396	9.45045e-06	7.23982e-05	0.50133	0	0
IP6K2	51447	0.424726	8.64833e-09	1.9031e-07	0.501328	0	0
C15orf59	388135	0.260293	0.000631302	0.00257935	0.50129	0	0
CD2BP2	10421	0.464223	2.05444e-10	7.85469e-09	0.501109	0	0
C16orf80	29105	0.354188	2.3088e-06	2.20602e-05	0.500994	0	0
PHF6	84295	0.470298	1.10637e-10	4.54605e-09	0.500905	0	0
CLNS1A	1207	0.416601	1.76214e-08	3.50227e-07	0.500761	0	0
ATCAY	85300	0.31984	2.24563e-05	0.000151462	0.500599	0	0
ILKAP	80895	0.456143	4.59231e-10	1.55074e-08	0.500535	0	0
HMGB2	3148	0.427427	6.79805e-09	1.55424e-07	0.500415	0	0
PPM1D	8493	0.478782	4.56715e-11	2.16651e-09	0.500298	0	0
BRMS1L	84312	0.388887	1.74005e-07	2.45517e-06	0.500057	0	0
FLJ22536	401237	0.504626	2.64189e-12	1.94411e-10	0.500002	0	0
VPS52	6293	0.340765	5.80135e-06	4.8066e-05	0.49998	0	0
SNRNP35	11066	0.352813	2.54223e-06	2.38114e-05	0.499948	0	0
C2orf67	151050	0.462004	2.5676e-10	9.42531e-09	0.499893	0	0
CCT3	7203	0.300289	7.28652e-05	0.00041178	0.499819	0	0
DYRK1B	9149	0.489008	1.52143e-11	8.58144e-10	0.499565	0	0
GATAD2B	57459	0.516782	6.35048e-13	5.54783e-11	0.499528	0	0
SS18L1	26039	0.434834	3.47397e-09	8.75142e-08	0.499475	0	0
RBM22	55696	0.403254	5.44889e-08	9.2303e-07	0.499431	0	0
CKAP5	9793	0.391035	1.46786e-07	2.12679e-06	0.499339	0	0
RBM4	5936	0.336271	7.8238e-06	6.18523e-05	0.499162	0	0
POLA2	23649	0.36228	1.29755e-06	1.36126e-05	0.499023	0	0
NLGN2	57555	0.39376	1.18084e-07	1.7669e-06	0.498936	0	0
AP3B2	8120	0.367587	8.81553e-07	9.85793e-06	0.498782	0	0
ACTR1A	10121	0.345712	4.15132e-06	3.62582e-05	0.498588	0	0
SERP2	387923	0.243964	0.00139137	0.00503904	0.498508	4.95006e-14	1.38838e-12
ZNF91	7644	0.476064	6.07985e-11	2.74946e-09	0.498466	7.73189e-14	2.16272e-12
KLHDC3	116138	0.331854	1.045e-05	7.90688e-05	0.498451	8.71798e-14	2.43522e-12
ILF3	3609	0.484803	2.40146e-11	1.26421e-09	0.498307	1.83659e-13	5.12323e-12
THAP2	83591	0.418721	1.46618e-08	2.97452e-07	0.49825	2.22503e-13	6.18999e-12
HNRNPD	3184	0.477586	5.18163e-11	2.42333e-09	0.49813	3.04653e-13	8.46392e-12
ASPRV1	151516	0.385939	2.19321e-07	3.02003e-06	0.49812	3.11566e-13	8.64427e-12
LOC80154	80154	0.298503	8.08082e-05	0.000449979	0.498118	3.13296e-13	8.68053e-12
CMTM5	116173	0.273441	0.000321713	0.00145975	0.498091	3.32365e-13	9.19649e-12
SPPL3	121665	0.395639	1.01517e-07	1.54732e-06	0.497934	4.43096e-13	1.22439e-11
FAM108B1	51104	0.415089	2.00749e-08	3.9441e-07	0.497857	4.98538e-13	1.37574e-11
KDM3B	51780	0.56254	1.77636e-15	3.31549e-13	0.497782	5.52798e-13	1.52342e-11
EFCAB7	84455	0.418452	1.50086e-08	3.03588e-07	0.497688	6.22394e-13	1.71292e-11
GEMIN8P4	492303	0.381292	3.14484e-07	4.07618e-06	0.497218	9.83254e-13	2.69522e-11
SNN	8303	0.295827	9.42343e-05	0.000513871	0.497191	1.00503e-12	2.75123e-11
FAM155B	27112	0.566313	8.88178e-16	1.78776e-13	0.497056	1.11318e-12	3.04323e-11
KAT5	10524	0.324886	1.63505e-05	0.000115438	0.497004	1.15581e-12	3.15557e-11
APBA1	320	0.443929	1.4899e-09	4.23952e-08	0.496997	1.16192e-12	3.16806e-11
ADD1	118	0.369631	7.58199e-07	8.70614e-06	0.496987	1.17009e-12	3.18609e-11
LOC100128288	100128288	0.489641	1.41962e-11	8.11872e-10	0.496912	1.2317e-12	3.34941e-11
ZNF212	7988	0.554616	5.10703e-15	8.19159e-13	0.496877	1.26068e-12	3.41916e-11
KIAA1967	57805	0.498028	5.59597e-12	3.7546e-10	0.496621	1.47838e-12	3.99903e-11
LOC339674	339674	0.283468	0.000187991	0.000928466	0.496621	1.47838e-12	3.99903e-11
KIAA0195	9772	0.431602	4.66552e-09	1.1259e-07	0.496609	1.48915e-12	4.02287e-11
GAD1	2571	0.204617	0.00761753	0.0210691	0.496581	1.51292e-12	4.0817e-11
STRBP	55342	0.442484	1.70727e-09	4.76318e-08	0.496169	1.88298e-12	5.0663e-11
RIC3	79608	0.303993	5.86728e-05	0.000341289	0.496166	1.88527e-12	5.0663e-11
PTOV1	53635	0.356804	1.9197e-06	1.88491e-05	0.496161	1.88987e-12	5.072e-11
ZBTB49	166793	0.519582	4.53859e-13	4.19738e-11	0.496129	1.9198e-12	5.14561e-11
POLR3B	55703	0.442273	1.74143e-09	4.8512e-08	0.496099	1.94755e-12	5.21318e-11
ZNF76	7629	0.32772	1.36471e-05	9.91464e-05	0.496082	1.96379e-12	5.24981e-11
CCDC15	80071	0.663657	0	0	0.496002	2.03854e-12	5.44255e-11
PAFAH1B3	5050	0.369268	7.78815e-07	8.89089e-06	0.49599	2.05029e-12	5.46683e-11
ZFP62	643836	0.581844	0	0	0.495985	2.055e-12	5.47227e-11
PNMA1	9240	0.325999	1.52329e-05	0.000109009	0.49598	2.05971e-12	5.47771e-11
VPS37D	155382	0.30901	4.35464e-05	0.000265218	0.49597	2.06914e-12	5.49568e-11
ZNF250	58500	0.514928	7.92255e-13	6.66631e-11	0.495686	2.34352e-12	6.21639e-11
PKIA	5569	0.408325	3.5691e-08	6.4662e-07	0.495679	2.35089e-12	6.22788e-11
PUS3	83480	0.602618	0	0	0.495309	2.72651e-12	7.20438e-11
REV3L	5980	0.30745	4.78027e-05	0.000286802	0.495229	2.80971e-12	7.41467e-11
PRKRIR	5612	0.417004	1.70181e-08	3.39221e-07	0.495062	2.98686e-12	7.86194e-11
FBXO21	23014	0.463082	2.30439e-10	8.66509e-09	0.495062	2.98686e-12	7.86194e-11
CPSF6	11052	0.246207	0.00125202	0.00461245	0.49502	3.03245e-12	7.97173e-11
PHLPP1	23239	0.337169	7.37266e-06	5.88294e-05	0.49498	3.0756e-12	8.07483e-11
PLIN5	440503	0.495249	7.63922e-12	4.85575e-10	0.494955	3.10269e-12	8.13554e-11
PHF2	5253	0.475927	6.16773e-11	2.77697e-09	0.494936	3.12442e-12	8.18208e-11
TMEM169	92691	0.59072	0	0	0.494931	3.12987e-12	8.1859e-11
ZNF202	7753	0.470345	1.10112e-10	4.53957e-09	0.494898	3.16534e-12	8.26813e-11
CEP57	9702	0.3342	8.96617e-06	6.91787e-05	0.494878	3.18724e-12	8.31477e-11
LRRC37B2	147172	0.409598	3.20584e-08	5.92431e-07	0.494687	3.40112e-12	8.86148e-11
KIFC1	3833	0.376473	4.54293e-07	5.59178e-06	0.494565	3.54014e-12	9.20032e-11
LOC388152	388152	0.310702	3.93307e-05	0.000243442	0.494478	3.64083e-12	9.45006e-11
DCXR	51181	0.240953	0.00160075	0.00565467	0.494354	3.78674e-12	9.81636e-11
FAM69C	125704	0.248576	0.00111881	0.00419394	0.494267	3.89033e-12	1.00722e-10
KIF18B	146909	0.340351	5.96454e-06	4.92789e-05	0.49419	3.98309e-12	1.02993e-10
GOLM1	51280	0.507658	1.8614e-12	1.43671e-10	0.493939	4.29199e-12	1.10841e-10
CDCA5	113130	0.372662	6.05168e-07	7.13653e-06	0.493899	4.34187e-12	1.11989e-10
PCCB	5096	0.359263	1.61149e-06	1.62122e-05	0.493548	4.79299e-12	1.23469e-10
ZBED5	58486	0.397098	9.02201e-08	1.40114e-06	0.493374	5.02478e-12	1.29278e-10
LOC202781	202781	0.500979	4.00813e-12	2.82786e-10	0.4933	5.12575e-12	1.31711e-10
REEP1	65055	0.349834	3.12755e-06	2.84753e-05	0.493275	5.15962e-12	1.32415e-10
PASK	23178	0.411019	2.84244e-08	5.3198e-07	0.493235	5.21405e-12	1.33645e-10
ALKBH4	54784	0.373476	5.69367e-07	6.78056e-06	0.492855	5.74897e-12	1.46989e-10
MKRN1	23608	0.535463	6.35048e-14	7.85431e-12	0.492469	6.31833e-12	1.61145e-10
LLGL1	3996	0.365515	1.026e-06	1.12166e-05	0.49238	6.45465e-12	1.64417e-10
ATP2B2	491	0.372237	6.2469e-07	7.32887e-06	0.492183	6.75931e-12	1.71965e-10
MCRS1	10445	0.234235	0.00217518	0.00730791	0.492171	6.77885e-12	1.72248e-10
RAB39B	116442	0.35744	1.83497e-06	1.81124e-05	0.491987	7.07169e-12	1.79467e-10
NDUFV1	4723	0.329749	1.1977e-05	8.90944e-05	0.491952	7.12786e-12	1.80669e-10
KCNB1	3745	0.293974	0.000104726	0.00056198	0.49191	7.19641e-12	1.82182e-10
PLK4	10733	0.420408	1.26544e-08	2.62202e-07	0.49189	7.22879e-12	1.82776e-10
CDH20	28316	0.461507	2.69863e-10	9.84114e-09	0.491873	7.25719e-12	1.83269e-10
USP49	25862	0.371343	6.67712e-07	7.76702e-06	0.491863	7.27345e-12	1.83454e-10
C3orf50	93556	0.402167	5.96046e-08	9.95283e-07	0.491554	7.78771e-12	1.95809e-10
PIK3C2B	5287	0.12625	0.101919	0.184622	0.491552	7.79194e-12	1.95809e-10
RFXAP	5994	0.45004	8.3172e-10	2.59402e-08	0.491442	7.97932e-12	2.00244e-10
STMN4	81551	0.328625	1.28762e-05	9.45835e-05	0.491438	7.9879e-12	2.00244e-10
GPR179	440435	0.370195	7.27145e-07	8.38237e-06	0.491239	8.33547e-12	2.08702e-10
PTBP2	58155	0.325365	1.58601e-05	0.000112634	0.490846	9.04778e-12	2.26261e-10
DUSP8	1850	0.328407	1.3058e-05	9.56296e-05	0.490818	9.09868e-12	2.27257e-10
NECAB2	54550	0.169597	0.0274963	0.0625793	0.490667	9.38408e-12	2.341e-10
HNF1A	6927	0.352048	2.68178e-06	2.49477e-05	0.490627	9.45983e-12	2.35704e-10
ZNF397	84307	0.411372	2.7585e-08	5.19555e-07	0.490455	9.79079e-12	2.43654e-10
SLC8A3	6547	0.284732	0.000175419	0.000878101	0.490401	9.8978e-12	2.46019e-10
C6orf174	387104	0.45716	4.155e-10	1.41941e-08	0.490391	9.91733e-12	2.46206e-10
ANAPC7	51434	0.343457	4.83896e-06	4.11723e-05	0.490319	1.00597e-11	2.49137e-10
SLIT1	6585	0.411364	2.76019e-08	5.19555e-07	0.490254	1.01883e-11	2.5202e-10
C4orf21	55345	0.36336	1.20005e-06	1.27858e-05	0.490237	1.02232e-11	2.52274e-10
ATAD5	79915	0.450015	8.33704e-10	2.59402e-08	0.49005	1.06009e-11	2.61281e-10
HMP19	51617	0.329675	1.20344e-05	8.94243e-05	0.489998	1.07082e-11	2.6361e-10
RTKN2	219790	0.299615	7.57743e-05	0.000425409	0.489971	1.07647e-11	2.64683e-10
MMP15	4324	0.216639	0.00466819	0.0139733	0.489928	1.08524e-11	2.6652e-10
USP43	124739	0.402021	6.0325e-08	1.0053e-06	0.489899	1.09146e-11	2.67726e-10
PRIM1	5557	0.339832	6.17531e-06	5.07344e-05	0.489861	1.09926e-11	2.69318e-10
WDR18	57418	0.359188	1.62018e-06	1.62899e-05	0.48969	1.13561e-11	2.77561e-10
TMEM196	256130	0.378283	3.95944e-07	4.97194e-06	0.48964	1.14629e-11	2.79838e-10
MED17	9440	0.487285	1.83575e-11	1.00414e-09	0.489618	1.15111e-11	2.80683e-10
INCENP	3619	0.367628	8.78863e-07	9.83857e-06	0.489575	1.16026e-11	2.82579e-10
SDC3	9672	0.499175	4.91718e-12	3.38774e-10	0.489513	1.17381e-11	2.85539e-10
HNRNPA0	10949	0.458637	3.59058e-10	1.26444e-08	0.489292	1.22286e-11	2.96768e-10
SECISBP2	79048	0.57373	4.44089e-16	9.1176e-14	0.489086	1.26981e-11	3.07072e-10
SLC25A41	284427	0.326382	1.48661e-05	0.000106756	0.489028	1.28302e-11	3.09902e-10
SMARCC2	6601	0.329767	1.19634e-05	8.90579e-05	0.488991	1.29169e-11	3.11629e-10
NUSAP1	51203	0.283504	0.00018762	0.000927082	0.488929	1.30622e-11	3.14766e-10
FAM100A	124402	0.432974	4.11814e-09	1.01136e-07	0.488872	1.31969e-11	3.17638e-10
RHOBTB3	22836	0.512615	1.04183e-12	8.55595e-11	0.488646	1.37388e-11	3.30295e-10
C22orf39	128977	0.297615	8.50495e-05	0.00047028	0.488621	1.37993e-11	3.3136e-10
CASKIN2	57513	0.359843	1.54602e-06	1.56762e-05	0.488591	1.3872e-11	3.3233e-10
ADAM22	53616	0.56516	1.33227e-15	2.53267e-13	0.488576	1.39085e-11	3.32816e-10
MTA2	9219	0.390348	1.55012e-07	2.2209e-06	0.488568	1.39268e-11	3.32865e-10
NEURL4	84461	0.442483	1.70752e-09	4.76318e-08	0.488541	1.39939e-11	3.3408e-10
DEPDC1B	55789	0.362749	1.25436e-06	1.32407e-05	0.488504	1.40858e-11	3.35494e-10
LOC100128164	100128164	0.426381	7.46403e-09	1.67847e-07	0.488474	1.41596e-11	3.3686e-10
UBE2QL1	134111	0.24313	0.00144672	0.00520195	0.488419	1.42956e-11	3.39702e-10
YTHDC1	91746	0.596336	0	0	0.488412	1.43142e-11	3.39751e-10
NCALD	83988	0.30594	5.22947e-05	0.00030977	0.488372	1.44137e-11	3.41718e-10
MLLT6	4302	0.50878	1.63358e-12	1.28996e-10	0.488362	1.44387e-11	3.41915e-10
BRD9	65980	0.391191	1.44973e-07	2.10647e-06	0.488235	1.47595e-11	3.4911e-10
UBE2D2	7322	0.353528	2.41815e-06	2.28368e-05	0.488101	1.51045e-11	3.56859e-10
NELF	26012	0.353295	2.45787e-06	2.31692e-05	0.487952	1.54943e-11	3.65537e-10
LMTK3	114783	0.401057	6.53058e-08	1.07092e-06	0.487947	1.55074e-11	3.65537e-10
LOC646762	646762	0.38142	3.11385e-07	4.0488e-06	0.487925	1.55665e-11	3.66399e-10
PFAS	5198	0.34988	3.11759e-06	2.84224e-05	0.48792	1.55797e-11	3.66399e-10
C7orf26	79034	0.369258	7.7936e-07	8.89089e-06	0.48784	1.57912e-11	3.70948e-10
CSNK1E	1454	0.451191	7.44211e-10	2.3543e-08	0.487823	1.58377e-11	3.71616e-10
SRPK3	26576	0.240371	0.00164442	0.00578108	0.487775	1.59645e-11	3.74164e-10
BAT4	7918	0.440316	2.09175e-09	5.65074e-08	0.487671	1.62473e-11	3.79924e-10
TDRKH	11022	0.462829	2.36382e-10	8.85611e-09	0.487417	1.69487e-11	3.94977e-10
SLC25A10	1468	0.235118	0.00209027	0.00707643	0.487241	1.74494e-11	4.06184e-10
QSOX2	169714	0.506854	2.04325e-12	1.55948e-10	0.487151	1.77073e-11	4.11719e-10
TPRN	286262	0.328438	1.3032e-05	9.55502e-05	0.487074	1.79315e-11	4.16461e-10
C10orf25	220979	0.302976	6.22859e-05	0.000359312	0.487062	1.79678e-11	4.16833e-10
QKI	9444	0.408509	3.51427e-08	6.39075e-07	0.48688	1.85046e-11	4.28801e-10
UBTF	7343	0.515244	7.62945e-13	6.47274e-11	0.486773	1.88261e-11	4.3576e-10
SMYD5	10322	0.394928	1.07505e-07	1.62892e-06	0.486711	1.90149e-11	4.39633e-10
CTU2	348180	0.314652	3.09393e-05	0.000199002	0.486691	1.90756e-11	4.4054e-10
ZNF10	7556	0.523867	2.69562e-13	2.73979e-11	0.486669	1.9144e-11	4.41624e-10
MEN1	4221	0.40503	4.70217e-08	8.15374e-07	0.486644	1.92203e-11	4.42886e-10
DNAJC18	202052	0.44955	8.71898e-10	2.69187e-08	0.486037	2.11506e-11	4.85731e-10
POLDIP2	26073	0.367517	8.86111e-07	9.89859e-06	0.48599	2.13067e-11	4.88768e-10
RPUSD1	113000	0.433915	3.77914e-09	9.41621e-08	0.485764	2.20659e-11	5.05619e-10
H1FX	8971	0.385548	2.26126e-07	3.08888e-06	0.485747	2.21251e-11	5.06411e-10
C3orf70	285382	0.224792	0.00330008	0.0103774	0.485558	2.27757e-11	5.20722e-10
FBRSL1	57666	0.433972	3.75955e-09	9.37878e-08	0.485481	2.30452e-11	5.26297e-10
FANCD2	2177	0.364795	1.08125e-06	1.17145e-05	0.485369	2.34406e-11	5.34731e-10
PRMT3	10196	0.387697	1.91093e-07	2.66893e-06	0.485008	2.47493e-11	5.6396e-10
NAP1L3	4675	0.283426	0.000188423	0.000929933	0.484956	2.49433e-11	5.67751e-10
CNTN1	1272	0.265255	0.00049147	0.00209213	0.484797	2.55417e-11	5.80086e-10
KIAA1143	57456	0.498151	5.51847e-12	3.71475e-10	0.484765	2.56646e-11	5.8159e-10
SCRT1	83482	0.353785	2.37495e-06	2.25637e-05	0.484722	2.5826e-11	5.84601e-10
ACACA	31	0.418773	1.45947e-08	2.96742e-07	0.484454	2.68693e-11	6.07548e-10
TNFRSF13C	115650	0.238427	0.00179815	0.00624243	0.484431	2.69577e-11	6.08876e-10
MN1	4330	0.0479451	0.535906	0.660465	0.484367	2.72142e-11	6.13321e-10
WASF1	8936	0.221432	0.00381266	0.0117517	0.48428	2.75626e-11	6.2049e-10
MTSS1L	92154	0.457894	3.86461e-10	1.33866e-08	0.484203	2.78739e-11	6.26127e-10
TECTA	7007	0.45862	3.59668e-10	1.26444e-08	0.48415	2.80864e-11	6.3021e-10
HNRNPH1	3187	0.510444	1.34492e-12	1.08285e-10	0.484141	2.8127e-11	6.30432e-10
SNRK	54861	0.645429	0	0	0.484103	2.82797e-11	6.33164e-10
ZNF434	54925	0.457273	4.10909e-10	1.40655e-08	0.484093	2.83206e-11	6.33387e-10
EHMT1	79813	0.502972	3.19345e-12	2.29247e-10	0.484051	2.84946e-11	6.36581e-10
CHEK1	1111	0.536033	5.90639e-14	7.39415e-12	0.484044	2.85254e-11	6.36581e-10
ZNF326	284695	0.441673	1.84235e-09	5.07721e-08	0.483949	2.89177e-11	6.43936e-10
ZNF207	7756	0.387889	1.88226e-07	2.63427e-06	0.483576	3.05074e-11	6.786e-10
SF1	7536	0.407043	3.9745e-08	7.10187e-07	0.483549	3.06266e-11	6.80514e-10
DYNLL2	140735	0.426634	7.29729e-09	1.64457e-07	0.483512	3.07898e-11	6.834e-10
PIK3R3	8503	0.378714	3.83147e-07	4.82898e-06	0.483502	3.08334e-11	6.83629e-10
MCART6	401612	0.427395	6.81758e-09	1.55524e-07	0.483454	3.10412e-11	6.87494e-10
ZNF501	115560	0.304214	5.79145e-05	0.0003377	0.483357	3.14713e-11	6.96268e-10
LOC100128191	100128191	0.378225	3.97708e-07	4.98799e-06	0.483228	3.2052e-11	7.08352e-10
FYN	2534	0.305642	5.3226e-05	0.000314662	0.483201	3.21759e-11	7.10326e-10
TNK2	10188	0.358109	1.74979e-06	1.73802e-05	0.483166	3.23341e-11	7.13052e-10
NCAPD3	23310	0.425674	7.94952e-09	1.77019e-07	0.483141	3.24475e-11	7.14786e-10
ASPSCR1	79058	0.367661	8.76757e-07	9.82571e-06	0.483091	3.26753e-11	7.19031e-10
HNRNPA2B1	3181	0.471245	1.00357e-10	4.20147e-09	0.483002	3.30884e-11	7.27343e-10
CASP9	842	0.639661	0	0	0.482987	3.31577e-11	7.28086e-10
DSEL	92126	0.368216	8.4167e-07	9.48426e-06	0.482967	3.32502e-11	7.29066e-10
GABRQ	55879	0.0985834	0.202245	0.320566	0.482962	3.32733e-11	7.29066e-10
ARMC5	79798	0.377689	4.14245e-07	5.16385e-06	0.482887	3.36223e-11	7.35927e-10
DIP2B	57609	0.301239	6.89469e-05	0.000391793	0.482855	3.37744e-11	7.38469e-10
MGC42105	167359	0.351807	2.72713e-06	2.52894e-05	0.482783	3.41157e-11	7.45137e-10
TSEN2	80746	0.463584	2.19093e-10	8.32999e-09	0.482353	3.62089e-11	7.90017e-10
KCNH8	131096	0.400217	6.99654e-08	1.13914e-06	0.482246	3.67448e-11	8.00857e-10
COL20A1	57642	0.215128	0.00497147	0.0147138	0.48197	3.81574e-11	8.30763e-10
SART1	9092	0.367301	9.0028e-07	1.00346e-05	0.481898	3.85336e-11	8.38064e-10
AURKB	9212	0.345879	4.10452e-06	3.5936e-05	0.481771	3.92023e-11	8.51707e-10
CCDC94	55702	0.37943	3.62747e-07	4.60863e-06	0.481687	3.96533e-11	8.60595e-10
MSL1	339287	0.477886	5.02054e-11	2.35873e-09	0.481669	3.97467e-11	8.6171e-10
SF3B2	10992	0.373285	5.77567e-07	6.85039e-06	0.481615	4.00413e-11	8.67182e-10
CCDC12	151903	0.379289	3.66682e-07	4.65e-06	0.481592	4.01624e-11	8.68887e-10
GDAP1	54332	0.4883	1.64369e-11	9.22036e-10	0.481336	4.15687e-11	8.98365e-10
FGF9	2254	0.33669	7.6101e-06	6.04188e-05	0.481304	4.1749e-11	9.01313e-10
TERF2	7014	0.452946	6.27779e-10	2.02975e-08	0.481252	4.20416e-11	9.06677e-10
MTMR1	8776	0.426828	7.17221e-09	1.61994e-07	0.481229	4.21675e-11	9.08438e-10
NRF1	4899	0.396383	9.55966e-08	1.46689e-06	0.481199	4.23359e-11	9.11109e-10
TFAP4	7023	0.528151	1.58984e-13	1.76931e-11	0.480911	4.39917e-11	9.44763e-10
FOXM1	2305	0.349339	3.23637e-06	2.9336e-05	0.480844	4.43846e-11	9.52205e-10
MYB	4602	0.408234	3.59645e-08	6.49988e-07	0.480807	4.46041e-11	9.55915e-10
HTRA2	27429	0.402093	5.99688e-08	1.00018e-06	0.480531	4.62562e-11	9.90289e-10
BCOR	54880	0.528235	1.57208e-13	1.76373e-11	0.480451	4.67417e-11	9.9964e-10
SNF8	11267	0.362977	1.2338e-06	1.30573e-05	0.480406	4.70167e-11	1.00447e-09
EIF2B1	1967	0.406686	4.0953e-08	7.2734e-07	0.479999	4.95835e-11	1.05553e-09
PUF60	22827	0.37351	5.67947e-07	6.7715e-06	0.479989	4.96475e-11	1.05553e-09
RMND5A	64795	0.435306	3.32687e-09	8.42787e-08	0.479986	4.96636e-11	1.05553e-09
SMARCB1	6598	0.323787	1.75287e-05	0.000122617	0.479936	4.99848e-11	1.06126e-09
RPRM	56475	0.494403	8.39417e-12	5.23832e-10	0.479847	5.05673e-11	1.07252e-09
ZNF232	7775	0.376524	4.52543e-07	5.57693e-06	0.47979	5.09424e-11	1.07936e-09
LINGO3	645191	0.490886	1.23834e-11	7.20238e-10	0.47975	5.12047e-11	1.0838e-09
PSD2	84249	0.51768	5.70211e-13	5.04612e-11	0.479723	5.13857e-11	1.08651e-09
C6orf168	84553	0.394805	1.08577e-07	1.64395e-06	0.479551	5.25331e-11	1.10963e-09
WDR47	22911	0.519405	4.63629e-13	4.24945e-11	0.479526	5.27012e-11	1.11203e-09
LRIT2	340745	0.332392	1.00905e-05	7.67003e-05	0.479501	5.28697e-11	1.11444e-09
PBX1	5087	0.533683	7.9492e-14	9.54415e-12	0.479424	5.33948e-11	1.12436e-09
RIMKLB	57494	0.435081	3.39609e-09	8.57628e-08	0.47933	5.40445e-11	1.13687e-09
ARL6IP1	23204	0.349345	3.23513e-06	2.9336e-05	0.479166	5.51886e-11	1.15975e-09
RADIL	55698	0.361449	1.37768e-06	1.4271e-05	0.479036	5.61042e-11	1.1777e-09
KIF26A	26153	0.201583	0.00858473	0.0233119	0.479029	5.61574e-11	1.1777e-09
LOC646999	646999	0.460961	2.84983e-10	1.03245e-08	0.479007	5.63172e-11	1.17985e-09
FAM133B	257415	0.109307	0.15716	0.262457	0.478765	5.80647e-11	1.21398e-09
ZNF219	51222	0.319107	2.35046e-05	0.000157292	0.478731	5.83206e-11	1.21809e-09
NKIRAS2	28511	0.408794	3.43096e-08	6.25587e-07	0.478502	6.0026e-11	1.25116e-09
SLITRK1	114798	0.378408	3.92191e-07	4.93085e-06	0.478492	6.01011e-11	1.25146e-09
WDR62	284403	0.360067	1.52136e-06	1.54859e-05	0.478457	6.03645e-11	1.25567e-09
SOX12	6666	0.389346	1.67803e-07	2.3809e-06	0.47832	6.14089e-11	1.27481e-09
RGS8	85397	0.391018	1.46975e-07	2.12803e-06	0.478144	6.27796e-11	1.29932e-09
HMGN5	79366	0.493878	8.89777e-12	5.42078e-10	0.478131	6.28771e-11	1.30003e-09
ORMDL3	94103	0.437518	2.71316e-09	7.02132e-08	0.478092	6.319e-11	1.30518e-09
EFS	10278	0.422225	1.07882e-08	2.27872e-07	0.478062	6.34255e-11	1.30873e-09
HN1	51155	0.281728	0.000206657	0.00100566	0.478	6.39185e-11	1.31758e-09
CNIH2	254263	0.265837	0.000477076	0.00204102	0.477893	6.4774e-11	1.33388e-09
ODC1	4953	0.40282	5.64782e-08	9.50454e-07	0.477853	6.50948e-11	1.33914e-09
VPS37B	79720	0.337061	7.42563e-06	5.91831e-05	0.477768	6.5781e-11	1.3519e-09
ZNF785	146540	0.471889	9.3896e-11	3.98301e-09	0.477714	6.62283e-11	1.35973e-09
ATP6V0E2	155066	0.322926	1.85079e-05	0.000128634	0.477647	6.67808e-11	1.36971e-09
SFRS13B	135295	0.357413	1.83848e-06	1.81383e-05	0.477622	6.69864e-11	1.37255e-09
KIF1A	547	0.263293	0.000542922	0.00227299	0.477604	6.71306e-11	1.37414e-09
TNRC6C	57690	0.434698	3.51754e-09	8.85033e-08	0.477266	6.99859e-11	1.42973e-09
ZNF138	7697	0.402432	5.83147e-08	9.78953e-07	0.477189	7.0651e-11	1.44133e-09
RACGAP1	29127	0.321103	2.07533e-05	0.000142029	0.477184	7.06941e-11	1.44133e-09
KCNIP2	30819	0.246889	0.00121224	0.00448766	0.477097	7.14519e-11	1.45534e-09
ZNF589	51385	0.48174	3.33578e-11	1.6623e-09	0.476993	7.23704e-11	1.47235e-09
TSPAN3	10099	0.300143	7.34883e-05	0.00041473	0.47698	7.24805e-11	1.47235e-09
EFNA2	1943	0.395672	1.01248e-07	1.54499e-06	0.476978	7.25025e-11	1.47235e-09
KIAA0427	9811	0.399622	7.34577e-08	1.18652e-06	0.476958	7.26789e-11	1.47448e-09
CENPH	64946	0.454084	5.61843e-10	1.85156e-08	0.476926	7.29662e-11	1.47884e-09
SOX5	6660	0.539253	3.90799e-14	5.1105e-12	0.476811	7.3991e-11	1.49666e-09
C17orf70	80233	0.339029	6.51551e-06	5.30622e-05	0.476794	7.4148e-11	1.49836e-09
TRAPPC9	83696	0.438855	2.39669e-09	6.34104e-08	0.476471	7.71162e-11	1.55681e-09
FHL1	2273	0.352309	2.63337e-06	2.45418e-05	0.476441	7.73953e-11	1.56091e-09
MOAP1	64112	0.283835	0.000184253	0.000913965	0.476423	7.75584e-11	1.56266e-09
ESPL1	9700	0.375692	4.81943e-07	5.88685e-06	0.476326	7.8473e-11	1.57954e-09
PTGES2	80142	0.337226	7.34489e-06	5.86762e-05	0.476302	7.8709e-11	1.58274e-09
SMC2	10592	0.429874	5.45554e-09	1.28302e-07	0.476292	7.88036e-11	1.58309e-09
THAP11	57215	0.391839	1.37686e-07	2.01772e-06	0.476267	7.90405e-11	1.5863e-09
RAB33A	9363	0.222682	0.00361417	0.0112207	0.47613	8.03542e-11	1.61084e-09
AKAP1	8165	0.539012	4.04121e-14	5.21825e-12	0.476118	8.04745e-11	1.61084e-09
THOC4	10189	0.392393	1.31735e-07	1.94719e-06	0.476115	8.04986e-11	1.61084e-09
ZKSCAN2	342357	0.509653	1.47526e-12	1.17855e-10	0.476103	8.06191e-11	1.61168e-09
POLD3	10714	0.476229	5.97589e-11	2.72042e-09	0.476048	8.11514e-11	1.62074e-09
C16orf87	388272	0.380478	3.34762e-07	4.30909e-06	0.475971	8.19065e-11	1.63423e-09
C17orf28	283987	0.362253	1.30009e-06	1.36324e-05	0.475946	8.21513e-11	1.63752e-09
TSPYL4	23270	0.335709	8.11924e-06	6.37949e-05	0.475896	8.2643e-11	1.64573e-09
AGAP2	116986	0.517984	5.49782e-13	4.92908e-11	0.475861	8.29886e-11	1.65101e-09
PSIP1	11168	0.41462	2.09005e-08	4.08285e-07	0.475849	8.31124e-11	1.65187e-09
TRMT5	57570	0.403894	5.16739e-08	8.84098e-07	0.475804	8.35592e-11	1.65914e-09
ACTR5	79913	0.385797	2.21763e-07	3.04346e-06	0.475774	8.38582e-11	1.66347e-09
LBXCOR1	390598	0.437997	2.59539e-09	6.74505e-08	0.475605	8.55702e-11	1.69579e-09
GSG1L	146395	0.36863	8.16404e-07	9.25032e-06	0.475543	8.62072e-11	1.70677e-09
CDH24	64403	0.337699	7.11793e-06	5.71233e-05	0.475449	8.71833e-11	1.72277e-09
SAMD10	140700	0.337031	7.44041e-06	5.92779e-05	0.475434	8.73383e-11	1.72354e-09
SNRNP200	23020	0.342259	5.24703e-06	4.42592e-05	0.475237	8.94013e-11	1.76152e-09
ICA1L	130026	0.409321	3.28161e-08	6.01023e-07	0.475175	9.0063e-11	1.77285e-09
LOC100128977	100128977	0.218608	0.00429782	0.0130184	0.474976	9.22088e-11	1.81162e-09
C2orf44	80304	0.476871	5.58671e-11	2.58335e-09	0.474852	9.35724e-11	1.83665e-09
DGKI	9162	0.303454	6.05639e-05	0.000350165	0.474755	9.46482e-11	1.85476e-09
EWSR1	2130	0.401987	6.04983e-08	1.00737e-06	0.474753	9.46759e-11	1.85476e-09
TAF4	6874	0.437473	2.7245e-09	7.03605e-08	0.474733	9.4898e-11	1.85734e-09
ING5	84289	0.488141	1.67257e-11	9.30612e-10	0.474693	9.53434e-11	1.86428e-09
SCAI	286205	0.443265	1.5862e-09	4.46114e-08	0.474598	9.64087e-11	1.88332e-09
HSF2	3298	0.443997	1.48032e-09	4.22732e-08	0.474556	9.68886e-11	1.89089e-09
RBBP4	5928	0.391281	1.43938e-07	2.09588e-06	0.474397	9.87142e-11	1.92469e-09
ATP6V1G2	534	0.168231	0.0287877	0.065028	0.474313	9.96962e-11	1.94199e-09
CNNM3	26505	0.458151	3.76756e-10	1.31105e-08	0.473925	1.04312e-10	2.02806e-09
HNRNPK	3190	0.522097	3.34399e-13	3.25381e-11	0.473882	1.04826e-10	2.03613e-09
WDR6	11180	0.46816	1.37756e-10	5.53477e-09	0.473863	1.05069e-10	2.03892e-09
HMGN2	3151	0.334684	8.68569e-06	6.73436e-05	0.47382	1.05586e-10	2.04702e-09
NSMCE4A	54780	0.347518	3.6687e-06	3.26211e-05	0.473795	1.05892e-10	2.05101e-09
LSM14B	149986	0.424337	8.95198e-09	1.95317e-07	0.473771	1.06198e-10	2.055e-09
TRO	7216	0.260891	0.000612666	0.00251825	0.473703	1.07029e-10	2.06912e-09
MAGEH1	28986	0.404393	4.95778e-08	8.51072e-07	0.473477	1.0987e-10	2.12206e-09
C6orf129	154467	0.208924	0.00641052	0.0182317	0.473298	1.12165e-10	2.16435e-09
LRRC24	441381	0.386787	2.05241e-07	2.84333e-06	0.473283	1.12358e-10	2.16604e-09
SNX32	254122	0.346674	3.88741e-06	3.42985e-05	0.473261	1.12649e-10	2.1696e-09
CEP78	84131	0.419958	1.31622e-08	2.71047e-07	0.473226	1.13101e-10	2.17628e-09
SFRS2	6427	0.333851	9.17365e-06	7.05849e-05	0.473204	1.13393e-10	2.17985e-09
KCNA2	3737	0.38198	2.98239e-07	3.90009e-06	0.473119	1.14502e-10	2.19911e-09
MSH2	4436	0.528131	1.59428e-13	1.76931e-11	0.473047	1.15456e-10	2.21535e-09
ZNF559	84527	0.467371	1.49297e-10	5.95188e-09	0.472719	1.19884e-10	2.29818e-09
PCBP4	57060	0.334922	8.55103e-06	6.65761e-05	0.472647	1.20877e-10	2.31505e-09
SETD5	55209	0.400929	6.5997e-08	1.07881e-06	0.472614	1.21325e-10	2.32145e-09
NAP1L5	266812	0.261141	0.000605065	0.00249049	0.472428	1.23935e-10	2.36918e-09
NUP35	129401	0.363729	1.16838e-06	1.25264e-05	0.472363	1.24851e-10	2.38207e-09
ROBO2	6092	0.384686	2.4183e-07	3.27508e-06	0.472361	1.24886e-10	2.38207e-09
MCM10	55388	0.420406	1.26561e-08	2.62202e-07	0.472356	1.24957e-10	2.38207e-09
MIF4GD	57409	0.348179	3.50586e-06	3.1336e-05	0.472339	1.25205e-10	2.38458e-09
MYBL1	4603	0.378533	3.88475e-07	4.88712e-06	0.472182	1.27456e-10	2.4252e-09
CTBP1	1487	0.40236	5.86657e-08	9.82436e-07	0.471953	1.30807e-10	2.48437e-09
ZNF512	84450	0.571423	4.44089e-16	9.1176e-14	0.471712	1.34425e-10	2.54837e-09
SART3	9733	0.516467	6.59472e-13	5.71292e-11	0.471642	1.35486e-10	2.56611e-09
HIPK2	28996	0.390595	1.52004e-07	2.19003e-06	0.471603	1.36096e-10	2.57528e-09
EVI5L	115704	0.30943	4.24605e-05	0.000259761	0.471563	1.36707e-10	2.58448e-09
PPM1B	5495	0.406577	4.13268e-08	7.3208e-07	0.47154	1.37053e-10	2.58862e-09
ZNF286B	729288	0.471561	9.71361e-11	4.09507e-09	0.471488	1.37862e-10	2.6015e-09
CDH10	1008	0.39806	8.34344e-08	1.31364e-06	0.471269	1.41297e-10	2.659e-09
SETDB1	9869	0.491929	1.10396e-11	6.52511e-10	0.471222	1.42048e-10	2.67048e-09
SMARCE1	6605	0.500513	4.22595e-12	2.95112e-10	0.471215	1.42167e-10	2.67048e-09
XPO5	57510	0.271037	0.000364853	0.00162631	0.471133	1.43482e-10	2.69272e-09
ASF1A	25842	0.325645	1.55805e-05	0.000110994	0.471078	1.44365e-10	2.70681e-09
ZNF610	162963	0.400133	7.04483e-08	1.1461e-06	0.470981	1.45942e-10	2.73138e-09
AP2B1	163	0.337022	7.44506e-06	5.92919e-05	0.470859	1.47944e-10	2.76634e-09
ZBTB17	7709	0.406978	3.99632e-08	7.13464e-07	0.470797	1.48975e-10	2.78288e-09
KHDRBS1	10657	0.515876	7.07878e-13	6.0556e-11	0.47079	1.491e-10	2.78288e-09
CNTNAP5	129684	0.297934	8.35009e-05	0.000462964	0.470762	1.49556e-10	2.78885e-09
LRFN4	78999	0.336223	7.8485e-06	6.20237e-05	0.47068	1.50931e-10	2.81195e-09
LEAP2	116842	0.362371	1.28906e-06	1.35379e-05	0.470665	1.51183e-10	2.81408e-09
DDX51	317781	0.477928	4.99814e-11	2.35359e-09	0.470511	1.53802e-10	2.86024e-09
MRPL28	10573	0.344462	4.52014e-06	3.88785e-05	0.4703	1.57459e-10	2.9256e-09
RBBP6	5930	0.524735	2.42251e-13	2.55059e-11	0.47023	1.58681e-10	2.94563e-09
ZNF107	51427	0.482711	3.00682e-11	1.53542e-09	0.470213	1.58987e-10	2.94866e-09
NUPL2	11097	0.413039	2.3932e-08	4.57721e-07	0.4702	1.59207e-10	2.95007e-09
LYRM7	90624	0.445385	1.29803e-09	3.77477e-08	0.470031	1.62218e-10	2.99774e-09
NFIA	4774	0.436748	2.91325e-09	7.48586e-08	0.469745	1.67427e-10	3.09122e-09
PAK7	57144	0.481881	3.28571e-11	1.64534e-09	0.469716	1.67979e-10	3.09862e-09
TSTD2	158427	0.448235	9.89171e-10	2.99065e-08	0.469698	1.68301e-10	3.10179e-09
FLJ42875	440556	0.352913	2.52459e-06	2.36786e-05	0.469457	1.72832e-10	3.17959e-09
LOC401127	401127	0.490409	1.305e-11	7.54731e-10	0.469405	1.73827e-10	3.19503e-09
ZNF704	619279	0.344488	4.51221e-06	3.88428e-05	0.469318	1.75498e-10	3.22285e-09
CTNND2	1501	0.319085	2.35376e-05	0.000157462	0.469268	1.76459e-10	3.2376e-09
EDNRB	1910	0.280935	0.000215737	0.0010444	0.469243	1.76941e-10	3.24065e-09
GPATCH3	63906	0.45339	6.01195e-10	1.95612e-08	0.469099	1.79761e-10	3.28937e-09
GFOD2	81577	0.402515	5.79202e-08	9.73125e-07	0.468997	1.81779e-10	3.32334e-09
VPS72	6944	0.336057	7.9353e-06	6.26132e-05	0.468743	1.86888e-10	3.41371e-09
EPHA10	284656	0.327285	1.40319e-05	0.000101476	0.468617	1.89491e-10	3.45511e-09
FADS1	3992	0.301988	6.59961e-05	0.000377287	0.468617	1.89491e-10	3.45511e-09
METTL3	56339	0.357103	1.87934e-06	1.8497e-05	0.468567	1.90521e-10	3.4708e-09
LOC145837	145837	0.222422	0.00365472	0.0113278	0.468537	1.91141e-10	3.47901e-09
TMEM206	55248	0.264663	0.000506495	0.00214409	0.468525	1.914e-10	3.48064e-09
ADCK1	57143	0.324844	1.63938e-05	0.000115703	0.46851	1.91712e-10	3.48321e-09
CECR2	27443	0.401173	6.46877e-08	1.06233e-06	0.468465	1.92648e-10	3.49688e-09
C5orf13	9315	0.404975	4.72375e-08	8.18424e-07	0.468216	1.97925e-10	3.58659e-09
GUSBL2	375513	0.354239	2.30041e-06	2.1998e-05	0.468167	1.98996e-10	3.60281e-09
DPP6	1804	0.486622	1.97269e-11	1.06864e-09	0.468137	1.99641e-10	3.61131e-09
SMARCA4	6597	0.417765	1.59316e-08	3.20707e-07	0.468087	2.00721e-10	3.62764e-09
THAP10	56906	0.366094	9.83492e-07	1.08385e-05	0.468037	2.01805e-10	3.64404e-09
ASXL3	80816	0.506456	2.13962e-12	1.62098e-10	0.467891	2.05036e-10	3.69587e-09
PAK3	5063	0.449441	8.81042e-10	2.71194e-08	0.467431	2.15473e-10	3.8806e-09
CIAO1	9391	0.371648	6.52712e-07	7.61411e-06	0.467391	2.16398e-10	3.89384e-09
MGC16142	84849	0.0494615	0.523071	0.649088	0.467257	2.19547e-10	3.94704e-09
DCAF11	80344	0.36192	1.33171e-06	1.38859e-05	0.46704	2.24707e-10	4.03627e-09
IGSF11	152404	0.392823	1.27285e-07	1.88959e-06	0.466911	2.27843e-10	4.08546e-09
NKAIN1	79570	0.390733	1.50349e-07	2.17076e-06	0.466809	2.30344e-10	4.11951e-09
LAPTM4B	55353	0.353568	2.41141e-06	2.27976e-05	0.466772	2.31265e-10	4.13239e-09
USP42	84132	0.558201	3.10862e-15	5.36329e-13	0.46674	2.32067e-10	4.14309e-09
ZNF311	282890	0.369556	7.624e-07	8.73972e-06	0.4667	2.33056e-10	4.15714e-09
NXPH3	11248	0.319733	2.26069e-05	0.000152278	0.466588	2.3586e-10	4.2035e-09
UNC13A	23025	0.349838	3.12674e-06	2.84753e-05	0.466503	2.37998e-10	4.23793e-09
DCAF16	54876	0.466017	1.71334e-10	6.66223e-09	0.466484	2.38504e-10	4.24326e-09
NLE1	54475	0.368591	8.18756e-07	9.26675e-06	0.466247	2.44585e-10	4.34768e-09
NAT15	79903	0.339465	6.32855e-06	5.17449e-05	0.466208	2.45623e-10	4.35337e-09
SFPQ	6421	0.503828	2.89546e-12	2.09319e-10	0.466205	2.45688e-10	4.35337e-09
USP20	10868	0.470816	1.04893e-10	4.35943e-09	0.466203	2.45753e-10	4.35337e-09
BSDC1	55108	0.397392	8.80928e-08	1.37506e-06	0.466126	2.47776e-10	4.38543e-09
PHF14	9678	0.476912	5.56253e-11	2.57797e-09	0.466031	2.50277e-10	4.41827e-09
RNF112	7732	0.349604	3.17754e-06	2.88664e-05	0.465683	2.59692e-10	4.58054e-09
ZC4H2	55906	0.311762	3.68907e-05	0.000230704	0.465618	2.61476e-10	4.60378e-09
NLGN3	54413	0.235914	0.00201624	0.00686376	0.465616	2.61545e-10	4.60378e-09
IGDCC3	9543	0.0231397	0.765227	0.842903	0.465611	2.61683e-10	4.60378e-09
LOC338799	338799	0.229258	0.00271512	0.0088105	0.465504	2.64659e-10	4.65216e-09
NONO	4841	0.424965	8.46678e-09	1.86715e-07	0.465482	2.65286e-10	4.65521e-09
GEFT	115557	0.263277	0.000543369	0.00227439	0.465482	2.65286e-10	4.65521e-09
STAU2	27067	0.375031	5.06576e-07	6.13962e-06	0.465156	2.74567e-10	4.80574e-09
MGC21881	389741	0.407559	3.80612e-08	6.83535e-07	0.465037	2.78041e-10	4.86241e-09
SLC16A9	220963	0.319359	2.3139e-05	0.0001552	0.464925	2.81335e-10	4.91582e-09
TAOK3	51347	0.364895	1.07341e-06	1.16543e-05	0.464853	2.83477e-10	4.94903e-09
ZNF131	7690	0.465807	1.7502e-10	6.79051e-09	0.464763	2.86156e-10	4.99156e-09
CEP68	23177	0.454852	5.21255e-10	1.74015e-08	0.464679	2.88707e-10	5.03179e-09
LINGO1	84894	0.267516	0.000437766	0.00188978	0.464634	2.90067e-10	5.05119e-09
C11orf71	54494	0.448388	9.74745e-10	2.96043e-08	0.464529	2.93261e-10	5.10216e-09
CAMKV	79012	0.261292	0.000600499	0.00247369	0.464278	3.01076e-10	5.22077e-09
LOC643763	643763	0.310994	3.86451e-05	0.000239705	0.464266	3.01468e-10	5.22315e-09
FMR1	2332	0.430761	5.03502e-09	1.20063e-07	0.464184	3.04065e-10	5.26372e-09
RASL10A	10633	0.283024	0.000192597	0.000946435	0.464104	3.06604e-10	5.30319e-09
TXNDC16	57544	0.340783	5.79434e-06	4.80273e-05	0.46405	3.0836e-10	5.32908e-09
HMGCR	3156	0.260362	0.000629099	0.0025724	0.463997	3.10046e-10	5.3537e-09
RXRB	6257	0.298265	8.19258e-05	0.000455584	0.46396	3.11255e-10	5.37006e-09
RHOT1	55288	0.408979	3.37777e-08	6.16446e-07	0.463858	3.14581e-10	5.42289e-09
FAM125B	89853	0.352104	2.6712e-06	2.48606e-05	0.463699	3.19839e-10	5.50891e-09
NTM	50863	0.33184	1.04598e-05	7.90688e-05	0.463667	3.20917e-10	5.52284e-09
RGS9	8787	0.392759	1.2794e-07	1.89793e-06	0.463637	3.21915e-10	5.53538e-09
TSEN54	283989	0.257767	0.000715798	0.00287144	0.463468	3.27624e-10	5.62413e-09
C1orf66	51093	0.348506	3.4279e-06	3.07329e-05	0.463348	3.3171e-10	5.68951e-09
NCOA5	57727	0.45258	6.50468e-10	2.08995e-08	0.463261	3.34719e-10	5.73154e-09
TUT1	64852	0.362655	1.26286e-06	1.33031e-05	0.463246	3.35238e-10	5.73564e-09
NTHL1	4913	0.324042	1.72481e-05	0.000121026	0.463122	3.39586e-10	5.80519e-09
OPHN1	4983	0.408533	3.50703e-08	6.38323e-07	0.463072	3.4134e-10	5.82547e-09
FRMPD1	22844	0.397892	8.45856e-08	1.3277e-06	0.463045	3.42308e-10	5.83714e-09
ACSL6	23305	0.314738	3.07771e-05	0.000198021	0.462971	3.44961e-10	5.87751e-09
MIMT1	100073347	0.350156	3.05854e-06	2.79461e-05	0.462739	3.53307e-10	6.01472e-09
ADCY8	114	0.320812	2.11337e-05	0.00014396	0.462697	3.54853e-10	6.03602e-09
C2orf72	257407	0.329476	1.21895e-05	9.04458e-05	0.462617	3.57779e-10	6.07383e-09
ANKFN1	162282	0.587317	0	0	0.462613	3.57963e-10	6.07383e-09
ZNF205	7755	0.438164	2.5555e-09	6.68368e-08	0.46256	3.59896e-10	6.09466e-09
SAPS3	55291	0.345705	4.15339e-06	3.62582e-05	0.462558	3.59988e-10	6.09466e-09
ZNF786	136051	0.441264	1.91433e-09	5.2474e-08	0.462555	3.60081e-10	6.09466e-09
C9orf142	286257	0.306467	5.06852e-05	0.000301105	0.462339	3.68198e-10	6.22497e-09
WSB2	55884	0.286986	0.000154934	0.000789427	0.462334	3.68386e-10	6.22497e-09
GPR45	11250	0.308918	4.37866e-05	0.000266523	0.46219	3.73894e-10	6.31284e-09
TMEM203	94107	0.377181	4.3056e-07	5.32519e-06	0.46218	3.74276e-10	6.31411e-09
WDR48	57599	0.482526	3.06684e-11	1.55854e-09	0.462167	3.74755e-10	6.31699e-09
COQ7	10229	0.523382	2.85993e-13	2.8783e-11	0.462013	3.80739e-10	6.41259e-09
NXPH1	30010	0.317512	2.5948e-05	0.00017064	0.461971	3.82395e-10	6.43521e-09
PINX1	54984	0.360291	1.49719e-06	1.53006e-05	0.461901	3.85137e-10	6.47605e-09
CHTF18	63922	0.393744	1.1823e-07	1.7669e-06	0.461742	3.91474e-10	6.57721e-09
SUV39H2	79723	0.383964	2.55798e-07	3.43479e-06	0.46173	3.91973e-10	6.58021e-09
RRN3	54700	0.46668	1.60176e-10	6.32417e-09	0.46171	3.92773e-10	6.58825e-09
TRIM27	5987	0.365989	9.9111e-07	1.09107e-05	0.461558	3.98921e-10	6.68591e-09
C12orf43	64897	0.348332	3.46908e-06	3.10343e-05	0.461521	4.00446e-10	6.706e-09
SFRS1	6426	0.433662	3.86756e-09	9.60156e-08	0.461444	4.03616e-10	6.75357e-09
ARID1A	8289	0.616571	0	0	0.461369	4.06705e-10	6.79972e-09
CCDC45	90799	0.407237	3.91041e-08	6.99954e-07	0.461141	4.16316e-10	6.95475e-09
CBX8	57332	0.424605	8.74233e-09	1.91557e-07	0.460952	4.24414e-10	7.08427e-09
MEX3B	84206	0.310134	4.07006e-05	0.000250562	0.46085	4.28844e-10	7.15239e-09
DCAKD	79877	0.401624	6.23338e-08	1.03041e-06	0.46082	4.30148e-10	7.1625e-09
LOC400657	400657	0.33206	1.03109e-05	7.81446e-05	0.46073	4.34083e-10	7.21633e-09
DBF4B	80174	0.346745	3.86844e-06	3.41457e-05	0.460651	4.37609e-10	7.26906e-09
BDNFOS	497258	0.303247	6.13042e-05	0.000354047	0.460631	4.38495e-10	7.272e-09
LOC100170939	100170939	0.500605	4.18199e-12	2.93039e-10	0.460564	4.41496e-10	7.31587e-09
FDXACB1	91893	0.385001	2.35974e-07	3.21272e-06	0.460479	4.45303e-10	7.36892e-09
DCLRE1A	9937	0.425305	8.21473e-09	1.82135e-07	0.460477	4.45416e-10	7.36892e-09
TMEM151B	441151	0.205212	0.0074394	0.0206626	0.460457	4.46316e-10	7.37787e-09
C17orf76	388341	0.349404	3.22188e-06	2.92304e-05	0.460318	4.52666e-10	7.4708e-09
SRPK2	6733	0.518778	4.99822e-13	4.56082e-11	0.460298	4.53579e-10	7.47764e-09
ABCA3	21	0.369222	7.81441e-07	8.90825e-06	0.460293	4.53808e-10	7.47764e-09
BAP1	8314	0.356311	1.98778e-06	1.93785e-05	0.460069	4.64213e-10	7.64295e-09
TLE3	7090	0.476574	5.76332e-11	2.64713e-09	0.460047	4.65266e-10	7.65415e-09
SCLT1	132320	0.367726	8.72583e-07	9.78427e-06	0.460002	4.67378e-10	7.67659e-09
ARHGEF10L	55160	0.389531	1.65366e-07	2.3512e-06	0.459965	4.69145e-10	7.69523e-09
BEST3	144453	0.150014	0.0515655	0.105102	0.459935	4.70562e-10	7.71039e-09
XRCC2	7516	0.554398	5.32907e-15	8.41624e-13	0.459803	4.76872e-10	7.80329e-09
GLOD4	51031	0.356334	1.98455e-06	1.93562e-05	0.459801	4.76992e-10	7.80329e-09
APEX1	328	0.357455	1.83304e-06	1.81107e-05	0.459781	4.77951e-10	7.81276e-09
MUM1	84939	0.377537	4.19079e-07	5.21461e-06	0.459771	4.78432e-10	7.81439e-09
C19orf73	55150	0.413542	2.29249e-08	4.4236e-07	0.459214	5.06063e-10	8.23294e-09
CTPS2	56474	0.389014	1.7227e-07	2.43418e-06	0.459157	5.08982e-10	8.26734e-09
DRP2	1821	0.379527	3.60076e-07	4.58037e-06	0.459099	5.11918e-10	8.30188e-09
TUFM	7284	0.347555	3.6594e-06	3.25666e-05	0.459017	5.16157e-10	8.36402e-09
C15orf42	90381	0.35472	2.22391e-06	2.1356e-05	0.458652	5.3544e-10	8.66965e-09
ELMO1	9844	0.430451	5.17819e-09	1.23048e-07	0.45853	5.42016e-10	8.7623e-09
DLX6	1750	0.497384	6.01585e-12	3.99714e-10	0.458428	5.47575e-10	8.84522e-09
CNRIP1	25927	0.32006	2.21505e-05	0.000149695	0.458378	5.50307e-10	8.88235e-09
TACC2	10579	0.365058	1.06075e-06	1.15414e-05	0.458192	5.60663e-10	9.03979e-09
CUL3	8452	0.466325	1.66066e-10	6.48994e-09	0.458187	5.60941e-10	9.03979e-09
NGDN	25983	0.329555	1.21278e-05	9.00203e-05	0.45815	5.63035e-10	9.06641e-09
JPH3	57338	0.322453	1.90674e-05	0.000131942	0.45814	5.63595e-10	9.06831e-09
BTBD12	84464	0.420729	1.23037e-08	2.55675e-07	0.458122	5.64575e-10	9.07698e-09
BAT1	7919	0.344464	4.51962e-06	3.88785e-05	0.458105	5.65558e-10	9.08565e-09
RMI1	80010	0.453888	5.72729e-10	1.87888e-08	0.457953	5.74184e-10	9.21702e-09
UNC5A	90249	0.287082	0.000154115	0.000785924	0.457834	5.81058e-10	9.31213e-09
LRRC49	54839	0.388966	1.72919e-07	2.44167e-06	0.457832	5.81202e-10	9.31213e-09
GTDC1	79712	0.467464	1.47889e-10	5.90721e-09	0.457822	5.81779e-10	9.31213e-09
ARPP21	10777	0.291402	0.000121106	0.000638035	0.457687	5.89613e-10	9.42784e-09
OSBPL7	114881	0.36198	1.32592e-06	1.38376e-05	0.457653	5.9166e-10	9.45321e-09
ZFP14	57677	0.443922	1.49088e-09	4.23952e-08	0.45763	5.9298e-10	9.4666e-09
ARFGAP2	84364	0.299871	7.46567e-05	0.000420054	0.457623	5.9342e-10	9.4666e-09
NUBP2	10101	0.315849	2.87493e-05	0.000186671	0.457553	5.97546e-10	9.52501e-09
WDR45L	56270	0.328165	1.32628e-05	9.68342e-05	0.457538	5.98433e-10	9.53176e-09
RNF214	257160	0.508266	1.73417e-12	1.35377e-10	0.457469	6.02592e-10	9.59055e-09
RIMS1	22999	0.321591	2.0128e-05	0.000138303	0.457429	6.0498e-10	9.6211e-09
C12orf76	400073	0.268936	0.000406876	0.00177471	0.457394	6.07077e-10	9.64698e-09
ZNF248	57209	0.33664	7.63557e-06	6.05742e-05	0.45723	6.17054e-10	9.78281e-09
MCF2L	23263	0.344788	4.42104e-06	3.81861e-05	0.457188	6.19649e-10	9.81637e-09
B3GAT2	135152	0.280112	0.000225538	0.00108342	0.457098	6.25177e-10	9.89631e-09
ZNF43	7594	0.440475	2.06104e-09	5.58248e-08	0.457041	6.28733e-10	9.94493e-09
LOC220930	220930	0.417486	1.6322e-08	3.26934e-07	0.457028	6.29509e-10	9.94953e-09
DHX57	90957	0.450119	8.25419e-10	2.5794e-08	0.456944	6.34806e-10	1.00255e-08
APPBP2	10513	0.413463	2.30804e-08	4.44027e-07	0.456927	6.35902e-10	1.00351e-08
TMCC2	9911	0.319511	2.29212e-05	0.000154087	0.456583	6.5787e-10	1.03579e-08
LNP1	348801	0.418922	1.44069e-08	2.94024e-07	0.456569	6.58841e-10	1.03653e-08
FAM110B	90362	0.346401	3.96048e-06	3.48085e-05	0.456484	6.6437e-10	1.04442e-08
PLA2G6	8398	0.396303	9.62124e-08	1.47392e-06	0.456464	6.65677e-10	1.04568e-08
RBMXL1	494115	0.48966	1.41678e-11	8.11872e-10	0.456432	6.67806e-10	1.04822e-08
FAM84B	157638	0.467924	1.4112e-10	5.65885e-09	0.456268	6.78713e-10	1.06453e-08
KIF1B	23095	0.474069	7.48859e-11	3.29225e-09	0.456168	6.85405e-10	1.07338e-08
HP1BP3	50809	0.388548	1.78714e-07	2.51313e-06	0.456081	6.91311e-10	1.08181e-08
ZNF362	149076	0.261925	0.000581706	0.00241176	0.456044	6.93857e-10	1.08414e-08
EVL	51466	0.334524	8.77732e-06	6.79258e-05	0.456027	6.95048e-10	1.08517e-08
YWHAQ	10971	0.391736	1.38823e-07	2.03004e-06	0.456004	6.96582e-10	1.08674e-08
TSHR	7253	0.210627	0.00598257	0.0172366	0.455915	7.0275e-10	1.09441e-08
MARS	4141	0.305708	5.30199e-05	0.000313884	0.45591	7.03094e-10	1.09441e-08
CCDC136	64753	0.429041	5.88079e-09	1.37829e-07	0.455848	7.0741e-10	1.10029e-08
SGOL1	151648	0.353737	2.38293e-06	2.26186e-05	0.4558	7.10706e-10	1.10458e-08
ATP6V0A2	23545	0.342657	5.10774e-06	4.31729e-05	0.455557	7.27938e-10	1.12965e-08
CIAPIN1	57019	0.341658	5.46358e-06	4.57288e-05	0.455499	7.32039e-10	1.13516e-08
PEMT	10400	0.327534	1.38104e-05	0.000100156	0.455472	7.34007e-10	1.13735e-08
C11orf54	28970	0.410811	2.89293e-08	5.38971e-07	0.455447	7.35802e-10	1.13927e-08
ZNF2	7549	0.3659	9.97543e-07	1.09639e-05	0.4554	7.39222e-10	1.1437e-08
C9orf86	55684	0.379028	3.74075e-07	4.72624e-06	0.455281	7.47929e-10	1.1563e-08
KATNB1	10300	0.33638	7.76756e-06	6.14313e-05	0.455196	7.54155e-10	1.16505e-08
EPX	8288	0.449799	8.51205e-10	2.64389e-08	0.455109	7.60614e-10	1.17415e-08
ZNF571	51276	0.351095	2.86568e-06	2.63836e-05	0.454992	7.6937e-10	1.18677e-08
SLC25A23	79085	0.325628	1.55968e-05	0.000111071	0.454918	7.75008e-10	1.19457e-08
LOC399959	399959	0.401815	6.13599e-08	1.01842e-06	0.454895	7.76707e-10	1.19629e-08
KCNK2	3776	0.35151	2.78413e-06	2.5725e-05	0.454856	7.79736e-10	1.20006e-08
PRIM2	5558	0.335397	8.28808e-06	6.48733e-05	0.454689	7.92542e-10	1.21885e-08
SNX4	8723	0.401028	6.54612e-08	1.07261e-06	0.454652	7.95436e-10	1.22236e-08
DBF4	10926	0.445915	1.23429e-09	3.62536e-08	0.454644	7.96015e-10	1.22236e-08
UPF3A	65110	0.430022	5.38304e-09	1.27326e-07	0.454562	8.02421e-10	1.23128e-08
LRRC47	57470	0.497834	5.71898e-12	3.82464e-10	0.454527	8.05153e-10	1.23331e-08
CENPO	79172	0.379596	3.58174e-07	4.56467e-06	0.454525	8.05349e-10	1.23331e-08
C14orf80	283643	0.302443	6.42631e-05	0.000369055	0.454478	8.09072e-10	1.23778e-08
CAMK2N2	94032	0.281965	0.000204024	0.000994733	0.454386	8.16368e-10	1.24802e-08
B3GAT1	27087	0.289477	0.0001349	0.00069958	0.454368	8.17755e-10	1.24921e-08
SP2	6668	0.364782	1.08233e-06	1.17201e-05	0.454269	8.25725e-10	1.26044e-08
SURF2	6835	0.340863	5.76331e-06	4.78087e-05	0.454217	8.29938e-10	1.26593e-08
SYT11	23208	0.33045	1.14466e-05	8.57074e-05	0.45412	8.37816e-10	1.27605e-08
METTL9	51108	0.340688	5.83124e-06	4.82553e-05	0.454053	8.43312e-10	1.28283e-08
TTBK1	84630	0.320526	2.1516e-05	0.000146128	0.45405	8.43516e-10	1.28283e-08
EED	8726	0.449354	8.88456e-10	2.72659e-08	0.453936	8.52959e-10	1.29527e-08
MLLT4	4301	0.408439	3.53507e-08	6.42287e-07	0.453846	8.60418e-10	1.30564e-08
KCNJ11	3767	0.348523	3.42371e-06	3.07087e-05	0.453804	8.63962e-10	1.31004e-08
ESCO2	157570	0.338426	6.7824e-06	5.48875e-05	0.45364	8.7785e-10	1.32914e-08
ZNF500	26048	0.492639	1.02078e-11	6.09236e-10	0.453607	8.80611e-10	1.33232e-08
NASP	4678	0.532436	9.30367e-14	1.10413e-11	0.4536	8.81249e-10	1.33232e-08
VHL	7428	0.42877	6.02597e-09	1.40112e-07	0.453555	8.85087e-10	1.33648e-08
GPR63	81491	0.537065	5.17364e-14	6.55679e-12	0.453553	8.853e-10	1.33648e-08
RAB6B	51560	0.277287	0.000262431	0.00122957	0.453523	8.87868e-10	1.33937e-08
EPHB1	2047	0.253077	0.000900818	0.00349748	0.453473	8.92164e-10	1.34486e-08
ATAD2	29028	0.484576	2.46092e-11	1.2922e-09	0.453458	8.93456e-10	1.34582e-08
UNC80	285175	0.314378	3.14624e-05	0.000201734	0.453304	9.06915e-10	1.36509e-08
LARS	51520	0.465126	1.87534e-10	7.23731e-09	0.45324	9.12616e-10	1.37267e-08
CBX5	23468	0.455893	4.70669e-10	1.58675e-08	0.453138	9.21674e-10	1.38426e-08
HFM1	164045	0.460678	2.9315e-10	1.05776e-08	0.453053	9.2925e-10	1.39462e-08
CCDC85C	317762	0.403347	5.40702e-08	9.1821e-07	0.452929	9.40497e-10	1.41047e-08
GCDH	2639	0.358467	1.70571e-06	1.70248e-05	0.45274	9.57839e-10	1.43438e-08
ATP8A1	10396	0.401632	6.22897e-08	1.03041e-06	0.452668	9.64536e-10	1.44231e-08
AMOTL2	51421	0.366047	9.86881e-07	1.087e-05	0.452623	9.68714e-10	1.44714e-08
MGC2889	84789	0.176688	0.0215615	0.0511296	0.452618	9.69179e-10	1.44714e-08
ALKBH2	121642	0.381388	3.12152e-07	4.05364e-06	0.452553	9.75248e-10	1.45515e-08
RABGAP1	23637	0.406796	4.05775e-08	7.21921e-07	0.452399	9.89864e-10	1.47443e-08
PRPSAP1	5635	0.14855	0.0539139	0.109055	0.452397	9.90101e-10	1.47443e-08
TRAFD1	10906	0.336007	7.9615e-06	6.27475e-05	0.452389	9.90814e-10	1.47443e-08
ZNF92	168374	0.48827	1.64908e-11	9.22542e-10	0.452384	9.91289e-10	1.47443e-08
TMEM186	25880	0.441149	1.93515e-09	5.29037e-08	0.452379	9.91765e-10	1.47443e-08
CDK4	1019	0.282266	0.000200706	0.000982022	0.452315	9.97966e-10	1.48044e-08
VPS25	84313	0.363709	1.1701e-06	1.25318e-05	0.452215	1.00758e-09	1.49362e-08
LOC147727	147727	0.296309	9.1673e-05	0.000501235	0.452141	1.01484e-09	1.5033e-08
LOC256880	256880	0.364798	1.08107e-06	1.17145e-05	0.452126	1.0163e-09	1.50438e-08
ZNF428	126299	0.350707	2.94382e-06	2.70061e-05	0.452106	1.01825e-09	1.50618e-08
MED20	9477	0.139713	0.0700344	0.1357	0.452098	1.01898e-09	1.50618e-08
CCDC112	153733	0.46933	1.22203e-10	4.9682e-09	0.452034	1.02535e-09	1.51449e-08
NOG	9241	0.262218	0.000573165	0.0023826	0.452016	1.02707e-09	1.51594e-08
SNCAIP	9627	0.560465	2.22045e-15	4.07036e-13	0.451986	1.03002e-09	1.51811e-08
ZNF675	171392	0.404471	4.92585e-08	8.47718e-07	0.451984	1.03027e-09	1.51811e-08
ENOPH1	58478	0.276465	0.000274176	0.00127557	0.451979	1.03076e-09	1.51811e-08
GPR61	83873	0.280496	0.000220916	0.0010647	0.451581	1.07094e-09	1.57503e-08
PRRT1	80863	0.155525	0.043474	0.0916259	0.451417	1.08794e-09	1.59889e-08
RGS7	6000	0.247607	0.00117165	0.00436017	0.451315	1.09863e-09	1.61345e-08
ICK	22858	0.306978	4.91681e-05	0.00029328	0.451233	1.10731e-09	1.62464e-08
PALM	5064	0.373013	5.89471e-07	6.95903e-06	0.451228	1.10783e-09	1.62464e-08
PRPF19	27339	0.324121	1.71617e-05	0.000120584	0.451126	1.11871e-09	1.63824e-08
GUSBP1	728411	0.330216	1.16214e-05	8.67945e-05	0.450875	1.14593e-09	1.67691e-08
PDCL	5082	0.403032	5.54977e-08	9.35487e-07	0.45084	1.14975e-09	1.6813e-08
DDB1	1642	0.379074	3.72768e-07	4.71843e-06	0.450825	1.15139e-09	1.6825e-08
NEUROD4	58158	0.399215	7.59384e-08	1.21995e-06	0.450776	1.15688e-09	1.68932e-08
KIF21A	55605	0.482905	2.94502e-11	1.51161e-09	0.450706	1.1646e-09	1.69818e-08
UBE2E3	10477	0.430297	5.25117e-09	1.24494e-07	0.450696	1.16571e-09	1.69859e-08
IWS1	55677	0.447745	1.03668e-09	3.11169e-08	0.450627	1.17349e-09	1.70872e-08
PCMTD2	55251	0.192121	0.0123358	0.0317935	0.450467	1.19146e-09	1.73324e-08
SASS6	163786	0.324666	1.65795e-05	0.00011693	0.450462	1.19202e-09	1.73324e-08
DGCR5	26220	0.281659	0.000207434	0.00100896	0.450306	1.20997e-09	1.7581e-08
INSM2	84684	0.360364	1.48938e-06	1.52283e-05	0.450276	1.21342e-09	1.76186e-08
USP10	9100	0.397623	8.6451e-08	1.3526e-06	0.450099	1.23401e-09	1.79049e-08
NAE1	8883	0.447773	1.03387e-09	3.10783e-08	0.450037	1.24134e-09	1.79901e-08
BTF3L4	91408	0.33159	1.06314e-05	8.01591e-05	0.449985	1.24752e-09	1.80543e-08
MLF1IP	79682	0.428572	6.13425e-09	1.42308e-07	0.449868	1.26148e-09	1.8239e-08
LRCH2	57631	0.378011	4.04223e-07	5.05453e-06	0.449853	1.26327e-09	1.82392e-08
PTPRD	5789	0.307127	4.87336e-05	0.000291366	0.449823	1.26686e-09	1.82782e-08
C11orf84	144097	0.28596	0.000163969	0.000828155	0.449756	1.27498e-09	1.83824e-08
TOM1L2	146691	0.353566	2.41179e-06	2.27976e-05	0.44956	1.299e-09	1.87026e-08
TCF7L1	83439	0.2457	0.00128235	0.00470143	0.449475	1.30948e-09	1.88269e-08
ABHD10	55347	0.27666	0.000271346	0.00126499	0.449383	1.32096e-09	1.89788e-08
RAB11B	9230	0.334779	8.63172e-06	6.70585e-05	0.449373	1.32221e-09	1.89834e-08
CNKSR1	10256	0.30928	4.28459e-05	0.000261807	0.449319	1.32909e-09	1.90689e-08
GOLGA1	2800	0.40446	4.93019e-08	8.47753e-07	0.449301	1.33129e-09	1.90871e-08
DUSP19	142679	0.44138	1.89373e-09	5.19789e-08	0.449254	1.33727e-09	1.91594e-08
ZNF193	7746	0.333263	9.5332e-06	7.2869e-05	0.449224	1.34106e-09	1.92003e-08
ETV1	2115	0.45079	7.73642e-10	2.43241e-08	0.449078	1.35984e-09	1.94421e-08
CDT1	81620	0.335422	8.27421e-06	6.47894e-05	0.449045	1.36401e-09	1.94882e-08
ADNP	23394	0.463099	2.30046e-10	8.66509e-09	0.449013	1.36819e-09	1.95344e-08
TMPRSS9	360200	0.448935	9.24951e-10	2.82592e-08	0.449003	1.36948e-09	1.95392e-08
AFF3	3899	0.351112	2.86226e-06	2.63757e-05	0.448948	1.3766e-09	1.9627e-08
PSIMCT-1	100101490	0.344248	4.58629e-06	3.92876e-05	0.448923	1.37984e-09	1.96597e-08
CREBZF	58487	0.483737	2.69349e-11	1.39295e-09	0.448829	1.39224e-09	1.98225e-08
INTS7	25896	0.389243	1.69171e-07	2.397e-06	0.448737	1.40441e-09	1.9959e-08
FERMT1	55612	0.293184	0.000109525	0.000583652	0.448735	1.40474e-09	1.9959e-08
INO80E	283899	0.276701	0.000270764	0.00126256	0.448735	1.40474e-09	1.9959e-08
NAA40	79829	0.360372	1.48847e-06	1.52266e-05	0.448613	1.42102e-09	2.01533e-08
C7orf51	222950	0.474945	6.83551e-11	3.03714e-09	0.44857	1.42671e-09	2.02152e-08
KIF22	3835	0.382155	2.94242e-07	3.86011e-06	0.448386	1.45173e-09	2.05555e-08
SFRS8	6433	0.381262	3.152e-07	4.08289e-06	0.448354	1.45617e-09	2.06042e-08
TIMELESS	8914	0.367781	8.69045e-07	9.74992e-06	0.448247	1.47094e-09	2.07988e-08
E2F1	1869	0.37734	4.25392e-07	5.27399e-06	0.44818	1.48029e-09	2.09166e-08
VARS2	57176	0.296256	9.19499e-05	0.000502482	0.448016	1.50337e-09	2.12282e-08
TAF6L	10629	0.302047	6.57706e-05	0.000376138	0.447912	1.51824e-09	2.14234e-08
NCAPD2	9918	0.482689	3.01386e-11	1.53542e-09	0.447852	1.5268e-09	2.15294e-08
DVL3	1857	0.427232	6.91744e-09	1.57278e-07	0.447842	1.52823e-09	2.15348e-08
ELAVL3	1995	0.378974	3.75631e-07	4.74298e-06	0.447822	1.5311e-09	2.15603e-08
TTYH2	94015	0.271914	0.000348537	0.00156206	0.447815	1.53217e-09	2.15607e-08
MEGF11	84465	0.286896	0.000155709	0.000791693	0.44776	1.54009e-09	2.16572e-08
EXOSC2	23404	0.43958	2.24034e-09	5.9658e-08	0.447683	1.5513e-09	2.18e-08
UBE2O	63893	0.411866	2.64487e-08	5.00017e-07	0.447442	1.58689e-09	2.22849e-08
TTYH1	57348	0.297086	8.76745e-05	0.000482327	0.447293	1.60929e-09	2.25686e-08
KBTBD7	84078	0.504391	2.71472e-12	1.97645e-10	0.447186	1.62553e-09	2.27652e-08
USP19	10869	0.431884	4.5476e-09	1.10102e-07	0.447168	1.62819e-09	2.27869e-08
DHPS	1725	0.329354	1.2286e-05	9.10956e-05	0.446974	1.65809e-09	2.31738e-08
PRRT4	401399	0.30994	4.11791e-05	0.000252918	0.446907	1.66856e-09	2.33042e-08
FAM193A	8603	0.452892	6.3105e-10	2.03562e-08	0.446803	1.68497e-09	2.35015e-08
USP5	8078	0.321546	2.01852e-05	0.000138556	0.446701	1.70114e-09	2.37109e-08
ZNF833	401898	0.336462	7.72568e-06	6.12417e-05	0.446599	1.71746e-09	2.39221e-08
C7orf60	154743	0.493442	9.33875e-12	5.63923e-10	0.446567	1.72266e-09	2.39783e-08
MUS81	80198	0.320975	2.09198e-05	0.000142883	0.446286	1.76854e-09	2.46002e-08
LRFN2	57497	0.29412	0.00010386	0.000558351	0.446228	1.77802e-09	2.46985e-08
POLG2	11232	0.396393	9.55153e-08	1.46689e-06	0.446094	1.80046e-09	2.49934e-08
PPP2R5D	5528	0.295316	9.70244e-05	0.000526989	0.446049	1.808e-09	2.50811e-08
TJAP1	93643	0.27765	0.00025739	0.00121092	0.445952	1.82444e-09	2.52921e-08
GSG2	83903	0.310717	3.92972e-05	0.000243308	0.445923	1.82953e-09	2.53455e-08
CEP170	9859	0.278946	0.000240138	0.00114101	0.445838	1.84401e-09	2.55289e-08
PGAM5	192111	0.329753	1.19741e-05	8.90944e-05	0.445801	1.85044e-09	2.56006e-08
LIN54	132660	0.456264	4.53845e-10	1.53761e-08	0.445726	1.86335e-09	2.5762e-08
RSBN1L	222194	0.451047	7.54682e-10	2.38375e-08	0.445674	1.87244e-09	2.58702e-08
C13orf23	80209	0.530183	1.23457e-13	1.42398e-11	0.445654	1.87592e-09	2.59008e-08
TADA1	117143	0.370997	6.85136e-07	7.95168e-06	0.445612	1.88332e-09	2.59856e-08
BEND3	57673	0.716224	0	0	0.4455	1.90306e-09	2.62226e-08
PAFAH1B1	5048	0.42386	9.33858e-09	2.02247e-07	0.445222	1.95302e-09	2.6893e-08
H2BFXP	767811	0.342024	5.33077e-06	4.48434e-05	0.445095	1.97619e-09	2.71938e-08
MPP2	4355	0.364651	1.09266e-06	1.18184e-05	0.445	1.99362e-09	2.74152e-08
C6orf124	653483	0.309225	4.29869e-05	0.000262512	0.444968	1.99961e-09	2.74793e-08
INTS4	92105	0.373033	5.8858e-07	6.9529e-06	0.444893	2.01351e-09	2.76518e-08
TMEM63C	57156	0.399068	7.68577e-08	1.23188e-06	0.444749	2.04065e-09	2.80058e-08
VPS4A	27183	0.340652	5.84548e-06	4.83536e-05	0.444692	2.05151e-09	2.8136e-08
HAGH	3029	0.257556	0.00072328	0.00289806	0.444565	2.07578e-09	2.84309e-08
LIPE	3991	0.241776	0.00154081	0.00548162	0.44453	2.08249e-09	2.84979e-08
TRA2B	6434	0.342518	5.15607e-06	4.35456e-05	0.444525	2.08345e-09	2.84979e-08
SLC7A3	84889	0.260325	0.000630263	0.00257562	0.444428	2.10226e-09	2.87361e-08
OTUD7A	161725	0.316957	2.68528e-05	0.000175943	0.444329	2.12172e-09	2.89635e-08
ARL6IP6	151188	0.355008	2.17932e-06	2.09671e-05	0.444259	2.13545e-09	2.90995e-08
KIAA0556	23247	0.423529	9.61584e-09	2.07159e-07	0.444257	2.13594e-09	2.90995e-08
THSD1P1	374500	0.382745	2.81132e-07	3.71185e-06	0.444175	2.15223e-09	2.92826e-08
ZC3H18	124245	0.44518	1.32349e-09	3.83253e-08	0.444147	2.15768e-09	2.93373e-08
PARP1	142	0.454595	5.34526e-10	1.77579e-08	0.444098	2.16763e-09	2.94531e-08
ZNF513	130557	0.363914	1.15284e-06	1.23856e-05	0.444083	2.17063e-09	2.94548e-08
HIP1	3092	0.456695	4.34994e-10	1.47862e-08	0.443924	2.20281e-09	2.98196e-08
ACTL6B	51412	0.308233	4.5619e-05	0.000275553	0.443876	2.21245e-09	2.99235e-08
FGF17	8822	0.232587	0.00234207	0.00778327	0.443794	2.22929e-09	3.01116e-08
ANO8	57719	0.427397	6.81641e-09	1.55524e-07	0.44377	2.23442e-09	3.0161e-08
SENP2	59343	0.471369	9.90847e-11	4.16014e-09	0.443752	2.23802e-09	3.01897e-08
CACNG7	59284	0.338575	6.71556e-06	5.44754e-05	0.443665	2.25608e-09	3.04074e-08
RANBP3	8498	0.316112	2.82882e-05	0.000183977	0.44366	2.25712e-09	3.04074e-08
CALCOCO1	57658	0.388422	1.805e-07	2.53652e-06	0.443603	2.26907e-09	3.05483e-08
SPAG5	10615	0.351253	2.83431e-06	2.61298e-05	0.443496	2.29157e-09	3.08311e-08
TIGD7	91151	0.495909	7.09699e-12	4.58202e-10	0.443489	2.29315e-09	3.08321e-08
ACSS1	84532	0.30546	5.3802e-05	0.000317143	0.443461	2.29894e-09	3.08898e-08
TCHP	84260	0.348825	3.35315e-06	3.02078e-05	0.443436	2.30422e-09	3.09405e-08
RAP2A	5911	0.320675	2.13163e-05	0.00014506	0.443394	2.31322e-09	3.1041e-08
ZNF24	7572	0.347093	3.77724e-06	3.34702e-05	0.443377	2.31694e-09	3.10706e-08
ZIM2	23619	0.359262	1.61167e-06	1.62122e-05	0.443344	2.32386e-09	3.1143e-08
PELP1	27043	0.392443	1.31205e-07	1.94076e-06	0.44328	2.33775e-09	3.13088e-08
CAMSAP1L1	23271	0.469664	1.18089e-10	4.82005e-09	0.443116	2.37337e-09	3.17651e-08
ZNF19	7567	0.414258	2.15606e-08	4.19187e-07	0.442999	2.39905e-09	3.20879e-08
QRICH1	54870	0.390792	1.49646e-07	2.16213e-06	0.442862	2.42944e-09	3.24732e-08
KCTD16	57528	0.337972	6.99039e-06	5.63485e-05	0.442773	2.44953e-09	3.27205e-08
FAM161A	84140	0.56831	8.88178e-16	1.78776e-13	0.44272	2.46132e-09	3.28566e-08
AMZ1	155185	0.238573	0.00178619	0.00620829	0.442676	2.47147e-09	3.29706e-08
ABLIM2	84448	0.235698	0.00203609	0.00691643	0.442308	2.55645e-09	3.40678e-08
ZNF830	91603	0.518035	5.46674e-13	4.9227e-11	0.442273	2.56463e-09	3.41469e-08
TBC1D14	57533	0.42895	5.92928e-09	1.38334e-07	0.442253	2.56932e-09	3.41871e-08
FAM5C	339479	0.225282	0.00323083	0.0101908	0.442233	2.57401e-09	3.4213e-08
ZNF341	84905	0.35351	2.42122e-06	2.28552e-05	0.442231	2.5746e-09	3.4213e-08
CDH1	999	0.227411	0.00294467	0.00941699	0.442216	2.57813e-09	3.42377e-08
ZBTB47	92999	0.255787	0.000789178	0.00312129	0.442173	2.58815e-09	3.43486e-08
MYH7	4625	0.433002	4.1076e-09	1.00998e-07	0.442111	2.60295e-09	3.45227e-08
DGCR14	8220	0.327373	1.39538e-05	0.000101125	0.441574	2.73421e-09	3.62168e-08
RIC8B	55188	0.490047	1.35789e-11	7.80921e-10	0.441457	2.7636e-09	3.65589e-08
TAPT1	202018	0.295489	9.60735e-05	0.00052287	0.441313	2.80027e-09	3.70202e-08
RAP1GAP	5909	0.204656	0.00760563	0.0210475	0.441301	2.80346e-09	3.70385e-08
DHTKD1	55526	0.445041	1.34114e-09	3.86728e-08	0.441129	2.84774e-09	3.75923e-08
POMT2	29954	0.311415	3.76741e-05	0.000234526	0.441124	2.84904e-09	3.75923e-08
DENND5B	160518	0.421636	1.13617e-08	2.38271e-07	0.441117	2.85098e-09	3.75937e-08
RNF220	55182	0.453987	5.67209e-10	1.86625e-08	0.441094	2.85681e-09	3.76465e-08
RNF38	152006	0.472583	8.73936e-11	3.74632e-09	0.440871	2.91576e-09	3.83986e-08
KIAA1731	85459	0.407651	3.77684e-08	6.79005e-07	0.440836	2.92503e-09	3.8496e-08
MAP1D	254042	0.433517	3.91899e-09	9.67077e-08	0.440804	2.93367e-09	3.8569e-08
C6orf130	221443	0.327607	1.37456e-05	9.97919e-05	0.440801	2.93433e-09	3.8569e-08
CHST10	9486	0.5258	2.12719e-13	2.26286e-11	0.440736	2.95168e-09	3.87226e-08
MICAL3	57553	0.295692	9.49665e-05	0.000517589	0.440724	2.95503e-09	3.87418e-08
PSME3	10197	0.403512	5.33376e-08	9.08775e-07	0.440667	2.97047e-09	3.89194e-08
C1orf183	55924	0.379545	3.59571e-07	4.57679e-06	0.440647	2.97586e-09	3.89652e-08
H2AFY	9555	0.403316	5.42097e-08	9.19058e-07	0.44062	2.98329e-09	3.90375e-08
ZNF260	339324	0.367137	9.11138e-07	1.01226e-05	0.44057	2.99684e-09	3.91843e-08
ZNF302	55900	0.419931	1.31931e-08	2.71409e-07	0.44056	2.99955e-09	3.91843e-08
USP11	8237	0.36053	1.47172e-06	1.50627e-05	0.440557	3.00023e-09	3.91843e-08
LOC150622	150622	0.340322	5.97612e-06	4.9315e-05	0.440436	3.03371e-09	3.95712e-08
C6orf136	221545	0.241037	0.00159451	0.00563555	0.440373	3.05093e-09	3.97705e-08
ACCN3	9311	0.42605	7.68753e-09	1.72306e-07	0.440294	3.0731e-09	4.00342e-08
DPYSL5	56896	0.375182	5.00823e-07	6.08426e-06	0.440286	3.07519e-09	4.00359e-08
SOX1	6656	0.209705	0.00621106	0.0177628	0.440229	3.09123e-09	4.01938e-08
TMUB2	79089	0.308942	4.37236e-05	0.000266219	0.440187	3.10314e-09	4.03231e-08
PRPF38A	84950	0.385127	2.33672e-07	3.1835e-06	0.440112	3.12426e-09	4.05719e-08
CRKL	1399	0.310354	4.01648e-05	0.000247709	0.440088	3.13133e-09	4.0638e-08
EXOC1	55763	0.114916	0.136815	0.234391	0.440068	3.137e-09	4.06859e-08
DLX6AS	285987	0.336401	7.75693e-06	6.14183e-05	0.439941	3.17336e-09	4.11315e-08
SLC25A44	9673	0.358483	1.70372e-06	1.70132e-05	0.439931	3.17623e-09	4.11427e-08
NKX2-2	4821	0.285641	0.000166876	0.000840358	0.439856	3.19783e-09	4.13442e-08
DCTN2	10540	0.310806	3.90854e-05	0.000242143	0.439767	3.22393e-09	4.16555e-08
GLIS2	84662	0.334283	8.9174e-06	6.88801e-05	0.439749	3.22903e-09	4.16951e-08
TRAK1	22906	0.318001	2.51757e-05	0.000166307	0.43971	3.24071e-09	4.18197e-08
MAF1	84232	0.458977	3.47171e-10	1.22806e-08	0.43965	3.25831e-09	4.20204e-08
INTS9	55756	0.39432	1.12889e-07	1.70421e-06	0.439568	3.28266e-09	4.23078e-08
SKA3	221150	0.396664	9.34457e-08	1.44142e-06	0.439491	3.30569e-09	4.25779e-08
GNG2	54331	0.351896	2.71029e-06	2.51673e-05	0.43927	3.37268e-09	4.34134e-08
TUBGCP3	10426	0.434335	3.63669e-09	9.10548e-08	0.43918	3.40014e-09	4.37395e-08
USP28	57646	0.524023	2.64455e-13	2.70126e-11	0.439168	3.40397e-09	4.37614e-08
SH3BP4	23677	0.468639	1.31167e-10	5.30117e-09	0.439138	3.41318e-09	4.38523e-08
ZBTB33	10009	0.522138	3.32845e-13	3.25381e-11	0.439093	3.42704e-09	4.39952e-08
ZBED1	9189	0.458035	3.81129e-10	1.32402e-08	0.439053	3.43941e-09	4.41065e-08
TBKBP1	9755	0.295078	9.83487e-05	0.000533333	0.438956	3.46973e-09	4.44675e-08
GPS2	2874	0.378011	4.04244e-07	5.05453e-06	0.438919	3.48145e-09	4.459e-08
ECSIT	51295	0.348625	3.39976e-06	3.05339e-05	0.438847	3.50424e-09	4.48538e-08
TAF5	6877	0.30013	7.35445e-05	0.000414933	0.438747	3.5359e-09	4.52309e-08
NUP93	9688	0.394248	1.13551e-07	1.71043e-06	0.438698	3.55183e-09	4.53781e-08
KIAA1543	57662	0.393611	1.19503e-07	1.78178e-06	0.438698	3.55183e-09	4.53781e-08
ZNF85	7639	0.408418	3.54123e-08	6.42839e-07	0.438688	3.55502e-09	4.53829e-08
C12orf24	29902	0.403714	5.24496e-08	8.95131e-07	0.438603	3.58229e-09	4.5682e-08
HMBS	3145	0.387448	1.94867e-07	2.71254e-06	0.438566	3.59438e-09	4.58077e-08
ZNF554	115196	0.429926	5.42986e-09	1.27991e-07	0.438414	3.64396e-09	4.64107e-08
TMEM55B	90809	0.324762	1.6479e-05	0.000116265	0.438345	3.66693e-09	4.66455e-08
JMY	133746	0.458207	3.74703e-10	1.30612e-08	0.438121	3.74172e-09	4.75673e-08
DPH1	1801	0.341753	5.42881e-06	4.55395e-05	0.438101	3.74844e-09	4.76233e-08
DUSP28	285193	0.259676	0.00065103	0.00264522	0.438036	3.77035e-09	4.7872e-08
HNRNPM	4670	0.428976	5.91564e-09	1.3833e-07	0.437927	3.80771e-09	4.83165e-08
ZMYND11	10771	0.31873	2.40621e-05	0.000160283	0.437917	3.81113e-09	4.833e-08
G2E3	55632	0.31178	3.68504e-05	0.000230523	0.4379	3.81711e-09	4.83759e-08
EXD3	54932	0.334303	8.90564e-06	6.88151e-05	0.437825	3.84284e-09	4.86421e-08
LOC100130148	100130148	0.258979	0.000674005	0.0027256	0.437825	3.84284e-09	4.86421e-08
PRKD1	5587	0.294563	0.000101281	0.000547209	0.437818	3.84543e-09	4.86448e-08
LOC401431	401431	0.425909	7.78524e-09	1.74306e-07	0.437614	3.91667e-09	4.95154e-08
LANCL1	10314	0.294593	0.000101106	0.00054641	0.437601	3.92105e-09	4.95404e-08
SCRN3	79634	0.427456	6.78006e-09	1.55185e-07	0.437507	3.95453e-09	4.99019e-08
CNOT6	57472	0.449769	8.53677e-10	2.64756e-08	0.437467	3.9687e-09	5.005e-08
ZNF197	10168	0.417133	1.68291e-08	3.3578e-07	0.43741	3.98917e-09	5.02772e-08
ZNF187	7741	0.261472	0.000595099	0.00245686	0.437375	4.00167e-09	5.04039e-08
RIMS3	9783	0.292721	0.000112429	0.000597224	0.437338	4.01511e-09	5.05422e-08
SIM2	6493	0.357035	1.88843e-06	1.85687e-05	0.437328	4.0187e-09	5.05564e-08
PBK	55872	0.277275	0.000262599	0.0012298	0.437278	4.03671e-09	5.07517e-08
COL9A1	1297	0.27064	0.000372478	0.0016517	0.437134	4.08935e-09	5.13193e-08
OR4N2	390429	0.248456	0.00112523	0.00421035	0.437119	4.09483e-09	5.13568e-08
CPLX1	10815	0.244445	0.00136037	0.00493984	0.437109	4.09849e-09	5.13713e-08
PLEKHJ1	55111	0.332701	9.88915e-06	7.52986e-05	0.436803	4.21256e-09	5.27366e-08
CCND2	894	0.268793	0.000409884	0.00178556	0.436751	4.23233e-09	5.29518e-08
NAA16	79612	0.371165	6.76606e-07	7.86157e-06	0.436681	4.25883e-09	5.3251e-08
PIGM	93183	0.380014	3.46889e-07	4.44291e-06	0.436634	4.27691e-09	5.34445e-08
MEIS3	56917	0.338799	6.61617e-06	5.37754e-05	0.436614	4.28454e-09	5.35073e-08
ZNF607	84775	0.340614	5.86055e-06	4.84587e-05	0.436565	4.30368e-09	5.37136e-08
DDX52	11056	0.322714	1.87567e-05	0.0001301	0.436515	4.3229e-09	5.3888e-08
TRMT61B	55006	0.394478	1.11471e-07	1.68529e-06	0.436475	4.33834e-09	5.40476e-08
TCAP	8557	0.304127	5.8212e-05	0.000339204	0.436428	4.35673e-09	5.42438e-08
ELAVL2	1993	0.456156	4.58664e-10	1.55074e-08	0.436216	4.43996e-09	5.52465e-08
TMCC1	23023	0.311356	3.78087e-05	0.000235085	0.436164	4.46075e-09	5.54716e-08
FOXK2	3607	0.39848	8.06353e-08	1.27741e-06	0.436144	4.4687e-09	5.55155e-08
ARID4A	5926	0.412268	2.55595e-08	4.84994e-07	0.436142	4.46969e-09	5.55155e-08
MED22	6837	0.345021	4.35166e-06	3.76979e-05	0.436132	4.47367e-09	5.55314e-08
TAB1	10454	0.325693	1.55329e-05	0.000110732	0.43602	4.51866e-09	5.6056e-08
FEZ1	9638	0.274231	0.000308607	0.00141051	0.435988	4.53174e-09	5.61843e-08
TSEN15	116461	0.253456	0.000884382	0.00344083	0.435948	4.54789e-09	5.63505e-08
AP3M1	26985	0.359693	1.56276e-06	1.58132e-05	0.435831	4.59564e-09	5.69078e-08
KCNC1	3746	0.280078	0.000225952	0.0010849	0.435789	4.61303e-09	5.70887e-08
HTATSF1	27336	0.48397	2.6269e-11	1.36885e-09	0.435762	4.62431e-09	5.71938e-08
USP47	55031	0.549196	1.06581e-14	1.633e-12	0.435697	4.65109e-09	5.74558e-08
SYNPO2L	79933	0.205613	0.00732174	0.0203993	0.435672	4.66143e-09	5.75489e-08
VAMP2	6844	0.278651	0.000243973	0.00115682	0.43561	4.68738e-09	5.78344e-08
ZKSCAN5	23660	0.445369	1.30003e-09	3.77525e-08	0.43558	4.69988e-09	5.79539e-08
LYSMD1	388695	0.340846	5.76997e-06	4.78446e-05	0.435466	4.7481e-09	5.85133e-08
MYO7B	4648	0.138101	0.0733609	0.140869	0.435331	4.80531e-09	5.91828e-08
CIT	11113	0.379304	3.66277e-07	4.64773e-06	0.435297	4.82025e-09	5.93312e-08
ST8SIA3	51046	0.375931	4.73325e-07	5.79477e-06	0.435244	4.84274e-09	5.95367e-08
C5orf54	63920	0.384705	2.4147e-07	3.27236e-06	0.435244	4.84274e-09	5.95367e-08
ZNF879	345462	0.357481	1.82966e-06	1.80861e-05	0.435048	4.92826e-09	6.05518e-08
SUV420H2	84787	0.453637	5.86909e-10	1.92182e-08	0.434991	4.95342e-09	6.08152e-08
HDAC4	9759	0.535974	5.9508e-14	7.40459e-12	0.434936	4.97761e-09	6.10122e-08
SETD6	79918	0.375637	4.83927e-07	5.89644e-06	0.434929	4.98092e-09	6.10163e-08
FAM200A	221786	0.463395	2.23305e-10	8.45881e-09	0.434921	4.98423e-09	6.10204e-08
RNF208	727800	0.320849	2.10854e-05	0.000143726	0.434871	5.00634e-09	6.12181e-08
PEX5	5830	0.362217	1.30347e-06	1.36469e-05	0.434812	5.03301e-09	6.15075e-08
FBXW11	23291	0.390547	1.52581e-07	2.19526e-06	0.434787	5.04415e-09	6.16071e-08
LRRC14	9684	0.4145	2.11179e-08	4.12141e-07	0.434722	5.07325e-09	6.18889e-08
ZNF740	283337	0.527342	1.75637e-13	1.91809e-11	0.4347	5.08336e-09	6.19754e-08
C14orf132	56967	0.363259	1.20883e-06	1.2866e-05	0.434678	5.09349e-09	6.2062e-08
CYP27C1	339761	0.229054	0.00273962	0.008868	0.434628	5.11607e-09	6.23002e-08
SRRM4	84530	0.0344195	0.656852	0.762428	0.434526	5.16266e-09	6.2793e-08
SCHIP1	29970	0.113036	0.143396	0.243552	0.434516	5.16722e-09	6.28113e-08
POU6F1	5463	0.309765	4.16159e-05	0.000255278	0.434464	5.19126e-09	6.30661e-08
TROVE2	6738	0.422228	1.07856e-08	2.27872e-07	0.434357	5.24082e-09	6.36305e-08
PRCC	5546	0.363739	1.16755e-06	1.2524e-05	0.434322	5.25705e-09	6.37899e-08
DLGAP3	58512	0.355662	2.08118e-06	2.01455e-05	0.434287	5.27333e-09	6.39306e-08
GSK3B	2932	0.36396	1.14893e-06	1.23501e-05	0.43428	5.27682e-09	6.39306e-08
KIAA0649	9858	0.462565	2.42722e-10	9.07711e-09	0.434277	5.27799e-09	6.39306e-08
PLEKHG3	26030	0.300192	7.32801e-05	0.000413669	0.434225	5.30252e-09	6.41143e-08
C11orf68	83638	0.251651	0.000965265	0.00370012	0.4342	5.31424e-09	6.42181e-08
GEMIN4	50628	0.44317	1.60053e-09	4.49526e-08	0.434136	5.34482e-09	6.45498e-08
ZNF423	23090	0.452044	6.85252e-10	2.19155e-08	0.434093	5.36491e-09	6.47163e-08
?	10357	0.389147	1.70461e-07	2.41195e-06	0.434093	5.36491e-09	6.47163e-08
C16orf45	89927	0.227864	0.00288672	0.00926486	0.433616	5.59689e-09	6.74254e-08
C16orf92	146378	0.414874	2.04489e-08	4.00225e-07	0.433611	5.59935e-09	6.74254e-08
ZNF367	195828	0.354138	2.3169e-06	2.20837e-05	0.433604	5.60305e-09	6.74304e-08
R3HCC1	203069	0.269527	0.000394611	0.00173374	0.433564	5.62283e-09	6.76092e-08
ZNF445	353274	0.39552	1.02493e-07	1.55989e-06	0.433556	5.62655e-09	6.76092e-08
SYNE2	23224	0.351765	2.73519e-06	2.53412e-05	0.433554	5.62779e-09	6.76092e-08
B4GALNT4	338707	0.305632	5.32586e-05	0.000314662	0.433514	5.64765e-09	6.78081e-08
POLE	5426	0.375966	4.72059e-07	5.78618e-06	0.433407	5.70136e-09	6.8413e-08
CDC23	8697	0.333153	9.60182e-06	7.33389e-05	0.43337	5.72022e-09	6.85992e-08
CDKN2C	1031	0.30701	4.9074e-05	0.000292889	0.433347	5.73156e-09	6.8695e-08
BCL11B	64919	0.358317	1.72395e-06	1.71735e-05	0.433283	5.76444e-09	6.90488e-08
TTC9B	148014	0.157921	0.040304	0.086216	0.433238	5.78731e-09	6.92823e-08
TSC2	7249	0.380161	3.43006e-07	4.40691e-06	0.433178	5.81793e-09	6.96084e-08
NFRKB	4798	0.493521	9.25815e-12	5.60705e-10	0.433086	5.86545e-09	7.00952e-08
COPG2	26958	0.545793	1.66533e-14	2.42489e-12	0.433042	5.88871e-09	7.03322e-08
PPOX	5498	0.313818	3.25561e-05	0.00020771	0.432907	5.95899e-09	7.11303e-08
ABI2	10152	0.392371	1.31965e-07	1.94919e-06	0.432825	6.00234e-09	7.15645e-08
CCDC62	84660	0.325977	1.52545e-05	0.000109087	0.432726	6.05529e-09	7.21539e-08
TERF1	7013	0.317114	2.6594e-05	0.000174442	0.432607	6.11941e-09	7.27913e-08
CKMT1B	1159	0.201862	0.00849122	0.0231181	0.432574	6.13689e-09	7.29569e-08
PABPN1	8106	0.354462	2.26464e-06	2.17065e-05	0.432492	6.18148e-09	7.34444e-08
POLR2E	5434	0.298921	7.88796e-05	0.000440914	0.432447	6.20593e-09	7.36923e-08
GABBR1	2550	0.228087	0.00285872	0.00918648	0.432428	6.21683e-09	7.3779e-08
ST7	7982	0.391984	1.36098e-07	1.9973e-06	0.432313	6.27983e-09	7.44837e-08
RALYL	138046	0.305137	5.48419e-05	0.000321795	0.432211	6.33651e-09	7.51125e-08
LOC283174	283174	0.333847	9.17593e-06	7.05849e-05	0.432199	6.34346e-09	7.51515e-08
LOC100240726	100240726	0.335959	7.98669e-06	6.28738e-05	0.432164	6.36294e-09	7.53388e-08
PRMT6	55170	0.523488	2.82441e-13	2.85655e-11	0.432079	6.4105e-09	7.58477e-08
SCN3B	55800	0.370381	7.17195e-07	8.27697e-06	0.432074	6.41331e-09	7.58477e-08
KLHL28	54813	0.331856	1.04486e-05	7.90688e-05	0.431873	6.52803e-09	7.71601e-08
C8orf44	56260	0.361755	1.34763e-06	1.40234e-05	0.431856	6.53804e-09	7.72339e-08
BCHE	590	0.312657	3.494e-05	0.000219979	0.431846	6.54376e-09	7.72571e-08
SPC24	147841	0.28762	0.000149594	0.000766104	0.431811	6.56384e-09	7.74495e-08
TMEM199	147007	0.312936	3.43531e-05	0.000217083	0.431684	6.63746e-09	7.82732e-08
RTKN	6242	0.218512	0.00431517	0.0130652	0.431647	6.65927e-09	7.84853e-08
NPAS3	64067	0.378805	3.80501e-07	4.79856e-06	0.431475	6.76045e-09	7.96321e-08
CKAP2L	150468	0.369394	7.71586e-07	8.83023e-06	0.431413	6.79747e-09	7.99765e-08
MND1	84057	0.270345	0.000378233	0.00167396	0.431396	6.80788e-09	8.0053e-08
MARK3	4140	0.327066	1.42302e-05	0.000102801	0.431386	6.81383e-09	8.00771e-08
TUBB2B	347733	0.341006	5.70827e-06	4.73713e-05	0.431266	6.88562e-09	8.08283e-08
ZCCHC3	85364	0.224437	0.00335122	0.0105044	0.431197	6.92784e-09	8.12774e-08
GRIK2	2898	0.374376	5.32155e-07	6.41555e-06	0.43114	6.9627e-09	8.15931e-08
RSRC2	65117	0.401957	6.06473e-08	1.00903e-06	0.431097	6.98857e-09	8.18496e-08
FAM104B	90736	0.296651	8.98946e-05	0.000492906	0.431025	7.03292e-09	8.23221e-08
ELMO2	63916	0.377465	4.21372e-07	5.23363e-06	0.430958	7.07446e-09	8.27611e-08
SNRPA	6626	0.345472	4.21985e-06	3.66954e-05	0.430911	7.10383e-09	8.30101e-08
CCNE2	9134	0.173058	0.0244454	0.0567746	0.430899	7.11158e-09	8.30533e-08
CAPN10	11132	0.300242	7.30638e-05	0.000412675	0.430866	7.13176e-09	8.32125e-08
C7orf70	84792	0.404473	4.92496e-08	8.47718e-07	0.430864	7.13331e-09	8.32125e-08
ANKS3	124401	0.373467	5.69752e-07	6.7812e-06	0.430807	7.16917e-09	8.35833e-08
RGR	5995	0.173495	0.0240812	0.0560558	0.430662	7.26034e-09	8.45686e-08
FANCI	55215	0.433151	4.05231e-09	9.97577e-08	0.43066	7.26192e-09	8.45686e-08
ECT2	1894	0.351952	2.69971e-06	2.50805e-05	0.430618	7.28886e-09	8.48342e-08
CCDC41	51134	0.483664	2.71463e-11	1.39792e-09	0.430558	7.32705e-09	8.52304e-08
METTL2A	339175	0.352514	2.59599e-06	2.42375e-05	0.430513	7.35582e-09	8.54683e-08
PPME1	51400	0.36581	1.00414e-06	1.10305e-05	0.430498	7.36544e-09	8.55018e-08
SIRT2	22933	0.181557	0.0181574	0.0441431	0.430496	7.36704e-09	8.55018e-08
PIK3R1	5295	0.665653	0	0	0.430439	7.40402e-09	8.58824e-08
SOX13	9580	0.0843407	0.275609	0.406767	0.430386	7.43793e-09	8.62271e-08
DHX35	60625	0.405218	4.62904e-08	8.04051e-07	0.430357	7.45738e-09	8.64037e-08
TERF2IP	54386	0.337182	7.36647e-06	5.88029e-05	0.430312	7.48664e-09	8.66938e-08
FAAH	2166	0.202656	0.00823081	0.0225166	0.430212	7.55206e-09	8.73528e-08
BMP7	655	0.263997	0.000523906	0.00220552	0.430051	7.65953e-09	8.85461e-08
ATG4B	23192	0.350371	3.01338e-06	2.7558e-05	0.429944	7.73143e-09	8.9327e-08
TNPO2	30000	0.467094	1.53575e-10	6.08697e-09	0.429899	7.76172e-09	8.96265e-08
ACD	65057	0.382	2.97778e-07	3.89654e-06	0.429815	7.81925e-09	9.024e-08
BUB3	9184	0.308277	4.55006e-05	0.00027508	0.429785	7.83965e-09	9.03739e-08
TTF1	7270	0.48414	2.57927e-11	1.34746e-09	0.429772	7.84817e-09	9.04213e-08
SAP130	79595	0.345026	4.35018e-06	3.76979e-05	0.429688	7.9063e-09	9.0938e-08
PANK1	53354	0.401722	6.18333e-08	1.02478e-06	0.429688	7.9063e-09	9.0938e-08
HRH3	11255	0.2073	0.00684408	0.0192857	0.429665	7.92176e-09	9.10648e-08
ILF2	3608	0.279095	0.000238219	0.0011332	0.429613	7.95795e-09	9.14295e-08
FLJ10038	55056	0.520992	3.82583e-13	3.61973e-11	0.429345	8.14654e-09	9.34917e-08
PQBP1	10084	0.26677	0.000454841	0.00195486	0.42931	8.1713e-09	9.37235e-08
C6orf167	253714	0.357323	1.85023e-06	1.82455e-05	0.42919	8.25674e-09	9.45977e-08
ZNF687	57592	0.451605	7.15008e-10	2.27594e-08	0.429089	8.33039e-09	9.53351e-08
LRRN2	10446	0.0331097	0.669125	0.772134	0.429041	8.36474e-09	9.56749e-08
P2RX7	5027	0.249444	0.00107334	0.00405312	0.428917	8.45577e-09	9.66622e-08
LGR5	8549	0.117766	0.127282	0.221329	0.428885	8.47959e-09	9.68806e-08
FBXL20	84961	0.376819	4.42544e-07	5.46026e-06	0.428832	8.51821e-09	9.72677e-08
ZNF606	80095	0.357896	1.77642e-06	1.76191e-05	0.428825	8.52374e-09	9.72768e-08
PPM1K	152926	0.361525	1.37016e-06	1.42003e-05	0.428775	8.5607e-09	9.76443e-08
ATRIP	84126	0.359119	1.62812e-06	1.6356e-05	0.428671	8.63882e-09	9.82292e-08
ZNF429	353088	0.380722	3.28566e-07	4.2373e-06	0.428668	8.64069e-09	9.82292e-08
PAX6	5080	0.312767	3.4709e-05	0.000218861	0.428668	8.64069e-09	9.82292e-08
CDC25C	995	0.366982	9.21557e-07	1.02218e-05	0.428626	8.67251e-09	9.84819e-08
TPX2	22974	0.378141	4.00257e-07	5.0169e-06	0.428626	8.67251e-09	9.84819e-08
MCM2	4171	0.436665	2.93545e-09	7.52407e-08	0.428611	8.68376e-09	9.85552e-08
ELF2	1998	0.476105	6.05433e-11	2.74946e-09	0.42834	8.89072e-09	1.00793e-07
FTO	79068	0.433528	3.91515e-09	9.67077e-08	0.42829	8.92921e-09	1.01173e-07
FAM111B	374393	0.251065	0.000992946	0.00379066	0.428261	8.95237e-09	1.0138e-07
MIDN	90007	0.396265	9.65151e-08	1.47657e-06	0.428198	9.00082e-09	1.0186e-07
ASPM	259266	0.395667	1.01289e-07	1.54499e-06	0.428194	9.00471e-09	1.0186e-07
NPAT	4863	0.501439	3.80362e-12	2.69283e-10	0.428049	9.11813e-09	1.03029e-07
GTF2IRD2	84163	0.357062	1.88484e-06	1.85423e-05	0.428039	9.126e-09	1.03062e-07
CAMSAP1	157922	0.44565	1.26581e-09	3.68628e-08	0.428002	9.15558e-09	1.03339e-07
TBC1D24	57465	0.393544	1.2015e-07	1.79012e-06	0.42799	9.16546e-09	1.03393e-07
C3orf31	132001	0.296958	8.83217e-05	0.000485627	0.427972	9.17931e-09	1.03493e-07
TCEA2	6919	0.279207	0.000236795	0.00112747	0.427898	9.23889e-09	1.04107e-07
WIPI2	26100	0.446766	1.13827e-09	3.37227e-08	0.427855	9.27282e-09	1.04375e-07
USF1	7391	0.363263	1.20852e-06	1.2866e-05	0.42784	9.28482e-09	1.04453e-07
MLL5	55904	0.55283	6.66134e-15	1.03609e-12	0.427806	9.31288e-09	1.04597e-07
CSE1L	1434	0.279909	0.000228012	0.00109249	0.427806	9.31288e-09	1.04597e-07
CCDC144C	348254	0.508108	1.76636e-12	1.37368e-10	0.427788	9.32695e-09	1.04697e-07
CHAF1A	10036	0.373937	5.49999e-07	6.59967e-06	0.427761	9.34909e-09	1.04889e-07
EXO1	9156	0.42185	1.115e-08	2.3431e-07	0.427587	9.49116e-09	1.06424e-07
MUDENG	55745	0.289693	0.000133283	0.000692595	0.427512	9.55268e-09	1.07056e-07
SF4	57794	0.315504	2.93643e-05	0.000189823	0.42742	9.62908e-09	1.07853e-07
NKPD1	284353	0.210728	0.00595811	0.0171782	0.427381	9.6623e-09	1.08107e-07
CUEDC2	79004	0.236285	0.00198259	0.00677487	0.427274	9.75212e-09	1.09053e-07
SGOL2	151246	0.408202	3.60611e-08	6.50589e-07	0.427169	9.84063e-09	1.09983e-07
TAF9B	51616	0.252804	0.000912849	0.0035355	0.427018	9.97054e-09	1.11313e-07
NOP56	10528	0.313198	3.38093e-05	0.000214638	0.42701	9.97697e-09	1.11325e-07
C17orf51	339263	0.281784	0.000206038	0.00100288	0.426958	1.00221e-08	1.11767e-07
KCNJ9	3765	0.237788	0.00185145	0.00639828	0.426844	1.01217e-08	1.12816e-07
ZNF746	155061	0.3912	1.44863e-07	2.10637e-06	0.426824	1.01391e-08	1.12949e-07
VWA5B2	90113	0.151319	0.0495448	0.101659	0.426806	1.01543e-08	1.13058e-07
NCAN	1463	0.257854	0.000712691	0.00286134	0.426704	1.02441e-08	1.13996e-07
DDX12	440081	0.312319	3.56663e-05	0.000223661	0.426645	1.0297e-08	1.14448e-07
ERBB4	2066	0.37535	4.94523e-07	6.01841e-06	0.42664	1.03015e-08	1.14448e-07
ZNF862	643641	0.506462	2.13785e-12	1.62098e-10	0.42656	1.03725e-08	1.15174e-07
CCNF	899	0.36254	1.27339e-06	1.34014e-05	0.426553	1.03791e-08	1.15186e-07
RAB3B	5865	0.477392	5.28884e-11	2.46784e-09	0.426478	1.04462e-08	1.15867e-07
MBIP	51562	-0.00822059	0.915522	0.946931	0.426471	1.04529e-08	1.15879e-07
ZNF680	340252	0.311384	3.77438e-05	0.000234753	0.426448	1.04731e-08	1.1604e-07
FZR1	51343	0.30753	4.75744e-05	0.000285599	0.426436	1.04843e-08	1.16102e-07
DDX6	1656	0.498678	5.20073e-12	3.53563e-10	0.426403	1.05136e-08	1.16351e-07
NEIL3	55247	0.294398	0.000102234	0.000551056	0.426376	1.05384e-08	1.16513e-07
SRRT	51593	0.381067	3.19953e-07	4.13662e-06	0.426118	1.0776e-08	1.18896e-07
ZNF843	283933	0.32749	1.38491e-05	0.000100401	0.426115	1.07783e-08	1.18896e-07
WSCD1	23302	0.258589	0.00068721	0.00277247	0.425944	1.09388e-08	1.2055e-07
HRK	8739	0.31266	3.49349e-05	0.000219979	0.425936	1.09458e-08	1.20563e-07
NAP1L4	4676	0.32633	1.4915e-05	0.00010707	0.425876	1.10022e-08	1.21119e-07
TMEM79	84283	0.349714	3.15362e-06	2.86999e-05	0.425812	1.10636e-08	1.21664e-07
METT10D	79066	0.419968	1.31499e-08	2.71047e-07	0.425782	1.10921e-08	1.21912e-07
ZNF883	169834	0.25381	0.000869281	0.00338914	0.425727	1.11444e-08	1.22422e-07
MYBL2	4605	0.399258	7.56766e-08	1.21765e-06	0.425702	1.11683e-08	1.22618e-07
PRKRA	8575	0.269596	0.000393206	0.00172942	0.42566	1.1209e-08	1.22986e-07
FARSB	10056	0.387988	1.86768e-07	2.61922e-06	0.425655	1.12138e-08	1.22986e-07
PRDM11	56981	0.195069	0.0110366	0.02895	0.425638	1.12306e-08	1.23092e-07
MRPS9	64965	0.230475	0.00257291	0.00841956	0.425633	1.12354e-08	1.23092e-07
HMGCS1	3157	0.20459	0.00762565	0.0210887	0.425494	1.13707e-08	1.24375e-07
ZADH2	284273	0.230095	0.00261655	0.00854197	0.425451	1.14121e-08	1.24762e-07
CCDC21	64793	0.407551	3.8087e-08	6.83535e-07	0.425424	1.1439e-08	1.24989e-07
PRODH	5625	0.283545	0.000187196	0.00092521	0.425364	1.14978e-08	1.25565e-07
TIA1	7072	0.323616	1.77188e-05	0.000123526	0.425295	1.15668e-08	1.26251e-07
PRR22	163154	0.385613	2.24973e-07	3.07649e-06	0.425026	1.18367e-08	1.29059e-07
ARHGAP5	394	0.411518	2.72431e-08	5.14088e-07	0.425016	1.18468e-08	1.29101e-07
MDC1	9656	0.390425	1.54068e-07	2.21046e-06	0.425004	1.18594e-08	1.2917e-07
SLC25A27	9481	0.287576	0.000149957	0.00076777	0.424974	1.18898e-08	1.29433e-07
CCDC28B	79140	0.212309	0.005585	0.0162785	0.424947	1.19178e-08	1.29627e-07
PPFIA3	8541	0.326889	1.43922e-05	0.000103752	0.424944	1.19203e-08	1.29627e-07
U2AF2	11338	0.399953	7.14937e-08	1.16035e-06	0.424897	1.19687e-08	1.30085e-07
MLYCD	23417	0.423145	9.94782e-09	2.12971e-07	0.424785	1.20842e-08	1.3127e-07
ZNF540	163255	0.284755	0.000175197	0.000877308	0.424728	1.21436e-08	1.31845e-07
FHOD3	80206	0.356545	1.95521e-06	1.9136e-05	0.424638	1.22371e-08	1.32791e-07
RAB9B	51209	0.412839	2.4345e-08	4.64523e-07	0.424626	1.22502e-08	1.32849e-07
C16orf68	79091	0.363564	1.18244e-06	1.26441e-05	0.424621	1.22554e-08	1.32849e-07
HDAC5	10014	0.384341	2.48412e-07	3.34875e-06	0.424591	1.22868e-08	1.33119e-07
TMEM74	157753	0.491913	1.106e-11	6.52511e-10	0.424531	1.23498e-08	1.33731e-07
OLFM1	10439	0.2092	0.00633933	0.0180617	0.424442	1.24449e-08	1.34689e-07
EEFSEC	60678	0.314817	3.06282e-05	0.000197301	0.42439	1.25006e-08	1.35179e-07
NCBP1	4686	0.447637	1.04745e-09	3.13031e-08	0.424387	1.25033e-08	1.35179e-07
ALG10B	144245	0.373042	5.88211e-07	6.95254e-06	0.424377	1.2514e-08	1.35223e-07
KIF2C	11004	0.373546	5.66398e-07	6.75899e-06	0.42435	1.25433e-08	1.35469e-07
FBXW7	55294	0.383768	2.59707e-07	3.46913e-06	0.424173	1.27343e-08	1.37387e-07
NICN1	84276	0.260574	0.000622473	0.00255038	0.424104	1.28104e-08	1.38136e-07
ZMYND19	116225	0.363854	1.15781e-06	1.24325e-05	0.424084	1.28322e-08	1.38298e-07
ZNF227	7770	0.357699	1.80147e-06	1.78418e-05	0.424039	1.28815e-08	1.38683e-07
SFRS3	6428	0.26436	0.000514338	0.00217192	0.423994	1.29309e-08	1.39069e-07
AKAP6	9472	0.32225	1.93116e-05	0.000133452	0.423952	1.29777e-08	1.39427e-07
TUBG1	7283	0.328853	1.26894e-05	9.36105e-05	0.423922	1.30108e-08	1.3971e-07
GLUD1	2746	0.261402	0.000597172	0.00246294	0.423895	1.30413e-08	1.39964e-07
C21orf45	54069	0.282218	0.000201235	0.000983469	0.423843	1.30997e-08	1.40517e-07
TECPR1	25851	0.421304	1.16983e-08	2.4433e-07	0.423676	1.32875e-08	1.42383e-07
UBE2I	7329	0.478987	4.46931e-11	2.12899e-09	0.423579	1.3398e-08	1.43492e-07
KIAA1147	57189	0.452008	6.87643e-10	2.19565e-08	0.423554	1.34265e-08	1.43681e-07
BRSK1	84446	0.283077	0.000192045	0.000943948	0.423542	1.34408e-08	1.43681e-07
MAPRE1	22919	0.358514	1.70001e-06	1.69844e-05	0.42346	1.35352e-08	1.44585e-07
CXXC1	30827	0.256256	0.000771196	0.0030673	0.42342	1.35813e-08	1.44926e-07
RAB2B	84932	0.299175	7.77292e-05	0.000435076	0.423373	1.36362e-08	1.45436e-07
VSTM2B	342865	0.264955	0.000499015	0.00211898	0.423365	1.36448e-08	1.45453e-07
NSUN6	221078	0.40089	6.62106e-08	1.08144e-06	0.423343	1.36709e-08	1.45655e-07
SAFB2	9667	0.413033	2.39439e-08	4.57721e-07	0.423318	1.37e-08	1.45889e-07
PRPF6	24148	0.399613	7.35111e-08	1.18652e-06	0.423301	1.37203e-08	1.46016e-07
WDR89	112840	0.34533	4.26092e-06	3.70211e-05	0.423296	1.37261e-08	1.46016e-07
NUF2	83540	0.356402	1.97504e-06	1.92818e-05	0.423266	1.37611e-08	1.46268e-07
EDC4	23644	0.398726	7.9031e-08	1.25782e-06	0.423263	1.37641e-08	1.46268e-07
MIS12	79003	0.343741	4.74677e-06	4.05222e-05	0.423246	1.37845e-08	1.4641e-07
FUBP3	8939	0.404803	4.79178e-08	8.27419e-07	0.423219	1.38167e-08	1.46676e-07
ZFP41	286128	0.49466	8.15747e-12	5.12175e-10	0.423124	1.39285e-08	1.47786e-07
MAD2L1	4085	0.341891	5.3787e-06	4.51678e-05	0.423079	1.39817e-08	1.48274e-07
ERI2	112479	0.325475	1.575e-05	0.000111923	0.423002	1.40739e-08	1.49175e-07
C17orf71	55181	0.441182	1.92917e-09	5.28105e-08	0.422928	1.41637e-08	1.50049e-07
ZNF653	115950	0.325023	1.62089e-05	0.000114674	0.42292	1.41727e-08	1.50067e-07
KIAA1267	284058	0.485187	2.30405e-11	1.22234e-09	0.422888	1.42118e-08	1.50403e-07
GART	2618	0.380877	3.2468e-07	4.19245e-06	0.422791	1.43296e-08	1.51526e-07
RBM17	84991	0.352271	2.64029e-06	2.45952e-05	0.422789	1.43327e-08	1.51526e-07
ERCC3	2071	0.430634	5.09341e-09	1.21291e-07	0.422759	1.43692e-08	1.51756e-07
BUB1	699	0.325967	1.52638e-05	0.000109116	0.422714	1.4424e-08	1.521e-07
CHRM1	1128	0.167843	0.0291637	0.0657616	0.422684	1.44607e-08	1.52409e-07
TSHZ1	10194	0.252052	0.000946731	0.00364063	0.422448	1.47544e-08	1.55344e-07
RFC3	5983	0.393766	1.18022e-07	1.7669e-06	0.422401	1.48138e-08	1.55876e-07
PEG3	5178	0.395429	1.03255e-07	1.56916e-06	0.422396	1.482e-08	1.55876e-07
NUP107	57122	0.0675099	0.383148	0.51879	0.422343	1.4886e-08	1.56283e-07
PHF12	57649	0.401585	6.25351e-08	1.03291e-06	0.422331	1.49017e-08	1.56335e-07
ZNF235	9310	0.360938	1.42927e-06	1.47089e-05	0.422224	1.50378e-08	1.57682e-07
MTA1	9112	0.330986	1.1056e-05	8.30553e-05	0.422152	1.51303e-08	1.58476e-07
SH2B1	25970	0.438515	2.47358e-09	6.50256e-08	0.422147	1.51367e-08	1.58476e-07
POLR3E	55718	0.43359	3.89308e-09	9.6416e-08	0.422005	1.532e-08	1.60314e-07
HOXA2	3199	0.44345	1.55887e-09	4.40844e-08	0.421983	1.53492e-08	1.60537e-07
GRIK3	2899	0.281977	0.00020389	0.000994551	0.421933	1.54141e-08	1.61134e-07
JRK	8629	0.481423	3.45048e-11	1.71116e-09	0.421913	1.54402e-08	1.61181e-07
WASF3	10810	0.386354	2.12316e-07	2.93341e-06	0.421908	1.54467e-08	1.61181e-07
HAUS5	23354	0.398886	7.80066e-08	1.24423e-06	0.421906	1.545e-08	1.61181e-07
TRIM33	51592	0.505241	2.46159e-12	1.84448e-10	0.421898	1.54598e-08	1.61201e-07
TCF4	6925	0.43961	2.23424e-09	5.9598e-08	0.421732	1.56799e-08	1.63414e-07
POC1A	25886	0.256045	0.000779228	0.00309087	0.421516	1.59703e-08	1.66103e-07
ZNF75A	7627	0.427173	6.95397e-09	1.57934e-07	0.421501	1.59905e-08	1.66229e-07
ARNT2	9915	0.397212	8.93859e-08	1.39134e-06	0.421389	1.61429e-08	1.67643e-07
NRSN1	140767	0.30453	5.68426e-05	0.000331921	0.421381	1.61532e-08	1.67665e-07
C2CD2L	9854	0.347456	3.68439e-06	3.27386e-05	0.421324	1.62316e-08	1.68394e-07
NHLH1	4807	0.313803	3.2587e-05	0.000207778	0.421277	1.62967e-08	1.68984e-07
SSBP3	23648	0.423895	9.30926e-09	2.01825e-07	0.421267	1.63105e-08	1.68991e-07
MCPH1	79648	0.400013	7.11458e-08	1.15561e-06	0.421264	1.63139e-08	1.68991e-07
BBS10	79738	0.288859	0.000139634	0.000721394	0.421195	1.64104e-08	1.69855e-07
SGSM2	9905	0.265236	0.000491929	0.00209322	0.421192	1.64139e-08	1.69855e-07
CYTSB	92521	0.44607	1.21624e-09	3.57746e-08	0.42115	1.64727e-08	1.70293e-07
HNRNPA3	220988	0.409509	3.22994e-08	5.95278e-07	0.4211	1.65423e-08	1.70926e-07
PGP	283871	0.272409	0.00033962	0.0015261	0.421021	1.66541e-08	1.71908e-07
AKAP8L	26993	0.308465	4.49895e-05	0.000272713	0.421003	1.66786e-08	1.71988e-07
TUBA1A	7846	0.227677	0.00291049	0.00932219	0.421003	1.66786e-08	1.71988e-07
CHD6	84181	0.46214	2.53295e-10	9.35324e-09	0.420969	1.67278e-08	1.72409e-07
ZNF480	147657	0.416559	1.76844e-08	3.5114e-07	0.420934	1.67772e-08	1.72831e-07
PPP1R1A	5502	0.270602	0.000373211	0.00165402	0.420926	1.67878e-08	1.72854e-07
KCNA6	3742	0.252266	0.000936965	0.00360984	0.420874	1.68621e-08	1.73532e-07
KIAA1324L	222223	0.504523	2.67342e-12	1.96028e-10	0.420867	1.68728e-08	1.73555e-07
HIRA	7290	0.32119	2.06396e-05	0.000141439	0.420822	1.69368e-08	1.74126e-07
FBXW8	26259	0.436401	3.00798e-09	7.68121e-08	0.420683	1.71374e-08	1.761e-07
LOC100270804	100270804	0.504644	2.63656e-12	1.94411e-10	0.420668	1.71591e-08	1.76234e-07
FBXO5	26271	0.368485	8.25171e-07	9.32394e-06	0.420611	1.72422e-08	1.77e-07
ZNF608	57507	0.465246	1.85261e-10	7.16308e-09	0.420506	1.73951e-08	1.7848e-07
C8orf38	137682	0.282759	0.000195401	0.000958607	0.420307	1.76898e-08	1.81323e-07
BCR	613	0.457798	3.90132e-10	1.34619e-08	0.420268	1.77494e-08	1.81843e-07
RAD54L	8438	0.365295	1.04262e-06	1.13741e-05	0.420215	1.78278e-08	1.82555e-07
COG4	25839	0.221812	0.00375129	0.0115851	0.4202	1.78503e-08	1.82694e-07
GNAZ	2781	0.289731	0.000133005	0.000691499	0.420059	1.80651e-08	1.84708e-07
C4orf27	54969	0.257644	0.000720164	0.00288727	0.420051	1.80764e-08	1.84732e-07
LRRC8B	23507	0.317714	2.56261e-05	0.000168956	0.419997	1.816e-08	1.8548e-07
CAND2	23066	0.264858	0.000501483	0.00212726	0.419947	1.82364e-08	1.86021e-07
LIN9	286826	0.354027	2.335e-06	2.22117e-05	0.419944	1.82402e-08	1.86021e-07
OIP5	11339	0.256447	0.000763965	0.00304208	0.419939	1.82479e-08	1.86021e-07
PMS2	5395	0.407518	3.81929e-08	6.84837e-07	0.419862	1.83669e-08	1.86956e-07
ZNF643	65243	0.406648	4.10834e-08	7.29027e-07	0.419653	1.86931e-08	1.90182e-07
SCRIB	23513	0.393886	1.16892e-07	1.7556e-06	0.419624	1.87401e-08	1.90566e-07
EPC2	26122	0.459413	3.32465e-10	1.18598e-08	0.419599	1.87794e-08	1.90871e-07
ZNF639	51193	0.306205	5.14777e-05	0.000305459	0.419455	1.90089e-08	1.93013e-07
CBLL1	79872	0.440283	2.09826e-09	5.66089e-08	0.419313	1.92371e-08	1.95136e-07
SLC9A6	10479	0.310296	4.03057e-05	0.000248354	0.419226	1.93785e-08	1.96377e-07
GUF1	60558	0.337871	7.03719e-06	5.66369e-05	0.419198	1.94231e-08	1.96635e-07
ZNF709	163051	0.36935	7.74088e-07	8.849e-06	0.419084	1.96109e-08	1.98438e-07
KCNH2	3757	0.321601	2.01156e-05	0.000138303	0.418975	1.97921e-08	2.00173e-07
HNRNPA1L2	144983	0.42685	7.15778e-09	1.61994e-07	0.41896	1.98169e-08	2.00326e-07
CWC25	54883	0.385212	2.32126e-07	3.16452e-06	0.418898	1.99207e-08	2.01276e-07
TRIM62	55223	0.264329	0.000515164	0.00217496	0.41886	1.99833e-08	2.01709e-07
CASC5	57082	0.302502	6.40423e-05	0.000367894	0.418714	2.02311e-08	2.03795e-07
DAB2IP	153090	0.333766	9.22453e-06	7.09321e-05	0.418709	2.02395e-08	2.03795e-07
DGCR10	26222	0.263187	0.000545829	0.0022833	0.418532	2.05418e-08	2.06636e-07
DNA2	1763	0.34189	5.37895e-06	4.51678e-05	0.4184	2.07702e-08	2.08831e-07
FLJ43390	646113	0.229103	0.00273374	0.00885414	0.418244	2.10449e-08	2.11283e-07
SNAPC4	6621	0.413443	2.31194e-08	4.44027e-07	0.418219	2.10889e-08	2.1162e-07
SRGAP1	57522	0.318907	2.37988e-05	0.000158899	0.418167	2.11814e-08	2.1243e-07
DOM3Z	1797	0.272263	0.000342232	0.00153716	0.418162	2.11902e-08	2.1243e-07
SAFB	6294	0.447695	1.0416e-09	3.12192e-08	0.418154	2.12035e-08	2.12459e-07
MCM4	4173	0.486949	1.90394e-11	1.03687e-09	0.418139	2.123e-08	2.12621e-07
ZNF177	7730	0.282699	0.000196042	0.000961294	0.418072	2.13498e-08	2.13509e-07
HOXD3	3232	0.37157	6.56517e-07	7.6417e-06	0.418008	2.14658e-08	2.14459e-07
UNKL	64718	0.485099	2.32601e-11	1.2308e-09	0.418008	2.14658e-08	2.14459e-07
SCD5	79966	0.355752	2.06795e-06	2.00364e-05	0.418	2.14792e-08	2.14489e-07
DGCR2	9993	0.303733	5.95761e-05	0.00034572	0.417963	2.15464e-08	2.15056e-07
RNMTL1	55178	0.316273	2.80091e-05	0.000182384	0.41794	2.15869e-08	2.15355e-07
MBD3	53615	0.315687	2.90363e-05	0.000188237	0.417821	2.18037e-08	2.17096e-07
GBX2	2637	0.587552	0	0	0.417821	2.18037e-08	2.17096e-07
ZNF828	283489	0.398807	7.85144e-08	1.25057e-06	0.417737	2.19586e-08	2.18532e-07
C10orf140	387640	0.424165	9.08963e-09	1.97971e-07	0.417697	2.20319e-08	2.19155e-07
AKIRIN2	55122	0.325667	1.55588e-05	0.000110877	0.417679	2.2064e-08	2.19368e-07
TH1L	51497	0.340755	5.80538e-06	4.808e-05	0.417607	2.21975e-08	2.20589e-07
PLK1S1	55857	0.397065	9.0458e-08	1.40377e-06	0.417595	2.22206e-08	2.20605e-07
C15orf23	90417	0.206987	0.00693055	0.0194759	0.41756	2.22855e-08	2.21127e-07
INTS12	57117	0.335315	8.33292e-06	6.51745e-05	0.417555	2.22947e-08	2.21127e-07
CCDC14	64770	0.40692	4.01571e-08	7.15062e-07	0.417503	2.23923e-08	2.21988e-07
PCDHB10	56126	0.33015	1.16707e-05	8.70996e-05	0.417366	2.26499e-08	2.24433e-07
TTLL2	83887	0.302403	6.4412e-05	0.000369604	0.417336	2.27065e-08	2.24885e-07
CDCA3	83461	0.232718	0.00232842	0.00774542	0.417207	2.29532e-08	2.27109e-07
MAGED4B	81557	0.309333	4.27085e-05	0.000261122	0.41712	2.31207e-08	2.28547e-07
NFKBIL2	4796	0.309035	4.34812e-05	0.000264979	0.41703	2.32942e-08	2.30088e-07
KCNAB3	9196	0.377182	4.30505e-07	5.32519e-06	0.417028	2.32991e-08	2.30088e-07
GLRX5	51218	0.25101	0.000995579	0.0037993	0.416958	2.34349e-08	2.31318e-07
ASCC1	51008	0.263314	0.00054234	0.00227194	0.416904	2.35422e-08	2.32266e-07
PVRL1	5818	0.345105	4.32687e-06	3.75469e-05	0.416817	2.37138e-08	2.33847e-07
GRID2	2895	0.32895	1.26101e-05	9.31621e-05	0.416777	2.37927e-08	2.34512e-07
IFT140	9742	0.428553	6.14499e-09	1.42396e-07	0.416717	2.39114e-08	2.35569e-07
IFT81	28981	0.440181	2.11825e-09	5.70732e-08	0.416667	2.40109e-08	2.36435e-07
FIP1L1	81608	0.151541	0.0492081	0.10107	0.4166	2.41457e-08	2.37649e-07
EI24	9538	0.432652	4.24071e-09	1.04021e-07	0.416546	2.42561e-08	2.38328e-07
DET1	55070	0.476272	5.94922e-11	2.71966e-09	0.416543	2.42611e-08	2.38328e-07
CHD3	1107	0.309971	4.1103e-05	0.000252585	0.416543	2.42611e-08	2.38328e-07
SNRNP27	11017	0.313132	3.39472e-05	0.000215137	0.416523	2.43014e-08	2.38609e-07
PXMP2	5827	0.206832	0.00697373	0.0195785	0.416481	2.43872e-08	2.39337e-07
WBP1	23559	0.322852	1.85941e-05	0.000129105	0.416469	2.44124e-08	2.39471e-07
SEMA3D	223117	0.454829	5.22431e-10	1.74124e-08	0.41626	2.48411e-08	2.43442e-07
ZNF282	8427	0.391634	1.39946e-07	2.045e-06	0.4162	2.49648e-08	2.44539e-07
ELAVL1	1994	0.369256	7.79485e-07	8.89089e-06	0.416163	2.50425e-08	2.45116e-07
LDOC1L	84247	0.319658	2.27128e-05	0.000152791	0.41616	2.50477e-08	2.45116e-07
C11orf61	79684	0.270109	0.00038289	0.00169166	0.416078	2.52194e-08	2.46679e-07
DAGLA	747	0.328775	1.27531e-05	9.38811e-05	0.415986	2.54133e-08	2.48442e-07
LHFPL4	375323	0.351293	2.82639e-06	2.60803e-05	0.415981	2.54238e-08	2.48442e-07
TARDBP	23435	0.383505	2.65067e-07	3.52696e-06	0.415974	2.54396e-08	2.48478e-07
AAMP	14	0.395363	1.03805e-07	1.57634e-06	0.415954	2.54817e-08	2.48771e-07
TSC22D1	8848	0.268667	0.000412567	0.00179534	0.415882	2.56351e-08	2.50149e-07
CSMD3	114788	0.356543	1.95545e-06	1.9136e-05	0.415835	2.5736e-08	2.51015e-07
SPIRE2	84501	0.330073	1.1729e-05	8.75028e-05	0.415795	2.58213e-08	2.51608e-07
CDC5L	988	0.346559	3.91804e-06	3.4539e-05	0.415725	2.59713e-08	2.52949e-07
POLR1B	84172	0.364768	1.08344e-06	1.1726e-05	0.415688	2.60519e-08	2.53614e-07
JPH4	84502	0.315902	2.86549e-05	0.000186116	0.415638	2.61599e-08	2.54544e-07
AADAT	51166	0.282018	0.000203435	0.00099285	0.415584	2.62791e-08	2.55583e-07
USP7	7874	0.467223	1.51577e-10	6.01938e-09	0.415357	2.67778e-08	2.60187e-07
HNRNPA1	3178	0.394619	1.10215e-07	1.66751e-06	0.415308	2.68886e-08	2.6114e-07
FLJ37307	283521	0.243301	0.00143521	0.00517043	0.415263	2.69887e-08	2.61988e-07
LOC100129066	100129066	0.33651	7.70122e-06	6.10713e-05	0.415223	2.7078e-08	2.62731e-07
RDH11	51109	0.243235	0.00143967	0.00518378	0.415114	2.7325e-08	2.64986e-07
ACCN4	55515	0.189884	0.0134094	0.034056	0.415109	2.73363e-08	2.64986e-07
ZXDC	79364	0.445799	1.24795e-09	3.6451e-08	0.415079	2.7404e-08	2.65502e-07
PNPT1	87178	0.266962	0.000450393	0.00193858	0.415074	2.74153e-08	2.65502e-07
CEP97	79598	0.405587	4.48886e-08	7.84346e-07	0.415066	2.74323e-08	2.65541e-07
ATL1	51062	0.228394	0.00282038	0.00908461	0.414969	2.76539e-08	2.6756e-07
BAI1	575	0.20906	0.00637539	0.0181544	0.414959	2.76767e-08	2.67654e-07
ZEB1	6935	0.303957	5.87955e-05	0.00034177	0.414927	2.7751e-08	2.68247e-07
SFMBT1	51460	0.463915	2.11906e-10	8.08668e-09	0.41492	2.77682e-08	2.68286e-07
LOC157627	157627	0.213942	0.00522199	0.0153512	0.4149	2.7814e-08	2.68603e-07
ANKRD23	200539	0.232676	0.00233278	0.00775616	0.414828	2.79808e-08	2.70086e-07
MED1	5469	0.49477	8.058e-12	5.07733e-10	0.414805	2.80328e-08	2.70461e-07
CWC27	10283	0.372426	6.1592e-07	7.24252e-06	0.414703	2.82706e-08	2.72628e-07
TARS2	80222	0.335423	8.27387e-06	6.47894e-05	0.414661	2.83698e-08	2.73456e-07
DZIP3	9666	0.302521	6.397e-05	0.000367582	0.414651	2.83932e-08	2.73553e-07
TCF3	6929	0.397269	8.89771e-08	1.38708e-06	0.414599	2.85163e-08	2.7461e-07
B4GALNT1	2583	0.237794	0.00185096	0.00639766	0.414584	2.85516e-08	2.74821e-07
UST	10090	0.243636	0.00141293	0.00510138	0.414567	2.85928e-08	2.74944e-07
NOC4L	79050	0.28968	0.000133382	0.000692933	0.414562	2.86046e-08	2.74944e-07
FLJ45244	400242	0.294421	0.000102099	0.000550469	0.414462	2.88412e-08	2.77088e-07
RIPPLY2	134701	0.276747	0.0002701	0.00126004	0.41438	2.90378e-08	2.78847e-07
TAGLN3	29114	0.207082	0.00690401	0.0194146	0.414365	2.90736e-08	2.78972e-07
ZBTB39	9880	0.369935	7.41293e-07	8.5311e-06	0.414363	2.90796e-08	2.78972e-07
MCM3APAS	114044	0.410361	3.00536e-08	5.57894e-07	0.414308	2.92116e-08	2.79992e-07
C14orf104	55172	0.267949	0.000428113	0.00185317	0.414291	2.92537e-08	2.80265e-07
ROBO3	64221	0.393421	1.2134e-07	1.80655e-06	0.414196	2.94833e-08	2.82333e-07
ZNF768	79724	0.45082	7.71399e-10	2.42908e-08	0.414184	2.95136e-08	2.82492e-07
REC8	9985	0.275766	0.000284552	0.00131699	0.414052	2.98371e-08	2.85322e-07
SLC38A3	10991	0.215213	0.00495402	0.0146748	0.413866	3.03006e-08	2.8935e-07
LRFN1	57622	0.321087	2.07739e-05	0.000142122	0.413843	3.03567e-08	2.89751e-07
SENP7	57337	0.42862	6.10799e-09	1.41859e-07	0.413696	3.07269e-08	2.93148e-07
EPHB3	2049	0.215554	0.00488434	0.0145047	0.413689	3.07458e-08	2.93192e-07
TSSC4	10078	0.30351	6.03642e-05	0.000349404	0.413607	3.09549e-08	2.95048e-07
DIRAS2	54769	0.335929	8.00263e-06	6.29751e-05	0.41344	3.13835e-08	2.98718e-07
BRWD1	54014	0.369652	7.57011e-07	8.69736e-06	0.413401	3.14867e-08	2.99561e-07
PCF11	51585	0.39953	7.40115e-08	1.19366e-06	0.413343	3.16356e-08	3.00839e-07
FEZF2	55079	0.263351	0.000541337	0.0022682	0.413264	3.18439e-08	3.0268e-07
NFKBIL1	4795	0.268205	0.000422517	0.00183204	0.413227	3.1942e-08	3.03456e-07
RAB3C	115827	0.321031	2.08469e-05	0.000142574	0.413033	3.24569e-08	3.08078e-07
ZNF529	57711	0.418269	1.52489e-08	3.08145e-07	0.413008	3.25234e-08	3.08567e-07
RIMS4	140730	0.273918	0.000313751	0.00142988	0.412995	3.25568e-08	3.08724e-07
DCT	1638	0.281959	0.000204082	0.000994777	0.41299	3.25701e-08	3.08724e-07
AKNAD1	254268	0.398319	8.16948e-08	1.2922e-06	0.412958	3.2657e-08	3.09262e-07
C2CD3	26005	0.42466	8.69948e-09	1.9123e-07	0.412876	3.28785e-08	3.11073e-07
ROGDI	79641	0.176926	0.0213834	0.0507922	0.412844	3.29661e-08	3.11759e-07
ZC3H10	84872	0.294629	0.000100897	0.000545568	0.412814	3.30473e-08	3.12382e-07
MYST4	23522	0.448725	9.43792e-10	2.87492e-08	0.412806	3.30676e-08	3.1243e-07
WDR77	79084	0.361128	1.40984e-06	1.45235e-05	0.412697	3.33668e-08	3.14887e-07
C1orf135	79000	0.369587	7.60669e-07	8.72962e-06	0.412675	3.34283e-08	3.15258e-07
LOC645676	645676	0.389164	1.70229e-07	2.41032e-06	0.412652	3.349e-08	3.15694e-07
PARP11	57097	0.324901	1.63341e-05	0.000115401	0.41261	3.36067e-08	3.16649e-07
HDGFRP2	84717	0.383461	2.65967e-07	3.53664e-06	0.412593	3.36548e-08	3.16958e-07
C12orf51	283450	0.336146	7.8889e-06	6.2295e-05	0.412513	3.38759e-08	3.18747e-07
SDCCAG3	10807	0.378237	3.97323e-07	4.98621e-06	0.412503	3.39036e-08	3.18862e-07
USP1	7398	0.401704	6.19242e-08	1.02529e-06	0.412496	3.39245e-08	3.18912e-07
MLF2	8079	0.20804	0.0066434	0.0187976	0.412443	3.40705e-08	3.20138e-07
SRCIN1	80725	0.23396	0.00220226	0.00738918	0.412431	3.41053e-08	3.20319e-07
FAM104A	84923	0.266339	0.000464992	0.00199389	0.412327	3.43995e-08	3.22934e-07
ZNF681	148213	0.317815	2.54666e-05	0.000168012	0.412309	3.44488e-08	3.23249e-07
LOC283856	283856	0.333955	9.11134e-06	7.0207e-05	0.412289	3.45052e-08	3.23614e-07
ZNF77	58492	0.516388	6.6569e-13	5.74255e-11	0.4122	3.476e-08	3.25722e-07
FANCE	2178	0.26926	0.000400109	0.00175312	0.41213	3.49594e-08	3.27442e-07
HNRNPUL1	11100	0.39599	9.86794e-08	1.50855e-06	0.412093	3.50667e-08	3.28147e-07
SP9	100131390	0.192415	0.0122004	0.031516	0.412023	3.52679e-08	3.29879e-07
BPGM	669	0.277515	0.000259253	0.00121857	0.411944	3.54991e-08	3.3174e-07
LOC92249	92249	0.296778	8.92376e-05	0.00049027	0.411842	3.57975e-08	3.34376e-07
AATF	26574	0.418825	1.4529e-08	2.95927e-07	0.411787	3.59586e-08	3.35728e-07
BAHCC1	57597	0.369864	7.45211e-07	8.57138e-06	0.411732	3.61204e-08	3.37085e-07
BRIP1	83990	0.412448	2.51692e-08	4.78638e-07	0.411698	3.62237e-08	3.37896e-07
GTF2IRD2P1	401375	0.306944	4.92677e-05	0.000293789	0.411645	3.63792e-08	3.39193e-07
C8orf41	80185	0.276527	0.000273277	0.00127254	0.411635	3.64089e-08	3.39315e-07
PGBD3	267004	0.389677	1.63472e-07	2.33073e-06	0.411586	3.65578e-08	3.40548e-07
FBXO10	26267	0.3188	2.39572e-05	0.000159684	0.411546	3.66772e-08	3.41506e-07
NTNG2	84628	0.26896	0.00040637	0.00177364	0.411464	3.69249e-08	3.435e-07
TTLL1	25809	0.344024	4.65659e-06	3.9802e-05	0.411439	3.70002e-08	3.44045e-07
SCAMP1	9522	0.326195	1.50436e-05	0.000107842	0.411407	3.70984e-08	3.44646e-07
GPR17	2840	0.167386	0.0296123	0.0665685	0.411399	3.71211e-08	3.44701e-07
SPTAN1	6709	0.318402	2.45573e-05	0.000162851	0.411248	3.75854e-08	3.48854e-07
C8orf42	157695	0.425284	8.23066e-09	1.82291e-07	0.411146	3.79006e-08	3.51303e-07
CCDC99	54908	0.440996	1.96292e-09	5.35202e-08	0.411146	3.79006e-08	3.51303e-07
ANAPC5	51433	0.338094	6.93375e-06	5.59579e-05	0.411133	3.79392e-08	3.51503e-07
LRP4	4038	0.208214	0.00659689	0.0186944	0.411108	3.80165e-08	3.51902e-07
USP39	10713	0.334261	8.93012e-06	6.89523e-05	0.411108	3.80165e-08	3.51902e-07
ERBB3	2065	0.183143	0.0171541	0.0420979	0.411093	3.8063e-08	3.52173e-07
DNAJC28	54943	0.445214	1.31924e-09	3.82561e-08	0.411036	3.82417e-08	3.53667e-07
TTC19	54902	0.344125	4.62485e-06	3.95637e-05	0.410989	3.83899e-08	3.5479e-07
MLL	4297	0.519887	4.37428e-13	4.0822e-11	0.410987	3.83977e-08	3.5479e-07
C22orf36	388886	0.222201	0.00368945	0.0114182	0.410979	3.84211e-08	3.54847e-07
VBP1	7411	0.20138	0.00865308	0.0234592	0.41083	3.88931e-08	3.59044e-07
ZNF517	340385	0.496272	6.81455e-12	4.41355e-10	0.410817	3.89327e-08	3.59248e-07
RNF40	9810	0.387558	1.93192e-07	2.69642e-06	0.41078	3.90517e-08	3.60184e-07
PRKRIP1	79706	0.351886	2.71224e-06	2.51741e-05	0.410711	3.92747e-08	3.6199e-07
ZNF605	100289635	0.42138	1.16205e-08	2.43117e-07	0.410708	3.92827e-08	3.6199e-07
OSBPL2	9885	0.319119	2.34883e-05	0.000157235	0.410663	3.94268e-08	3.62991e-07
PDSS1	23590	0.238725	0.00177372	0.0061733	0.410554	3.9781e-08	3.66089e-07
HES7	84667	0.305968	5.22071e-05	0.000309427	0.410534	3.98458e-08	3.66356e-07
ZNF599	148103	0.383698	2.61124e-07	3.48578e-06	0.410492	3.99837e-08	3.6746e-07
MGC16275	85001	0.311152	3.82778e-05	0.000237632	0.410464	4.00732e-08	3.68117e-07
MVD	4597	0.239728	0.00169383	0.00592741	0.410427	4.01955e-08	3.69076e-07
STOX2	56977	0.384178	2.51582e-07	3.38925e-06	0.410415	4.02363e-08	3.69286e-07
LHX1	3975	0.264632	0.000507291	0.00214702	0.410395	4.03018e-08	3.69721e-07
ZBTB26	57684	0.489086	1.5085e-11	8.53198e-10	0.41036	4.04166e-08	3.70609e-07
GORASP1	64689	0.243486	0.00142284	0.00513219	0.41029	4.06471e-08	3.72556e-07
EFNA3	1944	0.369528	7.63993e-07	8.75309e-06	0.410171	4.10452e-08	3.76037e-07
SLC22A7	10864	0.256198	0.00077339	0.00307484	0.410144	4.11369e-08	3.76709e-07
ASB5	140458	0.228633	0.00279096	0.00901102	0.410134	4.11703e-08	3.76847e-07
KIF5A	3798	0.296114	9.2703e-05	0.000506193	0.410077	4.1363e-08	3.7835e-07
RAB11FIP3	9727	0.389569	1.64875e-07	2.34584e-06	0.410074	4.13714e-08	3.7835e-07
LOC148189	148189	0.314811	3.06398e-05	0.000197301	0.410067	4.13966e-08	3.78412e-07
GRIA2	2891	0.291514	0.000120347	0.000634438	0.410039	4.14891e-08	3.79089e-07
ATP1A4	480	0.215336	0.00492876	0.0146084	0.410032	4.15143e-08	3.79136e-07
ATOH7	220202	0.199785	0.00920797	0.0247673	0.409955	4.17763e-08	3.81204e-07
FRY	10129	0.29067	0.00012619	0.000660829	0.409895	4.19802e-08	3.82894e-07
KLC2	64837	0.252015	0.000948405	0.00364639	0.409659	4.27966e-08	3.89994e-07
HES4	57801	0.26137	0.000598138	0.00246544	0.409612	4.29617e-08	3.91325e-07
UIMC1	51720	0.477129	5.43694e-11	2.5312e-09	0.409545	4.31974e-08	3.93297e-07
DNASE1	1773	0.479176	4.38081e-11	2.09707e-09	0.409532	4.32411e-08	3.93521e-07
FAM168B	130074	0.444474	1.41515e-09	4.07496e-08	0.409515	4.33025e-08	3.93905e-07
AKT3	10000	0.396769	9.26511e-08	1.43347e-06	0.40946	4.34959e-08	3.95489e-07
KIAA0182	23199	0.480499	3.80709e-11	1.86103e-09	0.409438	4.35753e-08	3.96035e-07
CDCA8	55143	0.338306	6.83702e-06	5.52859e-05	0.409413	4.36636e-08	3.96662e-07
GINS2	51659	0.360255	1.50107e-06	1.53326e-05	0.409259	4.42151e-08	4.01495e-07
ZNF502	91392	0.365786	1.00591e-06	1.10381e-05	0.409224	4.43406e-08	4.02457e-07
FNDC8	54752	0.49654	6.61271e-12	4.32374e-10	0.409196	4.44394e-08	4.02997e-07
LOC92973	92973	0.374164	5.40731e-07	6.50487e-06	0.409196	4.44394e-08	4.02997e-07
DLX5	1749	0.362772	1.25226e-06	1.32254e-05	0.409189	4.44664e-08	4.03064e-07
SAC3D1	29901	0.22315	0.00354232	0.0110377	0.409114	4.47371e-08	4.05339e-07
HEATR6	63897	0.378054	4.02915e-07	5.04406e-06	0.409097	4.48005e-08	4.05637e-07
CCNI2	645121	0.214882	0.00502263	0.0148395	0.409095	4.48096e-08	4.05637e-07
JAKMIP1	152789	0.383178	2.7187e-07	3.60578e-06	0.40907	4.49003e-08	4.0628e-07
AZI1	22994	0.343664	4.77177e-06	4.06849e-05	0.409035	4.50277e-08	4.07252e-07
LOC100129637	100129637	0.329656	1.20489e-05	8.94993e-05	0.408985	4.52102e-08	4.08723e-07
JAKMIP2	9832	0.401333	6.38422e-08	1.05028e-06	0.408873	4.56234e-08	4.12277e-07
C1orf96	126731	0.18807	0.0143393	0.0360564	0.408863	4.56603e-08	4.12331e-07
YLPM1	56252	0.436452	2.99369e-09	7.65422e-08	0.408861	4.56695e-08	4.12331e-07
PKN3	29941	0.27583	0.000283586	0.00131311	0.408806	4.58731e-08	4.13987e-07
ADHFE1	137872	0.346476	3.94021e-06	3.46897e-05	0.408771	4.6003e-08	4.14963e-07
ZNF569	148266	0.296337	9.15258e-05	0.000500564	0.408766	4.60216e-08	4.14963e-07
CDH22	64405	0.191471	0.0126395	0.03245	0.408749	4.60868e-08	4.15368e-07
VRK1	7443	0.353168	2.47988e-06	2.33339e-05	0.408349	4.76098e-08	4.28718e-07
ZMIZ2	83637	0.381402	3.11815e-07	4.05181e-06	0.408319	4.77252e-08	4.29569e-07
MAPK8IP3	23162	0.368338	8.34115e-07	9.41463e-06	0.408224	4.80925e-08	4.32685e-07
ANKRD46	157567	0.303278	6.11923e-05	0.0003535	0.408125	4.84821e-08	4.35999e-07
ORAOV1	220064	0.279672	0.000230947	0.00110398	0.40808	4.86584e-08	4.37202e-07
ABCF1	23	0.325025	1.62063e-05	0.000114674	0.408025	4.88747e-08	4.38953e-07
RP1-177G6.2	286411	0.257303	0.000732385	0.0029294	0.407754	4.99601e-08	4.48309e-07
C9orf114	51490	0.347804	3.59731e-06	3.20871e-05	0.407665	5.03236e-08	4.5098e-07
NVL	4931	0.328259	1.31826e-05	9.63862e-05	0.407543	5.08225e-08	4.55252e-07
BIRC5	332	0.233048	0.00229427	0.00765167	0.407431	5.12849e-08	4.58993e-07
MSTN	2660	0.194337	0.0113474	0.0296403	0.407362	5.15746e-08	4.61076e-07
RAB11FIP4	84440	0.298826	7.93127e-05	0.000442852	0.407359	5.15849e-08	4.61076e-07
CCDC124	115098	0.341309	5.59337e-06	4.66197e-05	0.407342	5.16576e-08	4.61524e-07
UBXN2B	137886	0.358193	1.73932e-06	1.72904e-05	0.407212	5.22007e-08	4.66173e-07
ZYG11B	79699	0.423905	9.30142e-09	2.01825e-07	0.407158	5.24321e-08	4.67833e-07
FAM123C	205147	0.345491	4.21438e-06	3.66789e-05	0.407088	5.2728e-08	4.70269e-07
ZNF140	7699	0.397911	8.4452e-08	1.32661e-06	0.407053	5.28766e-08	4.71389e-07
TNFAIP1	7126	0.315028	3.0234e-05	0.000194832	0.406989	5.31536e-08	4.73653e-07
SVOP	55530	0.214222	0.00516184	0.0152005	0.406897	5.35501e-08	4.7698e-07
TTK	7272	0.299646	7.56355e-05	0.000424862	0.406879	5.36255e-08	4.77444e-07
WDR76	79968	0.264618	0.000507662	0.00214815	0.406827	5.38521e-08	4.79254e-07
KRT222	125113	0.214909	0.0050169	0.0148266	0.406787	5.40254e-08	4.80476e-07
UHRF1BP1	54887	0.292996	0.000110695	0.000588778	0.406785	5.40363e-08	4.80476e-07
ZNF418	147686	0.382094	2.95637e-07	3.87595e-06	0.40668	5.44938e-08	4.84125e-07
ZNF782	158431	0.490444	1.29998e-11	7.53953e-10	0.406656	5.46033e-08	4.84888e-07
ITPK1	3705	0.217269	0.00454673	0.0136582	0.406628	5.4724e-08	4.85749e-07
FOXO3B	2310	0.473533	7.9182e-11	3.44377e-09	0.406574	5.49661e-08	4.87688e-07
FAM122C	159091	0.35772	1.79888e-06	1.78247e-05	0.406546	5.50876e-08	4.88554e-07
ZNF534	147658	0.201574	0.00858758	0.0233124	0.406519	5.52093e-08	4.89422e-07
LRRC40	55631	0.320132	2.20519e-05	0.000149274	0.406432	5.55982e-08	4.92657e-07
CCDC138	165055	0.245405	0.00130033	0.00475798	0.406407	5.57099e-08	4.93434e-07
LOC100134229	100134229	0.372593	6.08282e-07	7.16091e-06	0.406387	5.57993e-08	4.94013e-07
LMO1	4004	0.20851	0.0065188	0.0185114	0.40627	5.63276e-08	4.98046e-07
FAM110A	83541	0.354451	2.26645e-06	2.17137e-05	0.406238	5.64746e-08	4.9913e-07
CPLX2	10814	0.158361	0.0397429	0.0852002	0.406096	5.71233e-08	5.04647e-07
CCDC142	84865	0.461388	2.73094e-10	9.9413e-09	0.406009	5.75252e-08	5.07979e-07
ARMC6	93436	0.282361	0.00019968	0.000977358	0.405952	5.77908e-08	5.10105e-07
NCAPG2	54892	0.394403	1.12145e-07	1.69422e-06	0.405867	5.81856e-08	5.13368e-07
PCBP2	5094	0.348205	3.49956e-06	3.12933e-05	0.405857	5.82322e-08	5.13514e-07
[truncated: 18,532 more rows]
