# Supplementary material for: Transcription factors ASCL1 and OLIG2 drive glioblastoma initiation and co-regulate tumor cell types and migration
Source: Nat Commun. 2024 Nov 28;15:10363. doi: 10.1038/s41467-024-54750-9 (PMC11605073; doi:10.1038/s41467-024-54750-9)
Supplement: Supplementary file 6 — Supplementary Data 4 [file 41467_2024_54750_MOESM6_ESM.xlsx]

## Sheet: GBM_level3_tcga_cor_wrt_OLIG2.t
Gene	GeneID	Pearson_correlation	p-val	adj.pval	Spearman_correlation	p-val	adj.pval
OLIG2	10215	1	0	0	1	0	0
OLIG1	116448	0.925739	0	0	0.933785	0	0
SOX8	30812	0.77588	0	0	0.867359	0	0
MAP2	4133	0.643079	0	0	0.821356	0	0
BAI1	575	0.622152	0	0	0.780488	0	0
ZDHHC22	283576	0.651893	0	0	0.778847	0	0
RTKN	6242	0.776691	0	0	0.773987	0	0
C9orf140	89958	0.715123	0	0	0.770941	0	0
MARCKSL1	65108	0.640706	0	0	0.768206	0	0
BCL7A	605	0.593994	0	0	0.766327	0	0
SPSB4	92369	0.689544	0	0	0.759453	0	0
MYT1	4661	0.670024	0	0	0.7568	0	0
NEU4	129807	0.715668	0	0	0.754512	0	0
DLL3	10683	0.603946	0	0	0.751735	0	0
BRSK2	9024	0.636872	0	0	0.746067	0	0
ZNF821	55565	0.605638	0	0	0.745552	0	0
GPR123	84435	0.691863	0	0	0.736182	0	0
NLGN3	54413	0.583442	0	0	0.735936	0	0
CTTNBP2	83992	0.762044	0	0	0.7333	0	0
DSCAM	1826	0.728067	0	0	0.732037	0	0
SOX6	55553	0.769249	0	0	0.731356	0	0
CHD7	55636	0.699812	0	0	0.731329	0	0
BCAN	63827	0.541492	2.93099e-14	1.64416e-12	0.729342	0	0
EPN2	22905	0.65381	0	0	0.729118	0	0
LRRC4	64101	0.689491	0	0	0.729079	0	0
COL20A1	57642	0.608952	0	0	0.728688	0	0
FXYD6	53826	0.627382	0	0	0.727644	0	0
NKX2-2	4821	0.677047	0	0	0.727174	0	0
PODXL2	50512	0.667078	0	0	0.726896	0	0
ACCN2	41	0.67764	0	0	0.7226	0	0
LINGO1	84894	0.6049	0	0	0.72245	0	0
NOVA1	4857	0.680632	0	0	0.720459	0	0
SHD	56961	0.661348	0	0	0.720238	0	0
MARCH9	92979	0.222551	0.00363453	0.0107167	0.719532	0	0
CACNG4	27092	0.6817	0	0	0.719497	0	0
CSPG5	10675	0.471615	9.66005e-11	2.15109e-09	0.719027	0	0
DPF1	8193	0.587314	0	0	0.71668	0	0
C6orf134	79969	0.570183	4.44089e-16	3.96417e-14	0.71666	0	0
CRMP1	1400	0.60123	0	0	0.712896	0	0
ZBTB12	221527	0.733312	0	0	0.710643	0	0
GSX1	219409	0.555237	4.66294e-15	3.3012e-13	0.7104	0	0
RUFY3	22902	0.585238	0	0	0.709515	0	0
MMD2	221938	0.468816	1.28813e-10	2.76927e-09	0.708543	0	0
ANKRD13B	124930	0.682086	0	0	0.706869	0	0
SGTA	6449	0.682907	0	0	0.704525	0	0
DSEL	92126	0.631521	0	0	0.698411	0	0
CACNG7	59284	0.567835	8.88178e-16	7.38267e-14	0.698379	0	0
ZNF738	148203	0.60314	0	0	0.697936	0	0
TRAF4	9618	0.589365	0	0	0.696843	0	0
APBB2	323	0.631645	0	0	0.696838	0	0
NKD1	85407	0.57733	2.22045e-16	2.12037e-14	0.69546	0	0
LPHN3	23284	0.701331	0	0	0.694861	0	0
MGC2889	84789	0.68243	0	0	0.69371	0	0
MYST2	11143	0.536854	5.30687e-14	2.81538e-12	0.687661	0	0
SHISA7	729956	0.70622	0	0	0.687281	0	0
FGFBP3	143282	0.506367	2.1616e-12	7.56046e-11	0.686888	0	0
C12orf34	84915	0.628762	0	0	0.686771	0	0
TNR	7143	0.68103	0	0	0.686602	0	0
ARHGEF7	8874	0.64434	0	0	0.686139	0	0
TCF12	6938	0.615013	0	0	0.685665	0	0
NXPH1	30010	0.582655	0	0	0.682686	0	0
C1orf106	55765	0.707157	0	0	0.682656	0	0
ATCAY	85300	0.695753	0	0	0.681749	0	0
SBK1	388228	0.541763	2.81997e-14	1.60824e-12	0.681058	0	0
HES5	388585	0.483577	2.74021e-11	7.02362e-10	0.679864	0	0
LOC254559	254559	0.596991	0	0	0.679583	0	0
FSD1	79187	0.693915	0	0	0.679578	0	0
NOVA2	4858	0.545764	1.68754e-14	1.0281e-12	0.679563	0	0
CHRNA4	1137	0.595322	0	0	0.678465	0	0
PHLPP1	23239	0.639503	0	0	0.677368	0	0
KLHL25	64410	0.506249	2.19136e-12	7.6385e-11	0.677231	0	0
FAM57B	83723	0.486855	1.92357e-11	5.14278e-10	0.677035	0	0
GNG4	2786	0.607306	0	0	0.674792	0	0
SEZ6L	23544	0.428925	5.94245e-09	8.42572e-08	0.673619	0	0
TBKBP1	9755	0.576856	2.22045e-16	2.12037e-14	0.672841	0	0
LOC283174	283174	0.675262	0	0	0.67214	0	0
SPPL3	121665	0.62655	0	0	0.671478	0	0
SMARCD1	6602	0.625293	0	0	0.670737	0	0
PCDHGC4	56098	0.52212	3.33511e-13	1.42356e-11	0.669832	0	0
RAC3	5881	0.551624	7.54952e-15	4.99997e-13	0.667324	0	0
MGC57346	401884	0.630739	0	0	0.667254	0	0
SALL3	27164	0.636408	0	0	0.665937	0	0
GNG2	54331	0.579841	0	0	0.665586	0	0
TMEM145	284339	0.528236	1.57208e-13	7.41984e-12	0.664087	0	0
LRRN1	57633	0.554884	4.88498e-15	3.42299e-13	0.66404	0	0
CADM2	253559	0.546158	1.59872e-14	9.85686e-13	0.663637	0	0
LRRTM2	26045	0.630026	0	0	0.662849	0	0
GNRHR2	114814	0.51686	6.29274e-13	2.50867e-11	0.661357	0	0
RAPGEF4	11069	0.437787	2.64628e-09	4.16327e-08	0.658597	0	0
MEGF11	84465	0.658985	0	0	0.658426	0	0
ACAP3	116983	0.643421	0	0	0.658411	0	0
ZSCAN16	80345	0.566818	8.88178e-16	7.38267e-14	0.658287	0	0
TRIM62	55223	0.527402	1.74527e-13	8.10682e-12	0.657919	0	0
ETV1	2115	0.701163	0	0	0.657675	0	0
ARHGAP33	115703	0.670589	0	0	0.657566	0	0
MMP15	4324	0.540708	3.24185e-14	1.80865e-12	0.657558	0	0
SARM1	23098	0.662427	0	0	0.657232	0	0
ZNF300	91975	0.566009	1.11022e-15	9.15421e-14	0.65669	0	0
GRIA2	2891	0.586936	0	0	0.655828	0	0
GRIK3	2899	0.634056	0	0	0.655452	0	0
PCDH15	65217	0.680406	0	0	0.654214	0	0
C1orf183	55924	0.513575	9.30145e-13	3.56284e-11	0.653993	0	0
DCAF7	10238	0.595776	0	0	0.653153	0	0
LSAMP	4045	0.599113	0	0	0.652322	0	0
BTBD17	388419	0.279075	0.000238485	0.00101101	0.652238	0	0
DTD1	92675	0.5084	1.70752e-12	6.11818e-11	0.651954	0	0
VAX2	25806	0.604326	0	0	0.65172	0	0
GDAP1L1	78997	0.372482	6.13349e-07	5.11897e-06	0.651701	0	0
EFNA2	1943	0.633297	0	0	0.651681	0	0
RNFT2	84900	0.0546169	0.480638	0.596432	0.651086	0	0
TMEM132B	114795	0.610064	0	0	0.650644	0	0
FAM69B	138311	0.567884	8.88178e-16	7.38267e-14	0.650206	0	0
CADM4	199731	0.52418	2.59348e-13	1.15004e-11	0.649873	0	0
TNK2	10188	0.703114	0	0	0.649386	0	0
RNF157	114804	0.514611	8.22675e-13	3.19288e-11	0.649058	0	0
GLCCI1	113263	0.54715	1.39888e-14	8.65073e-13	0.648652	0	0
FLRT1	23769	0.641538	0	0	0.648635	0	0
DBN1	1627	0.543999	2.10942e-14	1.25532e-12	0.648595	0	0
KLF12	11278	0.682932	0	0	0.648416	0	0
C16orf45	89927	0.471404	9.87226e-11	2.1837e-09	0.647792	0	0
STK25	10494	0.547384	1.35447e-14	8.40141e-13	0.647715	0	0
SOX11	6664	0.555971	4.21885e-15	3.02857e-13	0.647377	0	0
TMEM169	92691	0.575094	4.44089e-16	3.96417e-14	0.647273	0	0
ELFN2	114794	0.706905	0	0	0.647104	0	0
SHC3	53358	0.594908	0	0	0.647089	0	0
RALGPS1	9649	0.587586	0	0	0.646852	0	0
MEX3A	92312	0.512972	9.98979e-13	3.79113e-11	0.646741	0	0
KDM2B	84678	0.607027	0	0	0.646378	0	0
PHF21B	112885	0.500349	4.30544e-12	1.3855e-10	0.646373	0	0
HNRNPL	3191	0.608412	0	0	0.646134	0	0
CACNG1	786	0.514974	7.88036e-13	3.08763e-11	0.646087	0	0
ZBTB8B	728116	0.589296	0	0	0.645823	0	0
RBM4	5936	0.543082	2.37588e-14	1.38577e-12	0.64497	0	0
NCAM1	4684	0.605659	0	0	0.643978	0	0
KCNQ2	3785	0.441483	1.87556e-09	3.04367e-08	0.643765	0	0
THSD1P1	374500	0.645549	0	0	0.643608	0	0
ZNF74	7625	0.628356	0	0	0.643466	0	0
B3GAT1	27087	0.504054	2.82152e-12	9.4965e-11	0.642201	0	0
FBN3	84467	0.400785	6.67848e-08	7.1192e-07	0.6415	0	0
NKIRAS2	28511	0.578994	0	0	0.64104	0	0
ATG4D	84971	0.52479	2.40696e-13	1.07898e-11	0.640846	0	0
RIMS4	140730	0.421719	1.12798e-08	1.49121e-07	0.640271	0	0
GPS1	2873	0.535389	6.39488e-14	3.34932e-12	0.640078	0	0
HMGCR	3156	0.529265	1.38334e-13	6.65136e-12	0.639501	0	0
LOC400027	400027	0.564519	1.33227e-15	1.07688e-13	0.638929	0	0
WDR18	57418	0.626788	0	0	0.6388	0	0
KCND2	3751	0.604324	0	0	0.638586	0	0
GPSM1	26086	0.642673	0	0	0.637783	0	0
PGBD1	84547	0.563304	1.55431e-15	1.23211e-13	0.637373	0	0
UBQLN4	56893	0.533483	8.14904e-14	4.19318e-12	0.637121	0	0
CDK5R1	8851	0.404079	5.08895e-08	5.60222e-07	0.637082	0	0
PTPRS	5802	0.60442	0	0	0.636776	0	0
SHF	90525	0.446558	1.16104e-09	1.98976e-08	0.63653	0	0
LOC283761	283761	0.531852	1.00142e-13	5.05164e-12	0.635533	0	0
SLITRK2	84631	0.53941	3.81917e-14	2.07988e-12	0.635098	0	0
RCOR2	283248	0.53235	9.41469e-14	4.77267e-12	0.634486	0	0
SH3BP4	23677	0.636677	0	0	0.634205	0	0
HIP1R	9026	0.563376	1.55431e-15	1.23211e-13	0.633914	0	0
THOP1	7064	0.647356	0	0	0.633265	0	0
HSDL1	83693	0.528922	1.44329e-13	6.90727e-12	0.633191	0	0
SMARCB1	6598	0.621852	0	0	0.633188	0	0
DSCAML1	57453	0.665084	0	0	0.632843	0	0
EPHB3	2049	0.480799	3.68741e-11	9.0666e-10	0.632694	0	0
ELAVL3	1995	0.576153	2.22045e-16	2.12037e-14	0.632055	0	0
SLC35F1	222553	0.493987	8.79075e-12	2.60062e-10	0.631383	0	0
GPC2	221914	0.413896	2.22394e-08	2.69856e-07	0.631381	0	0
SLIT1	6585	0.472407	8.90017e-11	1.99923e-09	0.630923	0	0
RPS6KL1	83694	0.481759	3.32898e-11	8.31476e-10	0.630802	0	0
GSTA4	2941	0.47205	9.23441e-11	2.06527e-09	0.630277	0	0
MYCN	4613	0.316807	2.71022e-05	0.000148185	0.62967	0	0
ZNF428	126299	0.539612	3.73035e-14	2.04234e-12	0.629243	0	0
CLASP2	23122	0.581553	0	0	0.628818	0	0
NOTCH1	4851	0.567896	8.88178e-16	7.38267e-14	0.627597	0	0
ZNF711	7552	0.632062	0	0	0.626928	0	0
LRFN1	57622	0.528776	1.46994e-13	6.98594e-12	0.626369	0	0
MATR3	9782	0.551717	7.54952e-15	4.99997e-13	0.625911	0	0
CXorf1	9142	0.506115	2.22555e-12	7.71838e-11	0.625856	0	0
KLRC3	3823	0.562978	1.77636e-15	1.38671e-13	0.624596	0	0
C3orf70	285382	0.481266	3.50853e-11	8.73134e-10	0.624506	0	0
VPS37B	79720	0.388322	1.81918e-07	1.73719e-06	0.624295	0	0
PATZ1	23598	0.619165	0	0	0.624216	0	0
FAM181B	220382	0.448108	1.0013e-09	1.7496e-08	0.624022	0	0
MAST1	22983	0.539654	3.70814e-14	2.03561e-12	0.623935	0	0
ASCL1	429	0.4237	9.47159e-09	1.27239e-07	0.623696	0	0
AFAP1L2	84632	0.597064	0	0	0.623679	0	0
CNTNAP5	129684	0.597472	0	0	0.623524	0	0
PIK3R2	5296	0.624269	0	0	0.621846	0	0
ZNF30	90075	0.496938	6.32472e-12	1.93521e-10	0.620906	0	0
ZEB1	6935	0.632002	0	0	0.619611	0	0
FOXN2	3344	0.547543	1.33227e-14	8.28872e-13	0.619146	0	0
SATB1	6304	0.656411	0	0	0.618743	0	0
DLL1	28514	0.109661	0.155811	0.250467	0.61804	0	0
HNRNPA1	3178	0.525683	2.15605e-13	9.79335e-12	0.618	0	0
NKAIN4	128414	0.421719	1.12794e-08	1.49121e-07	0.617921	0	0
ACCN4	55515	0.363599	1.17948e-06	9.09004e-06	0.617722	0	0
HNRPDL	9987	0.599422	0	0	0.61754	0	0
SNX22	79856	0.545809	1.66533e-14	1.02368e-12	0.61719	0	0
LOC400940	400940	0.488898	1.53979e-11	4.23773e-10	0.617103	0	0
BRSK1	84446	0.5068	2.05613e-12	7.2409e-11	0.616598	0	0
NLE1	54475	0.524554	2.47802e-13	1.106e-11	0.615825	0	0
GPR17	2840	0.536888	5.28466e-14	2.81086e-12	0.615745	0	0
MBTD1	54799	0.641511	0	0	0.615564	0	0
ANAPC7	51434	0.495371	7.53619e-12	2.25548e-10	0.615141	0	0
CELF5	60680	0.489479	1.44504e-11	4.00381e-10	0.614932	0	0
SCAMP5	192683	0.426931	7.10629e-09	9.9049e-08	0.614688	0	0
AGAP2	116986	0.242854	0.00146546	0.00491945	0.614303	0	0
FAM131B	9715	0.548612	1.15463e-14	7.2717e-13	0.613527	0	0
C3orf39	84892	0.582815	0	0	0.613473	0	0
C17orf69	147081	0.574965	4.44089e-16	3.96417e-14	0.613368	0	0
RTKN2	219790	0.713123	0	0	0.613075	0	0
MAGI1	9223	0.534182	7.4607e-14	3.86807e-12	0.612928	0	0
PLK1S1	55857	0.604427	0	0	0.612816	0	0
BAI3	577	0.50674	2.07034e-12	7.27846e-11	0.61268	0	0
GRK4	2868	0.522941	3.01759e-13	1.30981e-11	0.61223	0	0
GPR45	11250	0.56738	8.88178e-16	7.38267e-14	0.612031	0	0
EBF4	57593	0.579415	0	0	0.611812	0	0
RPUSD4	84881	0.469905	1.15202e-10	2.50551e-09	0.611536	0	0
SLC2A13	114134	0.599948	0	0	0.611337	0	0
TOP2B	7155	0.608842	0	0	0.610979	0	0
NOL4	8715	0.522264	3.27738e-13	1.41065e-11	0.610964	0	0
CBX4	8535	0.54325	2.30926e-14	1.35461e-12	0.610862	0	0
LRRC4C	57689	0.509655	1.47482e-12	5.32154e-11	0.610817	0	0
CBS	875	0.553872	5.77316e-15	3.95096e-13	0.61079	0	0
HES6	55502	0.484575	2.46114e-11	6.41518e-10	0.610024	0	0
ZNF775	285971	0.617393	0	0	0.609505	0	0
SCG3	29106	0.40473	4.8211e-08	5.34749e-07	0.609433	0	0
SLC25A23	79085	0.473948	7.58411e-11	1.73783e-09	0.609306	0	0
SMARCA4	6597	0.640782	0	0	0.608965	0	0
PIP4K2B	8396	0.530771	1.14575e-13	5.6411e-12	0.608955	0	0
ADD2	119	0.527948	1.62981e-13	7.62223e-12	0.608916	0	0
PHF16	9767	0.619642	0	0	0.608642	0	0
KCNA2	3737	0.480991	3.61302e-11	8.93722e-10	0.608463	0	0
DPYSL4	10570	0.641953	0	0	0.608366	0	0
LINGO3	645191	0.503627	2.96296e-12	9.92375e-11	0.608311	0	0
DISC1	27185	0.580554	0	0	0.608299	0	0
AGAP1	116987	0.539563	3.75255e-14	2.04903e-12	0.608202	0	0
RUNDC3A	10900	0.39372	1.18467e-07	1.18646e-06	0.608038	0	0
RAF1	5894	0.595386	0	0	0.607665	0	0
PCBP4	57060	0.645518	0	0	0.606541	0	0
AARSD1	80755	0.514196	8.64198e-13	3.3414e-11	0.606534	0	0
BEX1	55859	0.451459	7.25207e-10	1.31298e-08	0.606494	0	0
FAM171A2	284069	0.574058	4.44089e-16	3.96417e-14	0.606479	0	0
LIMA1	51474	0.606018	0	0	0.606467	0	0
GRIK4	2900	0.505906	2.27995e-12	7.85398e-11	0.60634	0	0
MAGEF1	64110	0.4738	7.70166e-11	1.76083e-09	0.605994	0	0
TRAK1	22906	0.559272	2.66454e-15	2.01866e-13	0.605882	0	0
DTX3	196403	0.217345	0.00453217	0.0129668	0.60579	0	0
SIRT2	22933	0.530385	1.20348e-13	5.88302e-12	0.605736	0	0
CECR6	27439	0.661723	0	0	0.605047	0	0
UNC80	285175	0.497727	5.78826e-12	1.78974e-10	0.604423	0	0
MYEF2	50804	0.51392	8.93063e-13	3.44005e-11	0.604386	0	0
GDPD1	284161	0.477848	5.04035e-11	1.19925e-09	0.604028	0	0
ZNF566	84924	0.488289	1.64568e-11	4.50477e-10	0.603351	0	0
RASL10B	91608	0.495761	7.21467e-12	2.1751e-10	0.602983	0	0
SOX12	6666	0.518915	4.91607e-13	2.00623e-11	0.602088	0	0
PTCHD2	57540	0.36682	9.32584e-07	7.40979e-06	0.602076	0	0
ZNF519	162655	0.474889	6.87534e-11	1.58426e-09	0.601549	0	0
CIAPIN1	57019	0.454694	5.29367e-10	9.90741e-09	0.601313	0	0
NPPA	4878	0.30535	5.41558e-05	0.000274333	0.601057	0	0
ATP13A5	344905	0.542369	2.62013e-14	1.50683e-12	0.601044	0	0
DOLPP1	57171	0.466443	1.64089e-10	3.45885e-09	0.600659	0	0
DGKI	9162	0.514063	8.77964e-13	3.38825e-11	0.600219	0	0
TMEM206	55248	0.498386	5.37481e-12	1.67961e-10	0.600057	0	0
TMCC1	23023	0.612717	0	0	0.599786	0	0
FRS3	10817	0.479787	4.10636e-11	9.97724e-10	0.599463	0	0
EVI5L	115704	0.6426	0	0	0.599406	0	0
NKAIN1	79570	0.526249	2.01172e-13	9.21935e-12	0.598933	0	0
SFPQ	6421	0.595868	0	0	0.598923	0	0
SUZ12P	440423	0.504204	2.77334e-12	9.36503e-11	0.598707	0	0
HNRNPA1L2	144983	0.543477	2.26485e-14	1.33237e-12	0.598618	0	0
CELF3	11189	0.393078	1.24716e-07	1.23997e-06	0.598262	0	0
CHCHD6	84303	0.418875	1.44663e-08	1.8563e-07	0.598222	0	0
LRRC4B	94030	0.48516	2.31091e-11	6.06099e-10	0.597996	0	0
CUEDC1	404093	0.477612	5.16756e-11	1.22229e-09	0.597902	0	0
APBA2	321	0.475521	6.4357e-11	1.48796e-09	0.597693	0	0
AAAS	8086	0.558806	2.88658e-15	2.16293e-13	0.597636	0	0
C12orf53	196500	0.467099	1.53491e-10	3.26223e-09	0.597273	0	0
C2orf27A	29798	0.694692	0	0	0.597265	0	0
CAMK2N2	94032	0.388065	1.85639e-07	1.76943e-06	0.597017	0	0
ABI2	10152	0.453895	5.72327e-10	1.06145e-08	0.596395	0	0
CSNK1E	1454	0.624219	0	0	0.596206	0	0
TMEM121	80757	0.426523	7.37027e-09	1.02312e-07	0.595818	0	0
LOC150568	150568	0.332644	9.92625e-06	6.03482e-05	0.595647	0	0
BRD9	65980	0.55304	6.21725e-15	4.18513e-13	0.595597	0	0
ECSIT	51295	0.438314	2.52022e-09	3.97409e-08	0.595373	0	0
PCDHGC3	5098	0.460112	3.10155e-10	6.10527e-09	0.594973	0	0
LEPROTL1	23484	0.494814	8.01892e-12	2.38604e-10	0.594461	0	0
SEC61A2	55176	0.489811	1.39342e-11	3.8929e-10	0.594237	0	0
CELSR3	1951	0.490158	1.3415e-11	3.76777e-10	0.593653	0	0
WASF1	8936	0.578151	2.22045e-16	2.12037e-14	0.593362	0	0
MTSS1	9788	0.604675	0	0	0.592892	0	0
GRIA3	2892	0.510063	1.40643e-12	5.10167e-11	0.59273	0	0
TMEM198	130612	0.469223	1.23555e-10	2.67022e-09	0.59188	0	0
ZNF184	7738	0.486484	2.00244e-11	5.33232e-10	0.591249	0	0
DUS3L	56931	0.533093	8.57092e-14	4.36649e-12	0.590627	0	0
LIPE	3991	0.488672	1.57843e-11	4.33824e-10	0.590436	0	0
PRR3	80742	0.499013	5.00799e-12	1.5815e-10	0.590324	0	0
ARC	23237	0.468071	1.39008e-10	2.9698e-09	0.589866	0	0
GPSM2	29899	0.505963	2.26485e-12	7.81508e-11	0.589725	0	0
CASC3	22794	0.532496	9.23706e-14	4.69421e-12	0.58966	0	0
PAFAH1B3	5050	0.471472	9.80342e-11	2.17359e-09	0.589476	0	0
EEFSEC	60678	0.558375	3.10862e-15	2.2958e-13	0.589426	0	0
KDM1A	23028	0.563268	1.55431e-15	1.23211e-13	0.589016	0	0
FAM64A	54478	0.543851	2.15383e-14	1.27804e-12	0.588832	0	0
NCALD	83988	0.44074	2.01052e-09	3.23242e-08	0.588685	0	0
PTOV1	53635	0.504809	2.58704e-12	8.7938e-11	0.588394	0	0
WSCD1	23302	0.413996	2.20505e-08	2.67881e-07	0.587569	0	0
TRIM27	5987	0.544335	2.02061e-14	1.20948e-12	0.587236	0	0
PAPSS1	9061	0.488165	1.66809e-11	4.53609e-10	0.586965	0	0
HNRNPH1	3187	0.552369	7.10543e-15	4.73641e-13	0.586838	0	0
MIDN	90007	0.549225	1.06581e-14	6.8382e-13	0.586754	0	0
ZNF253	56242	0.497903	5.67479e-12	1.75996e-10	0.586433	0	0
GSK3B	2932	0.614461	0	0	0.585764	0	0
LAPTM4B	55353	0.487714	1.75207e-11	4.7456e-10	0.585602	0	0
HR	55806	0.498409	5.36104e-12	1.67786e-10	0.585463	0	0
DIP2B	57609	0.567478	8.88178e-16	7.38267e-14	0.585443	0	0
NLGN2	57555	0.630379	0	0	0.585282	0	0
TMEM170B	100113407	0.500289	4.33475e-12	1.39275e-10	0.584879	0	0
C11orf82	220042	0.54362	2.22045e-14	1.31e-12	0.584794	0	0
MYO10	4651	0.477847	5.04095e-11	1.19925e-09	0.584762	0	0
RAB3IP	117177	0.203545	0.0079476	0.0209733	0.584638	0	0
MCRS1	10445	0.460847	2.88252e-10	5.70694e-09	0.584305	0	0
MYBL2	4605	0.574566	4.44089e-16	3.96417e-14	0.58429	0	0
GAL3ST3	89792	0.507491	1.89759e-12	6.75208e-11	0.583541	0	0
SIAH1	6477	0.512931	1.00364e-12	3.8018e-11	0.583255	0	0
CPSF6	11052	0.34082	5.77985e-06	3.74341e-05	0.583153	0	0
ZNF174	7727	0.428343	6.26182e-09	8.83709e-08	0.583119	0	0
RHBDL3	162494	0.484488	2.48457e-11	6.45705e-10	0.582965	0	0
VPS26B	112936	0.462079	2.54855e-10	5.11979e-09	0.58294	0	0
VEZF1	7716	0.527973	1.62537e-13	7.61881e-12	0.582828	0	0
PSPC1	55269	0.599402	0	0	0.582547	0	0
CDC25A	993	0.493499	9.28102e-12	2.72212e-10	0.582512	0	0
PTGES2	80142	0.522415	3.21743e-13	1.39062e-11	0.58236	0	0
ARVCF	421	0.574366	4.44089e-16	3.96417e-14	0.582179	0	0
ARMC6	93436	0.487241	1.84461e-11	4.95704e-10	0.582097	0	0
MON1A	84315	0.487563	1.78102e-11	4.81133e-10	0.581987	0	0
CHRNB2	1141	0.407614	3.78876e-08	4.3505e-07	0.58196	0	0
KHDRBS3	10656	0.614631	0	0	0.581823	0	0
MNX1	3110	0.543648	2.22045e-14	1.31e-12	0.581649	0	0
SAMD1	90378	0.561918	1.77636e-15	1.38671e-13	0.581468	0	0
SPTBN2	6712	0.489596	1.42677e-11	3.96924e-10	0.581421	0	0
ZNF737	100129842	0.57603	2.22045e-16	2.12037e-14	0.581155	0	0
RGS12	6002	0.449334	8.90173e-10	1.57262e-08	0.581122	0	0
C16orf87	388272	0.539832	3.61933e-14	1.99218e-12	0.581095	0	0
ZNF195	7748	0.4404	2.07555e-09	3.32655e-08	0.581063	0	0
FLJ16779	100192386	0.229516	0.00268445	0.0082609	0.580754	0	0
TSHZ1	10194	0.520216	4.20108e-13	1.74954e-11	0.580347	0	0
TRIM67	440730	0.458428	3.66589e-10	7.08703e-09	0.580011	0	0
MARK1	4139	0.492327	1.05655e-11	3.03386e-10	0.579859	0	0
HNRNPR	10236	0.580477	0	0	0.578857	0	0
SEMA5A	9037	0.5224	3.22409e-13	1.39062e-11	0.578803	0	0
TUBB2B	347733	0.448491	9.6517e-10	1.6963e-08	0.578626	0	0
ZNF704	619279	0.575389	4.44089e-16	3.96417e-14	0.578504	0	0
MED24	9862	0.572954	4.44089e-16	3.96417e-14	0.578233	0	0
BCHE	590	0.410167	3.0552e-08	3.59463e-07	0.578161	0	0
FAM5C	339479	0.483658	2.71649e-11	6.98027e-10	0.578017	0	0
LIG3	3980	0.551122	8.21565e-15	5.37183e-13	0.577908	0	0
PLLP	51090	0.365171	1.0521e-06	8.20069e-06	0.577579	0	0
TRA2B	6434	0.478172	4.87135e-11	1.16566e-09	0.577383	0	0
ZNF346	23567	0.507295	1.94156e-12	6.89331e-11	0.577284	0	0
TUB	7275	0.445345	1.30295e-09	2.21265e-08	0.576995	0	0
TACC2	10579	0.499554	4.71068e-12	1.49946e-10	0.576841	0	0
CCDC94	55702	0.558891	2.88658e-15	2.16293e-13	0.576652	0	0
MAPT	4137	0.531261	1.07914e-13	5.33874e-12	0.57663	0	0
RBMX	27316	0.554583	5.10703e-15	3.56641e-13	0.576582	0	0
MMP16	4325	0.583329	0	0	0.576545	0	0
C20orf117	140710	0.575078	4.44089e-16	3.96417e-14	0.576259	0	0
KIAA1549	57670	0.477166	5.41611e-11	1.27667e-09	0.576031	0	0
LPPR1	54886	0.535744	6.12843e-14	3.23452e-12	0.576006	0	0
ATP6V0A2	23545	0.598055	0	0	0.575705	0	0
NAV1	89796	0.52952	1.34115e-13	6.50489e-12	0.575633	0	0
CDH10	1008	0.476771	5.64517e-11	1.32307e-09	0.575342	0	0
PKMYT1	9088	0.604994	0	0	0.575218	0	0
LMTK3	114783	0.498743	5.16254e-12	1.6227e-10	0.575106	0	0
ILF3	3609	0.566676	8.88178e-16	7.38267e-14	0.575021	0	0
SMPD3	55512	0.481464	3.43543e-11	8.55981e-10	0.574887	0	0
STMN4	81551	0.418729	1.46513e-08	1.87535e-07	0.574641	0	0
YPEL1	29799	0.587066	0	0	0.574633	0	0
MDGA2	161357	0.564241	1.33227e-15	1.07688e-13	0.574442	0	0
ADO	84890	0.576127	2.22045e-16	2.12037e-14	0.574385	0	0
PSMD3	5709	0.494716	8.10685e-12	2.40176e-10	0.574347	0	0
C17orf70	80233	0.557916	3.10862e-15	2.2958e-13	0.574275	0	0
C14orf80	283643	0.548539	1.15463e-14	7.2717e-13	0.57424	0	0
ZADH2	284273	0.471724	9.55191e-11	2.12932e-09	0.574158	0	0
NEUROD1	4760	0.315774	2.88814e-05	0.000156662	0.574074	0	0
ZNF34	80778	0.51668	6.43041e-13	2.55363e-11	0.573992	0	0
MANEAL	149175	0.409426	3.25261e-08	3.79643e-07	0.573584	0	0
KCNIP2	30819	0.292038	0.000116851	0.000538511	0.573005	0	0
PAQR9	344838	0.465815	1.74893e-10	3.664e-09	0.57291	0	0
SCD5	79966	0.47125	1.00305e-10	2.21437e-09	0.572518	0	0
PDZD4	57595	0.528146	1.58984e-13	7.48647e-12	0.571976	0	0
SPAST	6683	0.488217	1.65863e-11	4.51635e-10	0.571811	0	0
ACAD8	27034	0.450332	8.08574e-10	1.44606e-08	0.571717	0	0
PIK3C2B	5287	0.0297631	0.70088	0.784028	0.571655	0	0
BCS1L	617	0.436982	2.8508e-09	4.42736e-08	0.571652	0	0
RAB33A	9363	0.50615	2.21645e-12	7.69982e-11	0.5716	0	0
MED20	9477	0.419801	1.33442e-08	1.73288e-07	0.571573	0	0
PCDH17	27253	0.524344	2.54241e-13	1.12983e-11	0.571486	0	0
FAM19A5	25817	0.549405	1.02141e-14	6.57381e-13	0.571458	0	0
ZNF22	7570	0.521384	3.64597e-13	1.54341e-11	0.571267	0	0
MAP3K1	4214	0.465018	1.89586e-10	3.95166e-09	0.570466	0	0
SPIN3	169981	0.557907	3.33067e-15	2.45097e-13	0.570372	0	0
PHLDB1	23187	0.558666	3.10862e-15	2.2958e-13	0.570066	0	0
LRRC37B2	147172	0.456998	4.22196e-10	8.05587e-09	0.570036	0	0
XYLT1	64131	0.629556	0	0	0.570026	0	0
FYN	2534	0.577842	2.22045e-16	2.12037e-14	0.569987	0	0
ZFP14	57677	0.476308	5.92686e-11	1.38278e-09	0.569924	0	0
CCND1	595	0.555987	4.21885e-15	3.02857e-13	0.569683	0	0
PGAP1	80055	0.515908	7.04992e-13	2.7835e-11	0.569601	0	0
FLJ43390	646113	0.451663	7.11021e-10	1.29186e-08	0.569489	0	0
MKRN3	7681	0.522205	3.29958e-13	1.41513e-11	0.569442	0	0
CEP72	55722	0.566649	8.88178e-16	7.38267e-14	0.569417	0	0
PEMT	10400	0.473327	8.0896e-11	1.83805e-09	0.569129	0	0
CNTFR	1271	0.438615	2.45084e-09	3.87958e-08	0.568308	0	0
P2RX7	5027	0.599697	0	0	0.568259	0	0
MAZ	4150	0.528834	1.46105e-13	6.95984e-12	0.567943	0	0
NRXN2	9379	0.419272	1.39742e-08	1.7999e-07	0.567908	0	0
BTBD2	55643	0.535637	6.21725e-14	3.27298e-12	0.567311	0	0
CTCF	10664	0.579427	0	0	0.567267	0	0
KIF15	56992	0.588695	0	0	0.567254	0	0
PPM1E	22843	0.452497	6.55725e-10	1.20095e-08	0.567187	0	0
SOX4	6659	0.514782	8.06022e-13	3.14012e-11	0.567152	0	0
CCT3	7203	0.315993	2.84964e-05	0.000154819	0.567152	0	0
SOX2	6657	0.484439	2.49747e-11	6.48237e-10	0.56706	0	0
DCAF4L2	138009	0.381337	3.13377e-07	2.83184e-06	0.566854	0	0
MAMLD1	10046	0.50585	2.29461e-12	7.89123e-11	0.566682	0	0
CSMD1	64478	0.518473	5.18696e-13	2.10046e-11	0.566349	0	0
TMEM108	66000	0.545254	1.77636e-14	1.07582e-12	0.566265	0	0
DNAJC18	202052	0.493209	9.583e-12	2.78681e-10	0.566262	0	0
ZNF620	253639	0.548107	1.24345e-14	7.75966e-13	0.56617	0	0
RANBP3	8498	0.552862	6.66134e-15	4.46941e-13	0.56614	0	0
FCHSD2	9873	0.555774	4.44089e-15	3.15488e-13	0.566051	0	0
CBX2	84733	0.553027	6.21725e-15	4.18513e-13	0.566031	0	0
NKPD1	284353	0.32637	1.4877e-05	8.64046e-05	0.565964	0	0
TRAP1	10131	0.455055	5.10976e-10	9.58069e-09	0.565884	0	0
MLF2	8079	0.297996	8.3205e-05	0.000399598	0.56582	0	0
KDM4B	23030	0.620149	0	0	0.565705	0	0
SFRS14	10147	0.567585	8.88178e-16	7.38267e-14	0.565188	0	0
NCAPH	23397	0.493367	9.41736e-12	2.75424e-10	0.565168	0	0
ZNF207	7756	0.520808	3.91243e-13	1.64266e-11	0.564733	0	0
ZFYVE20	64145	0.53859	4.26326e-14	2.29133e-12	0.564587	0	0
E2F2	1870	0.648933	0	0	0.564422	0	0
SCN3A	6328	0.542418	2.57572e-14	1.48545e-12	0.564216	0	0
RBM14	10432	0.559046	2.66454e-15	2.01866e-13	0.563694	0	0
AMOTL2	51421	0.622181	0	0	0.56357	0	0
C1orf77	26097	0.483266	2.83302e-11	7.21648e-10	0.563443	0	0
SOX5	6660	0.64051	0	0	0.563351	0	0
KBTBD6	89890	0.52584	2.11386e-13	9.64439e-12	0.563194	0	0
C11orf2	738	0.581508	0	0	0.56312	0	0
DPP6	1804	0.418344	1.51502e-08	1.93078e-07	0.563072	0	0
HNRNPD	3184	0.585388	0	0	0.562946	0	0
C15orf42	90381	0.590556	0	0	0.562789	0	0
SFRS2	6427	0.54042	3.37508e-14	1.87788e-12	0.562707	0	0
LOC284900	284900	0.580533	0	0	0.562518	0	0
CYFIP2	26999	0.483294	2.82463e-11	7.20403e-10	0.562192	0	0
DGKB	1607	0.45709	4.1837e-10	7.99029e-09	0.562118	0	0
HNRNPA3	220988	0.565852	1.11022e-15	9.15421e-14	0.562075	0	0
HCN3	57657	0.492078	1.086e-11	3.10106e-10	0.561591	0	0
BEND7	222389	0.560083	2.44249e-15	1.87115e-13	0.561369	0	0
ELMO1	9844	0.606712	0	0	0.561245	0	0
GATS	352954	0.45186	6.97527e-10	1.26959e-08	0.561171	0	0
LRRTM3	347731	0.529308	1.37668e-13	6.63487e-12	0.561019	0	0
CDC34	997	0.441065	1.95038e-09	3.14805e-08	0.560907	0	0
C2orf85	285093	0.401572	6.25998e-08	6.72547e-07	0.560837	0	0
NME1-NME2	654364	0.461995	2.57001e-10	5.15786e-09	0.560832	0	0
ZNF48	197407	0.471547	9.72782e-11	2.16383e-09	0.560743	0	0
C17orf100	388327	0.451388	7.3022e-10	1.31973e-08	0.560631	0	0
ERAL1	26284	0.427838	6.55225e-09	9.20768e-08	0.560499	0	0
LOC84989	84989	0.563231	1.55431e-15	1.23211e-13	0.560353	0	0
DCX	1641	0.518611	5.10036e-13	2.07358e-11	0.559724	0	0
WDR62	284403	0.554482	5.32907e-15	3.68388e-13	0.559679	0	0
PDXP	57026	0.410138	3.06285e-08	3.60157e-07	0.559589	0	0
ZNF91	7644	0.589287	0	0	0.559318	0	0
DHX9	1660	0.507218	1.95888e-12	6.93409e-11	0.559082	0	0
KIF3A	11127	0.507878	1.8141e-12	6.46621e-11	0.559022	0	0
UNC13A	23025	0.405236	4.62202e-08	5.16012e-07	0.558577	0	0
ZNF286A	57335	0.497924	5.66169e-12	1.75855e-10	0.558108	0	0
CCDC124	115098	0.513368	9.53237e-13	3.63772e-11	0.557844	0	0
AASDHPPT	60496	0.468182	1.37446e-10	2.94563e-09	0.557426	0	0
TSSC1	7260	0.426302	7.51682e-09	1.03855e-07	0.556278	0	0
IGSF9B	22997	0.597562	0	0	0.556183	0	0
COL11A2	1302	0.0165676	0.830707	0.883097	0.556128	0	0
C2orf44	80304	0.484571	2.46221e-11	6.41518e-10	0.555885	0	0
ZNF285	26974	0.477909	5.0083e-11	1.19565e-09	0.555875	0	0
TANC2	26115	0.583313	0	0	0.555564	0	0
HN1	51155	0.476956	5.53695e-11	1.30068e-09	0.555236	0	0
KLHL23	151230	0.445043	1.34087e-09	2.27516e-08	0.555117	0	0
FZR1	51343	0.548924	1.11022e-14	7.07888e-13	0.555067	0	0
GPRIN1	114787	0.520042	4.2899e-13	1.77931e-11	0.555042	0	0
R3HCC1	203069	0.386763	2.05623e-07	1.93565e-06	0.555	0	0
FAM192A	80011	0.456727	4.33617e-10	8.25552e-09	0.554838	0	0
KIF18B	146909	0.621056	0	0	0.554836	0	0
ICK	22858	0.588848	0	0	0.554662	0	0
PHC1	1911	0.382136	2.94665e-07	2.6852e-06	0.55459	0	0
ZBTB17	7709	0.567487	8.88178e-16	7.38267e-14	0.554418	0	0
DEPDC1B	55789	0.583213	0	0	0.554309	0	0
RBM4B	83759	0.469789	1.16585e-10	2.52874e-09	0.554035	0	0
DHX30	22907	0.549572	1.02141e-14	6.57381e-13	0.553759	0	0
MFF	56947	0.377986	4.05015e-07	3.56838e-06	0.553737	0	0
TEX10	54881	0.464147	2.07009e-10	4.27146e-09	0.553699	0	0
ACVR2B	93	0.541702	2.84217e-14	1.61195e-12	0.553515	0	0
LHX4	89884	0.616434	0	0	0.553319	0	0
LDOC1L	84247	0.56965	6.66134e-16	5.92052e-14	0.55321	0	0
CIDECP	152302	0.371673	6.51489e-07	5.40871e-06	0.552889	0	0
LHFPL3	375612	0.377521	4.19588e-07	3.67672e-06	0.552834	0	0
HDGFRP3	50810	0.420545	1.25028e-08	1.63604e-07	0.552521	0	0
CAMSAP1L1	23271	0.567635	8.88178e-16	7.38267e-14	0.552446	0	0
HNRNPA0	10949	0.606545	0	0	0.552198	0	0
BYSL	705	0.450672	7.82507e-10	1.40311e-08	0.55217	0	0
SNRNP35	11066	0.483027	2.90656e-11	7.3491e-10	0.552143	0	0
MGC70857	414919	0.413638	2.27374e-08	2.75411e-07	0.551825	0	0
SF4	57794	0.533288	8.34888e-14	4.27458e-12	0.551571	0	0
CCND2	894	0.26744	0.00043947	0.0017285	0.551437	0	0
SLITRK1	114798	0.673367	0	0	0.551293	0	0
LRRC37B	114659	0.479427	4.26601e-11	1.03042e-09	0.551213	0	0
MUM1	84939	0.585202	0	0	0.551164	0	0
CLIP3	25999	0.485919	2.1289e-11	5.63979e-10	0.551156	0	0
GAB1	2549	0.469002	1.2639e-10	2.72289e-09	0.551154	0	0
TUBB2A	7280	0.40053	6.81966e-08	7.24712e-07	0.550815	0	0
SAMD10	140700	0.414978	2.02668e-08	2.48748e-07	0.550515	0	0
ZBTB49	166793	0.519995	4.31655e-13	1.78675e-11	0.55049	0	0
LOC93622	93622	0.470454	1.0888e-10	2.38572e-09	0.55036	0	0
FXR2	9513	0.483921	2.64075e-11	6.81122e-10	0.550323	0	0
FAM76B	143684	0.510412	1.35003e-12	4.94955e-11	0.550194	0	0
GRID2	2895	0.624527	0	0	0.550174	0	0
ZNF85	7639	0.527966	1.62537e-13	7.61881e-12	0.550162	0	0
FAM40A	85369	0.485955	2.12044e-11	5.62464e-10	0.550127	0	0
VPS45	11311	0.369864	7.45209e-07	6.07379e-06	0.550107	0	0
ZNF853	54753	0.418545	1.48871e-08	1.89843e-07	0.550037	0	0
REV3L	5980	0.495484	7.44205e-12	2.23381e-10	0.55003	0	0
DNAJB5	25822	0.458761	3.54689e-10	6.88943e-09	0.54994	0	0
TTYH1	57348	0.332005	1.03481e-05	6.26531e-05	0.549833	0	0
TTC9B	148014	0.306653	5.01265e-05	0.000256837	0.549189	0	0
EHMT2	10919	0.520872	3.88134e-13	1.63295e-11	0.549065	0	0
KCTD15	79047	0.404034	5.10777e-08	5.61991e-07	0.548978	0	0
FAM108B1	51104	0.430163	5.31486e-09	7.65213e-08	0.548941	0	0
ERBB3	2065	0.540075	3.5083e-14	1.94148e-12	0.548774	0	0
EEPD1	80820	0.434558	3.56318e-09	5.36725e-08	0.548767	0	0
CECR5	27440	0.465003	1.89875e-10	3.95367e-09	0.548439	0	0
GTF3C5	9328	0.543232	2.33147e-14	1.36374e-12	0.548215	0	0
CYP27C1	339761	0.354256	2.2977e-06	1.64599e-05	0.548163	0	0
DHPS	1725	0.415351	1.96278e-08	2.42466e-07	0.548118	0	0
RAD51C	5889	0.456205	4.56456e-10	8.62144e-09	0.547864	0	0
ZNF100	163227	0.505309	2.44249e-12	8.34389e-11	0.547608	0	0
FAM110B	90362	0.495188	7.69185e-12	2.29871e-10	0.547568	0	0
FIP1L1	81608	0.391708	1.39128e-07	1.36476e-06	0.547452	0	0
SYP	6855	0.231898	0.0024152	0.00755634	0.54734	0	0
FANCD2	2177	0.61931	0	0	0.547245	0	0
PCGF2	7703	0.539924	3.59712e-14	1.98528e-12	0.547091	0	0
APC2	10297	0.529386	1.36335e-13	6.58612e-12	0.546939	0	0
C11orf95	65998	0.352653	2.57082e-06	1.81318e-05	0.546664	0	0
OPCML	4978	0.585616	0	0	0.546624	0	0
CBR4	84869	0.481153	3.55116e-11	8.79721e-10	0.546447	0	0
GGT7	2686	0.41522	1.98505e-08	2.44775e-07	0.546283	0	0
LRRC16B	90668	0.468668	1.3078e-10	2.80862e-09	0.546169	0	0
MCF2L	23263	0.470304	1.10576e-10	2.41771e-09	0.545813	0	0
PCMTD2	55251	0.269165	0.000402087	0.00159954	0.545739	0	0
ZNF493	284443	0.564841	1.33227e-15	1.07688e-13	0.545306	0	0
FUS	2521	0.539057	3.9968e-14	2.16513e-12	0.545167	0	0
DCLK2	166614	0.308246	4.55833e-05	0.000235795	0.545	0	0
MRFAP1	93621	0.429344	5.7227e-09	8.14791e-08	0.544958	0	0
SMYD5	10322	0.463295	2.25562e-10	4.60797e-09	0.544868	0	0
FAM125B	89853	0.5031	3.14748e-12	1.04904e-10	0.544709	0	0
CNTN1	1272	0.512539	1.05116e-12	3.95263e-11	0.544692	0	0
USP30	84749	0.502784	3.26295e-12	1.08401e-10	0.544687	0	0
ARHGAP31	57514	0.602445	0	0	0.54458	0	0
USP10	9100	0.458462	3.65348e-10	7.0697e-09	0.54457	0	0
FBXL16	146330	0.282582	0.000197292	0.000856546	0.544483	0	0
CCDC28B	79140	0.381958	2.98742e-07	2.71634e-06	0.544453	0	0
RFTN2	130132	0.451578	7.16895e-10	1.29908e-08	0.544453	0	0
SNRK	54861	0.474357	7.26752e-11	1.66714e-09	0.544016	0	0
ZNF649	65251	0.489511	1.44009e-11	3.99548e-10	0.543939	0	0
FLJ37453	729614	0.456305	4.52006e-10	8.55312e-09	0.543655	0	0
CREB5	9586	0.524138	2.6068e-13	1.15097e-11	0.54363	0	0
RPAIN	84268	0.461768	2.62915e-10	5.26626e-09	0.543332	0	0
AP2B1	163	0.444953	1.35229e-09	2.28509e-08	0.543175	0	0
EWSR1	2130	0.582488	0	0	0.543143	0	0
HILS1	373861	0.458242	3.73401e-10	7.20517e-09	0.542949	0	0
GPM6A	2823	0.383505	2.65072e-07	2.44593e-06	0.542802	0	0
GDF11	10220	0.434094	3.71771e-09	5.58364e-08	0.542785	0	0
C16orf80	29105	0.52198	3.39284e-13	1.4452e-11	0.542544	0	0
TRAPPC9	83696	0.545304	1.77636e-14	1.07582e-12	0.542454	0	0
BRD7	29117	0.494855	7.98206e-12	2.37851e-10	0.542342	0	0
TMPO	7112	0.545233	1.79856e-14	1.08607e-12	0.54232	0	0
POMT1	10585	0.545721	1.68754e-14	1.0281e-12	0.542268	0	0
PPT2	9374	0.409916	3.12091e-08	3.65519e-07	0.541947	0	0
KANK1	23189	0.584887	0	0	0.541728	0	0
GPR56	9289	0.348172	3.50756e-06	2.40447e-05	0.541515	0	0
FAM117B	150864	0.579184	0	0	0.541383	0	0
POLR2E	5434	0.507975	1.7939e-12	6.40531e-11	0.541144	0	0
UBXN2B	137886	0.512413	1.06715e-12	3.9981e-11	0.540846	0	0
DHFR	1719	0.541567	2.88658e-14	1.62814e-12	0.540841	0	0
LRFN4	78999	0.480823	3.67837e-11	9.05523e-10	0.540833	0	0
PANK4	55229	0.506837	2.04725e-12	7.22201e-11	0.540766	0	0
AP3B2	8120	0.39322	1.23305e-07	1.22892e-06	0.540515	0	0
MCM10	55388	0.645427	0	0	0.540485	0	0
LOC148709	148709	0.263335	0.000541753	0.0020705	0.540446	0	0
ZNF193	7746	0.457132	4.16672e-10	7.96527e-09	0.540294	0	0
HNRNPM	4670	0.585364	0	0	0.540286	0	0
SIRT6	51548	0.504079	2.81353e-12	9.48514e-11	0.540204	0	0
C11orf57	55216	0.425967	7.74479e-09	1.06645e-07	0.540115	0	0
SMARCC2	6601	0.484952	2.36335e-11	6.17328e-10	0.540115	0	0
C1orf135	79000	0.502009	3.56515e-12	1.1749e-10	0.540008	0	0
STRADA	92335	0.436333	3.0267e-09	4.64741e-08	0.539727	0	0
GRID2IP	392862	0.501697	3.69393e-12	1.20957e-10	0.539294	0	0
AMZ1	155185	0.39289	1.26602e-07	1.2569e-06	0.539287	0	0
HMGB3	3149	0.457472	4.02914e-10	7.73829e-09	0.539237	0	0
MAD2L2	10459	0.472298	9.00129e-11	2.01973e-09	0.539026	0	0
TRAIP	10293	0.525387	2.23599e-13	1.00895e-11	0.538792	0	0
DACT3	147906	0.346543	3.92226e-06	2.6446e-05	0.538536	0	0
CNP	1267	0.46261	2.41623e-10	4.87783e-09	0.538519	0	0
NTNG2	84628	0.408624	3.4802e-08	4.03456e-07	0.538484	0	0
ZNF167	55888	0.483182	2.85869e-11	7.26728e-10	0.538457	0	0
CECR2	27443	0.515047	7.81153e-13	3.06651e-11	0.53837	0	0
KIFC1	3833	0.640595	0	0	0.53836	0	0
NUP93	9688	0.447972	1.0144e-09	1.76348e-08	0.53831	0	0
SLC24A3	57419	0.284611	0.000176587	0.000777172	0.538176	0	0
UBE2E3	10477	0.42773	6.61601e-09	9.29092e-08	0.538059	0	0
FAM100A	124402	0.555824	4.44089e-15	3.15488e-13	0.537977	0	0
HOXD3	3232	0.619914	0	0	0.537775	0	0
CENPJ	55835	0.590869	0	0	0.537482	0	0
MEIS3	56917	0.448414	9.72359e-10	1.70628e-08	0.537407	0	0
HNF1A	6927	0.379558	3.59213e-07	3.21491e-06	0.537169	0	0
SNX4	8723	0.442242	1.74663e-09	2.86651e-08	0.53696	0	0
DPYSL5	56896	0.367551	8.83844e-07	7.05803e-06	0.53685	0	0
CEP57	9702	0.435513	3.264e-09	4.975e-08	0.536833	0	0
PSME3	10197	0.431507	4.70609e-09	6.85254e-08	0.536796	0	0
C8orf46	254778	0.346087	4.04642e-06	2.71849e-05	0.536659	0	0
CENPO	79172	0.50905	1.58273e-12	5.68096e-11	0.53653	0	0
SPC24	147841	0.597222	0	0	0.536239	0	0
ZNF362	149076	0.30373	5.95883e-05	0.000298174	0.536154	0	0
ZNF250	58500	0.551134	8.21565e-15	5.37183e-13	0.536055	0	0
ZNF202	7753	0.517809	5.61773e-13	2.2571e-11	0.535824	0	0
PPM1D	8493	0.522188	3.30846e-13	1.41513e-11	0.535754	0	0
ZNF43	7594	0.456818	4.29748e-10	8.19235e-09	0.535585	0	0
SARS2	54938	0.332757	9.85314e-06	6.00104e-05	0.535483	0	0
PFAS	5198	0.531338	1.06803e-13	5.30759e-12	0.535326	0	0
H1FX	8971	0.584402	0	0	0.535289	0	0
RNF165	494470	0.498092	5.55578e-12	1.73352e-10	0.535227	0	0
NLGN1	22871	0.473041	8.33378e-11	1.88437e-09	0.535135	0	0
PUF60	22827	0.464247	2.04932e-10	4.23285e-09	0.534971	0	0
PRPSAP2	5636	0.399762	7.26215e-08	7.67761e-07	0.534899	0	0
LOC100170939	100170939	0.614407	0	0	0.534712	0	0
COL9A3	1299	0.34448	4.51453e-06	2.99766e-05	0.534551	0	0
STMN1	3925	0.45187	6.96898e-10	1.26957e-08	0.534193	0	0
ZNF682	91120	0.48656	1.98597e-11	5.29531e-10	0.534061	0	0
ZNF77	58492	0.399862	7.20309e-08	7.6191e-07	0.534041	0	0
KATNB1	10300	0.470275	1.10904e-10	2.4223e-09	0.53376	0	0
MAP2K2	5605	0.510873	1.27898e-12	4.7143e-11	0.533735	0	0
AADAT	51166	0.480893	3.65072e-11	9.00878e-10	0.533549	0	0
LMO1	4004	0.323072	1.83376e-05	0.000103859	0.533163	0	0
ZSWIM5	57643	0.480264	3.90341e-11	9.55196e-10	0.533034	0	0
FAM184B	27146	0.33063	1.13142e-05	6.77435e-05	0.53297	0	0
PPP2R5D	5528	0.479024	4.45182e-11	1.07026e-09	0.532873	0	0
ZNF664	144348	0.383679	2.6152e-07	2.41532e-06	0.532597	0	0
VPS72	6944	0.34264	5.11381e-06	3.35866e-05	0.5325	0	0
GPBP1	65056	0.461367	2.73657e-10	5.4548e-09	0.532355	0	0
PTCH1	5727	0.296574	9.02899e-05	0.000428512	0.532333	0	0
KIF21B	23046	0.576627	2.22045e-16	2.12037e-14	0.532271	0	0
KCTD5	54442	0.356317	1.98696e-06	1.4466e-05	0.532268	0	0
NCAN	1463	0.264842	0.000501893	0.00193546	0.532211	0	0
AIF1L	83543	0.328069	1.3345e-05	7.82371e-05	0.532109	0	0
GPR98	84059	0.403902	5.164e-08	5.67874e-07	0.532097	0	0
DDA1	79016	0.473882	7.63645e-11	1.74787e-09	0.532074	0	0
ST7OT1	93653	0.524074	2.62901e-13	1.15829e-11	0.532067	0	0
DUSP8	1850	0.400795	6.67285e-08	7.1169e-07	0.531781	0	0
ZSCAN2	54993	0.391024	1.46915e-07	1.43292e-06	0.531697	0	0
CXXC4	80319	0.522574	3.15747e-13	1.36764e-11	0.531632	0	0
GADD45G	10912	0.357538	1.82221e-06	1.3414e-05	0.531505	0	0
ZFP37	7539	0.521256	3.7037e-13	1.56462e-11	0.531485	0	0
EVL	51466	0.545061	1.82077e-14	1.09625e-12	0.531301	0	0
MND1	84057	0.477562	5.19451e-11	1.22726e-09	0.531269	0	0
CEP68	23177	0.522189	3.30846e-13	1.41513e-11	0.531187	0	0
DFFB	1677	0.527425	1.73861e-13	8.09419e-12	0.530938	0	0
ZNF10	7556	0.446259	1.19459e-09	2.04214e-08	0.530792	0	0
ZNF696	79943	0.501117	3.94595e-12	1.27582e-10	0.530541	0	0
CCDC88A	55704	0.471153	1.01319e-10	2.2341e-09	0.530143	0	0
C16orf88	400506	0.373548	5.66315e-07	4.75543e-06	0.529966	0	0
CDHR1	92211	0.501619	3.7268e-12	1.21452e-10	0.529882	0	0
WHSC1	7468	0.566811	8.88178e-16	7.38267e-14	0.529708	0	0
RAP1GAP	5909	0.382525	2.85955e-07	2.6141e-06	0.529683	0	0
CCNJL	79616	0.370694	7.00714e-07	5.76146e-06	0.529389	0	0
NCKAP5	344148	0.567612	8.88178e-16	7.38267e-14	0.52928	0	0
NAT15	79903	0.448149	9.97375e-10	1.7457e-08	0.52921	0	0
ZNF326	284695	0.493794	8.98193e-12	2.64574e-10	0.529203	0	0
LSM14B	149986	0.448018	1.00995e-09	1.76021e-08	0.529161	0	0
CASKIN1	57524	0.381789	3.02653e-07	2.74163e-06	0.529044	0	0
DCAF16	54876	0.555206	4.88498e-15	3.42299e-13	0.529016	0	0
AGAP3	116988	0.447173	1.09493e-09	1.89066e-08	0.528979	0	0
ZNF286B	729288	0.48303	2.90563e-11	7.3491e-10	0.528743	0	0
TAOK3	51347	0.417476	1.63351e-08	2.05879e-07	0.528721	0	0
CENPH	64946	0.518058	5.4512e-13	2.19879e-11	0.528691	0	0
NRARP	441478	0.317105	2.66083e-05	0.000145718	0.528581	0	0
B4GALT2	8704	0.429037	5.88297e-09	8.3587e-08	0.528534	0	0
DDX49	54555	0.447045	1.10838e-09	1.91067e-08	0.52829	0	0
FBLL1	345630	0.442699	1.67303e-09	2.76339e-08	0.528186	0	0
NTHL1	4913	0.390358	1.54891e-07	1.50358e-06	0.52799	0	0
TERF2	7014	0.444469	1.41569e-09	2.3727e-08	0.52798	0	0
KIF1B	23095	0.450885	7.66605e-10	1.3758e-08	0.527798	0	0
RFXAP	5994	0.517808	5.61773e-13	2.2571e-11	0.527766	0	0
MICAL3	57553	0.577857	2.22045e-16	2.12037e-14	0.527634	0	0
ATP1A3	478	0.34859	3.40809e-06	2.34018e-05	0.527627	0	0
RAB11B	9230	0.503943	2.85771e-12	9.5988e-11	0.527567	0	0
CDH20	28316	0.491338	1.17835e-11	3.34152e-10	0.527515	0	0
PPP2R1A	5518	0.392527	1.30328e-07	1.2889e-06	0.527413	0	0
CLIP2	7461	0.4472	1.09206e-09	1.8873e-08	0.527408	0	0
ASTN1	460	0.397247	8.91319e-08	9.22827e-07	0.527371	0	0
TMOD2	29767	0.428527	6.15935e-09	8.7092e-08	0.527296	0	0
PCIF1	63935	0.424924	8.49785e-09	1.15619e-07	0.527115	0	0
PNMAL1	55228	0.448498	9.64547e-10	1.6963e-08	0.527092	0	0
TTBK1	84630	0.56039	2.22045e-15	1.71383e-13	0.527065	0	0
C17orf96	100170841	0.476334	5.91043e-11	1.38208e-09	0.527032	0	0
ZNF2	7549	0.369229	7.81084e-07	6.32851e-06	0.52703	0	0
FARSA	2193	0.427391	6.82001e-09	9.55127e-08	0.52702	0	0
LRRTM1	347730	0.496855	6.38378e-12	1.95038e-10	0.526883	0	0
USP22	23326	0.49695	6.31584e-12	1.93521e-10	0.526816	0	0
CSMD2	114784	0.517468	5.85088e-13	2.3416e-11	0.526811	0	0
DENND5B	160518	0.424712	8.65958e-09	1.17431e-07	0.526712	0	0
MPPED2	744	0.361393	1.38318e-06	1.04713e-05	0.526694	0	0
MYCL1	4610	0.503308	3.0731e-12	1.02591e-10	0.526287	0	0
SETD5	55209	0.548695	1.13243e-14	7.1981e-13	0.526105	0	0
C12orf43	64897	0.406087	4.30529e-08	4.8567e-07	0.525991	0	0
ZNF260	339324	0.386355	2.12306e-07	1.98762e-06	0.525832	0	0
ANKRD20A3	441425	0.520744	3.94351e-13	1.65233e-11	0.525782	0	0
ANP32A	8125	0.483638	2.72222e-11	6.98624e-10	0.5257	0	0
XKR4	114786	0.381915	2.99748e-07	2.72186e-06	0.525503	0	0
CHKA	1119	0.36048	1.47701e-06	1.11201e-05	0.525213	0	0
TNRC6C	57690	0.592805	0	0	0.525168	0	0
WHSC2	7469	0.510329	1.36335e-12	4.98061e-11	0.525044	0	0
ZNF146	7705	0.440052	2.14392e-09	3.4281e-08	0.525021	0	0
SYT17	51760	0.411474	2.73455e-08	3.24395e-07	0.524976	0	0
SYT11	23208	0.33707	7.42136e-06	4.66528e-05	0.52478	0	0
PDIK1L	149420	0.458715	3.56301e-10	6.91419e-09	0.524743	0	0
FANCI	55215	0.554275	5.32907e-15	3.68388e-13	0.524735	0	0
LASS4	79603	0.385914	2.19744e-07	2.05165e-06	0.524718	0	0
NTRK3	4916	0.421028	1.19849e-08	1.57575e-07	0.524561	0	0
HIRIP3	8479	0.403706	5.24851e-08	5.7655e-07	0.524459	0	0
RPUSD1	113000	0.422666	1.03775e-08	1.38261e-07	0.52439	0	0
C6orf174	387104	0.491008	1.22187e-11	3.45539e-10	0.524265	0	0
REPIN1	29803	0.463847	2.1337e-10	4.38509e-09	0.52425	0	0
MRPS9	64965	0.27575	0.000284789	0.00118313	0.52424	0	0
FRMPD1	22844	0.468272	1.36182e-10	2.92158e-09	0.524156	0	0
ADD1	118	0.415202	1.98806e-08	2.44999e-07	0.524014	0	0
DBF4B	80174	0.583817	0	0	0.523942	0	0
CD2BP2	10421	0.357282	1.85567e-06	1.36164e-05	0.523927	0	0
C18orf54	162681	0.553031	6.21725e-15	4.18513e-13	0.523798	0	0
MIMT1	100073347	0.483341	2.81033e-11	7.17648e-10	0.52379	0	0
MEX3B	84206	0.479963	4.0302e-11	9.82708e-10	0.523778	0	0
PRPF19	27339	0.478087	4.915e-11	1.17474e-09	0.523771	0	0
FARP2	9855	0.520065	4.28102e-13	1.77922e-11	0.523746	0	0
COPS7B	64708	0.477829	5.0508e-11	1.20021e-09	0.523564	0	0
ZCCHC14	23174	0.568714	8.88178e-16	7.38267e-14	0.523465	0	0
GATAD2B	57459	0.496566	6.59339e-12	2.00547e-10	0.523373	0	0
CNRIP1	25927	0.442369	1.7258e-09	2.83686e-08	0.523079	0	0
SKA2	348235	0.483137	2.87255e-11	7.29002e-10	0.522868	0	0
C17orf51	339263	0.457552	3.99726e-10	7.69145e-09	0.522605	0	0
C3orf59	151963	0.591571	0	0	0.52251	0	0
APBB1	322	0.366467	9.57026e-07	7.55719e-06	0.522483	0	0
C9orf86	55684	0.573636	4.44089e-16	3.96417e-14	0.522473	0	0
IP6K1	9807	0.483486	2.76699e-11	7.0746e-10	0.522234	0	0
LOC100129387	100129387	0.492155	1.07683e-11	3.08345e-10	0.522204	0	0
PRKCZ	5590	0.391828	1.37801e-07	1.35368e-06	0.521995	0	0
C20orf112	140688	0.381885	3.00443e-07	2.72576e-06	0.521941	0	0
SYT6	148281	0.444143	1.46012e-09	2.4392e-08	0.521814	0	0
TMEFF1	8577	0.377836	4.09637e-07	3.60182e-06	0.521797	0	0
GTF2IP1	2970	0.433052	4.08918e-09	6.04427e-08	0.521558	0	0
SERP2	387923	0.356489	1.96297e-06	1.43162e-05	0.521526	0	0
GPT2	84706	0.388039	1.86026e-07	1.7723e-06	0.521404	0	0
MAP3K10	4294	0.366042	9.87261e-07	7.76607e-06	0.521404	0	0
ESPL1	9700	0.539145	3.95239e-14	2.14674e-12	0.521332	0	0
ARMC5	79798	0.402312	5.88966e-08	6.3844e-07	0.521322	0	0
DGCR2	9993	0.553976	5.55112e-15	3.82449e-13	0.521289	0	0
ATP7B	540	0.50618	2.2089e-12	7.6866e-11	0.521257	0	0
OMG	4974	0.414096	2.18619e-08	2.65904e-07	0.521128	0	0
TRIM24	8805	0.464981	1.903e-10	3.95851e-09	0.520924	0	0
FBXW8	26259	0.525628	2.1716e-13	9.82049e-12	0.52081	0	0
C1orf61	10485	0.328124	1.32977e-05	7.79822e-05	0.520782	0	0
SMARCAD1	56916	0.464692	1.95929e-10	4.07147e-09	0.520631	0	0
EDC3	80153	0.441742	1.83046e-09	2.985e-08	0.520499	0	0
SAFB	6294	0.574673	4.44089e-16	3.96417e-14	0.520407	0	0
FHDC1	85462	0.434926	3.44499e-09	5.21985e-08	0.520305	0	0
ZNF506	440515	0.482716	3.00506e-11	7.5888e-10	0.520208	0	0
SLC25A41	284427	0.526518	1.94511e-13	8.95405e-12	0.520128	0	0
LOC148189	148189	0.417151	1.68016e-08	2.10852e-07	0.520091	0	0
KCNH4	23415	0.462126	2.53646e-10	5.10049e-09	0.519469	0	0
SUV420H1	51111	0.441811	1.81871e-09	2.97057e-08	0.51933	0	0
C6orf168	84553	0.490756	1.25626e-11	3.5429e-10	0.519074	0	0
ODC1	4953	0.471501	9.77365e-11	2.16933e-09	0.519027	0	0
C1orf96	126731	0.39757	8.68239e-08	9.0303e-07	0.518937	0	0
SFT2D3	84826	0.416657	1.75358e-08	2.19262e-07	0.518913	0	0
STX1B	112755	0.334115	9.01603e-06	5.54548e-05	0.518828	0	0
TBC1D24	57465	0.499818	4.57234e-12	1.4645e-10	0.518587	0	0
TSPAN7	7102	0.358109	1.74977e-06	1.29411e-05	0.518542	0	0
FAM104A	84923	0.462925	2.341e-10	4.75236e-09	0.51854	0	0
AMMECR1L	83607	0.488277	1.64779e-11	4.50477e-10	0.518527	0	0
RIPPLY2	134701	0.40351	5.33444e-08	5.84737e-07	0.51844	0	0
SCRT2	85508	0.301864	6.64752e-05	0.000328077	0.518361	0	0
LRRTM4	80059	0.511707	1.15952e-12	4.29712e-11	0.518075	0	0
ZNF197	10168	0.525665	2.16271e-13	9.80192e-12	0.518022	0	0
LOC645323	645323	0.178879	0.0199672	0.0457631	0.51798	0	0
ZNF491	126069	0.506061	2.23954e-12	7.7538e-11	0.517886	0	0
EXOSC10	5394	0.558745	2.88658e-15	2.16293e-13	0.517294	0	0
INTS12	57117	0.375184	5.00761e-07	4.28559e-06	0.517212	0	0
SLC35B1	10237	0.439821	2.19074e-09	3.4948e-08	0.51709	0	0
ZNF434	54925	0.397963	8.40954e-08	8.78211e-07	0.517016	0	0
DIRAS1	148252	0.402094	5.99633e-08	6.4795e-07	0.516916	0	0
GLDC	2731	0.389183	1.69983e-07	1.63233e-06	0.516807	0	0
PIAS4	51588	0.538298	4.41869e-14	2.35637e-12	0.516787	0	0
B4GALNT4	338707	0.37027	7.23129e-07	5.92204e-06	0.516745	0	0
ELAVL1	1994	0.54885	1.11022e-14	7.07888e-13	0.516327	0	0
BSDC1	55108	0.358636	1.68522e-06	1.25133e-05	0.516287	0	0
EXOC7	23265	0.466006	1.71527e-10	3.60084e-09	0.516232	0	0
UNK	85451	0.425057	8.39816e-09	1.14355e-07	0.516108	0	0
MARCKS	4082	0.530452	1.1946e-13	5.85354e-12	0.516068	0	0
LMNB2	84823	0.583577	0	0	0.516011	0	0
LRRK2	120892	0.679928	0	0	0.515937	0	0
C19orf26	255057	0.408028	3.65925e-08	4.22305e-07	0.515934	0	0
EFCAB5	374786	0.633071	0	0	0.515922	0	0
CIRBP	1153	0.439622	2.23171e-09	3.55188e-08	0.515484	0	0
CKAP2	26586	0.585016	0	0	0.515303	0	0
PTPRZ1	5803	0.365059	1.06069e-06	8.26218e-06	0.515208	0	0
POLG2	11232	0.450205	8.18588e-10	1.46143e-08	0.514905	0	0
ING5	84289	0.531952	9.88098e-14	4.99671e-12	0.514843	0	0
GIT1	28964	0.483559	2.74549e-11	7.02839e-10	0.514624	0	0
UBE2O	63893	0.519383	4.64739e-13	1.91214e-11	0.514527	0	0
ZNF675	171392	0.444504	1.41108e-09	2.3669e-08	0.5144	0	0
GRIA4	2893	0.433854	3.80028e-09	5.67732e-08	0.514318	0	0
SFRS8	6433	0.549609	1.02141e-14	6.57381e-13	0.514097	0	0
CPNE2	221184	0.401288	6.40811e-08	6.86664e-07	0.513933	0	0
ZNF714	148206	0.421275	1.17277e-08	1.54545e-07	0.513729	0	0
POLR1B	84172	0.420255	1.28243e-08	1.67598e-07	0.513694	0	0
JPH3	57338	0.389675	1.63491e-07	1.57441e-06	0.513572	0	0
NXPH3	11248	0.251035	0.000994363	0.00350778	0.513475	0	0
MXD3	83463	0.531609	1.03251e-13	5.16886e-12	0.513475	0	0
ALKBH2	121642	0.406568	4.1358e-08	4.69387e-07	0.513438	0	0
GPR173	54328	0.513434	9.4591e-13	3.61648e-11	0.513356	0	0
U2AF2	11338	0.433927	3.7749e-09	5.65299e-08	0.513326	0	0
TOX3	27324	0.488311	1.64184e-11	4.50049e-10	0.513289	0	0
KIF2A	3796	0.496603	6.56675e-12	2.00032e-10	0.513286	0	0
ILDR2	387597	0.359163	1.62303e-06	1.21085e-05	0.513249	0	0
RIC8B	55188	0.365375	1.03656e-06	8.10111e-06	0.512948	0	0
UBXN1	51035	0.492707	1.01312e-11	2.92552e-10	0.512923	0	0
RGMB	285704	0.316336	2.79013e-05	0.000151867	0.512918	0	0
AURKB	9212	0.591599	0	0	0.512844	0	0
FAM66C	440078	0.372176	6.27518e-07	5.2266e-06	0.512784	0	0
C22orf39	128977	0.456477	4.4443e-10	8.43308e-09	0.512782	0	0
STRN4	29888	0.441494	1.87346e-09	3.04305e-08	0.512732	0	0
MGC21881	389741	0.455781	4.75875e-10	8.97171e-09	0.512724	0	0
KIAA0922	23240	0.501884	3.61622e-12	1.18791e-10	0.512657	0	0
VSTM2B	342865	0.55842	3.10862e-15	2.2958e-13	0.512627	0	0
TMEM57	55219	0.595153	0	0	0.512478	0	0
RIC3	79608	0.29074	0.000125694	0.000574237	0.512448	0	0
GUSBP1	728411	0.528527	1.51656e-13	7.1909e-12	0.512426	0	0
PJA1	64219	0.451844	6.9863e-10	1.27047e-08	0.512381	0	0
ZNF84	7637	0.431052	4.9041e-09	7.1106e-08	0.512376	0	0
CASK	8573	0.503432	3.03002e-12	1.01318e-10	0.512294	0	0
C3orf31	132001	0.457423	4.04847e-10	7.76814e-09	0.512254	0	0
H2AFX	3014	0.501799	3.6513e-12	1.19752e-10	0.512232	0	0
FIZ1	84922	0.357816	1.78657e-06	1.3179e-05	0.512222	0	0
MARS2	92935	0.379551	3.59426e-07	3.21541e-06	0.512123	0	0
ANKRD20B	729171	0.529501	1.34337e-13	6.50489e-12	0.51212	0	0
PA2G4	5036	0.425328	8.19781e-09	1.11982e-07	0.512048	0	0
GNG7	2788	0.34524	4.28707e-06	2.85865e-05	0.511921	0	0
FBRSL1	57666	0.54305	2.39808e-14	1.39082e-12	0.51178	0	0
MXD4	10608	0.523602	2.78444e-13	1.21892e-11	0.511665	0	0
C19orf57	79173	0.443233	1.5911e-09	2.63655e-08	0.511643	0	0
BSN	8927	0.28335	0.000189199	0.000825599	0.511625	0	0
PEG3	5178	0.424875	8.53464e-09	1.16043e-07	0.51134	0	0
WRNIP1	56897	0.448092	1.00281e-09	1.75074e-08	0.51124	0	0
POU3F3	5455	0.451025	7.56302e-10	1.36088e-08	0.511178	0	0
PKP4	8502	0.519514	4.57412e-13	1.88956e-11	0.511096	0	0
SCHIP1	29970	0.238299	0.0018087	0.00588967	0.511056	0	0
FBXO21	23014	0.436601	2.95293e-09	4.55155e-08	0.511011	0	0
CDCA5	113130	0.578665	2.22045e-16	2.12037e-14	0.510924	0	0
KIAA1543	57662	0.377242	4.28556e-07	3.73459e-06	0.510882	0	0
NUDT11	55190	0.41324	2.35232e-08	2.83757e-07	0.51088	0	0
CRKL	1399	0.520993	3.82361e-13	1.61196e-11	0.51082	0	0
DLGAP1	9229	0.465755	1.75961e-10	3.68263e-09	0.510738	0	0
HINFP	25988	0.430088	5.35089e-09	7.68783e-08	0.510706	0	0
C13orf23	80209	0.518905	4.92273e-13	2.00623e-11	0.510703	0	0
ARL8A	127829	0.373294	5.77214e-07	4.84299e-06	0.510691	0	0
MRFAP1L1	114932	0.417101	1.68751e-08	2.11644e-07	0.510606	0	0
SEPHS1	22929	0.479068	4.43112e-11	1.06653e-09	0.510469	0	0
SNTG1	54212	0.33874	6.64224e-06	4.23515e-05	0.510233	0	0
SYNPO2L	79933	0.466855	1.57358e-10	3.33407e-09	0.510226	0	0
DPF2	5977	0.445932	1.2323e-09	2.10136e-08	0.510221	0	0
ZNF785	146540	0.459771	3.20856e-10	6.29178e-09	0.510191	0	0
DCC	1630	0.55694	3.77476e-15	2.7385e-13	0.510183	0	0
CCDC101	112869	0.514871	7.97584e-13	3.11316e-11	0.510174	0	0
WIZ	58525	0.513215	9.70779e-13	3.69779e-11	0.509985	0	0
RNF121	55298	0.495801	7.18314e-12	2.16878e-10	0.509885	0	0
CDK5RAP1	51654	0.38718	1.99019e-07	1.87865e-06	0.509788	0	0
SIK3	23387	0.531329	1.07025e-13	5.30759e-12	0.509746	0	0
DNAJC7	7266	0.418786	1.45784e-08	1.86719e-07	0.509738	0	0
ZNF510	22869	0.431331	4.78166e-09	6.93797e-08	0.509646	0	0
ZNF418	147686	0.486854	1.92375e-11	5.14278e-10	0.509612	0	0
ARMC7	79637	0.411199	2.79931e-08	3.31446e-07	0.509592	0	0
RLBP1	6017	0.302898	6.25727e-05	0.000311362	0.509415	0	0
C19orf29	58509	0.475728	6.29798e-11	1.46271e-09	0.509311	0	0
SENP7	57337	0.516179	6.82565e-13	2.70014e-11	0.509142	0	0
INTS4	92105	0.461393	2.72939e-10	5.44579e-09	0.509117	0	0
WSB2	55884	0.353995	2.34016e-06	1.67232e-05	0.509082	0	0
APCDD1	147495	0.409788	3.15464e-08	3.68838e-07	0.508801	0	0
ACBD6	84320	0.350735	2.93823e-06	2.04491e-05	0.508466	0	0
ZNF439	90594	0.456623	4.38088e-10	8.32043e-09	0.508431	0	0
LRP5	4041	0.346495	3.93516e-06	2.65155e-05	0.508376	0	0
ARHGAP39	80728	0.413482	2.30425e-08	2.78285e-07	0.508093	0	0
GABBR1	2550	0.310729	3.92665e-05	0.000206026	0.507971	0	0
SLC39A6	25800	0.465958	1.72373e-10	3.6149e-09	0.50774	0	0
DUSP16	80824	0.403364	5.39952e-08	5.9061e-07	0.507563	0	0
TMEM151B	441151	0.277543	0.000258866	0.00108731	0.507367	0	0
POGK	57645	0.470148	1.12363e-10	2.45157e-09	0.507118	0	0
SF1	7536	0.500367	4.29656e-12	1.38482e-10	0.507101	0	0
PRSS27	83886	0.426992	7.06771e-09	9.86452e-08	0.507031	0	0
TOP2A	7153	0.554238	5.32907e-15	3.68388e-13	0.507024	0	0
DUSP26	78986	0.40922	3.30983e-08	3.85228e-07	0.506974	0	0
LHX2	9355	0.354167	2.31208e-06	1.65514e-05	0.506944	0	0
ARHGEF9	23229	0.436326	3.0287e-09	4.64741e-08	0.506944	0	0
TSEN2	80746	0.44799	1.01265e-09	1.76342e-08	0.506802	0	0
TANC1	85461	0.433103	4.07017e-09	6.02654e-08	0.506725	0	0
SFRS1	6426	0.531624	1.03029e-13	5.16886e-12	0.5067	0	0
RNPS1	10921	0.443969	1.48424e-09	2.47144e-08	0.506641	0	0
SHISA4	149345	0.42164	1.13579e-08	1.50057e-07	0.506606	0	0
TIMM13	26517	0.40755	3.80923e-08	4.36913e-07	0.506509	0	0
CORO1C	23603	0.535542	6.28386e-14	3.29959e-12	0.50632	0	0
LOC150622	150622	0.505795	2.30926e-12	7.91511e-11	0.50626	0	0
ZNF462	58499	0.60947	0	0	0.506248	0	0
LMNB1	4001	0.555634	4.44089e-15	3.15488e-13	0.506009	0	0
ZNF764	92595	0.53339	8.26006e-14	4.23968e-12	0.506002	0	0
TCF4	6925	0.493581	9.1962e-12	2.7011e-10	0.5059	0	0
PLXNB1	5364	0.423118	9.97164e-09	1.33026e-07	0.505838	0	0
RASSF2	9770	0.32123	2.05884e-05	0.00011565	0.505788	0	0
PPM1B	5495	0.426921	7.11254e-09	9.90689e-08	0.505723	0	0
GFOD2	81577	0.426154	7.61678e-09	1.05024e-07	0.505534	0	0
JPH4	84502	0.389757	1.62434e-07	1.56717e-06	0.505432	0	0
CTU2	348180	0.415608	1.91975e-08	2.37294e-07	0.50537	0	0
ACVR2A	92	0.572673	4.44089e-16	3.96417e-14	0.505365	0	0
RFC3	5983	0.53078	1.14575e-13	5.6411e-12	0.505303	0	0
NONO	4841	0.477887	5.01967e-11	1.19697e-09	0.504982	0	0
SV2A	9900	0.356485	1.96359e-06	1.43162e-05	0.504741	0	0
ZNF606	80095	0.370117	7.31362e-07	5.98231e-06	0.504696	0	0
ALCAM	214	0.598815	0	0	0.504309	0	0
SGOL1	151648	0.524386	2.52909e-13	1.12635e-11	0.504306	0	0
USP11	8237	0.45282	6.35505e-10	1.16704e-08	0.504269	0	0
SLC7A1	6541	0.491785	1.12172e-11	3.19863e-10	0.504169	0	0
NRF1	4899	0.493915	8.86158e-12	2.6178e-10	0.503961	0	0
SLC26A10	65012	0.242068	0.00152012	0.00507637	0.503563	0	0
NCOA5	57727	0.464105	2.07899e-10	4.28552e-09	0.503558	0	0
GDI1	2664	0.431547	4.68883e-09	6.84196e-08	0.503491	0	0
TSC2	7249	0.513586	9.29035e-13	3.56284e-11	0.503414	0	0
KLRC4	8302	0.440913	1.97831e-09	3.18312e-08	0.503369	0	0
APPBP2	10513	0.42371	9.46303e-09	1.27233e-07	0.503284	0	0
COIL	8161	0.406461	4.17285e-08	4.72808e-07	0.503272	0	0
TDRKH	11022	0.438638	2.44552e-09	3.87416e-08	0.502998	0	0
HMGCS1	3157	0.368928	7.98629e-07	6.46047e-06	0.502772	0	0
GAD1	2571	0.234578	0.0021418	0.00683558	0.50269	0	0
VPS37D	155382	0.391649	1.39785e-07	1.36989e-06	0.502608	0	0
CDH1	999	0.173078	0.024428	0.0542008	0.502548	0	0
NAA16	79612	0.530207	1.23013e-13	5.99899e-12	0.502481	0	0
RAB3C	115827	0.395589	1.01926e-07	1.04112e-06	0.502474	0	0
PIF1	80119	0.485295	2.27729e-11	6.00193e-10	0.502456	0	0
EID2	163126	0.349576	3.18371e-06	2.2001e-05	0.502446	0	0
ZNF227	7770	0.356024	2.02861e-06	1.47275e-05	0.502327	0	0
TARDBP	23435	0.481929	3.26912e-11	8.17518e-10	0.50232	0	0
SH3D19	152503	0.55982	2.66454e-15	2.01866e-13	0.502203	0	0
WDR77	79084	0.407364	3.86892e-08	4.43016e-07	0.50219	0	0
MVD	4597	0.377612	4.16674e-07	3.65587e-06	0.502014	0	0
WDR48	57599	0.494909	7.9341e-12	2.36766e-10	0.501914	0	0
TMEM97	27346	0.496052	6.98419e-12	2.11493e-10	0.501802	0	0
LOC407835	407835	0.478659	4.62721e-11	1.10983e-09	0.501745	0	0
SLC25A44	9673	0.339943	6.12991e-06	3.94524e-05	0.501539	0	0
LDHB	3945	0.34166	5.46301e-06	3.56407e-05	0.501514	0	0
IGLON5	402665	0.489278	1.47717e-11	4.07633e-10	0.501365	0	0
BLMH	642	0.459458	3.30974e-10	6.45934e-09	0.50131	0	0
SIM2	6493	0.525287	2.26485e-13	1.01973e-11	0.501161	0	0
DIS3L2	129563	0.50144	3.80362e-12	1.23368e-10	0.501027	0	0
MDFI	4188	0.396706	9.31313e-08	9.60361e-07	0.500848	0	0
TAB1	10454	0.523248	2.90656e-13	1.26429e-11	0.500726	0	0
C11orf61	79684	0.324232	1.70422e-05	9.75723e-05	0.500694	0	0
MTMR9	66036	0.406371	4.20456e-08	4.75351e-07	0.500522	0	0
GRLF1	2909	0.5512	7.99361e-15	5.27706e-13	0.5005	0	0
ABAT	18	0.347567	3.65648e-06	2.49075e-05	0.500368	0	0
DMAP1	55929	0.424532	8.79838e-09	1.19155e-07	0.500358	0	0
KHSRP	8570	0.538687	4.19664e-14	2.26145e-12	0.500291	0	0
WDR85	92715	0.417507	1.62914e-08	2.0558e-07	0.500219	0	0
ELAVL4	1996	0.286314	0.000160802	0.000715847	0.500047	0	0
C2orf48	348738	0.562591	1.77636e-15	1.38671e-13	0.49996	0	0
C2orf68	388969	0.477036	5.49023e-11	1.29118e-09	0.49994	0	0
C17orf63	55731	0.446478	1.16994e-09	2.00334e-08	0.499868	0	0
IP6K2	51447	0.429652	5.56609e-09	7.95804e-08	0.499779	0	0
KIF21A	55605	0.366361	9.64488e-07	7.60734e-06	0.499734	0	0
MAML2	84441	0.615979	0	0	0.499635	0	0
HAUS8	93323	0.485741	2.17018e-11	5.74174e-10	0.49957	0	0
TCHP	84260	0.464309	2.0367e-10	4.21102e-09	0.499488	0	0
PPP2CA	5515	0.356393	1.9764e-06	1.43994e-05	0.499475	0	0
LSM7	51690	0.446692	1.1463e-09	1.97107e-08	0.499336	0	0
R3HDM1	23518	0.313339	3.35212e-05	0.000178899	0.499334	0	0
YBX1	4904	0.431491	4.71299e-09	6.85772e-08	0.499321	0	0
LOC80154	80154	0.479541	4.21465e-11	1.02041e-09	0.499294	0	0
ZNF551	90233	0.425334	8.19357e-09	1.11982e-07	0.499229	0	0
RNF126	55658	0.552045	7.10543e-15	4.73641e-13	0.499013	0	0
SLC16A14	151473	0.501522	3.76832e-12	1.22597e-10	0.498884	0	0
C7orf52	375607	0.393093	1.24564e-07	1.23959e-06	0.498839	0	0
IGSF11	152404	0.514903	7.94476e-13	3.10693e-11	0.498754	0	0
FAM69C	125704	0.279111	0.000238016	0.00100944	0.498682	0	0
SYN3	8224	0.431571	4.67858e-09	6.83185e-08	0.498575	5.68425e-15	1.06969e-13
SEPT3	55964	0.411584	2.70918e-08	3.22074e-07	0.498362	1.46815e-13	2.75779e-12
VGF	7425	0.178319	0.0203648	0.0465134	0.498362	1.46815e-13	2.75779e-12
GTF3C2	2976	0.439797	2.19561e-09	3.49984e-08	0.498215	2.46312e-13	4.61829e-12
EML5	161436	0.454149	5.58322e-10	1.03831e-08	0.498115	3.15026e-13	5.8959e-12
SNRPA	6626	0.512625	1.04072e-12	3.92777e-11	0.497944	4.35988e-13	8.14493e-12
HNRNPA2B1	3181	0.436714	2.92221e-09	4.51098e-08	0.497904	4.64482e-13	8.66935e-12
KCNH8	131096	0.589348	0	0	0.497752	5.74671e-13	1.07162e-11
NUFIP1	26747	0.506003	2.2542e-12	7.7914e-11	0.497693	6.18707e-13	1.15269e-11
ERCC3	2071	0.458475	3.64871e-10	7.06714e-09	0.497665	6.3902e-13	1.18946e-11
WWP2	11060	0.553134	6.21725e-15	4.18513e-13	0.497544	7.30505e-13	1.35851e-11
PTK2	5747	0.485226	2.29439e-11	6.03924e-10	0.497531	7.39932e-13	1.3748e-11
FAM155B	27112	0.50456	2.66231e-12	9.0198e-11	0.497511	7.55052e-13	1.40163e-11
C6orf129	154467	0.47979	4.10467e-11	9.97724e-10	0.497449	8.02587e-13	1.48852e-11
C9orf7	11094	0.400259	6.97254e-08	7.40193e-07	0.497447	8.04498e-13	1.49072e-11
UHRF1	29128	0.509725	1.46305e-12	5.28837e-11	0.497208	9.91162e-13	1.83495e-11
XPO5	57510	0.339299	6.39917e-06	4.09798e-05	0.497148	1.03885e-12	1.9215e-11
B3GALT2	8707	0.396958	9.12473e-08	9.42353e-07	0.497064	1.10712e-12	2.04408e-11
PGAM5	192111	0.375319	4.95686e-07	4.25101e-06	0.497009	1.15173e-12	2.12455e-11
NUPL2	11097	0.540913	3.15303e-14	1.76389e-12	0.496763	1.35692e-12	2.5008e-11
MARS	4141	0.282722	0.000195791	0.000850566	0.496746	1.37171e-12	2.52578e-11
VHL	7428	0.487361	1.82061e-11	4.90537e-10	0.496651	1.45261e-12	2.67235e-11
PHF20L1	51105	0.437134	2.81119e-09	4.37909e-08	0.496497	1.58696e-12	2.91431e-11
SNX15	29907	0.356146	2.0112e-06	1.46272e-05	0.496465	1.61551e-12	2.96408e-11
SART3	9733	0.488243	1.65401e-11	4.51576e-10	0.496131	1.91749e-12	3.515e-11
EIF2B5	8893	0.41867	1.47263e-08	1.88378e-07	0.496119	1.92903e-12	3.533e-11
ACACA	31	0.511317	1.21414e-12	4.49144e-11	0.496087	1.95914e-12	3.58495e-11
PSIMCT-1	100101490	0.335393	8.29018e-06	5.14026e-05	0.496007	2.03384e-12	3.71833e-11
BIVM	54841	0.596948	0	0	0.495967	2.0715e-12	3.78381e-11
PPME1	51400	0.448394	9.74242e-10	1.70813e-08	0.495766	2.26541e-12	4.13432e-11
GOLM1	51280	0.325768	1.5459e-05	8.93046e-05	0.495711	2.31902e-12	4.2284e-11
NECAB2	54550	0.209228	0.00633231	0.0172311	0.495659	2.37057e-12	4.31856e-11
BAAT	570	0.43695	2.8593e-09	4.43386e-08	0.49551	2.51994e-12	4.5866e-11
GDAP1	54332	0.404155	5.05658e-08	5.57855e-07	0.49543	2.60086e-12	4.7297e-11
MTA1	9112	0.432385	4.34509e-09	6.38576e-08	0.495286	2.74982e-12	4.99615e-11
HDGFRP2	84717	0.544957	1.86517e-14	1.1197e-12	0.495018	3.03514e-12	5.50968e-11
FAM195B	348262	0.329277	1.23472e-05	7.29495e-05	0.49497	3.08642e-12	5.59782e-11
SPAG5	10615	0.54866	1.15463e-14	7.2717e-13	0.494903	3.15987e-12	5.72597e-11
CDC45	8318	0.531585	1.03473e-13	5.16886e-12	0.494749	3.33107e-12	6.03089e-11
DGCR14	8220	0.523891	2.68674e-13	1.17866e-11	0.494627	3.46893e-12	6.27494e-11
ANO8	57719	0.460537	2.97287e-10	5.8745e-09	0.494376	3.7603e-12	6.79601e-11
KIAA1267	284058	0.542053	2.70894e-14	1.55356e-12	0.494279	3.87546e-12	6.99183e-11
ZNF71	58491	0.406138	4.28701e-08	4.83874e-07	0.494058	4.1439e-12	7.46957e-11
C12orf76	400073	0.299287	7.72254e-05	0.000374384	0.493934	4.29821e-12	7.74093e-11
SENP3	26168	0.371016	6.84145e-07	5.64557e-06	0.493814	4.44876e-12	8.00503e-11
SECISBP2	79048	0.419607	1.35712e-08	1.75565e-07	0.49375	4.5313e-12	8.13929e-11
KSR1	8844	0.433929	3.77437e-09	5.65299e-08	0.493678	4.62419e-12	8.29889e-11
ATAD5	79915	0.527514	1.71863e-13	8.01934e-12	0.493518	4.83235e-12	8.66489e-11
FOXM1	2305	0.423322	9.79348e-09	1.3082e-07	0.493359	5.0449e-12	9.03625e-11
DCAF15	90379	0.38975	1.62529e-07	1.56735e-06	0.493357	5.04826e-12	9.03625e-11
DIRAS2	54769	0.285171	0.000171243	0.000756565	0.493342	5.06842e-12	9.06443e-11
C11orf30	56946	0.516609	6.4837e-13	2.56982e-11	0.493238	5.21064e-12	9.31068e-11
C16orf59	80178	0.439364	2.28584e-09	3.6324e-08	0.493198	5.26533e-12	9.3839e-11
AES	166	0.392265	1.3308e-07	1.31169e-06	0.493168	5.30654e-12	9.44914e-11
EPB41L5	57669	0.378297	3.95518e-07	3.49866e-06	0.493106	5.3929e-12	9.59459e-11
SREBF2	6721	0.491413	1.16867e-11	3.31865e-10	0.493081	5.42764e-12	9.64804e-11
PPP2R3B	28227	0.564219	1.33227e-15	1.07688e-13	0.492785	5.84974e-12	1.03804e-10
NARFL	64428	0.405536	4.50793e-08	5.04372e-07	0.492688	5.99162e-12	1.0623e-10
OPRD1	4985	0.454368	5.46501e-10	1.01978e-08	0.492599	6.12417e-12	1.08486e-10
NALCN	259232	0.432178	4.42762e-09	6.48384e-08	0.49235	6.50044e-12	1.15052e-10
TIMM50	92609	0.354507	2.25758e-06	1.62013e-05	0.492263	6.63499e-12	1.17332e-10
EIF2B1	1967	0.386545	2.09163e-07	1.96357e-06	0.491987	7.07169e-12	1.2484e-10
MYCNOS	10408	0.275685	0.000285768	0.00118647	0.491835	7.31827e-12	1.29082e-10
SLAIN1	122060	0.410021	3.09317e-08	3.62891e-07	0.491753	7.45364e-12	1.31244e-10
PRR14	78994	0.446601	1.15627e-09	1.98324e-08	0.491656	7.61546e-12	1.33979e-10
C6orf124	653483	0.350605	2.96479e-06	2.0613e-05	0.491579	7.74549e-12	1.3615e-10
SRGAP3	9901	0.387459	1.94701e-07	1.84212e-06	0.491452	7.96218e-12	1.39839e-10
LOC728743	728743	0.410394	2.99698e-08	3.5322e-07	0.491353	8.13456e-12	1.42744e-10
MGAT3	4248	0.471504	9.77121e-11	2.16933e-09	0.491221	8.3663e-12	1.4656e-10
VPS4A	27183	0.357812	1.78707e-06	1.3179e-05	0.491119	8.5482e-12	1.49619e-10
TH1L	51497	0.361223	1.40022e-06	1.05846e-05	0.49102	8.7279e-12	1.52634e-10
ZNF571	51276	0.354573	2.24717e-06	1.61374e-05	0.49093	8.89155e-12	1.55364e-10
CDC25C	995	0.527341	1.75859e-13	8.15027e-12	0.490905	8.93733e-12	1.55898e-10
ZNF133	7692	0.384715	2.41284e-07	2.23648e-06	0.490813	9.10795e-12	1.5874e-10
TAF4	6874	0.455745	4.77548e-10	8.99498e-09	0.490796	9.14045e-12	1.59171e-10
SMARCE1	6605	0.487513	1.79075e-11	4.83125e-10	0.490774	9.18234e-12	1.59765e-10
RIOK1	83732	0.335756	8.09403e-06	5.03571e-05	0.490719	9.28522e-12	1.61282e-10
TRO	7216	0.352453	2.60699e-06	1.8359e-05	0.490615	9.48358e-12	1.64449e-10
AP3M1	26985	0.484516	2.47686e-11	6.44518e-10	0.490503	9.69896e-12	1.68042e-10
THOC4	10189	0.432936	4.13258e-09	6.09526e-08	0.490254	1.01883e-11	1.75927e-10
CKB	1152	0.26664	0.000457886	0.00179303	0.490254	1.01883e-11	1.75927e-10
PUS3	83480	0.441475	1.87681e-09	3.04367e-08	0.490175	1.03481e-11	1.78386e-10
ADCK1	57143	0.40197	6.05795e-08	6.52891e-07	0.490155	1.03883e-11	1.78928e-10
USP21	27005	0.418981	1.43331e-08	1.8415e-07	0.490088	1.05247e-11	1.81125e-10
FANCE	2178	0.526046	2.06057e-13	9.42219e-12	0.490048	1.0606e-11	1.82372e-10
QSOX2	169714	0.389428	1.66717e-07	1.60247e-06	0.490015	1.06724e-11	1.8336e-10
KLHL17	339451	0.420624	1.24169e-08	1.62687e-07	0.489928	1.08524e-11	1.86297e-10
TSC22D1	8848	0.427043	7.03576e-09	9.82661e-08	0.489896	1.09198e-11	1.87296e-10
CBX8	57332	0.459284	3.3677e-10	6.56621e-09	0.489588	1.15757e-11	1.98381e-10
ZNF254	9534	0.37704	4.35191e-07	3.78758e-06	0.489498	1.17708e-11	2.01556e-10
CEP170	9859	0.142547	0.0644852	0.122158	0.489493	1.17817e-11	2.01574e-10
RAP2A	5911	0.609335	0	0	0.489225	1.23801e-11	2.1146e-10
SLC8A3	6547	0.442405	1.71994e-09	2.83074e-08	0.489197	1.24421e-11	2.12343e-10
ZNF333	84449	0.449923	8.41109e-10	1.49643e-08	0.489051	1.27784e-11	2.17901e-10
PVRL1	5818	0.450914	7.64397e-10	1.37304e-08	0.489023	1.28417e-11	2.188e-10
ISL2	64843	0.3885	1.79391e-07	1.71519e-06	0.488991	1.29169e-11	2.19898e-10
BRD8	10902	0.345859	4.11007e-06	2.75674e-05	0.488949	1.30156e-11	2.21395e-10
ACLY	47	0.436908	2.87055e-09	4.44459e-08	0.488917	1.30914e-11	2.225e-10
EFS	10278	0.48115	3.55214e-11	8.79721e-10	0.488867	1.32086e-11	2.24306e-10
PHF6	84295	0.447486	1.06264e-09	1.8411e-08	0.488765	1.34511e-11	2.28236e-10
USP24	23358	0.524139	2.6068e-13	1.15097e-11	0.4887	1.36064e-11	2.3068e-10
KIAA1409	57578	0.375505	4.88784e-07	4.2006e-06	0.488665	1.36906e-11	2.31915e-10
PALM	5064	0.471143	1.01417e-10	2.2341e-09	0.488646	1.37388e-11	2.3254e-10
CRB1	23418	0.440534	2.04959e-09	3.28751e-08	0.488633	1.3769e-11	2.3286e-10
FBXO11	80204	0.452236	6.72611e-10	1.22859e-08	0.488563	1.3939e-11	2.3554e-10
PYCR1	5831	0.395858	9.97352e-08	1.02026e-06	0.488486	1.41288e-11	2.38551e-10
TRAFD1	10906	0.341397	5.56051e-06	3.61847e-05	0.48832	1.45451e-11	2.45378e-10
KIF26A	26153	0.20419	0.00774733	0.0204922	0.48822	1.47976e-11	2.49432e-10
MBD3	53615	0.49265	1.01947e-11	2.93972e-10	0.488186	1.48866e-11	2.50728e-10
KIF5C	3800	0.333448	9.4184e-06	5.76705e-05	0.488158	1.49569e-11	2.51705e-10
ZNF480	147657	0.385478	2.27362e-07	2.11699e-06	0.48779	1.59244e-11	2.67329e-10
COL9A1	1297	0.643659	0	0	0.487713	1.61324e-11	2.7038e-10
TMEM196	256130	0.336032	7.94843e-06	4.95564e-05	0.487437	1.6893e-11	2.82895e-10
LUZP2	338645	0.341135	5.65924e-06	3.67922e-05	0.487318	1.72295e-11	2.88296e-10
C2CD4C	126567	0.449395	8.8492e-10	1.56488e-08	0.487082	1.79097e-11	2.98946e-10
PCF11	51585	0.401981	6.05277e-08	6.52676e-07	0.487022	1.80845e-11	3.01374e-10
TFCP2	7024	0.437614	2.68901e-09	4.21436e-08	0.486977	1.82164e-11	3.03326e-10
HRASLS	57110	0.496943	6.32117e-12	1.93521e-10	0.486955	1.82826e-11	3.04182e-10
PLXNB3	5365	0.564321	1.33227e-15	1.07688e-13	0.486947	1.83047e-11	3.04303e-10
NDE1	54820	0.425815	7.85026e-09	1.07881e-07	0.48694	1.83269e-11	3.04425e-10
NOL12	79159	0.436505	2.97917e-09	4.58167e-08	0.486905	1.84304e-11	3.05897e-10
SP4	6671	0.436843	2.88758e-09	4.46423e-08	0.486826	1.86686e-11	3.096e-10
ZNF177	7730	0.349613	3.1757e-06	2.19604e-05	0.486808	1.8721e-11	3.10218e-10
TCF3	6929	0.518478	5.18252e-13	2.10046e-11	0.486763	1.88562e-11	3.11956e-10
CCT2	10576	0.0473075	0.541349	0.650804	0.486751	1.88939e-11	3.12327e-10
ZNF235	9310	0.349946	3.10332e-06	2.1496e-05	0.486724	1.8977e-11	3.13449e-10
CCT5	22948	0.464564	1.98495e-10	4.1123e-09	0.486694	1.9068e-11	3.14698e-10
GTDC1	79712	0.435404	3.29697e-09	5.02152e-08	0.4865	1.9667e-11	3.24323e-10
NSUN6	221078	0.576837	2.22045e-16	2.12037e-14	0.486271	2.03909e-11	3.35992e-10
CASKIN2	57513	0.435069	3.40007e-09	5.16322e-08	0.486231	2.05188e-11	3.37828e-10
PURG	29942	0.313975	3.22466e-05	0.00017295	0.486212	2.05829e-11	3.38613e-10
DGCR8	54487	0.382273	2.91581e-07	2.66183e-06	0.486172	2.07117e-11	3.40458e-10
CPT1C	126129	0.433587	3.89413e-09	5.79351e-08	0.485948	2.1447e-11	3.51981e-10
HSD11B1L	374875	0.3614	1.38255e-06	1.04703e-05	0.485938	2.14801e-11	3.52243e-10
GSG2	83903	0.57089	4.44089e-16	3.96417e-14	0.485878	2.16796e-11	3.55231e-10
RAPGEF2	9693	0.480448	3.82796e-11	9.3785e-10	0.485866	2.17214e-11	3.55631e-10
GPR137C	283554	0.415259	1.97829e-08	2.44235e-07	0.485771	2.20406e-11	3.60569e-10
QRICH1	54870	0.478792	4.56248e-11	1.09558e-09	0.485719	2.22184e-11	3.6319e-10
SCFD2	152579	0.442711	1.67116e-09	2.76253e-08	0.48567	2.23888e-11	3.65672e-10
MGC16025	85009	0.499169	4.92051e-12	1.559e-10	0.485665	2.24059e-11	3.65672e-10
C6orf136	221545	0.366113	9.82107e-07	7.73442e-06	0.48563	2.25258e-11	3.67337e-10
MAGI2	9863	0.467112	1.53287e-10	3.26127e-09	0.485568	2.27411e-11	3.70554e-10
RBM10	8241	0.499001	5.01466e-12	1.5815e-10	0.485528	2.28798e-11	3.72517e-10
KCNJ9	3765	0.295469	9.61816e-05	0.000453642	0.485443	2.31764e-11	3.77048e-10
C17orf28	283987	0.368375	8.31874e-07	6.6951e-06	0.485264	2.38141e-11	3.87116e-10
ZKSCAN2	342357	0.493872	8.90399e-12	2.62655e-10	0.485232	2.39307e-11	3.88703e-10
HIRA	7290	0.512067	1.11156e-12	4.14933e-11	0.485207	2.40206e-11	3.89855e-10
LDLRAD3	143458	0.495589	7.35456e-12	2.21402e-10	0.485172	2.41469e-11	3.91596e-10
NUP35	129401	0.398856	7.81991e-08	8.2165e-07	0.485026	2.46849e-11	4.00004e-10
TCERG1	10915	0.576331	2.22045e-16	2.12037e-14	0.485013	2.47309e-11	4.00433e-10
CAPN5	726	0.471405	9.87166e-11	2.1837e-09	0.484996	2.47954e-11	4.01162e-10
OSBPL7	114881	0.480536	3.79212e-11	9.3018e-10	0.484971	2.48878e-11	4.02339e-10
CUL3	8452	0.400138	7.04178e-08	7.46771e-07	0.484954	2.49526e-11	4.0307e-10
MOAP1	64112	0.284988	0.000172979	0.000762929	0.484884	2.52131e-11	4.06789e-10
ESCO2	157570	0.523493	2.81997e-13	1.23185e-11	0.484881	2.52225e-11	4.06789e-10
TADA2A	6871	0.339162	6.45817e-06	4.13062e-05	0.484742	2.575e-11	4.14645e-10
HES4	57801	0.390268	1.55989e-07	1.51281e-06	0.484581	2.63727e-11	4.2434e-10
ARHGEF2	9181	0.40315	5.49572e-08	5.98582e-07	0.484511	2.66445e-11	4.28377e-10
DPH2	1802	0.387335	1.96599e-07	1.85848e-06	0.484342	2.73134e-11	4.38103e-10
IDH3B	3420	0.312177	3.59737e-05	0.0001906	0.484312	2.74328e-11	4.39674e-10
TTYH2	94015	0.277646	0.000257455	0.00108183	0.484292	2.75126e-11	4.40609e-10
ZNF639	51193	0.28818	0.000145008	0.000652885	0.484257	2.76527e-11	4.42484e-10
NOC2L	26155	0.431358	4.7702e-09	6.92623e-08	0.484252	2.76728e-11	4.42484e-10
FBXL19	54620	0.491252	1.18949e-11	3.36848e-10	0.484198	2.78941e-11	4.45677e-10
DYNC1LI1	51143	0.45063	7.85661e-10	1.40754e-08	0.484123	2.81982e-11	4.50185e-10
PPFIA3	8541	0.346435	3.95137e-06	2.66073e-05	0.484113	2.82389e-11	4.50485e-10
FEM1A	55527	0.480845	3.6696e-11	9.04448e-10	0.484011	2.86591e-11	4.56833e-10
FERMT1	55612	0.541666	2.84217e-14	1.61195e-12	0.483957	2.88866e-11	4.60101e-10
SQLE	6713	0.404101	5.07961e-08	5.59793e-07	0.48387	2.92513e-11	4.65549e-10
NUDT10	170685	0.524016	2.64677e-13	1.16362e-11	0.483758	2.97255e-11	4.7273e-10
ZNF414	84330	0.445772	1.2512e-09	2.13004e-08	0.483633	3.02593e-11	4.80847e-10
DYNLL2	140735	0.409483	3.23717e-08	3.78056e-07	0.483544	3.06483e-11	4.86652e-10
DVL3	1857	0.472698	8.63554e-11	1.94404e-09	0.483502	3.08334e-11	4.88834e-10
TLK2	11011	0.493412	9.37073e-12	2.74451e-10	0.483377	3.13827e-11	4.97159e-10
DDX52	11056	0.447289	1.08288e-09	1.873e-08	0.483362	3.14491e-11	4.97827e-10
PLD6	201164	0.49617	6.89249e-12	2.09025e-10	0.483243	3.19845e-11	5.05913e-10
TRIM37	4591	0.350614	2.96286e-06	2.0607e-05	0.483042	3.29043e-11	5.2006e-10
LRRC24	441381	0.442353	1.72848e-09	2.839e-08	0.483022	3.29962e-11	5.21112e-10
KLC4	89953	0.405131	4.66263e-08	5.19981e-07	0.482989	3.31461e-11	5.23077e-10
LNP1	348801	0.524685	2.43805e-13	1.09054e-11	0.482965	3.32618e-11	5.24499e-10
ACTR1A	10121	0.469812	1.16307e-10	2.52687e-09	0.482952	3.33197e-11	5.25009e-10
ZFP2	80108	0.432337	4.36413e-09	6.40915e-08	0.48286	3.3751e-11	5.31396e-10
SLC22A17	51310	0.369482	7.66578e-07	6.2208e-06	0.482803	3.40213e-11	5.34832e-10
ZBTB39	9880	0.495383	7.52598e-12	2.25548e-10	0.482783	3.41157e-11	5.35906e-10
GALR1	2587	0.404821	4.78448e-08	5.32064e-07	0.482746	3.42933e-11	5.38284e-10
FAM110A	83541	0.580315	0	0	0.482649	3.47584e-11	5.44752e-10
SF3A2	8175	0.488222	1.65779e-11	4.51635e-10	0.482562	3.51802e-11	5.50941e-10
ADNP	23394	0.464599	1.97787e-10	4.10178e-09	0.48249	3.55327e-11	5.56037e-10
OPHN1	4983	0.501657	3.71059e-12	1.21116e-10	0.482341	3.62709e-11	5.67158e-10
ZNF445	353274	0.525053	2.33147e-13	1.04743e-11	0.482271	3.66196e-11	5.72174e-10
VPS16	64601	0.363185	1.21534e-06	9.31402e-06	0.482251	3.67197e-11	5.73302e-10
TNFRSF13C	115650	0.463187	2.28032e-10	4.64918e-09	0.482174	3.71097e-11	5.78512e-10
COPG2	26958	0.486177	2.07021e-11	5.49851e-10	0.48207	3.76434e-11	5.86386e-10
MYO16	23026	0.41746	1.6358e-08	2.0604e-07	0.481923	3.84035e-11	5.97773e-10
PRCC	5546	0.38307	2.74147e-07	2.52174e-06	0.481843	3.88209e-11	6.03812e-10
MTSS1L	92154	0.382792	2.80119e-07	2.56976e-06	0.481789	3.911e-11	6.07848e-10
MURC	347273	0.359454	1.58969e-06	1.18986e-05	0.481771	3.92023e-11	6.08822e-10
LOC152217	152217	0.380869	3.24878e-07	2.9319e-06	0.481659	3.98001e-11	6.17639e-10
RNF214	257160	0.444443	1.41926e-09	2.37674e-08	0.481644	3.98804e-11	6.18366e-10
USP5	8078	0.290223	0.000129393	0.00058891	0.481639	3.99072e-11	6.18366e-10
GCDH	2639	0.354612	2.24088e-06	1.61034e-05	0.481557	4.03512e-11	6.24722e-10
MLLT11	10962	0.385018	2.35671e-07	2.18841e-06	0.481552	4.03783e-11	6.24722e-10
ANAPC2	29882	0.398381	8.12839e-08	8.50147e-07	0.481433	4.10316e-11	6.34352e-10
AGRN	375790	0.394452	1.11704e-07	1.12864e-06	0.481376	4.13477e-11	6.38758e-10
FTO	79068	0.425283	8.23129e-09	1.1229e-07	0.481368	4.1389e-11	6.38916e-10
MTA2	9219	0.514545	8.29115e-13	3.2118e-11	0.481242	4.20975e-11	6.48877e-10
PLEKHJ1	55111	0.418563	1.48644e-08	1.89672e-07	0.48116	4.25612e-11	6.55532e-10
MIIP	60672	0.406224	4.25634e-08	4.80941e-07	0.480752	4.49276e-11	6.91461e-10
C2orf72	257407	0.293877	0.000105306	0.000490482	0.480652	4.55208e-11	6.99019e-10
HNRNPUL1	11100	0.446655	1.15034e-09	1.97472e-08	0.48064	4.55954e-11	6.99641e-10
C19orf22	91300	0.398735	7.89738e-08	8.29366e-07	0.480625	4.56851e-11	7.00493e-10
RXRB	6257	0.405289	4.60192e-08	5.14608e-07	0.48058	4.59549e-11	7.04105e-10
RBM8A	9939	0.418598	1.48184e-08	1.89202e-07	0.480565	4.60451e-11	7.04961e-10
C10orf2	56652	0.542984	2.39808e-14	1.39082e-12	0.480471	4.662e-11	7.13164e-10
CMTM1	113540	0.501675	3.70326e-12	1.21069e-10	0.480466	4.66504e-11	7.13164e-10
SETDB1	9869	0.393647	1.19154e-07	1.19218e-06	0.480361	4.72929e-11	7.22449e-10
COBRA1	25920	0.424027	9.2016e-09	1.24125e-07	0.480347	4.73853e-11	7.23019e-10
GFER	2671	0.361713	1.35171e-06	1.02557e-05	0.480344	4.74007e-11	7.23019e-10
NDUFV1	4723	0.369842	7.4642e-07	6.07884e-06	0.48027	4.7865e-11	7.29559e-10
TXNRD2	10587	0.426446	7.42102e-09	1.02684e-07	0.480073	4.91055e-11	7.47912e-10
INO80E	283899	0.363935	1.15103e-06	8.89081e-06	0.480038	4.93281e-11	7.50745e-10
ZNF559	84527	0.444991	1.3474e-09	2.28343e-08	0.480026	4.94078e-11	7.51401e-10
SFRS13B	135295	0.449527	8.73788e-10	1.54653e-08	0.479994	4.96155e-11	7.54002e-10
PTBP2	58155	0.359349	1.60169e-06	1.19797e-05	0.479959	4.984e-11	7.56853e-10
ATXN7L2	127002	0.31685	2.70311e-05	0.000147836	0.479914	5.01299e-11	7.60131e-10
C12orf51	283450	0.41814	1.54215e-08	1.9617e-07	0.479854	5.05186e-11	7.65459e-10
C14orf93	60686	0.448484	9.65845e-10	1.6963e-08	0.479837	5.06324e-11	7.66618e-10
DCUN1D2	55208	0.507062	1.9944e-12	7.0477e-11	0.479742	5.1254e-11	7.74887e-10
ZNF828	283489	0.560509	2.22045e-15	1.71383e-13	0.479695	5.15672e-11	7.79048e-10
SOX3	6658	0.114303	0.138936	0.228181	0.479668	5.17493e-11	7.81224e-10
KIAA1958	158405	0.379993	3.47453e-07	3.11781e-06	0.479489	5.29541e-11	7.98824e-10
CCNI2	645121	0.3528	2.54463e-06	1.79779e-05	0.479422	5.34119e-11	8.05139e-10
KRI1	65095	0.44006	2.14238e-09	3.4281e-08	0.479143	5.53462e-11	8.32908e-10
KDM4D	55693	0.395085	1.06154e-07	1.07893e-06	0.479133	5.54163e-11	8.32908e-10
LANCL1	10314	0.397338	8.84742e-08	9.17656e-07	0.479133	5.54163e-11	8.32908e-10
AKT3	10000	0.279509	0.000232979	0.000991357	0.478937	5.68171e-11	8.53337e-10
PANK1	53354	0.473422	8.01068e-11	1.82741e-09	0.478919	5.69426e-11	8.54597e-10
GRIK2	2898	0.468072	1.39005e-10	2.9698e-09	0.478614	5.91867e-11	8.86979e-10
POU6F1	5463	0.436126	3.0852e-09	4.72704e-08	0.478497	6.00635e-11	8.9937e-10
HMG20A	10363	0.43749	2.72007e-09	4.25979e-08	0.478492	6.01011e-11	8.9937e-10
SPATS2	65244	0.415956	1.86305e-08	2.314e-07	0.47846	6.03457e-11	9.01997e-10
HMP19	51617	0.258109	0.00070376	0.00260387	0.47845	6.04211e-11	9.02094e-10
GPATCH3	63906	0.404712	4.82818e-08	5.35245e-07	0.478445	6.04589e-11	9.02094e-10
NRXN1	9378	0.406032	4.32521e-08	4.87381e-07	0.478298	6.15813e-11	9.18174e-10
CDC7	8317	0.495947	7.06635e-12	2.13666e-10	0.478104	6.30921e-11	9.40017e-10
STAU2	27067	0.346807	3.85214e-06	2.60416e-05	0.478034	6.3642e-11	9.47523e-10
PHF2	5253	0.492279	1.06217e-11	3.04574e-10	0.478	6.39185e-11	9.50356e-10
ZNF708	7562	0.411707	2.68086e-08	3.19261e-07	0.477987	6.40175e-11	9.50356e-10
GNAS	2778	0.224856	0.00329099	0.00982227	0.47795	6.43152e-11	9.54086e-10
RABGAP1	23637	0.407403	3.85629e-08	4.41817e-07	0.477937	6.44147e-11	9.54873e-10
GPHN	10243	0.396454	9.50485e-08	9.78656e-07	0.477768	6.5781e-11	9.73721e-10
CSPG4	1464	0.394414	1.12042e-07	1.13094e-06	0.477681	6.64938e-11	9.82854e-10
KIAA1211	57482	0.205922	0.00723215	0.0193287	0.477612	6.70688e-11	9.90639e-10
C4orf21	55345	0.433388	3.96563e-09	5.88284e-08	0.477438	6.85246e-11	1.01069e-09
RMND5A	64795	0.450333	8.08558e-10	1.44606e-08	0.477418	6.86927e-11	1.01244e-09
DYRK1B	9149	0.437137	2.81039e-09	4.37909e-08	0.477296	6.97299e-11	1.02699e-09
PPP2R5B	5526	0.363242	1.21036e-06	9.28969e-06	0.477259	7.005e-11	1.03097e-09
NOP56	10528	0.322493	1.90191e-05	0.000107422	0.477234	7.02642e-11	1.03338e-09
DHX36	170506	0.45395	5.69261e-10	1.05769e-08	0.477169	7.08235e-11	1.04086e-09
CAMSAP1	157922	0.502736	3.28093e-12	1.08822e-10	0.47704	7.19537e-11	1.05671e-09
BAHCC1	57597	0.59795	0	0	0.477025	7.20851e-11	1.05788e-09
BRD3	8019	0.493267	9.52172e-12	2.77685e-10	0.476965	7.26127e-11	1.06486e-09
NSMCE4A	54780	0.511783	1.1493e-12	4.2747e-11	0.476911	7.30992e-11	1.07123e-09
HARS	3035	0.432993	4.11114e-09	6.068e-08	0.476719	7.48241e-11	1.09573e-09
ECT2	1894	0.519436	4.61853e-13	1.90408e-11	0.476622	7.5711e-11	1.10793e-09
PRKCE	5581	0.413589	2.2833e-08	2.76243e-07	0.476423	7.75584e-11	1.13415e-09
ZNF431	170959	0.471813	9.46374e-11	2.11196e-09	0.476157	8.00899e-11	1.16868e-09
CKAP2L	150468	0.553104	6.21725e-15	4.18513e-13	0.475968	8.19309e-11	1.1942e-09
IRGQ	126298	0.367843	8.65083e-07	6.92438e-06	0.475966	8.19554e-11	1.1942e-09
C11orf84	144097	0.398481	8.0629e-08	8.44158e-07	0.47569	8.47105e-11	1.23259e-09
C12orf65	91574	0.355529	2.10078e-06	1.51938e-05	0.475573	8.5901e-11	1.24903e-09
ZEB2	9839	0.50628	2.18359e-12	7.62436e-11	0.475543	8.62072e-11	1.2526e-09
WDR6	11180	0.435774	3.18673e-09	4.87168e-08	0.475469	8.6977e-11	1.26289e-09
SSRP1	6749	0.48665	1.96687e-11	5.25121e-10	0.475317	8.85606e-11	1.28497e-09
ABCA3	21	0.447078	1.10492e-09	1.90631e-08	0.475295	8.87964e-11	1.28748e-09
EEF1A2	1917	0.348859	3.34542e-06	2.29792e-05	0.475287	8.88751e-11	1.28772e-09
ZNF205	7755	0.460779	2.90201e-10	5.73999e-09	0.475255	8.92169e-11	1.29176e-09
BTRC	8945	0.425656	7.96259e-09	1.09278e-07	0.475213	8.96655e-11	1.29734e-09
GLRX5	51218	0.395221	1.04995e-07	1.06821e-06	0.475155	9.02756e-11	1.30524e-09
ZNF276	92822	0.528891	1.44995e-13	6.92301e-12	0.475118	9.06754e-11	1.3101e-09
ILF2	3608	0.322743	1.87215e-05	0.000105887	0.475001	9.19382e-11	1.32741e-09
CHAF1A	10036	0.561716	1.77636e-15	1.38671e-13	0.474984	9.21275e-11	1.32906e-09
PPP2R2A	5520	0.406208	4.26228e-08	4.81347e-07	0.474979	9.21817e-11	1.32906e-09
IMP4	92856	0.375557	4.86854e-07	4.18648e-06	0.474914	9.28884e-11	1.33831e-09
BAT1	7919	0.423355	9.76539e-09	1.30529e-07	0.474857	9.35175e-11	1.34643e-09
SCRT1	83482	0.292841	0.000111666	0.000517055	0.474825	9.38747e-11	1.35063e-09
ZNF157	7712	0.489313	1.47162e-11	4.06647e-10	0.47472	9.5037e-11	1.36639e-09
NBEA	26960	0.465101	1.87991e-10	3.9264e-09	0.474666	9.56507e-11	1.37425e-09
CIAO1	9391	0.331208	1.0898e-05	6.55378e-05	0.474646	9.58748e-11	1.37651e-09
JRK	8629	0.557621	3.55271e-15	2.59576e-13	0.474429	9.8341e-11	1.40994e-09
E4F1	1877	0.376283	4.60865e-07	3.98233e-06	0.474335	9.94354e-11	1.42464e-09
CHFR	55743	0.457367	4.07123e-10	7.80453e-09	0.474226	1.00716e-10	1.44198e-09
BTBD12	84464	0.51215	1.10068e-12	4.1162e-11	0.474161	1.01479e-10	1.4519e-09
TMEM59L	25789	0.263019	0.000550484	0.00210113	0.474017	1.03201e-10	1.4755e-09
PLCXD2	257068	0.352602	2.57994e-06	1.81898e-05	0.473989	1.0353e-10	1.47918e-09
SS18L1	26039	0.390399	1.54387e-07	1.5001e-06	0.473882	1.04826e-10	1.49665e-09
CCDC112	153733	0.397079	9.03594e-08	9.34594e-07	0.473863	1.05069e-10	1.49908e-09
ZNF629	23361	0.432536	4.28587e-09	6.30776e-08	0.47382	1.05586e-10	1.50524e-09
DOT1L	84444	0.563195	1.55431e-15	1.23211e-13	0.473815	1.05647e-10	1.50524e-09
KCNC1	3746	0.295728	9.47669e-05	0.000447278	0.473741	1.06567e-10	1.51623e-09
USP19	10869	0.436509	2.97796e-09	4.58167e-08	0.473689	1.07214e-10	1.52438e-09
C1QL1	10882	0.499737	4.61409e-12	1.47328e-10	0.473542	1.09052e-10	1.54837e-09
PCCB	5096	0.37743	4.22505e-07	3.6944e-06	0.473542	1.09052e-10	1.54837e-09
RACGAP1	29127	0.443481	1.55432e-09	2.57768e-08	0.473529	1.09209e-10	1.54952e-09
TPP2	7174	0.64358	0	0	0.473224	1.13134e-10	1.6019e-09
MCM7	4176	0.507283	1.944e-12	6.89331e-11	0.473191	1.13556e-10	1.60658e-09
MRPS25	64432	0.440166	2.12125e-09	3.39715e-08	0.473186	1.13621e-10	1.60658e-09
DHX57	90957	0.403559	5.31269e-08	5.82665e-07	0.473087	1.14929e-10	1.62395e-09
TRMT5	57570	0.499392	4.79772e-12	1.52244e-10	0.473057	1.15324e-10	1.62841e-09
CXXC1	30827	0.408826	3.42162e-08	3.97337e-07	0.473012	1.15918e-10	1.63569e-09
CDKAL1	54901	0.304134	5.81877e-05	0.000292019	0.473005	1.16018e-10	1.63596e-09
TSPAN11	441631	0.369711	7.53679e-07	6.13066e-06	0.472955	1.16682e-10	1.64401e-09
USP7	7874	0.494739	8.08598e-12	2.39903e-10	0.47295	1.16749e-10	1.64401e-09
FDFT1	2222	0.323868	1.7439e-05	9.95941e-05	0.472915	1.17216e-10	1.64946e-09
SPATA5	166378	0.511708	1.15952e-12	4.29712e-11	0.472739	1.19612e-10	1.67972e-09
GATSL1	389523	0.45491	5.18288e-10	9.70891e-09	0.472702	1.20123e-10	1.68575e-09
ZBED5	58486	0.32704	1.42535e-05	8.30418e-05	0.47261	1.21394e-10	1.70125e-09
CSE1L	1434	0.323317	1.8057e-05	0.00010278	0.472448	1.23654e-10	1.73056e-09
NCAPD3	23310	0.466868	1.5715e-10	3.33311e-09	0.472356	1.24957e-10	1.74761e-09
CAPN10	11132	0.409419	3.25468e-08	3.7967e-07	0.472331	1.25311e-10	1.75137e-09
LHFPL4	375323	0.437427	2.73601e-09	4.28148e-08	0.472316	1.25524e-10	1.75316e-09
VASH1	22846	0.477783	5.07534e-11	1.20465e-09	0.472276	1.26094e-10	1.75991e-09
PRKRIR	5612	0.493112	9.68692e-12	2.81304e-10	0.472214	1.26988e-10	1.76999e-09
LRP3	4037	0.453895	5.72333e-10	1.06145e-08	0.472182	1.27456e-10	1.7753e-09
HP1BP3	50809	0.488587	1.59304e-11	4.37255e-10	0.47211	1.28504e-10	1.78869e-09
ZNF219	51222	0.433904	3.78293e-09	5.66088e-08	0.472085	1.28867e-10	1.79253e-09
DEF8	54849	0.297919	8.35727e-05	0.000401176	0.47199	1.30255e-10	1.81061e-09
RPRM	56475	0.511967	1.12466e-12	4.19062e-11	0.471879	1.31917e-10	1.83247e-09
LPPR2	64748	0.44813	9.99154e-10	1.74733e-08	0.471744	1.33935e-10	1.85925e-09
KAT5	10524	0.337382	7.26941e-06	4.58088e-05	0.471441	1.38597e-10	1.91877e-09
TTLL2	83887	0.505834	2.29905e-12	7.89328e-11	0.471429	1.38791e-10	1.92016e-09
TMEM133	83935	0.363378	1.19851e-06	9.21252e-06	0.471327	1.40392e-10	1.93969e-09
SAPS3	55291	0.489698	1.41092e-11	3.93046e-10	0.471237	1.41811e-10	1.95798e-09
TERF2IP	54386	0.296896	8.86375e-05	0.000421938	0.471205	1.42326e-10	1.96378e-09
ZNF540	163255	0.408644	3.47439e-08	4.0301e-07	0.471095	1.44084e-10	1.98669e-09
ZNF671	79891	0.312148	3.60365e-05	0.000190834	0.471026	1.45212e-10	2.00091e-09
PLK4	10733	0.518166	5.38014e-13	2.1744e-11	0.470944	1.46552e-10	2.01778e-09
BACH2	60468	0.366094	9.83486e-07	7.74231e-06	0.470939	1.46634e-10	2.01778e-09
PNMA1	9240	0.331003	1.10438e-05	6.6298e-05	0.470834	1.48356e-10	2.04012e-09
RHOT1	55288	0.335266	8.35959e-06	5.17896e-05	0.47071	1.5043e-10	2.06725e-09
SYCE2	256126	0.447977	1.01393e-09	1.76348e-08	0.470688	1.50806e-10	2.06965e-09
PKNOX2	63876	0.432182	4.42616e-09	6.48384e-08	0.470613	1.52065e-10	2.08415e-09
FOXD3	27022	0.358098	1.7511e-06	1.29463e-05	0.470568	1.52826e-10	2.09317e-09
ENOPH1	58478	0.346046	4.05783e-06	2.72437e-05	0.470357	1.56462e-10	2.14155e-09
RNF144A	9781	0.56628	8.88178e-16	7.38267e-14	0.470342	1.56721e-10	2.14283e-09
ICA1	3382	0.430273	5.2626e-09	7.59287e-08	0.47034	1.56765e-10	2.14283e-09
WDR82	80335	0.433425	3.95234e-09	5.86735e-08	0.470193	1.59339e-10	2.17657e-09
TJAP1	93643	0.475565	6.40621e-11	1.48282e-09	0.470138	1.60308e-10	2.1869e-09
ZBTB5	9925	0.425442	8.1156e-09	1.11229e-07	0.470103	1.60927e-10	2.19389e-09
ATP2B2	491	0.354263	2.29655e-06	1.64574e-05	0.469994	1.62889e-10	2.21916e-09
DLGAP3	58512	0.373812	5.55185e-07	4.67727e-06	0.469865	1.65234e-10	2.24962e-09
MARK3	4140	0.36655	9.512e-07	7.52566e-06	0.469857	1.65371e-10	2.24998e-09
TECTA	7007	0.384307	2.49072e-07	2.30555e-06	0.469726	1.67794e-10	2.28145e-09
KLC2	64837	0.395504	1.0263e-07	1.04674e-06	0.46943	1.73353e-10	2.3508e-09
LPHN1	22859	0.474736	6.98606e-11	1.60797e-09	0.469405	1.73827e-10	2.35412e-09
POLR3E	55718	0.45531	4.98375e-10	9.36151e-09	0.469405	1.73827e-10	2.35412e-09
CCNF	899	0.538505	4.30767e-14	2.30916e-12	0.469191	1.77957e-10	2.40688e-09
EID2B	126272	0.344863	4.3987e-06	2.92643e-05	0.469084	1.80055e-10	2.43365e-09
CTBP1	1487	0.461266	2.76433e-10	5.49947e-09	0.469067	1.80399e-10	2.43669e-09
CKMT1B	1159	0.254532	0.000839194	0.00302575	0.46898	1.82126e-10	2.45517e-09
ONECUT2	9480	0.3562	2.00347e-06	1.45811e-05	0.46897	1.82324e-10	2.45623e-09
OTUB1	55611	0.387488	1.94254e-07	1.84061e-06	0.468716	1.87447e-10	2.52194e-09
CCDC150	284992	0.465074	1.88516e-10	3.93335e-09	0.468453	1.92909e-10	2.59202e-09
MAPK8IP2	23542	0.279279	0.00023588	0.001001	0.46844	1.9317e-10	2.59383e-09
MPV17L2	84769	0.357268	1.85756e-06	1.36254e-05	0.468371	1.94638e-10	2.61184e-09
TTC13	79573	0.417949	1.56792e-08	1.98955e-07	0.468306	1.9601e-10	2.62854e-09
ORC6L	23594	0.502544	3.35376e-12	1.11058e-10	0.468293	1.96275e-10	2.63037e-09
FOXK2	3607	0.484004	2.61715e-11	6.76735e-10	0.468284	1.96488e-10	2.6315e-09
CALCOCO1	57658	0.453399	6.00659e-10	1.109e-08	0.468271	1.96753e-10	2.63334e-09
MYLK2	85366	0.237578	0.00186935	0.00606217	0.468172	1.98889e-10	2.66019e-09
KLHL7	55975	0.411849	2.64882e-08	3.15629e-07	0.468119	2.00019e-10	2.67326e-09
MRPL10	124995	0.391508	1.41364e-07	1.38338e-06	0.468114	2.00126e-10	2.67326e-09
TRIM13	10206	0.549742	9.76996e-15	6.34769e-13	0.46804	2.01751e-10	2.69321e-09
PLCB1	23236	0.462434	2.45932e-10	4.95022e-09	0.467943	2.03881e-10	2.71987e-09
KIF2C	11004	0.506635	2.09566e-12	7.35486e-11	0.467876	2.05368e-10	2.73792e-09
NF1	4763	0.466312	1.66287e-10	3.50158e-09	0.467856	2.0581e-10	2.74204e-09
ZNF500	26048	0.440918	1.9773e-09	3.18312e-08	0.467724	2.08762e-10	2.77777e-09
SH3BP5L	80851	0.389129	1.70707e-07	1.63775e-06	0.467645	2.10563e-10	2.79992e-09
ASPRV1	151516	0.461743	2.63567e-10	5.26903e-09	0.467565	2.12378e-10	2.82223e-09
RBM22	55696	0.37358	5.64954e-07	4.74593e-06	0.467508	2.13692e-10	2.83601e-09
CSNK2A1	1457	0.368582	8.19292e-07	6.60419e-06	0.467493	2.14035e-10	2.83873e-09
HNRNPK	3190	0.426015	7.71142e-09	1.06257e-07	0.467453	2.14955e-10	2.84909e-09
EI24	9538	0.334556	8.75916e-06	5.40043e-05	0.467344	2.17501e-10	2.88098e-09
RNF208	727800	0.392235	1.33402e-07	1.31298e-06	0.467018	2.25247e-10	2.97973e-09
ZNF589	51385	0.423928	9.2828e-09	1.25056e-07	0.466996	2.25788e-10	2.98497e-09
STMN3	50861	0.317243	2.63832e-05	0.000144523	0.466772	2.31265e-10	3.05345e-09
LOC388152	388152	0.510717	1.30251e-12	4.78388e-11	0.466755	2.31697e-10	3.05717e-09
MED22	6837	0.406762	4.06909e-08	4.6284e-07	0.466667	2.33863e-10	3.08377e-09
DEDD	9191	0.380032	3.46432e-07	3.11001e-06	0.46659	2.35797e-10	3.10728e-09
SCAI	286205	0.505351	2.4305e-12	8.31677e-11	0.466556	2.36675e-10	3.11686e-09
HNRNPH3	3189	0.497468	5.95968e-12	1.83997e-10	0.466513	2.37746e-10	3.12894e-09
CA10	56934	0.55689	3.77476e-15	2.7385e-13	0.466439	2.39645e-10	3.15193e-09
TROAP	10024	0.416462	1.78338e-08	2.22581e-07	0.466411	2.40345e-10	3.15911e-09
EME1	146956	0.423695	9.47585e-09	1.27239e-07	0.466401	2.406e-10	3.16044e-09
ZNF607	84775	0.354636	2.2372e-06	1.60826e-05	0.466215	2.45428e-10	3.21973e-09
PIGM	93183	0.443104	1.61049e-09	2.66652e-08	0.466188	2.46143e-10	3.22705e-09
FEV	54738	0.178328	0.020358	0.046503	0.466103	2.48367e-10	3.25377e-09
WRAP53	55135	0.430488	5.16118e-09	7.45702e-08	0.466098	2.48498e-10	3.25377e-09
RAB11FIP3	9727	0.417732	1.59772e-08	2.02236e-07	0.466038	2.50079e-10	3.27239e-09
TSPAN3	10099	0.247546	0.00117506	0.0040533	0.465946	2.52535e-10	3.30242e-09
GINS3	64785	0.387795	1.89635e-07	1.8025e-06	0.465909	2.53537e-10	3.31341e-09
SLC39A3	29985	0.371728	6.4885e-07	5.38897e-06	0.465857	2.54945e-10	3.32758e-09
EXD3	54932	0.460316	3.0391e-10	5.99384e-09	0.46568	2.59761e-10	3.38613e-09
CBARA1	10367	0.474489	7.16858e-11	1.64813e-09	0.465588	2.62303e-10	3.4171e-09
VIPR2	7434	0.482686	3.01474e-11	7.6039e-10	0.465409	2.67316e-10	3.48019e-09
KIAA0195	9772	0.449995	8.35308e-10	1.48869e-08	0.465163	2.74351e-10	3.56952e-09
SET	6418	0.414926	2.03579e-08	2.49682e-07	0.465084	2.76661e-10	3.5973e-09
ARMCX5	64860	0.391702	1.39199e-07	1.36481e-06	0.465004	2.78989e-10	3.62298e-09
YTHDC1	91746	0.463082	2.30452e-10	4.69386e-09	0.464855	2.83402e-10	3.67796e-09
NARS2	79731	0.33568	8.13481e-06	5.0519e-05	0.464838	2.83921e-10	3.68237e-09
ZNF740	283337	0.454361	5.46871e-10	1.01978e-08	0.464761	2.8623e-10	3.70763e-09
ZIM2	23619	0.401443	6.32662e-08	6.7935e-07	0.46445	2.95717e-10	3.82568e-09
ZFP112	7771	0.376904	4.39688e-07	3.8154e-06	0.464437	2.96102e-10	3.82826e-09
GPR12	2835	0.214244	0.00515705	0.0144802	0.46438	2.97881e-10	3.84883e-09
PHYHIPL	84457	0.400201	7.00564e-08	7.43322e-07	0.464241	3.02253e-10	3.90286e-09
MAPK8IP3	23162	0.480917	3.64162e-11	8.99712e-10	0.464216	3.0304e-10	3.91056e-09
MED16	10025	0.478224	4.84439e-11	1.16056e-09	0.464119	3.06126e-10	3.94792e-09
BUD13	84811	0.370401	7.16129e-07	5.87644e-06	0.464102	3.06684e-10	3.95116e-09
TAF5L	27097	0.553728	5.77316e-15	3.95096e-13	0.464099	3.06763e-10	3.95116e-09
CBX5	23468	0.497881	5.68923e-12	1.76177e-10	0.464069	3.07721e-10	3.96101e-09
MED1	5469	0.504814	2.58549e-12	8.7938e-11	0.464054	3.082e-10	3.9647e-09
HMGB2	3148	0.40334	5.40993e-08	5.91434e-07	0.464017	3.09403e-10	3.97767e-09
TSEN54	283989	0.405028	4.70286e-08	5.23667e-07	0.463853	3.14744e-10	4.04085e-09
DPP3	10072	0.37824	3.97242e-07	3.51088e-06	0.463848	3.14908e-10	4.04085e-09
C17orf80	55028	0.298912	7.89194e-05	0.000380798	0.463823	3.15725e-10	4.04881e-09
MAP4K5	11183	0.544144	2.06501e-14	1.23247e-12	0.46357	3.24171e-10	4.15453e-09
GNAZ	2781	0.38062	3.31135e-07	2.98443e-06	0.463562	3.24423e-10	4.15516e-09
ASPM	259266	0.480134	3.95786e-11	9.67366e-10	0.463552	3.24758e-10	4.15687e-09
C16orf92	146378	0.370938	6.88124e-07	5.67385e-06	0.463505	3.26357e-10	4.17321e-09
SGK269	79834	0.497397	6.00675e-12	1.85172e-10	0.463503	3.26441e-10	4.17321e-09
LOC100190938	100190938	0.253345	0.000889196	0.00317939	0.46348	3.27201e-10	4.18032e-09
CSMD3	114788	0.580236	0	0	0.463423	3.29151e-10	4.20261e-09
DHX15	1665	0.457542	4.00127e-10	7.69195e-09	0.463398	3.30002e-10	4.21086e-09
ABCC5	10057	0.514666	8.17346e-13	3.17821e-11	0.463299	3.33427e-10	4.25191e-09
SPC25	57405	0.490522	1.28897e-11	3.63015e-10	0.463251	3.35065e-10	4.27015e-09
LOC100128239	100128239	0.335054	8.47734e-06	5.23756e-05	0.463204	3.3671e-10	4.28846e-09
GLYR1	84656	0.390075	1.584e-07	1.53257e-06	0.463184	3.37405e-10	4.29309e-09
CPSF7	79869	0.429099	5.85003e-09	8.31766e-08	0.463182	3.37492e-10	4.29309e-09
MGAT5B	146664	0.231468	0.0024619	0.00767464	0.462988	3.4434e-10	4.37208e-09
CCDC99	54908	0.429911	5.43712e-09	7.79535e-08	0.462948	3.45761e-10	4.3874e-09
POLDIP3	84271	0.462742	2.3846e-10	4.81906e-09	0.462545	3.6045e-10	4.56815e-09
RBM12	10137	0.47587	6.20475e-11	1.44409e-09	0.462528	3.61098e-10	4.57354e-09
SH3RF1	57630	0.389139	1.70568e-07	1.63718e-06	0.462401	3.65848e-10	4.63084e-09
CCDC12	151903	0.413003	2.40044e-08	2.88883e-07	0.462376	3.66786e-10	4.63986e-09
NCAM2	4685	0.515561	7.34746e-13	2.89541e-11	0.462185	3.74085e-10	4.72636e-09
LOC730101	730101	0.445932	1.23227e-09	2.10136e-08	0.462155	3.75234e-10	4.73797e-09
ERCC8	1161	0.3819	3.00087e-07	2.72374e-06	0.462133	3.76099e-10	4.74596e-09
KIDINS220	57498	0.463726	2.15997e-10	4.43463e-09	0.462083	3.78026e-10	4.76735e-09
FNDC8	54752	0.473243	8.16072e-11	1.84931e-09	0.462051	3.79283e-10	4.78027e-09
ZFP30	22835	0.328684	1.28275e-05	7.54843e-05	0.461934	3.83862e-10	4.83501e-09
RTN3	10313	0.322351	1.91893e-05	0.000108294	0.461635	3.95785e-10	4.98214e-09
GTF2H4	2968	0.362077	1.31673e-06	1.00162e-05	0.461509	4.00956e-10	5.04104e-09
C22orf36	388886	0.462983	2.32746e-10	4.73247e-09	0.461459	4.03e-10	5.06184e-09
DNMT3B	1789	0.391056	1.46535e-07	1.4299e-06	0.461456	4.03103e-10	5.06184e-09
FASN	2194	0.458174	3.75911e-10	7.24678e-09	0.46128	4.10441e-10	5.15084e-09
TTC15	51112	0.414665	2.08203e-08	2.54745e-07	0.461248	4.11798e-10	5.16287e-09
PINX1	54984	0.323754	1.75649e-05	0.000100174	0.461245	4.11903e-10	5.16287e-09
CCT7	10574	0.43363	3.87872e-09	5.77476e-08	0.46121	4.13369e-10	5.17809e-09
TTC24	164118	0.343013	4.98648e-06	3.28448e-05	0.460982	4.23126e-10	5.29385e-09
AATF	26574	0.510094	1.4011e-12	5.09133e-11	0.460892	4.27002e-10	5.33908e-09
MKS1	54903	0.404855	4.77117e-08	5.30931e-07	0.460852	4.28735e-10	5.35749e-09
THAP11	57215	0.364899	1.07309e-06	8.33897e-06	0.460497	4.44517e-10	5.54458e-09
FAM32A	26017	0.378162	3.99597e-07	3.5226e-06	0.460338	4.51753e-10	5.63142e-09
ZBTB22	9278	0.39537	1.0374e-07	1.05649e-06	0.460263	4.55183e-10	5.66671e-09
ZNF8	7554	0.420451	1.26061e-08	1.64851e-07	0.460263	4.55183e-10	5.66671e-09
REXO1	57455	0.529211	1.39444e-13	6.68908e-12	0.460258	4.55412e-10	5.66671e-09
NANOS3	342977	0.229484	0.00268819	0.00826834	0.460154	4.60257e-10	5.72352e-09
UIMC1	51720	0.439173	2.32682e-09	3.69181e-08	0.459905	4.71984e-10	5.85871e-09
TRIB2	28951	0.349926	3.10775e-06	2.15194e-05	0.459853	4.74482e-10	5.88616e-09
DSCC1	79075	0.291179	0.000122639	0.00056178	0.459472	4.93055e-10	6.11286e-09
ADCY5	111	0.414181	2.17036e-08	2.64449e-07	0.459435	4.94911e-10	6.13218e-09
SHC2	25759	0.490065	1.35527e-11	3.79605e-10	0.459271	5.03159e-10	6.22997e-09
NOL11	25926	0.365419	1.0332e-06	8.08099e-06	0.459266	5.03411e-10	6.22997e-09
ZIK1	284307	0.367166	9.09215e-07	7.24092e-06	0.459157	5.08982e-10	6.29513e-09
ARL10	285598	0.510368	1.35714e-12	4.96673e-11	0.45904	5.14997e-10	6.36569e-09
POC1A	25886	0.444024	1.47655e-09	2.46314e-08	0.459	5.1706e-10	6.38734e-09
UQCRC1	7384	0.336991	7.46007e-06	4.68101e-05	0.458968	5.18742e-10	6.40426e-09
KCNK10	54207	0.367934	8.59356e-07	6.8839e-06	0.458898	5.22381e-10	6.44531e-09
C17orf86	654434	0.346632	3.89858e-06	2.63208e-05	0.458851	5.24864e-10	6.47206e-09
EDNRB	1910	0.263537	0.000536269	0.00205107	0.458746	5.30392e-10	6.53238e-09
TPRN	286262	0.389055	1.71703e-07	1.64577e-06	0.45864	5.36108e-10	6.59882e-09
ATAD2B	54454	0.463372	2.2383e-10	4.58171e-09	0.458595	5.38517e-10	6.62219e-09
KIAA1468	57614	0.418938	1.43871e-08	1.84729e-07	0.458592	5.38651e-10	6.62219e-09
USP54	159195	0.392835	1.27161e-07	1.26002e-06	0.458525	5.42286e-10	6.66288e-09
ORC1L	4998	0.378291	3.95711e-07	3.49885e-06	0.458388	5.49759e-10	6.74831e-09
FBXL20	84961	0.43356	3.90389e-09	5.79963e-08	0.458386	5.49896e-10	6.74831e-09
SGOL2	151246	0.48923	1.48503e-11	4.09252e-10	0.458314	5.53876e-10	6.79309e-09
RABEP1	9135	0.453886	5.72834e-10	1.06145e-08	0.458038	5.69361e-10	6.97467e-09
WDR83	84292	0.377496	4.20384e-07	3.68138e-06	0.458013	5.70775e-10	6.98783e-09
RSRC2	65117	0.387948	1.87356e-07	1.78331e-06	0.457919	5.76181e-10	7.04981e-09
C2orf80	389073	0.282691	0.000196126	0.000851844	0.457727	5.87282e-10	7.18063e-09
TMEM201	199953	0.469784	1.16639e-10	2.52874e-09	0.457722	5.87572e-10	7.18063e-09
DNAJC11	55735	0.474898	6.86855e-11	1.58426e-09	0.457715	5.88009e-10	7.18169e-09
ATG4B	23192	0.372584	6.0868e-07	5.08486e-06	0.457648	5.91953e-10	7.22556e-09
ZNF608	57507	0.347849	3.58618e-06	2.44936e-05	0.457508	6.00212e-10	7.32202e-09
LRP6	4040	0.521798	3.46834e-13	1.47429e-11	0.457461	6.03039e-10	7.35213e-09
ST8SIA5	29906	0.366675	9.42528e-07	7.47433e-06	0.457431	6.0483e-10	7.3696e-09
UBA5	79876	0.398105	8.3134e-08	8.69055e-07	0.457332	6.10838e-10	7.43839e-09
CGREF1	10669	0.454459	5.41661e-10	1.01191e-08	0.457312	6.12046e-10	7.44868e-09
INCENP	3619	0.569973	4.44089e-16	3.96417e-14	0.457287	6.1356e-10	7.46268e-09
ST3GAL3	6487	0.26553	0.000484622	0.0018798	0.45722	6.17664e-10	7.50814e-09
ATP6V1B1	525	0.26537	0.000488594	0.00189306	0.457188	6.19649e-10	7.52782e-09
LRRC14	9684	0.414829	2.05284e-08	2.51473e-07	0.457103	6.24869e-10	7.58674e-09
NRG2	9542	0.436956	2.85782e-09	4.43386e-08	0.456984	6.32308e-10	7.67253e-09
C11orf41	25758	0.343778	4.73501e-06	3.1309e-05	0.456966	6.334e-10	7.68124e-09
USP3	9960	0.414132	2.17937e-08	2.65232e-07	0.456959	6.33868e-10	7.68238e-09
SH3YL1	26751	0.380375	3.37428e-07	3.03715e-06	0.456914	6.36686e-10	7.71198e-09
ZXDC	79364	0.395613	1.01732e-07	1.03965e-06	0.456765	6.46163e-10	7.82215e-09
ZNF131	7690	0.430983	4.9349e-09	7.1436e-08	0.45674	6.47755e-10	7.8368e-09
SART1	9092	0.474381	7.24958e-11	1.66489e-09	0.456646	6.53839e-10	7.90575e-09
SHISA9	729993	0.260448	0.000626416	0.0023529	0.456404	6.69612e-10	8.08695e-09
LOC338799	338799	0.261537	0.000593152	0.00224149	0.456335	6.74231e-10	8.13316e-09
AKAP8L	26993	0.392935	1.26152e-07	1.2532e-06	0.456258	6.7938e-10	8.19046e-09
FGF14	2259	0.330533	1.13852e-05	6.80889e-05	0.456188	6.84062e-10	8.24206e-09
C5orf13	9315	0.231707	0.00243582	0.00760721	0.456173	6.85069e-10	8.24936e-09
LUC7L	55692	0.384106	2.52988e-07	2.33863e-06	0.456094	6.90465e-10	8.30945e-09
MTMR2	8898	0.491591	1.14593e-11	3.25859e-10	0.456076	6.9165e-10	8.31884e-09
VWA2	340706	0.217492	0.00450443	0.0128946	0.456059	6.92837e-10	8.32825e-09
DDX51	317781	0.390823	1.4927e-07	1.45451e-06	0.456014	6.959e-10	8.36016e-09
NTM	50863	0.282864	0.000194281	0.000844902	0.456002	6.96753e-10	8.36551e-09
TUBB4	10382	0.409814	3.14787e-08	3.68256e-07	0.455892	7.043e-10	8.44625e-09
CTPS	1503	0.426467	7.40715e-09	1.02625e-07	0.455813	7.09837e-10	8.50769e-09
C7orf54	27099	0.457281	4.10566e-10	7.86318e-09	0.455788	7.11576e-10	8.52355e-09
MAD2L1BP	9587	0.252136	0.000942886	0.00334457	0.455716	7.16641e-10	8.57421e-09
LOC256880	256880	0.439355	2.28788e-09	3.63283e-08	0.455584	7.25984e-10	8.68095e-09
GNAO1	2775	0.304123	5.82249e-05	0.000292135	0.455569	7.27049e-10	8.68862e-09
ATP9A	10079	0.339115	6.47844e-06	4.14094e-05	0.455422	7.376e-10	8.80958e-09
KCNB1	3745	0.357457	1.8327e-06	1.34749e-05	0.455385	7.40305e-10	8.83675e-09
POLR3B	55703	0.47109	1.01974e-10	2.23916e-09	0.455296	7.46835e-10	8.90952e-09
TRIP13	9319	0.48795	1.70757e-11	4.63731e-10	0.455281	7.47929e-10	8.91738e-09
MYO5A	4644	0.491632	1.14073e-11	3.24832e-10	0.455268	7.48841e-10	8.92008e-09
CHMP7	91782	0.312317	3.56699e-05	0.000189235	0.455266	7.49024e-10	8.92008e-09
MYB	4602	0.577152	2.22045e-16	2.12037e-14	0.455248	7.50304e-10	8.93014e-09
SDCCAG3	10807	0.402517	5.79112e-08	6.28422e-07	0.455231	7.51585e-10	8.93503e-09
RAD51	5888	0.499758	4.60343e-12	1.47217e-10	0.455159	7.56917e-10	8.9932e-09
DDX12	440081	0.559981	2.44249e-15	1.87115e-13	0.454995	7.69183e-10	9.12838e-09
RAD21	5885	0.482197	3.17679e-11	7.9637e-10	0.45487	7.78599e-10	9.23479e-09
HIPK2	28996	0.417495	1.63093e-08	2.05679e-07	0.454801	7.8392e-10	9.29252e-09
CASC5	57082	0.587656	0	0	0.454778	7.85637e-10	9.30751e-09
RCC2	55920	0.496996	6.28342e-12	1.93411e-10	0.454711	7.9081e-10	9.36339e-09
ZC3H18	124245	0.442057	1.77721e-09	2.91204e-08	0.454694	7.92157e-10	9.37393e-09
TET3	200424	0.479801	4.10023e-11	9.97724e-10	0.454679	7.93312e-10	9.3822e-09
SEPT8	23176	0.405621	4.47608e-08	5.01356e-07	0.454396	8.15576e-10	9.63674e-09
CCBL1	883	0.281538	0.000208798	0.000900786	0.454393	8.15774e-10	9.63674e-09
ARHGAP23	57636	0.384106	2.52984e-07	2.33863e-06	0.454324	8.21332e-10	9.69682e-09
CS	1431	0.35405	2.33128e-06	1.66772e-05	0.454316	8.2193e-10	9.6983e-09
RBM19	9904	0.463929	2.11614e-10	4.35336e-09	0.454197	8.31548e-10	9.80053e-09
KLHDC3	116138	0.39057	1.52308e-07	1.48271e-06	0.454177	8.33162e-10	9.81391e-09
C20orf11	54994	0.362781	1.25138e-06	9.57233e-06	0.454053	8.43312e-10	9.92208e-09
RAB39B	116442	0.393088	1.24617e-07	1.23959e-06	0.454053	8.43312e-10	9.92208e-09
LRRC20	55222	0.425835	7.83621e-09	1.0776e-07	0.453965	8.50486e-10	1.00008e-08
CHTF18	63922	0.475598	6.38454e-11	1.47947e-09	0.453956	8.5131e-10	1.00047e-08
ZNF580	51157	0.33171	1.05483e-05	6.37415e-05	0.453851	8.60002e-10	1.00953e-08
GLUD1	2746	0.318357	2.46255e-05	0.000135655	0.453801	8.64171e-10	1.01293e-08
ZNF780B	163131	0.424745	8.63391e-09	1.1716e-07	0.453799	8.6438e-10	1.01293e-08
ZCCHC24	219654	0.55023	9.32587e-15	6.0784e-13	0.453799	8.6438e-10	1.01293e-08
KCND3	3752	0.353803	2.37193e-06	1.69161e-05	0.453777	8.66262e-10	1.01456e-08
HKR1	284459	0.315145	3.00182e-05	0.0001621	0.453702	8.72565e-10	1.02136e-08
RSAD1	55316	0.33334	9.48524e-06	5.80363e-05	0.45363	8.78699e-10	1.02795e-08
STX10	8677	0.437333	2.75984e-09	4.31548e-08	0.453595	8.81674e-10	1.03008e-08
SUPT5H	6829	0.38855	1.78686e-07	1.7095e-06	0.453593	8.81887e-10	1.03008e-08
GTF2F2	2963	0.410615	2.9414e-08	3.47268e-07	0.453585	8.82526e-10	1.03008e-08
EPHB1	2047	0.365251	1.04598e-06	8.16398e-06	0.453446	8.94535e-10	1.04291e-08
SAFB2	9667	0.433704	3.8527e-09	5.74018e-08	0.453409	8.97777e-10	1.0461e-08
TFAP4	7023	0.463489	2.21195e-10	4.53228e-09	0.453302	9.07134e-10	1.0564e-08
XAB2	56949	0.464647	1.96819e-10	4.08584e-09	0.453244	9.12176e-10	1.06167e-08
NDRG3	57446	0.406547	4.14302e-08	4.69947e-07	0.45311	9.24119e-10	1.074e-08
EHMT1	79813	0.459883	3.17306e-10	6.23407e-09	0.453108	9.24341e-10	1.074e-08
ZNRF1	84937	0.472736	8.60116e-11	1.93842e-09	0.45308	9.26793e-10	1.07624e-08
KLC1	3831	0.299023	7.84164e-05	0.000378727	0.453006	9.33509e-10	1.08343e-08
ZNF653	115950	0.448648	9.50759e-10	1.67554e-08	0.452961	9.37561e-10	1.08752e-08
ATXN10	25814	0.434835	3.47374e-09	5.25566e-08	0.452867	9.46169e-10	1.09688e-08
C2orf67	151050	0.418192	1.53517e-08	1.95404e-07	0.452799	9.52331e-10	1.1034e-08
ZNF565	147929	0.441308	1.90648e-09	3.08934e-08	0.45275	9.56919e-10	1.10809e-08
FAM84B	157638	0.326145	1.50925e-05	8.75816e-05	0.45273	9.5876e-10	1.1096e-08
DCTN2	10540	0.200729	0.00887587	0.0230526	0.452655	9.65695e-10	1.117e-08
CENPE	1062	0.499134	4.94005e-12	1.56278e-10	0.452618	9.69179e-10	1.1204e-08
NSF	4905	0.27526	0.000292274	0.00121049	0.452526	9.77826e-10	1.12976e-08
GBX2	2637	0.387207	1.98595e-07	1.87551e-06	0.452451	9.8489e-10	1.13664e-08
FLJ10038	55056	0.466545	1.62393e-10	3.43367e-09	0.452384	9.91289e-10	1.14338e-08
ZNF24	7572	0.359006	1.6413e-06	1.22314e-05	0.452325	9.9701e-10	1.14933e-08
ABCA11P	79963	0.344336	4.55911e-06	3.02238e-05	0.452228	1.00637e-09	1.1591e-08
ZNF213	7760	0.427931	6.49773e-09	9.13733e-08	0.452225	1.00661e-09	1.1591e-08
C17orf104	284071	0.389902	1.60583e-07	1.55124e-06	0.452148	1.01412e-09	1.16709e-08
H2AFY	9555	0.381491	3.09684e-07	2.80094e-06	0.45189	1.03967e-09	1.19516e-08
RIMKLB	57494	0.277858	0.000254554	0.00107139	0.451798	1.04891e-09	1.2051e-08
HPS4	89781	0.541664	2.86438e-14	1.62007e-12	0.45175	1.05369e-09	1.20991e-08
STK32B	55351	0.468155	1.37825e-10	2.95067e-09	0.451693	1.05949e-09	1.2159e-08
WDR67	93594	0.481211	3.52935e-11	8.76193e-10	0.451628	1.06609e-09	1.22211e-08
FXYD7	53822	0.392042	1.3547e-07	1.33206e-06	0.451628	1.06609e-09	1.22211e-08
PDE6D	5147	0.321254	2.05576e-05	0.000115508	0.451586	1.07043e-09	1.22639e-08
ZNF643	65243	0.483709	2.70171e-11	6.95097e-10	0.451492	1.08018e-09	1.23688e-08
KIF3C	3797	0.387497	1.94116e-07	1.84061e-06	0.451181	1.11286e-09	1.27217e-08
NHLH1	4807	0.211274	0.00582688	0.0160429	0.451091	1.12244e-09	1.28241e-08
C3orf17	25871	0.4029	5.61064e-08	6.10128e-07	0.451084	1.12325e-09	1.28261e-08
ZNF311	282890	0.323802	1.75121e-05	9.99837e-05	0.450965	1.13615e-09	1.29663e-08
UBFD1	56061	0.428192	6.34736e-09	8.93811e-08	0.45093	1.13994e-09	1.30023e-08
ZNF549	256051	0.349606	3.1773e-06	2.1964e-05	0.450845	1.1492e-09	1.30934e-08
PAFAH1B1	5048	0.412102	2.59237e-08	3.09802e-07	0.450835	1.15029e-09	1.30986e-08
C19orf52	90580	0.374172	5.40413e-07	4.5848e-06	0.450828	1.15112e-09	1.31006e-08
KIAA0427	9811	0.456427	4.46603e-10	8.46649e-09	0.450813	1.15276e-09	1.31121e-08
POP1	10940	0.329325	1.23092e-05	7.27464e-05	0.450709	1.16432e-09	1.32363e-08
NHEDC2	133308	0.302908	6.25336e-05	0.000311318	0.450686	1.16682e-09	1.32573e-08
ZNF141	7700	0.497951	5.64437e-12	1.75583e-10	0.45054	1.18328e-09	1.34369e-08
SFRS3	6428	0.521567	3.56604e-13	1.51269e-11	0.450502	1.1875e-09	1.34774e-08
IGHMBP2	3508	0.456101	4.61143e-10	8.70196e-09	0.450462	1.19202e-09	1.3517e-08
MED27	9442	0.330346	1.15239e-05	6.88385e-05	0.45046	1.19231e-09	1.3517e-08
SYT16	83851	0.353153	2.48256e-06	1.75878e-05	0.450229	1.2189e-09	1.38108e-08
EDC4	23644	0.497956	5.64127e-12	1.75583e-10	0.450169	1.22585e-09	1.38819e-08
PRR4	11272	0.0977597	0.206059	0.313541	0.450047	1.24016e-09	1.40285e-08
LYSMD1	388695	0.25455	0.000838446	0.00302427	0.449943	1.25255e-09	1.41598e-08
SOBP	55084	0.342855	5.04003e-06	3.31656e-05	0.449938	1.25315e-09	1.41598e-08
ZC3H7A	29066	0.479478	4.24278e-11	1.02601e-09	0.449861	1.26237e-09	1.42562e-08
OSGEPL1	64172	0.35021	3.04716e-06	2.1157e-05	0.449823	1.26686e-09	1.4299e-08
ENDOG	2021	0.334708	8.67215e-06	5.34839e-05	0.449791	1.27076e-09	1.43273e-08
ALKBH8	91801	0.425388	8.15477e-09	1.11691e-07	0.449779	1.27227e-09	1.43364e-08
ASRGL1	80150	0.354731	2.22226e-06	1.59916e-05	0.44962	1.29166e-09	1.45469e-08
UBTF	7343	0.437307	2.76663e-09	4.32281e-08	0.44953	1.30269e-09	1.46631e-08
ORMDL3	94103	0.355258	2.14134e-06	1.54585e-05	0.449381	1.32128e-09	1.48642e-08
TRIM9	114088	0.290675	0.000126159	0.000575976	0.449207	1.34327e-09	1.50951e-08
DDX1	1653	0.146325	0.0576522	0.111571	0.44914	1.35185e-09	1.51666e-08
POLR2F	5435	0.38516	2.33071e-07	2.16622e-06	0.449088	1.35856e-09	1.52288e-08
CBX1	10951	0.4136	2.28111e-08	2.7614e-07	0.448889	1.3844e-09	1.55063e-08
TPX2	22974	0.45219	6.75602e-10	1.23296e-08	0.448879	1.3857e-09	1.55125e-08
DTX4	23220	0.255189	0.000812652	0.00294486	0.448814	1.39421e-09	1.55992e-08
UBE2I	7329	0.449856	8.46568e-10	1.50354e-08	0.44872	1.40673e-09	1.57307e-08
RNF219	79596	0.481482	3.42883e-11	8.55376e-10	0.448603	1.42236e-09	1.58968e-08
SMARCC1	6599	0.426444	7.42211e-09	1.02684e-07	0.448406	1.44901e-09	1.6177e-08
SAAL1	113174	0.400402	6.89128e-08	7.31945e-07	0.448396	1.45037e-09	1.61834e-08
GEFT	115557	0.192135	0.0123293	0.0305347	0.448285	1.46577e-09	1.63464e-08
YLPM1	56252	0.462438	2.45839e-10	4.95022e-09	0.448225	1.47405e-09	1.64298e-08
IWS1	55677	0.417268	1.66335e-08	2.08998e-07	0.448118	1.48899e-09	1.65874e-08
PGD	5226	0.406743	4.07583e-08	4.63349e-07	0.448023	1.50232e-09	1.67267e-08
CCDC82	79780	0.418071	1.55135e-08	1.97218e-07	0.447961	1.51115e-09	1.68159e-08
NAP1L5	266812	0.343815	4.72293e-06	3.12392e-05	0.44783	1.53002e-09	1.70167e-08
TSNARE1	203062	0.510216	1.38134e-12	5.02842e-11	0.447757	1.54045e-09	1.71141e-08
LRRC49	54839	0.352684	2.56526e-06	1.81038e-05	0.447653	1.55566e-09	1.72726e-08
SUV39H2	79723	0.541437	2.93099e-14	1.64416e-12	0.447626	1.55967e-09	1.72996e-08
MPHOSPH9	10198	0.513005	9.95204e-13	3.7838e-11	0.447568	1.56808e-09	1.73835e-08
KLHDC5	57542	0.349327	3.23906e-06	2.23158e-05	0.447459	1.5843e-09	1.75538e-08
B4GALNT1	2583	0.204833	0.00755241	0.0200619	0.447389	1.5947e-09	1.76595e-08
ATP2A2	488	0.328611	1.28885e-05	7.57991e-05	0.447245	1.61645e-09	1.78907e-08
PHLDA1	22822	0.418823	1.45318e-08	1.86354e-07	0.447193	1.62439e-09	1.7969e-08
CCDC78	124093	0.379875	3.50609e-07	3.14476e-06	0.447148	1.63123e-09	1.80349e-08
MPND	84954	0.485157	2.31151e-11	6.06099e-10	0.446977	1.6577e-09	1.83177e-08
VARS2	57176	0.378921	3.77149e-07	3.35206e-06	0.446949	1.66196e-09	1.83549e-08
ZNF454	285676	0.460298	3.04467e-10	5.99905e-09	0.446838	1.67949e-09	1.85285e-08
GTSE1	51512	0.570011	4.44089e-16	3.96417e-14	0.44683	1.68066e-09	1.85315e-08
ZNF512	84450	0.404297	4.99766e-08	5.51947e-07	0.446815	1.68301e-09	1.85475e-08
SPIRE1	56907	0.174607	0.0231765	0.0518001	0.446798	1.68576e-09	1.85678e-08
CWC27	10283	0.362145	1.31027e-06	9.97076e-06	0.446773	1.68969e-09	1.85942e-08
LAMB2L	22973	0.393158	1.23916e-07	1.23381e-06	0.446765	1.69087e-09	1.85942e-08
TERF1	7013	0.442421	1.71744e-09	2.82992e-08	0.446765	1.69087e-09	1.85942e-08
ZNF624	57547	0.489367	1.46294e-11	4.04793e-10	0.446738	1.69521e-09	1.86219e-08
TMPRSS5	80975	0.248295	0.00113392	0.00393186	0.446708	1.69995e-09	1.8664e-08
ZNF689	115509	0.4644	2.01798e-10	4.17653e-09	0.446688	1.70312e-09	1.86889e-08
DOHH	83475	0.477668	5.13698e-11	1.21646e-09	0.446661	1.70749e-09	1.87268e-08
ZNF709	163051	0.36299	1.23267e-06	9.43976e-06	0.446634	1.71187e-09	1.87648e-08
LOC100130148	100130148	0.297171	8.72487e-05	0.00041645	0.446477	1.73715e-09	1.90216e-08
RBBP6	5930	0.410221	3.04132e-08	3.58035e-07	0.446447	1.74201e-09	1.90646e-08
KLHL11	55175	0.494774	8.05467e-12	2.3932e-10	0.446343	1.75911e-09	1.92415e-08
ZNF187	7741	0.384969	2.36559e-07	2.19566e-06	0.446283	1.76895e-09	1.93388e-08
NOC4L	79050	0.355783	2.06337e-06	1.49587e-05	0.446194	1.78381e-09	1.94909e-08
PARP11	57097	0.280517	0.000220655	0.000945976	0.446159	1.78962e-09	1.9544e-08
LARS	51520	0.376992	4.36781e-07	3.7982e-06	0.446057	1.80674e-09	1.96995e-08
NASP	4678	0.431729	4.61202e-09	6.74425e-08	0.445781	1.85387e-09	2.01813e-08
USP49	25862	0.496482	6.65601e-12	2.02152e-10	0.445622	1.88158e-09	2.0472e-08
KIF14	9928	0.548236	1.19904e-14	7.50534e-13	0.4455	1.90306e-09	2.06947e-08
RBM15B	29890	0.513755	9.10605e-13	3.50105e-11	0.44549	1.90482e-09	2.07029e-08
CDK4	1019	0.159439	0.0383975	0.0794777	0.44503	1.9881e-09	2.15852e-08
WDR17	116966	0.407293	3.89229e-08	4.45443e-07	0.444936	2.00562e-09	2.17525e-08
CDC14B	8555	0.338006	6.97468e-06	4.4183e-05	0.444916	2.00933e-09	2.17812e-08
ZNF835	90485	0.31621	2.81181e-05	0.000152966	0.444898	2.01258e-09	2.18049e-08
ZSWIM1	90204	0.375432	4.91498e-07	4.21686e-06	0.444781	2.03454e-09	2.20065e-08
RTN4RL2	349667	0.374537	5.25762e-07	4.47478e-06	0.444776	2.03548e-09	2.20065e-08
C1orf187	374946	0.423757	9.42398e-09	1.26791e-07	0.444578	2.07339e-09	2.23928e-08
CPLX1	10815	0.236964	0.00192234	0.00621272	0.44455	2.07866e-09	2.24379e-08
FAM109A	144717	0.173628	0.0239713	0.0533328	0.444543	2.08009e-09	2.24416e-08
MED17	9440	0.372381	6.1799e-07	5.15561e-06	0.444525	2.08345e-09	2.24543e-08
ING1	3621	0.434575	3.55764e-09	5.36285e-08	0.444329	2.12172e-09	2.28427e-08
PLA2G6	8398	0.483943	2.63456e-11	6.80379e-10	0.444309	2.12564e-09	2.28729e-08
LMF1	64788	0.388496	1.79448e-07	1.71519e-06	0.444215	2.14432e-09	2.30618e-08
BUB1	699	0.41415	2.17602e-08	2.64981e-07	0.444205	2.14629e-09	2.30709e-08
C16orf68	79091	0.411393	2.75349e-08	3.26208e-07	0.44418	2.15124e-09	2.3112e-08
CKAP5	9793	0.466468	1.63672e-10	3.45361e-09	0.444118	2.16365e-09	2.32332e-08
PCBP2	5094	0.38906	1.71638e-07	1.64577e-06	0.444078	2.17163e-09	2.33067e-08
ZNF827	152485	0.442215	1.75091e-09	2.87125e-08	0.444013	2.18465e-09	2.34342e-08
NVL	4931	0.393482	1.20745e-07	1.20633e-06	0.443959	2.19573e-09	2.35408e-08
BPTF	2186	0.462443	2.4571e-10	4.95022e-09	0.443926	2.20231e-09	2.35989e-08
CTBP2	1488	0.548393	1.17684e-14	7.38888e-13	0.443876	2.21245e-09	2.36953e-08
MRPL28	10573	0.334144	8.99875e-06	5.53983e-05	0.443847	2.21856e-09	2.37414e-08
RAD54L	8438	0.451143	7.47695e-10	1.34775e-08	0.443844	2.21907e-09	2.37414e-08
TIGD3	220359	0.366543	9.51704e-07	7.52675e-06	0.443802	2.22776e-09	2.3815e-08
ZNF697	90874	0.320723	2.12529e-05	0.000118862	0.443799	2.22827e-09	2.3815e-08
TOPBP1	11073	0.500406	4.27747e-12	1.38083e-10	0.443755	2.2375e-09	2.39012e-08
KIAA0895L	653319	0.450307	8.10574e-10	1.44838e-08	0.443663	2.2566e-09	2.40802e-08
FBXW11	23291	0.393332	1.22203e-07	1.21853e-06	0.443546	2.28108e-09	2.43287e-08
ILKAP	80895	0.376931	4.38804e-07	3.81256e-06	0.443476	2.29578e-09	2.44601e-08
PREX1	57580	0.295814	9.43052e-05	0.000445714	0.443469	2.29736e-09	2.44643e-08
COL9A2	1298	0.374151	5.41237e-07	4.588e-06	0.443434	2.30475e-09	2.45302e-08
CALM3	808	0.327314	1.40061e-05	8.17627e-05	0.443347	2.32332e-09	2.47151e-08
ACTR5	79913	0.359694	1.5626e-06	1.17044e-05	0.443325	2.32812e-09	2.47533e-08
EARS2	124454	0.352968	2.51488e-06	1.77861e-05	0.44331	2.33133e-09	2.47618e-08
FAM95B1	100133036	0.439599	2.23655e-09	3.55683e-08	0.443275	2.33882e-09	2.48285e-08
SLC7A5	8140	0.347313	3.72078e-06	2.52951e-05	0.443195	2.35604e-09	2.49983e-08
MSL2	55167	0.508099	1.76836e-12	6.32513e-11	0.44316	2.36361e-09	2.50657e-08
JMY	133746	0.466659	1.6052e-10	3.39755e-09	0.443136	2.36903e-09	2.51102e-08
BMP7	655	0.233375	0.00226086	0.00715342	0.443044	2.38919e-09	2.53108e-08
THAP2	83591	0.300694	7.11702e-05	0.000348485	0.442924	2.41558e-09	2.55773e-08
FGD1	2245	0.238832	0.00176506	0.00576585	0.442907	2.41946e-09	2.56051e-08
UBE2S	27338	0.346664	3.89007e-06	2.62807e-05	0.442581	2.49303e-09	2.63566e-08
TRPC3	7222	0.442493	1.70583e-09	2.81531e-08	0.442357	2.54481e-09	2.68901e-08
HEATR6	63897	0.403633	5.28047e-08	5.7944e-07	0.442253	2.56932e-09	2.71072e-08
SLC35B2	347734	0.252736	0.000915873	0.00326002	0.442216	2.57813e-09	2.71862e-08
POLDIP2	26073	0.333769	9.22303e-06	5.66093e-05	0.442136	2.59702e-09	2.73713e-08
CRHR1	1394	0.308688	4.43939e-05	0.000230165	0.442124	2.59998e-09	2.73885e-08
TMEM8B	51754	0.434497	3.58296e-09	5.3852e-08	0.442057	2.61603e-09	2.75435e-08
C19orf73	55150	0.321084	2.07774e-05	0.000116648	0.442014	2.62619e-09	2.76284e-08
UBIAD1	29914	0.458574	3.61323e-10	7.00502e-09	0.442012	2.62679e-09	2.76284e-08
CEP97	79598	0.534333	7.32747e-14	3.80862e-12	0.442004	2.62859e-09	2.76332e-08
THRA	7067	0.260164	0.000635382	0.00238048	0.441942	2.64361e-09	2.77626e-08
SEMA6C	10500	0.196991	0.0102557	0.0260851	0.44187	2.66113e-09	2.79324e-08
RAB40C	57799	0.40185	6.11813e-08	6.58341e-07	0.441843	2.66781e-09	2.79881e-08
LCMT1	51451	0.335066	8.4704e-06	5.23628e-05	0.441813	2.67511e-09	2.80504e-08
AKT2	208	0.320891	2.10305e-05	0.000117883	0.441786	2.68182e-09	2.81064e-08
DLGAP4	22839	0.33318	9.58522e-06	5.86045e-05	0.441743	2.69222e-09	2.8201e-08
COX10	1352	0.46298	2.32809e-10	4.73247e-09	0.441736	2.69406e-09	2.82059e-08
TTF1	7270	0.432306	4.37633e-09	6.42248e-08	0.441709	2.70081e-09	2.82622e-08
TLX1	3195	0.314403	3.1413e-05	0.000168788	0.441701	2.70266e-09	2.82671e-08
JARID2	3720	0.411909	2.63522e-08	3.14191e-07	0.441634	2.71932e-09	2.84269e-08
XKR7	343702	0.2688	0.000409742	0.00162496	0.441592	2.72986e-09	2.85225e-08
EXOG	9941	0.406011	4.33283e-08	4.87972e-07	0.441567	2.73608e-09	2.85729e-08
PCDH10	57575	0.280333	0.00022286	0.000953835	0.441467	2.76108e-09	2.88048e-08
YEATS2	55689	0.528496	1.52323e-13	7.20584e-12	0.441278	2.8092e-09	2.92918e-08
DHX35	60625	0.345457	4.22417e-06	2.82221e-05	0.441164	2.8387e-09	2.95695e-08
PLK1	5347	0.498732	5.16898e-12	1.6227e-10	0.44102	2.87633e-09	2.99311e-08
GOT2	2806	0.33281	9.81928e-06	5.98396e-05	0.440978	2.88745e-09	3.00315e-08
UBE2C	11065	0.412831	2.43614e-08	2.92665e-07	0.440883	2.91245e-09	3.02762e-08
ZNF554	115196	0.393815	1.17567e-07	1.18091e-06	0.440858	2.91907e-09	3.03296e-08
TET2	54790	0.518923	4.91163e-13	2.00623e-11	0.440826	2.92768e-09	3.04038e-08
TAF6L	10629	0.369848	7.46114e-07	6.07876e-06	0.440811	2.93167e-09	3.04298e-08
ZNF781	163115	0.375487	4.89464e-07	4.20468e-06	0.440744	2.94967e-09	3.05857e-08
KIAA0649	9858	0.383541	2.64336e-07	2.44023e-06	0.440669	2.9698e-09	3.07789e-08
ZNF440	126070	0.432722	4.21376e-09	6.20608e-08	0.440639	2.97788e-09	3.08471e-08
HES7	84667	0.353002	2.50891e-06	1.775e-05	0.440632	2.97991e-09	3.08525e-08
C4orf14	84273	0.408416	3.54167e-08	4.09426e-07	0.44061	2.98599e-09	3.08999e-08
PRC1	9055	0.423784	9.40198e-09	1.26578e-07	0.440538	3.00567e-09	3.10879e-08
C18orf22	79863	0.442401	1.7207e-09	2.83074e-08	0.440426	3.03646e-09	3.13747e-08
INSM1	3642	0.300605	7.15396e-05	0.00034996	0.440137	3.11721e-09	3.21928e-08
DAB1	1600	0.421562	1.14361e-08	1.50994e-07	0.440127	3.12003e-09	3.22058e-08
TTC3	7267	0.47775	5.09286e-11	1.20741e-09	0.4401	3.1278e-09	3.22697e-08
USF2	7392	0.345486	4.21579e-06	2.81752e-05	0.440055	3.14055e-09	3.2385e-08
PPP5C	5536	0.309449	4.24128e-05	0.000220841	0.439933	3.17552e-09	3.27292e-08
MAPK8IP1	9479	0.275547	0.000287873	0.00119425	0.439894	3.18701e-09	3.28312e-08
ZNF527	84503	0.279174	0.000237221	0.00100649	0.439737	3.23268e-09	3.32849e-08
SP2	6668	0.430174	5.30966e-09	7.65213e-08	0.439506	3.30122e-09	3.39396e-08
FGF17	8822	0.432901	4.1456e-09	6.11007e-08	0.439486	3.30719e-09	3.39839e-08
BAT2	7916	0.483889	2.64984e-11	6.82607e-10	0.439294	3.36509e-09	3.45616e-08
SOX1	6656	0.197758	0.00995818	0.0254261	0.439215	3.38943e-09	3.47942e-08
MAD2L1	4085	0.482361	3.12146e-11	7.83456e-10	0.439165	3.40474e-09	3.49243e-08
TBC1D14	57533	0.404186	5.04364e-08	5.56726e-07	0.439163	3.4055e-09	3.49243e-08
BIRC5	332	0.436377	3.01468e-09	4.63281e-08	0.439105	3.42318e-09	3.50881e-08
MYBL1	4603	0.469179	1.24111e-10	2.67942e-09	0.439096	3.42627e-09	3.51022e-08
TNFAIP1	7126	0.290405	0.000128077	0.000583825	0.439078	3.43167e-09	3.514e-08
BOP1	23246	0.412641	2.47584e-08	2.96913e-07	0.438969	3.46582e-09	3.5472e-08
ARID2	196528	0.391477	1.41713e-07	1.38604e-06	0.438946	3.47285e-09	3.55262e-08
MAGED4B	81557	0.421046	1.19656e-08	1.57478e-07	0.438869	3.49715e-09	3.5757e-08
LOC90784	90784	0.451623	7.1376e-10	1.29569e-08	0.438807	3.51687e-09	3.59407e-08
TIMM44	10469	0.341834	5.39919e-06	3.52462e-05	0.438795	3.52083e-09	3.59534e-08
VAMP2	6844	0.300226	7.31324e-05	0.000356816	0.438792	3.52162e-09	3.59534e-08
PHACTR3	116154	0.496641	6.53833e-12	1.99463e-10	0.438683	3.55662e-09	3.62928e-08
SDC3	9672	0.210325	0.00605659	0.0165914	0.438404	3.64723e-09	3.71804e-08
TRIM28	10155	0.350284	3.03149e-06	2.10553e-05	0.43836	3.662e-09	3.73124e-08
PAK4	10298	0.393189	1.23609e-07	1.23135e-06	0.438335	3.67023e-09	3.73777e-08
HABP4	22927	0.27581	0.000283884	0.00117984	0.438258	3.69585e-09	3.76199e-08
C9orf37	85026	0.320821	2.11231e-05	0.000118265	0.43825	3.69833e-09	3.76266e-08
COMMD2	51122	0.239485	0.00171293	0.00562152	0.438146	3.73334e-09	3.79639e-08
EIF2B4	8890	0.271414	0.000357758	0.00144192	0.438118	3.74256e-09	3.80389e-08
SLC22A7	10864	0.397013	9.08421e-08	9.3864e-07	0.438051	3.76528e-09	3.8232e-08
ZNF529	57711	0.394857	1.08118e-07	1.09618e-06	0.437833	3.84026e-09	3.89722e-08
GPLD1	2822	0.247575	0.00117344	0.00404974	0.437828	3.84198e-09	3.89722e-08
KLHL13	90293	0.41627	1.81321e-08	2.26167e-07	0.437721	3.87915e-09	3.93298e-08
ARNT2	9915	0.312624	3.50111e-05	0.000186221	0.437509	3.95364e-09	4.00455e-08
FAM193A	8603	0.468885	1.27907e-10	2.75269e-09	0.437494	3.95895e-09	4.00795e-08
TMCO7	79613	0.354401	2.27451e-06	1.63052e-05	0.437475	3.96604e-09	4.01315e-08
RBM23	55147	0.376961	4.37809e-07	3.80553e-06	0.437432	3.98115e-09	4.02645e-08
CARD10	29775	0.301143	6.93335e-05	0.000339978	0.437412	3.98827e-09	4.03167e-08
ZNF793	390927	0.324272	1.69993e-05	9.73535e-05	0.43737	4.00346e-09	4.04503e-08
HMGB1	3146	0.392867	1.26839e-07	1.25858e-06	0.437328	4.0187e-09	4.05844e-08
MLLT4	4301	0.405027	4.70333e-08	5.23667e-07	0.437315	4.0232e-09	4.06098e-08
?	728788	0.425716	7.92002e-09	1.08766e-07	0.437263	4.04212e-09	4.07807e-08
MKRN2	23609	0.367607	8.80217e-07	7.03454e-06	0.437121	4.09392e-09	4.1283e-08
FANCC	2176	0.377027	4.35617e-07	3.78968e-06	0.437092	4.1049e-09	4.13735e-08
RAB3A	5864	0.182737	0.0174066	0.0408196	0.437015	4.13341e-09	4.16404e-08
SCLT1	132320	0.364937	1.07019e-06	8.31958e-06	0.436985	4.1445e-09	4.17316e-08
VWA5B2	90113	0.181136	0.0184319	0.0428326	0.436947	4.1584e-09	4.1851e-08
MSL1	339287	0.409873	3.13211e-08	3.66622e-07	0.436823	4.20505e-09	4.22998e-08
NEURL4	84461	0.391628	1.40012e-07	1.37146e-06	0.436791	4.21726e-09	4.24018e-08
C19orf6	91304	0.419601	1.35793e-08	1.75565e-07	0.436778	4.22196e-09	4.24283e-08
CGGBP1	8545	0.391107	1.45944e-07	1.42481e-06	0.436557	4.30656e-09	4.32573e-08
MLF1IP	79682	0.403284	5.43527e-08	5.93572e-07	0.436512	4.32386e-09	4.34099e-08
LBXCOR1	390598	0.349472	3.20685e-06	2.21087e-05	0.43646	4.34414e-09	4.35708e-08
?	100134869	0.402247	5.92122e-08	6.41184e-07	0.436448	4.34898e-09	4.35865e-08
MAPRE1	22919	0.328905	1.26468e-05	7.4548e-05	0.436445	4.34995e-09	4.35865e-08
LOC100128822	100128822	0.264654	0.000506726	0.00195079	0.436378	4.37618e-09	4.38066e-08
ZNF772	400720	0.345343	4.25723e-06	2.84304e-05	0.436343	4.38984e-09	4.38871e-08
TAF1C	9013	0.436655	2.93833e-09	4.53244e-08	0.436343	4.38984e-09	4.38871e-08
CRYGA	1418	0.35534	2.12897e-06	1.538e-05	0.436338	4.3918e-09	4.38871e-08
INSM2	84684	0.292511	0.00011377	0.000525728	0.436336	4.39278e-09	4.38871e-08
ZCCHC3	85364	0.138491	0.072544	0.134398	0.436279	4.41532e-09	4.40793e-08
PELP1	27043	0.44954	8.72703e-10	1.54594e-08	0.436276	4.41631e-09	4.40793e-08
KIAA0232	9778	0.429238	5.7776e-09	8.22037e-08	0.436231	4.43403e-09	4.42347e-08
SLC7A6	9057	0.444975	1.34949e-09	2.28413e-08	0.436184	4.45282e-09	4.44006e-08
PDGFRA	5156	0.360044	1.52389e-06	1.14395e-05	0.436147	4.4677e-09	4.45274e-08
MYST1	84148	0.336906	7.50222e-06	4.70602e-05	0.436065	4.50061e-09	4.48336e-08
TRIO	7204	0.459738	3.21893e-10	6.3061e-09	0.435868	4.58035e-09	4.55837e-08
FSCN1	6624	0.366493	9.55204e-07	7.5457e-06	0.435821	4.59973e-09	4.57543e-08
LOC100130557	100130557	0.444297	1.43901e-09	2.40589e-08	0.435771	4.62021e-09	4.59136e-08
ALDH5A1	7915	0.224795	0.0032997	0.00984397	0.435749	4.62945e-09	4.5961e-08
NDUFS2	4720	0.356092	2.01883e-06	1.46617e-05	0.43566	4.66661e-09	4.63075e-08
KDM5B	10765	0.166459	0.0305398	0.0654244	0.435573	4.70301e-09	4.66461e-08
ROBO2	6092	0.252867	0.000910068	0.00324273	0.435565	4.70614e-09	4.66546e-08
SKA3	221150	0.545627	1.68754e-14	1.0281e-12	0.435555	4.71032e-09	4.66735e-08
GTPBP1	9567	0.531803	1.00808e-13	5.07278e-12	0.435446	4.75653e-09	4.71087e-08
ZNF513	130557	0.294221	0.000103265	0.000482617	0.435438	4.7597e-09	4.71173e-08
LOC100129637	100129637	0.419654	1.35165e-08	1.74973e-07	0.435426	4.76498e-09	4.71469e-08
NOTCH4	4855	0.231421	0.00246708	0.00768731	0.435307	4.81597e-09	4.76285e-08
LHX1	3975	0.397932	8.4308e-08	8.79983e-07	0.435234	4.84704e-09	4.79126e-08
SNX32	254122	0.414602	2.09329e-08	2.5597e-07	0.43514	4.88803e-09	4.82945e-08
ZNF670	93474	0.433848	3.80221e-09	5.67732e-08	0.435028	4.937e-09	4.87549e-08
POLR2D	5433	0.381856	3.01107e-07	2.72937e-06	0.434963	4.9655e-09	4.90129e-08
FAM48A	55578	0.466521	1.62797e-10	3.43867e-09	0.434849	5.01633e-09	4.94907e-08
NCAPG	64151	0.504786	2.59393e-12	8.80262e-11	0.434799	5.03858e-09	4.96864e-08
CDK5R2	8941	0.215138	0.00496944	0.0140244	0.434732	5.06877e-09	4.99601e-08
NOG	9241	0.305023	5.52108e-05	0.000278783	0.434707	5.07999e-09	5.00467e-08
BRIP1	83990	0.464093	2.08155e-10	4.28649e-09	0.43464	5.11042e-09	5.03223e-08
SEMA5B	54437	0.493078	9.72378e-12	2.81976e-10	0.434595	5.1308e-09	5.04988e-08
PCCA	5095	0.342736	5.08068e-06	3.33904e-05	0.434531	5.16037e-09	5.07655e-08
LRP4	4038	0.292616	0.000113096	0.000523086	0.434429	5.20735e-09	5.11786e-08
NUDT3	11165	0.391472	1.4177e-07	1.38604e-06	0.434372	5.23387e-09	5.13901e-08
TSTD2	158427	0.404511	4.90954e-08	5.43384e-07	0.434339	5.24893e-09	5.15132e-08
GAL3ST1	9514	0.538288	4.41869e-14	2.35637e-12	0.434297	5.26867e-09	5.16823e-08
CAMKK2	10645	0.308505	4.48833e-05	0.00023235	0.43425	5.29082e-09	5.18748e-08
KCNJ11	3767	0.301917	6.62732e-05	0.000327317	0.433991	5.41366e-09	5.30539e-08
APEX1	328	0.389769	1.62279e-07	1.56641e-06	0.433894	5.46043e-09	5.34867e-08
LMBR1L	55716	0.4001	7.0639e-08	7.4873e-07	0.433748	5.53191e-09	5.41352e-08
GSPT1	2935	0.362177	1.30721e-06	9.95115e-06	0.433626	5.59196e-09	5.46968e-08
CNKSR1	10256	0.539026	4.01901e-14	2.17143e-12	0.433584	5.61294e-09	5.48758e-08
VANGL2	57216	0.355888	2.04816e-06	1.48589e-05	0.433504	5.65263e-09	5.52356e-08
CCDC97	90324	0.346572	3.91443e-06	2.64192e-05	0.433499	5.65512e-09	5.52356e-08
ZNF501	115560	0.373621	5.63221e-07	4.73332e-06	0.433459	5.67507e-09	5.539e-08
CHRM1	1128	0.202186	0.00838428	0.0219284	0.433447	5.68132e-09	5.54124e-08
INPP1	3628	0.28949	0.000134809	0.000611659	0.433415	5.6976e-09	5.55448e-08
RAB6A	5870	0.300979	6.99983e-05	0.00034291	0.43336	5.72525e-09	5.57879e-08
MLLT6	4302	0.423988	9.23347e-09	1.24473e-07	0.433328	5.74165e-09	5.59212e-08
SPSB3	90864	0.393626	1.19361e-07	1.1931e-06	0.433293	5.75937e-09	5.60671e-08
LIMS2	55679	0.456712	4.34268e-10	8.25552e-09	0.43327	5.77078e-09	5.61497e-08
SETD2	29072	0.416187	1.82624e-08	2.27377e-07	0.433253	5.77967e-09	5.61849e-08
HSPC159	29094	0.285286	0.00017017	0.000752155	0.433193	5.81026e-09	5.64555e-08
POLQ	10721	0.566264	8.88178e-16	7.38267e-14	0.433017	5.90166e-09	5.72894e-08
SPPL2B	56928	0.346554	3.91933e-06	2.64349e-05	0.432753	6.04068e-09	5.86112e-08
NETO1	81832	0.458117	3.78037e-10	7.28093e-09	0.432711	6.06327e-09	5.88025e-08
AGBL5	60509	0.409278	3.29353e-08	3.83548e-07	0.432631	6.106e-09	5.9189e-08
CNOT6	57472	0.5189	4.92495e-13	2.00623e-11	0.432616	6.11405e-09	5.9239e-08
PRMT7	54496	0.433832	3.80795e-09	5.68176e-08	0.432534	6.15847e-09	5.96263e-08
GSK3A	2931	0.330474	1.14291e-05	6.83115e-05	0.432532	6.15982e-09	5.96263e-08
PRPSAP1	5635	0.178474	0.0202537	0.0463009	0.432522	6.16523e-09	5.96505e-08
SNAPC4	6621	0.45274	6.40475e-10	1.17512e-08	0.432487	6.18419e-09	5.98058e-08
PSMD11	5717	0.427537	6.73101e-09	9.44596e-08	0.43239	6.23731e-09	6.0291e-08
ZNF668	79759	0.365209	1.04913e-06	8.18221e-06	0.431992	6.45981e-09	6.23831e-08
ZNF397	84307	0.441858	1.81065e-09	2.96211e-08	0.431953	6.48248e-09	6.25725e-08
EXO1	9156	0.482473	3.08429e-11	7.75074e-10	0.431843	6.5452e-09	6.31482e-08
ZNF248	57209	0.512682	1.03384e-12	3.90898e-11	0.431756	6.5955e-09	6.36037e-08
NUP88	4927	0.409117	3.33877e-08	3.88155e-07	0.431639	6.66363e-09	6.42004e-08
ZNF429	353088	0.411408	2.75e-08	3.25984e-07	0.431617	6.67676e-09	6.42665e-08
SCRN3	79634	0.333697	9.26665e-06	5.6843e-05	0.431525	6.73097e-09	6.4758e-08
ATL1	51062	0.321918	1.9719e-05	0.000111101	0.431383	6.81532e-09	6.55388e-08
ZNF681	148213	0.481984	3.24998e-11	8.13723e-10	0.431324	6.85113e-09	6.58215e-08
CRTC1	23373	0.387335	1.96611e-07	1.85848e-06	0.431192	6.93086e-09	6.65564e-08
ACTR8	93973	0.387595	1.92636e-07	1.82848e-06	0.431179	6.93843e-09	6.65979e-08
ASPSCR1	79058	0.391785	1.3828e-07	1.35773e-06	0.431147	6.95814e-09	6.66935e-08
KIAA1524	57650	0.503932	2.86127e-12	9.5988e-11	0.431102	6.98552e-09	6.69248e-08
ARMCX1	51309	0.312017	3.63248e-05	0.000192213	0.431075	7.00231e-09	6.70376e-08
ZNF778	197320	0.483178	2.86005e-11	7.26728e-10	0.431073	7.00384e-09	6.70376e-08
CMTM5	116173	0.39023	1.56466e-07	1.516e-06	0.430995	7.05136e-09	6.74296e-08
CHD6	84181	0.456205	4.56445e-10	8.62144e-09	0.430981	7.06059e-09	6.74865e-08
KLRC2	3822	0.347494	3.67476e-06	2.50071e-05	0.430903	7.10848e-09	6.79126e-08
ZNF532	55205	0.387483	1.94335e-07	1.84061e-06	0.430884	7.12089e-09	6.79827e-08
PPP2R2B	5521	0.309915	4.12413e-05	0.000215287	0.430881	7.12244e-09	6.79827e-08
EPC1	80314	0.52645	1.96287e-13	9.01561e-12	0.430839	7.14888e-09	6.82034e-08
MAPK12	6300	0.385463	2.27626e-07	2.11849e-06	0.430744	7.20833e-09	6.87047e-08
DAB2IP	153090	0.376155	4.6537e-07	4.01957e-06	0.430739	7.21147e-09	6.87047e-08
ST6GAL2	84620	0.238428	0.00179802	0.00585898	0.4307	7.23665e-09	6.88807e-08
CYTSB	92521	0.34035	5.9652e-06	3.84888e-05	0.430677	7.25086e-09	6.89839e-08
HJURP	55355	0.434716	3.51177e-09	5.30929e-08	0.430608	7.29521e-09	6.93738e-08
CSTF3	1479	0.39038	1.54609e-07	1.50155e-06	0.430458	7.39114e-09	7.02534e-08
RBM26	64062	0.415181	1.9916e-08	2.45141e-07	0.430416	7.41853e-09	7.04812e-08
RBBP9	10741	0.267788	0.000431675	0.00170142	0.430379	7.44279e-09	7.0679e-08
ZSCAN29	146050	0.48981	1.39364e-11	3.8929e-10	0.430369	7.44927e-09	7.07078e-08
GSPT2	23708	0.312204	3.59156e-05	0.000190341	0.430347	7.46387e-09	7.08136e-08
ZNF420	147923	0.25491	0.00082382	0.00298041	0.430284	7.50457e-09	7.11669e-08
ATP5SL	55101	0.243212	0.00144118	0.00484905	0.430245	7.53074e-09	7.13821e-08
MAP6D1	79929	0.287437	0.000151116	0.000676123	0.43014	7.59983e-09	7.20037e-08
SIX1	6495	0.107997	0.162224	0.258769	0.430063	7.65121e-09	7.24571e-08
ZNF555	148254	0.329898	1.18628e-05	7.05196e-05	0.429979	7.70795e-09	7.29608e-08
RANBP1	5902	0.453485	5.95646e-10	1.10173e-08	0.429934	7.73816e-09	7.32129e-08
TMCC2	9911	0.347159	3.76013e-06	2.55288e-05	0.429864	7.78536e-09	7.36256e-08
TBCD	6904	0.436279	3.042e-09	4.66432e-08	0.42965	7.93208e-09	7.49097e-08
PRDM11	56981	0.280762	0.000217765	0.000934755	0.429601	7.96658e-09	7.52009e-08
NCOA6	23054	0.430606	5.10648e-09	7.38318e-08	0.429556	7.99776e-09	7.54604e-08
LOC157627	157627	0.295001	9.87842e-05	0.000464555	0.429539	8.00991e-09	7.55404e-08
CEP63	80254	0.487831	1.72995e-11	4.69189e-10	0.429526	8.0186e-09	7.55877e-08
ZNF609	23060	0.449862	8.46099e-10	1.50354e-08	0.429474	8.05521e-09	7.58447e-08
MBLAC2	153364	0.408796	3.43026e-08	3.98116e-07	0.429471	8.05695e-09	7.58447e-08
SLC27A4	10999	0.41271	2.46133e-08	2.95345e-07	0.429457	8.06745e-09	7.59087e-08
ANO3	63982	0.293178	0.000109562	0.000508	0.429176	8.26748e-09	7.77552e-08
PKDCC	91461	0.0321828	0.677865	0.766579	0.429143	8.29079e-09	7.79368e-08
SRPK2	6733	0.373827	5.54561e-07	4.67585e-06	0.429138	8.29438e-09	7.79368e-08
ZNF76	7629	0.376466	4.54527e-07	3.93419e-06	0.429126	8.30337e-09	7.79856e-08
DOK4	55715	0.338624	6.69362e-06	4.26526e-05	0.429081	8.3358e-09	7.82544e-08
C5orf30	90355	0.296517	9.05831e-05	0.000429804	0.429069	8.34484e-09	7.83034e-08
GLTP	51228	0.381764	3.03253e-07	2.74519e-06	0.429054	8.35568e-09	7.83694e-08
POLA2	23649	0.504955	2.54374e-12	8.67535e-11	0.429036	8.36836e-09	7.84524e-08
RPRD1A	55197	0.285934	0.000164203	0.000728918	0.428892	8.47409e-09	7.94074e-08
EPM2AIP1	9852	0.425585	8.01276e-09	1.09893e-07	0.428753	8.57738e-09	8.03194e-08
PPP4R1	9989	0.378203	3.98358e-07	3.51772e-06	0.42875	8.57924e-09	8.03194e-08
CENPF	1063	0.465441	1.81638e-10	3.79756e-09	0.428716	8.60526e-09	8.05262e-08
LIN9	286826	0.369825	7.47365e-07	6.08412e-06	0.428641	8.66126e-09	8.09765e-08
ARHGAP19	84986	0.434078	3.72334e-09	5.58392e-08	0.428591	8.6988e-09	8.12534e-08
CCNA2	890	0.475686	6.32554e-11	1.46745e-09	0.428571	8.71385e-09	8.1357e-08
PTMS	5763	0.275305	0.000291581	0.00120817	0.428539	8.73837e-09	8.15118e-08
CDYL	9425	0.297488	8.56719e-05	0.000410007	0.428529	8.74593e-09	8.15259e-08
STAT5B	6777	0.436095	3.09379e-09	4.73666e-08	0.428527	8.74782e-09	8.15259e-08
MSI1	4440	0.325832	1.5396e-05	8.90161e-05	0.428415	8.8333e-09	8.22851e-08
BLM	641	0.316079	2.8345e-05	0.000154118	0.42835	8.88305e-09	8.2711e-08
PRDM10	56980	0.472864	8.48792e-11	1.91501e-09	0.428253	8.95817e-09	8.33727e-08
TRA2A	29896	0.395433	1.03222e-07	1.05226e-06	0.428231	8.9756e-09	8.34953e-08
DEPDC5	9681	0.511195	1.23146e-12	4.54732e-11	0.428226	8.97947e-09	8.34953e-08
RBP3	5949	0.639938	0	0	0.428216	8.98723e-09	8.35296e-08
MLYCD	23417	0.420818	1.22072e-08	1.60144e-07	0.428037	9.12797e-09	8.47226e-08
SLC1A1	6505	0.590701	0	0	0.427957	9.1912e-09	8.52709e-08
PCYT1B	9468	0.255281	0.000808998	0.00293403	0.427868	9.26283e-09	8.58966e-08
VPS52	6293	0.312518	3.52372e-05	0.000187375	0.427793	9.32293e-09	8.63759e-08
HAUS3	79441	0.485005	2.34985e-11	6.14584e-10	0.427748	9.35917e-09	8.66725e-08
GREB1	9687	0.426316	7.50784e-09	1.038e-07	0.427729	9.37532e-09	8.6783e-08
ZNF93	81931	0.384876	2.38287e-07	2.2097e-06	0.427721	9.38138e-09	8.68e-08
FRY	10129	0.392248	1.3326e-07	1.31222e-06	0.427699	9.39959e-09	8.69293e-08
CUEDC2	79004	0.422221	1.07924e-08	1.43138e-07	0.427555	9.51777e-09	8.79826e-08
ARID4A	5926	0.366685	9.41886e-07	7.47212e-06	0.427497	9.56503e-09	8.83797e-08
SEPT2	4735	0.258286	0.000697601	0.00258435	0.42743	9.62079e-09	8.8815e-08
TELO2	9894	0.368757	8.08753e-07	6.53167e-06	0.42742	9.62908e-09	8.88515e-08
EZH2	2146	0.40218	5.95401e-08	6.44056e-07	0.427351	9.68728e-09	8.93484e-08
NDUFA10	4705	0.317244	2.63816e-05	0.000144523	0.427132	9.87242e-09	9.09743e-08
ZNF829	374899	0.331232	1.0881e-05	6.54553e-05	0.427075	9.92136e-09	9.13843e-08
CCDC144C	348254	0.380727	3.28425e-07	2.96131e-06	0.427065	9.9299e-09	9.14202e-08
METRN	79006	0.375229	4.99075e-07	4.27294e-06	0.42706	9.93417e-09	9.14202e-08
MOBKL2B	79817	0.473287	8.12346e-11	1.8429e-09	0.427042	9.94913e-09	9.15152e-08
CLEC4F	165530	0.43458	3.55602e-09	5.36285e-08	0.427037	9.95341e-09	9.15152e-08
KDM4A	9682	0.361924	1.33134e-06	1.01198e-05	0.426878	1.00913e-08	9.26581e-08
ZNF143	7702	0.338224	6.87425e-06	4.35872e-05	0.426851	1.01151e-08	9.28358e-08
SEMA4G	57715	0.375461	4.90426e-07	4.20942e-06	0.426804	1.01565e-08	9.31738e-08
ACD	65057	0.393919	1.16584e-07	1.1716e-06	0.426759	1.01958e-08	9.34929e-08
ELFN1	392617	0.28554	0.0001678	0.000743924	0.42655	1.03814e-08	9.51517e-08
MRPS2	51116	0.350123	3.06554e-06	2.12631e-05	0.426478	1.04462e-08	9.56175e-08
KANK3	256949	0.273962	0.000313019	0.00128224	0.426418	1.05001e-08	9.60682e-08
ZNF721	170960	0.378509	3.8918e-07	3.45083e-06	0.426364	1.05497e-08	9.64366e-08
GIPC1	10755	0.389898	1.60632e-07	1.55124e-06	0.426356	1.05565e-08	9.64557e-08
NOXO1	124056	0.354484	2.26118e-06	1.62209e-05	0.426289	1.06178e-08	9.69726e-08
TECPR1	25851	0.371772	6.46735e-07	5.37358e-06	0.42617	1.07276e-08	9.79319e-08
SPG7	6687	0.371638	6.53215e-07	5.4189e-06	0.426155	1.07414e-08	9.80143e-08
SNX1	6642	0.433569	3.90044e-09	5.7987e-08	0.426135	1.07599e-08	9.81389e-08
CCNB2	9133	0.437835	2.63456e-09	4.14802e-08	0.426023	1.08641e-08	9.90016e-08
FARSB	10056	0.296215	9.21665e-05	0.000436611	0.425956	1.09271e-08	9.95087e-08
LRSAM1	90678	0.463241	2.26783e-10	4.6283e-09	0.425953	1.09294e-08	9.95087e-08
RNF123	63891	0.417774	1.59193e-08	2.01629e-07	0.425934	1.09482e-08	9.9591e-08
KLHDC4	54758	0.374963	5.09178e-07	4.35036e-06	0.425824	1.10518e-08	1.00489e-07
GUCY1A2	2977	0.37528	4.97165e-07	4.26192e-06	0.425767	1.11063e-08	1.0094e-07
ZNF605	100289635	0.429985	5.40113e-09	7.75458e-08	0.425745	1.11277e-08	1.0109e-07
GABRA3	2556	0.499392	4.79772e-12	1.52244e-10	0.425692	1.11778e-08	1.015e-07
HUNK	30811	0.337808	7.06663e-06	4.46965e-05	0.425643	1.12258e-08	1.0189e-07
ATXN7L3B	552889	0.345268	4.2791e-06	2.85426e-05	0.425623	1.1245e-08	1.0202e-07
LOC100128288	100128288	0.467905	1.41383e-10	3.0174e-09	0.425608	1.12594e-08	1.02061e-07
NLK	51701	0.328034	1.33748e-05	7.83896e-05	0.425556	1.13101e-08	1.02406e-07
CACNG8	59283	0.320578	2.1446e-05	0.000119844	0.425496	1.13683e-08	1.02866e-07
PEX5	5830	0.245513	0.0012937	0.0044158	0.425456	1.14072e-08	1.03173e-07
FBXO5	26271	0.471396	9.88094e-11	2.1837e-09	0.425449	1.14146e-08	1.03194e-07
PPP1R14B	26472	0.401853	6.117e-08	6.58341e-07	0.425382	1.14806e-08	1.03722e-07
INPP5A	3632	0.432436	4.32514e-09	6.36099e-08	0.425367	1.14954e-08	1.03787e-07
PTPRD	5789	0.3353	8.34088e-06	5.16893e-05	0.425339	1.15224e-08	1.03985e-07
LOC441089	441089	0.307477	4.77252e-05	0.000245967	0.425305	1.15569e-08	1.04251e-07
ALKBH4	54784	0.349891	3.11509e-06	2.15558e-05	0.425265	1.15965e-08	1.04562e-07
KPNA1	3836	0.37228	6.22682e-07	5.18842e-06	0.425252	1.16089e-08	1.04628e-07
SUZ12	23512	0.426158	7.61421e-09	1.05024e-07	0.425213	1.16486e-08	1.0494e-07
PPIL2	23759	0.477081	5.46436e-11	1.28657e-09	0.425188	1.16735e-08	1.05118e-07
[truncated: 18,532 more rows]
