# Supplementary material for: Transcription factors ASCL1 and OLIG2 drive glioblastoma initiation and co-regulate tumor cell types and migration
Source: Nat Commun. 2024 Nov 28;15:10363. doi: 10.1038/s41467-024-54750-9 (PMC11605073; doi:10.1038/s41467-024-54750-9)
Supplement: Supplementary file 8 — Supplementary Data 6 [file 41467_2024_54750_MOESM8_ESM.xlsx]

## Sheet: DAVID_ 211Anti-CorrGenes
Annotation Cluster 1	Enrichment Score: 13.592832763727678
Category	Term	Count	%	PValue	Genes	List Total	Pop Hits	Pop Total	Fold Enrichment	Bonferroni	Benjamini	FDR
UP_KEYWORDS	Immunity	33	15.566	7.33706e-17	929, 7006, 6279, 29108, 23643, 3140, 10437, 3559, 3958, 3718, 710, 712, 715, 837, 716, 26191, 10410, 2209, 11326, 8741, 200316, 6280, 353514, 1326, 3903, 3426, 27350, 60489, 140564, 2212, 51279, 10288, 629	210	500	20581	6.46831	3.05311e-14	2.01769e-14	1.7609e-14
UP_KEYWORDS	Innate immunity	24	11.3208	2.76298e-15	929, 6279, 29108, 200316, 23643, 3140, 6280, 353514, 3958, 3426, 3718, 27350, 60489, 710, 140564, 712, 51279, 715, 837, 716, 10410, 629, 2209, 11326	210	261	20581	9.01193	7.63278e-13	2.53273e-13	2.21038e-13
GOTERM_BP_DIRECT	GO:0045087~innate immune response	26	12.2642	8.2149e-11	929, 7006, 6279, 29108, 23643, 3140, 2207, 54210, 3958, 3718, 710, 712, 715, 837, 716, 2242, 200316, 6280, 353514, 3426, 27350, 60489, 140564, 7305, 51279, 829	204	430	16792	4.97711	1.06958e-07	5.3479e-08	5.25343e-08
Annotation Cluster 2	Enrichment Score: 12.604715682390653
Category	Term	Count	%	PValue	Genes	List Total	Pop Hits	Pop Total	Fold Enrichment	Bonferroni	Benjamini	FDR
UP_SEQ_FEATURE	disulfide bond	79	37.2642	2.95028e-16	9103, 4053, 7045, 6036, 5266, 9547, 6354, 126014, 23643, 27286, 2745, 3559, 3958, 355, 433, 710, 3597, 712, 6347, 715, 716, 11227, 10577, 285362, 55, 7132, 6364, 729230, 8741, 5873, 2683, 7292, 1192, 6282, 2358, 3600, 3489, 728, 10344, 10544, 929, 6692, 5360, 6374, 407977, 1440, 2650, 3386, 3383, 3140, 4070, 2207, 10437, 54210, 1116, 8829, 2209, 11326, 4481, 7076, 9332, 9976, 3074, 353514, 3073, …	210	2917	20063	2.58742	2.20157e-13	1.35671e-13	1.33417e-13
UP_SEQ_FEATURE	signal peptide	85	40.0943	4.09882e-16	9103, 4053, 7045, 23529, 5265, 6036, 5266, 9547, 6354, 126014, 23643, 27286, 3559, 355, 29940, 710, 3597, 712, 6347, 715, 716, 53827, 10577, 285362, 55, 7132, 6364, 6289, 93589, 126364, 79883, 79887, 3600, 3489, 4015, 151056, 10344, 2517, 10544, 929, 6692, 5360, 6374, 1440, 3386, 3383, 3140, 4070, 130814, 79630, 2207, 10437, 54210, 1116, 284996, 8829, 2209, 11326, 7076, 6383, 9332, 11010, 1296, 1…	210	3346	20063	2.427	2.93543e-13	1.35671e-13	1.33417e-13
UP_KEYWORDS	Disulfide bond	84	39.6226	1.49646e-15	9103, 4053, 7045, 6036, 5266, 9547, 6354, 126014, 23643, 27286, 2745, 3559, 3958, 355, 433, 710, 3597, 712, 6347, 715, 716, 26191, 11227, 10577, 285362, 55, 7132, 6364, 729230, 8741, 93589, 5873, 2683, 7292, 1192, 6282, 2358, 79887, 3600, 3489, 4015, 728, 10344, 10544, 929, 6692, 5360, 6374, 407977, 1440, 2650, 3386, 3383, 3140, 4070, 2207, 10437, 54210, 1116, 8829, 2209, 11326, 4481, 7076, 9332,…	210	3434	20581	2.39732	3.96905e-13	2.05763e-13	1.79575e-13
UP_KEYWORDS	Signal	90	42.4528	1.3334e-13	9741, 9103, 4053, 7045, 6990, 23529, 5265, 6036, 5266, 9547, 6354, 126014, 64116, 23643, 27286, 3559, 355, 29940, 710, 3597, 712, 6347, 715, 716, 53827, 10577, 285362, 55, 7132, 6364, 6289, 93589, 126364, 79883, 79887, 3600, 3489, 4015, 151056, 10344, 2517, 10544, 929, 6692, 5360, 6374, 5880, 1440, 3386, 3383, 3140, 4070, 130814, 79630, 2207, 10437, 54210, 1116, 284996, 8829, 2209, 11326, 8826, 7…	210	4160	20581	2.1203	3.66679e-11	7.33372e-12	6.40034e-12
UP_KEYWORDS	Glycoprotein	87	41.0377	4.41192e-10	9103, 4053, 23529, 5265, 6036, 6354, 126014, 64116, 23643, 27286, 3559, 355, 433, 29940, 710, 3597, 712, 6347, 715, 716, 53827, 11227, 10577, 285362, 55, 7132, 729230, 8741, 93589, 2683, 126364, 2162, 7292, 79883, 2358, 79887, 3600, 3489, 4015, 151056, 728, 2517, 10544, 929, 6692, 5360, 8870, 5880, 407977, 1440, 2650, 3386, 3383, 3140, 4070, 10437, 54210, 1116, 284996, 8829, 2209, 4481, 7076, 638…	210	4551	20581	1.87353	1.21328e-07	2.02213e-08	1.76477e-08
UP_SEQ_FEATURE	glycosylation site:N-linked (GlcNAc...)	80	37.7358	2.21071e-08	9103, 4053, 23529, 5265, 6036, 6354, 126014, 64116, 23643, 3559, 355, 433, 29940, 710, 3597, 712, 6347, 715, 716, 11227, 10577, 285362, 55, 7132, 729230, 8741, 93589, 2683, 126364, 2162, 7292, 79883, 2358, 79887, 3600, 4015, 151056, 728, 2517, 10544, 929, 6692, 5360, 8870, 407977, 2650, 3386, 3383, 3140, 4070, 10437, 54210, 1116, 284996, 8829, 2209, 4481, 7076, 9332, 9976, 26301, 3074, 353514, 30…	210	4234	20063	1.80516	1.46127e-05	4.8783e-06	4.79724e-06
Annotation Cluster 3	Enrichment Score: 4.02546070350219
Category	Term	Count	%	PValue	Genes	List Total	Pop Hits	Pop Total	Fold Enrichment	Bonferroni	Benjamini	FDR
GOTERM_BP_DIRECT	GO:0006955~immune response	26	12.2642	5.23204e-11	9103, 6374, 407977, 9547, 1440, 3140, 3559, 355, 6347, 715, 4689, 10410, 2209, 7132, 6364, 729230, 8741, 1051, 7292, 3600, 2214, 2213, 3586, 10288, 728, 10344	204	421	16792	5.08351	6.81211e-08	5.3479e-08	5.25343e-08
GOTERM_BP_DIRECT	GO:0006935~chemotaxis	13	6.13208	2.85424e-08	6364, 6374, 5880, 729230, 6036, 9547, 6354, 2242, 2358, 6347, 10344, 5329, 728	204	122	16792	8.77113	3.71615e-05	9.29054e-06	9.12642e-06
UP_KEYWORDS	Chemotaxis	11	5.18868	5.48358e-08	6364, 6374, 2358, 6036, 6354, 9547, 6279, 6347, 10344, 6280, 728	210	97	20581	11.1139	1.50797e-05	2.15426e-06	1.88008e-06
GOTERM_BP_DIRECT	GO:0030593~neutrophil chemotaxis	10	4.71698	9.42429e-08	2207, 54210, 3958, 6364, 6354, 6279, 6347, 10344, 6280, 728	204	66	16792	12.4718	0.000122697	2.45409e-05	2.41073e-05
UP_KEYWORDS	Cytokine	13	6.13208	5.85904e-07	6364, 6374, 23529, 407977, 9547, 6354, 8741, 1440, 7292, 3600, 3586, 6347, 10344	210	190	20581	6.70559	0.000161111	1.61124e-05	1.40617e-05
KEGG_PATHWAY	hsa04060:Cytokine-cytokine receptor interaction	17	8.01887	3.33534e-06	7132, 6364, 6374, 23529, 729230, 9547, 6354, 8741, 1440, 7292, 3559, 355, 3600, 3586, 3597, 6347, 10344	119	243	6879	4.04409	0.000586849	0.000146755	0.000138417
GOTERM_BP_DIRECT	GO:0071347~cellular response to interleukin-1	8	3.77358	2.35133e-05	1116, 6364, 6354, 29108, 6347, 3383, 1051, 10344	204	71	16792	9.27479	0.0301508	0.00278312	0.00273396
GOTERM_BP_DIRECT	GO:0070374~positive regulation of ERK1 and ERK2 cascade	11	5.18868	5.42739e-05	1116, 6364, 6354, 10519, 29108, 6347, 3383, 26191, 10344, 728, 8829	204	175	16792	5.17401	0.0682274	0.00588871	0.00578469
GOTERM_BP_DIRECT	GO:0060326~cell chemotaxis	7	3.30189	0.000132297	6364, 6374, 2358, 6289, 9547, 6347, 728	204	65	16792	8.86456	0.158242	0.0123036	0.0120863
INTERPRO	IPR001811:Chemokine interleukin-8-like domain	6	2.83019	0.00015197	6364, 6374, 6354, 9547, 6347, 10344	207	46	18559	11.6944	0.0628354	0.0216305	0.0211745
GOTERM_MF_DIRECT	GO:0008009~chemokine activity	6	2.83019	0.000252556	6364, 6374, 6354, 9547, 6347, 10344	197	49	16881	10.4927	0.0864585	0.0289693	0.0284028
GOTERM_BP_DIRECT	GO:0007267~cell-cell signaling	12	5.66038	0.000271884	6364, 6374, 3600, 6354, 9547, 3586, 712, 10288, 945, 10344, 6280, 8829	204	254	16792	3.88884	0.298154	0.0235996	0.0231827
GOTERM_BP_DIRECT	GO:0071356~cellular response to tumor necrosis factor	8	3.77358	0.000378527	1116, 6364, 6354, 10519, 29108, 6347, 3383, 10344	204	110	16792	5.98645	0.38917	0.0308027	0.0302585
GOTERM_BP_DIRECT	GO:0002548~monocyte chemotaxis	5	2.35849	0.00162022	3958, 6364, 6354, 6347, 10344	204	42	16792	9.79925	0.878911	0.109148	0.10722
GOTERM_BP_DIRECT	GO:0070098~chemokine-mediated signaling pathway	6	2.83019	0.00167661	6364, 6374, 729230, 6354, 6347, 10344	204	71	16792	6.95609	0.887498	0.109148	0.10722
SMART	SM00199:SCY	5	2.35849	0.00181893	6364, 6374, 6354, 6347, 10344	124	43	10057	9.4308	0.167964	0.0918561	0.0891277
INTERPRO	IPR000827:CC chemokine, conserved site	4	1.88679	0.00229678	6364, 6354, 6347, 10344	207	24	18559	14.9428	0.625383	0.0891566	0.0872775
KEGG_PATHWAY	hsa04062:Chemokine signaling pathway	10	4.71698	0.00451378	6364, 3718, 6374, 5880, 729230, 6464, 6354, 9547, 6347, 10344	119	186	6879	3.10789	0.548971	0.0722205	0.068117
GOTERM_BP_DIRECT	GO:0071346~cellular response to interferon-gamma	5	2.35849	0.00496824	199, 6364, 6354, 6347, 10344	204	57	16792	7.2205	0.998473	0.202145	0.198574
GOTERM_BP_DIRECT	GO:0048247~lymphocyte chemotaxis	3	1.41509	0.0447495	6364, 6347, 10344	204	28	16792	8.81933	1	0.697674	0.68535
BBID	109.Chemokine_families	3	1.41509	0.280557	6364, 6354, 6347	16	27	388	2.69444	0.999997	1	1
GOTERM_BP_DIRECT	GO:0007186~G-protein coupled receptor signaling pathway	9	4.24528	0.856795	6364, 6374, 2358, 5880, 729230, 6354, 6347, 10344, 2769	204	899	16792	0.824053	1	1	0.98309
Annotation Cluster 4	Enrichment Score: 3.528832859057831
Category	Term	Count	%	PValue	Genes	List Total	Pop Hits	Pop Total	Fold Enrichment	Bonferroni	Benjamini	FDR
KEGG_PATHWAY	hsa05150:Staphylococcus aureus infection	14	6.60377	3.49468e-12	9103, 3383, 3426, 2358, 2214, 2213, 2212, 3586, 712, 715, 716, 629, 728, 2209	119	54	6879	14.9869	6.15058e-10	6.15063e-10	5.80116e-10
GOTERM_MF_DIRECT	GO:0019864~IgG binding	6	2.83019	8.75347e-08	2207, 9103, 2214, 2213, 2212, 2209	197	11	16881	46.7402	3.13369e-05	3.13374e-05	3.07247e-05
UP_KEYWORDS	IgG-binding protein	5	2.35849	7.00666e-07	9103, 2214, 2213, 2212, 2209	210	8	20581	61.253	0.000192665	1.75167e-05	1.52873e-05
KEGG_PATHWAY	hsa04380:Osteoclast differentiation	13	6.13208	2.1045e-06	7132, 9103, 7006, 126014, 353514, 2214, 2213, 2212, 7305, 10288, 4689, 5603, 2209	119	131	6879	5.73654	0.000370324	0.000132715	0.000125174
GOTERM_BP_DIRECT	GO:0050776~regulation of immune response	12	5.66038	1.10043e-05	54210, 3903, 2214, 2213, 9976, 7305, 3386, 126014, 10288, 945, 3383, 2209	204	178	16792	5.54924	0.0142255	0.00159195	0.00156383
KEGG_PATHWAY	hsa05152:Tuberculosis	13	6.13208	4.607e-05	929, 7132, 9103, 7421, 1263, 1051, 2207, 2214, 2213, 2212, 3586, 5603, 2209	119	177	6879	4.24569	0.00807572	0.00135139	0.0012746
KEGG_PATHWAY	hsa04145:Phagosome	11	5.18868	0.000233895	8992, 929, 4481, 9103, 2214, 2213, 2212, 4689, 715, 2209, 84790	119	150	6879	4.23916	0.0403344	0.0051457	0.00485333
UP_KEYWORDS	Immunoglobulin domain	16	7.54717	0.000485521	9103, 3386, 126014, 3383, 3140, 353514, 133418, 54210, 3903, 2214, 2213, 2212, 10288, 945, 2209, 11326	210	546	20581	2.87193	0.125017	0.00834489	0.00728281
KEGG_PATHWAY	hsa05140:Leishmaniasis	7	3.30189	0.00129522	9103, 2214, 2212, 3586, 4689, 5603, 2209	119	71	6879	5.69925	0.203961	0.0253288	0.0238896
UP_SEQ_FEATURE	domain:Ig-like C2-type 1	9	4.24528	0.00129952	9103, 2214, 2213, 2212, 3386, 10288, 3383, 353514, 2209	210	202	20063	4.25665	0.576643	0.0740155	0.0727856
UP_SEQ_FEATURE	domain:Ig-like C2-type 2	9	4.24528	0.00134167	9103, 2214, 2213, 2212, 3386, 10288, 3383, 353514, 2209	210	203	20063	4.23568	0.588292	0.0740155	0.0727856
INTERPRO	IPR003599:Immunoglobulin subtype	14	6.60377	0.00377708	9103, 126014, 3383, 353514, 133418, 54210, 3903, 2214, 2213, 2212, 10288, 945, 2209, 11326	207	497	18559	2.52555	0.801282	0.124063	0.121448
SMART	SM00409:IG	14	6.60377	0.00763966	9103, 126014, 3383, 353514, 133418, 54210, 3903, 2214, 2213, 2212, 10288, 945, 2209, 11326	124	497	10057	2.28464	0.539097	0.192901	0.187172
INTERPRO	IPR007110:Immunoglobulin-like domain	16	7.54717	0.0253229	9103, 3386, 126014, 3383, 3140, 353514, 133418, 54210, 3903, 2214, 2213, 2212, 10288, 945, 2209, 11326	207	771	18559	1.86059	0.999982	0.400476	0.392036
INTERPRO	IPR013783:Immunoglobulin-like fold	18	8.49057	0.0362364	9103, 3386, 126014, 2162, 3383, 3140, 353514, 133418, 54210, 3903, 2214, 2213, 2212, 3597, 10288, 945, 2209, 11326	207	951	18559	1.69698	1	0.467934	0.458071
KEGG_PATHWAY	hsa04666:Fc gamma R-mediated phagocytosis	5	2.35849	0.0557239	5880, 10095, 2213, 2212, 2209	119	84	6879	3.44088	0.999959	0.473398	0.4465
INTERPRO	IPR003598:Immunoglobulin subtype 2	7	3.30189	0.0605153	9103, 2213, 2212, 10288, 353514, 2209, 11326	207	250	18559	2.5104	1	0.578809	0.566609
SMART	SM00408:IGc2	7	3.30189	0.0860117	9103, 2213, 2212, 10288, 353514, 2209, 11326	124	250	10057	2.27094	0.999886	0.542949	0.526822
GOTERM_BP_DIRECT	GO:0038096~Fc-gamma receptor signaling pathway involved in phagocytosis	4	1.88679	0.198882	2214, 10095, 2212, 2209	204	127	16792	2.59256	1	1	0.98309
Annotation Cluster 5	Enrichment Score: 2.8203182476665027
Category	Term	Count	%	PValue	Genes	List Total	Pop Hits	Pop Total	Fold Enrichment	Bonferroni	Benjamini	FDR
GOTERM_BP_DIRECT	GO:0071222~cellular response to lipopolysaccharide	10	4.71698	9.32031e-06	929, 6364, 3586, 1440, 29108, 6347, 10288, 3383, 1051, 7292	204	113	16792	7.2844	0.0120618	0.00151688	0.00149008
KEGG_PATHWAY	hsa05144:Malaria	5	2.35849	0.00962279	6383, 3586, 1440, 6347, 3383	119	49	6879	5.89865	0.817647	0.130278	0.122876
GOTERM_BP_DIRECT	GO:0045471~response to ethanol	5	2.35849	0.0385757	929, 6279, 1440, 6347, 3383	204	105	16792	3.9197	1	0.65228	0.640758
Annotation Cluster 6	Enrichment Score: 2.5847526099589246
Category	Term	Count	%	PValue	Genes	List Total	Pop Hits	Pop Total	Fold Enrichment	Bonferroni	Benjamini	FDR
GOTERM_MF_DIRECT	GO:0031727~CCR2 chemokine receptor binding	3	1.41509	0.000399301	729230, 6354, 6347	197	3	16881	85.6904	0.133227	0.0289693	0.0284028
GOTERM_BP_DIRECT	GO:0070098~chemokine-mediated signaling pathway	6	2.83019	0.00167661	6364, 6374, 729230, 6354, 6347, 10344	204	71	16792	6.95609	0.887498	0.109148	0.10722
GOTERM_BP_DIRECT	GO:0006874~cellular calcium ion homeostasis	5	2.35849	0.0263032	729230, 6354, 7421, 6347, 3074	204	93	16792	4.42547	1	0.496329	0.487562
Annotation Cluster 7	Enrichment Score: 2.4106879035130055
Category	Term	Count	%	PValue	Genes	List Total	Pop Hits	Pop Total	Fold Enrichment	Bonferroni	Benjamini	FDR
UP_KEYWORDS	Membrane	100	47.1698	0.000712741	9741, 9103, 9744, 27128, 199, 355, 29940, 3597, 493869, 4689, 137075, 53827, 6747, 10410, 11227, 729230, 2683, 7292, 1192, 240, 241, 6237, 10544, 929, 8673, 3386, 3383, 3140, 4070, 55062, 2207, 10519, 8829, 11326, 8826, 2209, 4481, 6383, 26301, 353514, 2214, 2213, 2212, 945, 5329, 64231, 6277, 7006, 64114, 6279, 126014, 64116, 3559, 3718, 117144, 433, 29984, 837, 55, 7132, 8741, 93589, 5873, 2242…	210	7494	20581	1.30778	0.178048	0.0115296	0.0100622
GOTERM_CC_DIRECT	GO:0005886~plasma membrane	68	32.0755	0.000761645	9103, 7045, 6279, 27128, 126014, 64116, 23643, 3559, 3958, 117144, 355, 29984, 3597, 137075, 10410, 55, 7132, 729230, 93589, 2683, 6280, 7292, 1192, 2358, 645, 6237, 151056, 728, 10544, 929, 6692, 8673, 5880, 407977, 3386, 3383, 3140, 2207, 10437, 54210, 10519, 10791, 8829, 2209, 5836, 8826, 2769, 4481, 6383, 9332, 6464, 9976, 11010, 353514, 133418, 3903, 1522, 2214, 2213, 302, 2212, 2014, 7305, …	208	4121	18224	1.44573	0.153685	0.0333601	0.0312274
UP_SEQ_FEATURE	topological domain:Cytoplasmic	55	25.9434	0.00106363	9103, 64231, 126014, 64116, 3559, 117144, 355, 433, 3597, 137075, 53827, 6747, 11227, 7132, 729230, 8741, 93589, 2683, 126364, 7292, 241, 2358, 151056, 51338, 728, 10544, 8673, 8870, 407977, 2650, 3386, 3383, 3140, 4070, 2207, 54210, 10791, 8829, 2209, 11326, 4481, 6383, 9332, 9976, 26301, 353514, 133418, 3903, 2214, 2213, 2212, 7305, 10288, 945, 11015	210	3456	20063	1.52043	0.505116	0.0740155	0.0727856
UP_SEQ_FEATURE	topological domain:Extracellular	46	21.6981	0.00161839	9103, 8870, 64231, 407977, 64116, 3386, 126014, 3383, 3140, 4070, 2207, 54210, 3559, 117144, 355, 433, 3597, 137075, 53827, 8829, 2209, 11326, 7132, 4481, 6383, 9332, 729230, 9976, 8741, 93589, 126364, 353514, 7292, 133418, 3903, 2358, 2214, 2213, 2212, 7305, 10288, 945, 151056, 51338, 728, 10544	210	2787	20063	1.57688	0.657206	0.0765269	0.0752553
UP_KEYWORDS	Receptor	29	13.6792	0.00498429	9103, 64231, 7421, 126014, 3383, 2207, 54210, 3559, 355, 433, 3597, 26191, 8829, 2209, 7132, 4481, 729230, 353514, 3903, 2358, 2214, 2213, 2212, 10288, 11015, 51338, 5329, 728, 10544	210	1648	20581	1.7246	0.746934	0.0574196	0.0501117
UP_KEYWORDS	Transmembrane helix	75	35.3774	0.00645902	9741, 9103, 64231, 64114, 126014, 64116, 3559, 117144, 355, 433, 29940, 3597, 493869, 137075, 10410, 53827, 6747, 11227, 7132, 729230, 8741, 93589, 2683, 2242, 126364, 6281, 7292, 1192, 241, 1545, 2358, 80270, 151056, 51338, 728, 10544, 7805, 8992, 6692, 8673, 8870, 407977, 2650, 3386, 3383, 3140, 4070, 130814, 2207, 55784, 51063, 54210, 284996, 10791, 8829, 2209, 11326, 4481, 6383, 9332, 9976, 1…	210	5634	20581	1.30464	0.831698	0.0710493	0.0620066
UP_SEQ_FEATURE	transmembrane region	70	33.0189	0.00665606	9741, 9103, 64231, 64114, 126014, 64116, 3559, 117144, 355, 433, 29940, 3597, 493869, 137075, 10410, 53827, 6747, 11227, 7132, 729230, 8741, 93589, 2683, 126364, 7292, 1192, 241, 2358, 80270, 151056, 51338, 728, 10544, 7805, 8992, 8673, 8870, 407977, 2650, 3386, 3383, 3140, 4070, 130814, 2207, 55784, 51063, 54210, 284996, 10791, 8829, 2209, 11326, 4481, 6383, 9332, 9976, 11010, 26301, 353514, 133…	210	5056	20063	1.32272	0.987898	0.275395	0.270819
UP_KEYWORDS	Transmembrane	75	35.3774	0.00697858	9741, 9103, 64231, 64114, 126014, 64116, 3559, 117144, 355, 433, 29940, 3597, 493869, 137075, 10410, 53827, 6747, 11227, 7132, 729230, 8741, 93589, 2683, 2242, 126364, 6281, 7292, 1192, 241, 1545, 2358, 80270, 151056, 51338, 728, 10544, 7805, 8992, 6692, 8673, 8870, 407977, 2650, 3386, 3383, 3140, 4070, 130814, 2207, 55784, 51063, 54210, 284996, 10791, 8829, 2209, 11326, 4481, 6383, 9332, 9976, 1…	210	5651	20581	1.30072	0.854247	0.073812	0.0644177
GOTERM_CC_DIRECT	GO:0016021~integral component of membrane	67	31.6038	0.144044	9741, 9103, 64231, 64114, 126014, 64116, 3559, 355, 433, 29940, 3597, 493869, 137075, 10410, 53827, 6747, 11227, 55, 7132, 729230, 8741, 2683, 2242, 126364, 6281, 7292, 241, 1545, 2358, 80270, 151056, 51338, 8992, 6692, 8673, 8870, 2650, 3386, 3383, 3140, 4070, 130814, 2207, 55784, 54210, 284996, 8829, 2209, 11326, 4481, 6383, 9332, 11010, 26301, 353514, 133418, 3903, 2214, 2213, 2212, 2014, 7305…	208	5163	18224	1.13698	1	0.808864	0.757156
Annotation Cluster 8	Enrichment Score: 2.347908034474004
Category	Term	Count	%	PValue	Genes	List Total	Pop Hits	Pop Total	Fold Enrichment	Bonferroni	Benjamini	FDR
INTERPRO	IPR001751:S100/Calbindin-D9k, conserved site	6	2.83019	7.11694e-06	6275, 6277, 6279, 6281, 6280, 6282	207	25	18559	21.5177	0.00303433	0.00303893	0.00297488
INTERPRO	IPR013787:S100/CaBP-9k-type, calcium binding, subdomain	6	2.83019	1.53436e-05	6275, 6277, 6279, 6281, 6280, 6282	207	29	18559	18.5497	0.00653034	0.00327585	0.0032068
SMART	SM01394:SM01394	6	2.83019	1.97859e-05	6275, 6277, 6279, 6281, 6280, 6282	124	28	10057	17.3796	0.0019964	0.00199838	0.00193902
UP_SEQ_FEATURE	calcium-binding region:1; low affinity	4	1.88679	0.000954664	6275, 6279, 6280, 6282	210	19	20063	20.1133	0.468119	0.0740155	0.0727856
UP_SEQ_FEATURE	calcium-binding region:2; high affinity	4	1.88679	0.00148271	6275, 6279, 6280, 6282	210	22	20063	17.3706	0.62499	0.0755044	0.0742498
UP_SEQ_FEATURE	domain:EF-hand 1	8	3.77358	0.00333479	199, 6275, 10627, 6277, 6279, 10519, 6280, 6282	210	185	20063	4.13138	0.890078	0.147176	0.14473
GOTERM_MF_DIRECT	GO:0048306~calcium-dependent protein binding	5	2.35849	0.00458591	6275, 6277, 302, 307, 6282	197	58	16881	7.3871	0.80709	0.182417	0.17885
GOTERM_MF_DIRECT	GO:0050786~RAGE receptor binding	3	1.41509	0.00688541	6275, 6279, 6280	197	11	16881	23.3701	0.915711	0.224089	0.219707
GOTERM_MF_DIRECT	GO:0005509~calcium ion binding	17	8.01887	0.00955546	4053, 6275, 6277, 6279, 6281, 6280, 6282, 55784, 199, 10627, 302, 304, 10519, 307, 715, 716, 8826	197	717	16881	2.03171	0.967849	0.285071	0.279497
INTERPRO	IPR011992:EF-hand-like domain	9	4.24528	0.012915	199, 6275, 10627, 6277, 6279, 10519, 6281, 6280, 6282	207	279	18559	2.89216	0.996115	0.306372	0.299914
UP_SEQ_FEATURE	domain:EF-hand 2	7	3.30189	0.0131876	6275, 10627, 6277, 6279, 10519, 6280, 6282	210	185	20063	3.61495	0.999845	0.379575	0.373268
INTERPRO	IPR002048:EF-hand domain	8	3.77358	0.0138226	199, 6275, 10627, 6277, 6279, 10519, 6280, 6282	207	228	18559	3.14586	0.997377	0.310645	0.304097
INTERPRO	IPR018247:EF-Hand 1, calcium-binding site	7	3.30189	0.0146349	6275, 10627, 6277, 6279, 10519, 6280, 6282	207	178	18559	3.52584	0.998155	0.312455	0.30587
SMART	SM00054:EFh	6	2.83019	0.0316252	6275, 10627, 6277, 10519, 6280, 6282	124	144	10057	3.37937	0.96106	0.399268	0.387409
GOTERM_BP_DIRECT	GO:0030307~positive regulation of cell growth	3	1.41509	0.26997	6279, 10519, 6280	204	84	16792	2.93978	1	1	0.98309
UP_SEQ_FEATURE	calcium-binding region:2	3	1.41509	0.348573	199, 6277, 10519	210	118	20063	2.42893	1	1	0.984871
UP_SEQ_FEATURE	calcium-binding region:1	3	1.41509	0.385941	199, 6277, 10519	210	128	20063	2.23917	1	1	0.984871
Annotation Cluster 9	Enrichment Score: 2.3160796503466763
Category	Term	Count	%	PValue	Genes	List Total	Pop Hits	Pop Total	Fold Enrichment	Bonferroni	Benjamini	FDR
GOTERM_BP_DIRECT	GO:0010529~negative regulation of transposition	4	1.88679	9.32257e-05	27350, 60489, 140564, 200316	204	8	16792	41.1569	0.114308	0.00933691	0.00917197
GOTERM_MF_DIRECT	GO:0016814~hydrolase activity, acting on carbon-nitrogen (but not peptide) bonds, in cyclic amidines	4	1.88679	0.000237459	27350, 60489, 140564, 200316	197	11	16881	31.1601	0.0815066	0.0289693	0.0284028
INTERPRO	IPR013158:APOBEC-like, N-terminal	4	1.88679	0.000275387	27350, 60489, 140564, 200316	207	12	18559	29.8857	0.110954	0.0273421	0.0267658
INTERPRO	IPR016192:APOBEC/CMP deaminase, zinc-binding	4	1.88679	0.000448231	27350, 60489, 140564, 200316	207	14	18559	25.6163	0.174229	0.0273421	0.0267658
INTERPRO	IPR016193:Cytidine deaminase-like	4	1.88679	0.000817037	27350, 60489, 140564, 200316	207	17	18559	21.0958	0.294619	0.0348875	0.0341522
INTERPRO	IPR002125:CMP/dCMP deaminase, zinc-binding	4	1.88679	0.000817037	27350, 60489, 140564, 200316	207	17	18559	21.0958	0.294619	0.0348875	0.0341522
UP_SEQ_FEATURE	active site:Proton donor	9	4.24528	0.00122036	55, 27350, 6036, 60489, 140564, 1486, 200316, 3074, 3073	210	200	20063	4.29921	0.553873	0.0740155	0.0727856
GOTERM_BP_DIRECT	GO:0070383~DNA cytosine deamination	3	1.41509	0.00293441	60489, 140564, 200316	204	7	16792	35.2773	0.978208	0.13645	0.13404
GOTERM_BP_DIRECT	GO:0045869~negative regulation of single stranded viral RNA replication via double stranded DNA intermediate	3	1.41509	0.00293441	60489, 140564, 200316	204	7	16792	35.2773	0.978208	0.13645	0.13404
GOTERM_BP_DIRECT	GO:0009972~cytidine deamination	3	1.41509	0.00495087	27350, 60489, 200316	204	9	16792	27.4379	0.998438	0.202145	0.198574
GOTERM_BP_DIRECT	GO:0045071~negative regulation of viral genome replication	4	1.88679	0.0123835	27350, 60489, 200316, 10410	204	40	16792	8.23137	1	0.343049	0.336989
UP_KEYWORDS	Antiviral defense	5	2.35849	0.0306846	27350, 60489, 140564, 200316, 10410	210	116	20581	4.22434	0.99981	0.183441	0.160094
GOTERM_BP_DIRECT	GO:0051607~defense response to virus	6	2.83019	0.0505483	27350, 60489, 140564, 29108, 200316, 10410	204	165	16792	2.99323	1	0.714282	0.701664
GOTERM_CC_DIRECT	GO:0000932~cytoplasmic mRNA processing body	3	1.41509	0.222047	60489, 140564, 200316	208	78	18224	3.36982	1	1	0.940367
UP_SEQ_FEATURE	metal ion-binding site:Zinc	4	1.88679	0.232364	60489, 140564, 7006, 200316	210	159	20063	2.40347	1	1	0.984871
GOTERM_MF_DIRECT	GO:0008270~zinc ion binding	10	4.71698	0.931909	6672, 27350, 60489, 6277, 7421, 140564, 284996, 6279, 200316, 6280	197	1169	16881	0.733023	1	1	0.983193
Annotation Cluster 10	Enrichment Score: 2.198474552722391
Category	Term	Count	%	PValue	Genes	List Total	Pop Hits	Pop Total	Fold Enrichment	Bonferroni	Benjamini	FDR
INTERPRO	IPR008983:Tumour necrosis factor-like domain	6	2.83019	0.000355746	407977, 8741, 712, 1296, 1295, 7292	207	55	18559	9.78076	0.140952	0.0273421	0.0267658
INTERPRO	IPR021184:Tumour necrosis factor, conserved site	3	1.41509	0.00752076	407977, 8741, 7292	207	12	18559	22.4143	0.960185	0.229383	0.224548
GOTERM_BP_DIRECT	GO:0033209~tumor necrosis factor-mediated signaling pathway	6	2.83019	0.0143182	7132, 355, 407977, 8741, 29108, 7292	204	118	16792	4.18544	1	0.380456	0.373736
SMART	SM00207:TNF	3	1.41509	0.0159177	407977, 8741, 7292	124	16	10057	15.2072	0.802224	0.267947	0.259989
INTERPRO	IPR006052:Tumour necrosis factor	3	1.41509	0.01669	407977, 8741, 7292	207	18	18559	14.9428	0.999243	0.339363	0.33221
Annotation Cluster 11	Enrichment Score: 2.104585349394704
Category	Term	Count	%	PValue	Genes	List Total	Pop Hits	Pop Total	Fold Enrichment	Bonferroni	Benjamini	FDR
UP_KEYWORDS	Extracellular matrix	9	4.24528	0.00501117	79883, 4053, 7045, 5265, 302, 304, 1296, 1295, 3956	210	258	20581	3.41877	0.748807	0.0574196	0.0501117
UP_KEYWORDS	Basement membrane	4	1.88679	0.00773647	302, 304, 1296, 1295	210	40	20581	9.80048	0.88185	0.0787974	0.0687686
GOTERM_CC_DIRECT	GO:0005604~basement membrane	5	2.35849	0.0125246	7076, 7045, 302, 304, 1296	208	79	18224	5.54528	0.936721	0.253112	0.236931
Annotation Cluster 12	Enrichment Score: 1.9841475767572176
Category	Term	Count	%	PValue	Genes	List Total	Pop Hits	Pop Total	Fold Enrichment	Bonferroni	Benjamini	FDR
UP_SEQ_FEATURE	repeat:Annexin 4	3	1.41509	0.0103718	302, 303, 307	210	15	20063	19.1076	0.998984	0.312096	0.30691
UP_SEQ_FEATURE	repeat:Annexin 1	3	1.41509	0.0103718	302, 303, 307	210	15	20063	19.1076	0.998984	0.312096	0.30691
UP_SEQ_FEATURE	repeat:Annexin 2	3	1.41509	0.0103718	302, 303, 307	210	15	20063	19.1076	0.998984	0.312096	0.30691
UP_SEQ_FEATURE	repeat:Annexin 3	3	1.41509	0.0103718	302, 303, 307	210	15	20063	19.1076	0.998984	0.312096	0.30691
Annotation Cluster 13	Enrichment Score: 1.9476414651280427
Category	Term	Count	%	PValue	Genes	List Total	Pop Hits	Pop Total	Fold Enrichment	Bonferroni	Benjamini	FDR
GOTERM_MF_DIRECT	GO:0004859~phospholipase inhibitor activity	3	1.41509	0.00688541	302, 304, 307	197	11	16881	23.3701	0.915711	0.224089	0.219707
UP_KEYWORDS	Annexin	3	1.41509	0.00861848	302, 304, 307	210	14	20581	21.001	0.907482	0.081727	0.0713254
UP_KEYWORDS	Calcium/phospholipid-binding	3	1.41509	0.00987837	302, 304, 307	210	15	20581	19.601	0.934784	0.0905517	0.0790269
INTERPRO	IPR018252:Annexin repeat, conserved site	3	1.41509	0.0102195	302, 304, 307	207	14	18559	19.2122	0.987552	0.25669	0.25128
INTERPRO	IPR018502:Annexin repeat	3	1.41509	0.0102195	302, 304, 307	207	14	18559	19.2122	0.987552	0.25669	0.25128
INTERPRO	IPR001464:Annexin	3	1.41509	0.0102195	302, 304, 307	207	14	18559	19.2122	0.987552	0.25669	0.25128
SMART	SM00335:ANX	3	1.41509	0.0122646	302, 304, 307	124	14	10057	17.3796	0.712457	0.247745	0.240386
GOTERM_BP_DIRECT	GO:0043086~negative regulation of catalytic activity	5	2.35849	0.0129296	7076, 302, 304, 64114, 307	204	75	16792	5.48758	1	0.350716	0.344521
GOTERM_MF_DIRECT	GO:0005544~calcium-dependent phospholipid binding	4	1.88679	0.02983	55784, 302, 304, 307	197	58	16881	5.90968	0.99998	0.567363	0.556269
Annotation Cluster 14	Enrichment Score: 1.916352725119896
Category	Term	Count	%	PValue	Genes	List Total	Pop Hits	Pop Total	Fold Enrichment	Bonferroni	Benjamini	FDR
INTERPRO	IPR013781:Glycoside hydrolase, catalytic domain	5	2.35849	0.000730815	1116, 1486, 3074, 3073, 2517	207	37	18559	12.1158	0.268144	0.0348875	0.0341522
INTERPRO	IPR017853:Glycoside hydrolase, superfamily	5	2.35849	0.00302214	1116, 1486, 3074, 3073, 2517	207	54	18559	8.30157	0.725391	0.107538	0.105271
GOTERM_CC_DIRECT	GO:0043202~lysosomal lumen	5	2.35849	0.0160196	10437, 6383, 3074, 3073, 2517	208	85	18224	5.15385	0.970891	0.253112	0.236931
KEGG_PATHWAY	hsa00511:Other glycan degradation	3	1.41509	0.0373232	3074, 3073, 2517	119	18	6879	9.63445	0.998762	0.364938	0.344202
GOTERM_MF_DIRECT	GO:0004553~hydrolase activity, hydrolyzing O-glycosyl compounds	3	1.41509	0.0471693	1116, 3074, 3073	197	30	16881	8.56904	1	0.734201	0.719845
UP_KEYWORDS	Glycosidase	4	1.88679	0.0509885	1486, 3074, 3073, 2517	210	82	20581	4.78072	0.999999	0.274938	0.239946
Annotation Cluster 15	Enrichment Score: 1.8837161271103005
Category	Term	Count	%	PValue	Genes	List Total	Pop Hits	Pop Total	Fold Enrichment	Bonferroni	Benjamini	FDR
KEGG_PATHWAY	hsa04610:Complement and coagulation cascades	10	4.71698	2.26219e-06	3426, 5265, 710, 712, 715, 2162, 716, 5329, 629, 728	119	69	6879	8.37779	0.000398066	0.000132715	0.000125174
UP_KEYWORDS	Complement pathway	6	2.83019	1.41077e-05	3426, 710, 712, 51279, 715, 716	210	31	20581	18.9687	0.00387213	0.000298432	0.00026045
INTERPRO	IPR000436:Sushi/SCR/CCP	6	2.83019	0.000420575	27286, 3559, 51279, 715, 716, 629	207	57	18559	9.43758	0.164415	0.0273421	0.0267658
UP_SEQ_FEATURE	domain:Sushi 1	5	2.35849	0.00122039	27286, 3559, 715, 716, 629	210	45	20063	10.6153	0.553882	0.0740155	0.0727856
UP_SEQ_FEATURE	domain:Sushi 2	5	2.35849	0.00122039	27286, 3559, 715, 716, 629	210	45	20063	10.6153	0.553882	0.0740155	0.0727856
UP_KEYWORDS	Sushi	5	2.35849	0.00251199	27286, 3559, 715, 716, 629	210	56	20581	8.75043	0.499259	0.0345398	0.0301438
SMART	SM00032:CCP	5	2.35849	0.00420456	27286, 3559, 715, 716, 629	124	54	10057	7.50971	0.346593	0.141553	0.137349
GOTERM_BP_DIRECT	GO:0006958~complement activation, classical pathway	6	2.83019	0.00702494	3426, 710, 712, 51279, 715, 716	204	99	16792	4.98871	0.999897	0.232239	0.228137
BIOCARTA	h_compPathway:Complement Pathway	4	1.88679	0.012617	712, 715, 716, 629	42	20	1625	7.7381	0.722636	1	1
SMART	SM00042:CUB	4	1.88679	0.0207061	51279, 715, 716, 8829	124	48	10057	6.75874	0.879158	0.298759	0.289885
INTERPRO	IPR000859:CUB domain	4	1.88679	0.0231736	51279, 715, 716, 8829	207	55	18559	6.52051	0.999955	0.380581	0.37256
UP_SEQ_FEATURE	domain:Peptidase S1	5	2.35849	0.0272855	3426, 51279, 715, 716, 629	210	109	20063	4.38248	1	0.602199	0.592193
GOTERM_CC_DIRECT	GO:0072562~blood microparticle	6	2.83019	0.0299445	710, 715, 2162, 716, 629, 1192	208	152	18224	3.4585	0.998716	0.279047	0.261208
INTERPRO	IPR001314:Peptidase S1A, chymotrypsin-type	5	2.35849	0.0372594	3426, 51279, 715, 716, 629	207	113	18559	3.96712	1	0.467934	0.458071
INTERPRO	IPR001254:Peptidase S1	5	2.35849	0.0448251	3426, 51279, 715, 716, 629	207	120	18559	3.73571	1	0.503693	0.493076
BIOCARTA	h_classicPathway:Classical Complement Pathway	3	1.41509	0.0530039	712, 715, 716	42	15	1625	7.7381	0.995915	1	1
UP_SEQ_FEATURE	domain:CUB 1	3	1.41509	0.0539853	715, 716, 8829	210	36	20063	7.96151	1	0.94048	0.924853
UP_SEQ_FEATURE	domain:CUB 2	3	1.41509	0.0539853	715, 716, 8829	210	36	20063	7.96151	1	0.94048	0.924853
INTERPRO	IPR009003:Trypsin-like cysteine/serine peptidase domain	5	2.35849	0.054447	3426, 51279, 715, 716, 629	207	128	18559	3.50223	1	0.55447	0.542783
UP_KEYWORDS	Serine protease	5	2.35849	0.0558178	3426, 51279, 715, 716, 629	210	141	20581	3.47535	1	0.289621	0.25276
SMART	SM00020:Tryp_SPc	5	2.35849	0.0564937	3426, 51279, 715, 716, 629	124	118	10057	3.43665	0.997187	0.450551	0.437168
GOTERM_BP_DIRECT	GO:0006956~complement activation	4	1.88679	0.0884616	712, 715, 716, 629	204	87	16792	3.78454	1	0.872553	0.857139
UP_SEQ_FEATURE	active site:Charge relay system	5	2.35849	0.163733	3426, 51279, 715, 716, 629	210	203	20063	2.35316	1	1	0.984871
GOTERM_MF_DIRECT	GO:0004252~serine-type endopeptidase activity	6	2.83019	0.17623	3426, 712, 51279, 715, 716, 629	197	255	16881	2.01624	1	1	0.983193
UP_KEYWORDS	Protease	8	3.77358	0.316279	3426, 1522, 54504, 51279, 715, 837, 716, 629	210	544	20581	1.44125	1	1	0.875912
GOTERM_BP_DIRECT	GO:0006508~proteolysis	8	3.77358	0.402231	3426, 1522, 712, 51279, 715, 837, 716, 629	204	500	16792	1.31702	1	1	0.98309
Annotation Cluster 16	Enrichment Score: 1.8746381105122762
Category	Term	Count	%	PValue	Genes	List Total	Pop Hits	Pop Total	Fold Enrichment	Bonferroni	Benjamini	FDR
UP_KEYWORDS	Protease inhibitor	7	3.30189	0.001688	6692, 7076, 5265, 5266, 1475, 710, 1992	210	124	20581	5.53253	0.371609	0.0257889	0.0225067
GOTERM_BP_DIRECT	GO:0010951~negative regulation of endopeptidase activity	7	3.30189	0.00352583	6692, 7076, 5265, 5266, 1475, 710, 1992	204	121	16792	4.76195	0.989936	0.158298	0.155501
UP_KEYWORDS	Blood coagulation	4	1.88679	0.0127662	5265, 710, 2162, 10544	210	48	20581	8.16706	0.970792	0.103256	0.0901146
UP_KEYWORDS	Hemostasis	4	1.88679	0.0127662	5265, 710, 2162, 10544	210	48	20581	8.16706	0.970792	0.103256	0.0901146
GOTERM_BP_DIRECT	GO:0007596~blood coagulation	7	3.30189	0.0245312	2207, 5265, 5873, 2162, 5329, 10544, 829	204	184	16792	3.1315	1	0.483933	0.475385
GOTERM_CC_DIRECT	GO:0031093~platelet alpha granule lumen	4	1.88679	0.0245933	7076, 5265, 710, 2162	208	55	18224	6.37203	0.995718	0.269297	0.252082
GOTERM_BP_DIRECT	GO:0002576~platelet degranulation	4	1.88679	0.128895	7076, 5265, 710, 2162	204	103	16792	3.19665	1	1	0.98309
Annotation Cluster 17	Enrichment Score: 1.810718186416504
Category	Term	Count	%	PValue	Genes	List Total	Pop Hits	Pop Total	Fold Enrichment	Bonferroni	Benjamini	FDR
INTERPRO	IPR008983:Tumour necrosis factor-like domain	6	2.83019	0.000355746	407977, 8741, 712, 1296, 1295, 7292	207	55	18559	9.78076	0.140952	0.0273421	0.0267658
UP_KEYWORDS	Hydroxylation	6	2.83019	0.00284726	4053, 712, 1296, 1295, 715, 716	210	95	20581	6.18977	0.543476	0.0355908	0.0310611
UP_KEYWORDS	Collagen	5	2.35849	0.0177916	4481, 7076, 712, 1296, 1295	210	98	20581	5.00024	0.992822	0.128755	0.112368
GOTERM_CC_DIRECT	GO:0005581~collagen trimer	5	2.35849	0.0208037	4481, 7076, 712, 4015, 1296	208	92	18224	4.76171	0.989989	0.253112	0.236931
UP_SEQ_FEATURE	domain:C1q	3	1.41509	0.0436603	712, 1296, 1295	210	32	20063	8.9567	1	0.814386	0.800854
INTERPRO	IPR001073:Complement C1q protein	3	1.41509	0.054538	712, 1296, 1295	207	34	18559	7.91091	1	0.55447	0.542783
SMART	SM00110:C1Q	3	1.41509	0.0579917	712, 1296, 1295	124	32	10057	7.60358	0.997604	0.450551	0.437168
INTERPRO	IPR008160:Collagen triple helix repeat	4	1.88679	0.0631219	4481, 712, 1296, 1295	207	82	18559	4.37351	1	0.578809	0.566609
Annotation Cluster 18	Enrichment Score: 1.7482007955776968
Category	Term	Count	%	PValue	Genes	List Total	Pop Hits	Pop Total	Fold Enrichment	Bonferroni	Benjamini	FDR
KEGG_PATHWAY	hsa04668:TNF signaling pathway	10	4.71698	8.2971e-05	7132, 1326, 6364, 355, 3600, 602, 6347, 5603, 3383, 1051	119	107	6879	5.4025	0.0144974	0.00208613	0.0019676
KEGG_PATHWAY	hsa05164:Influenza A	6	2.83019	0.178461	7132, 355, 29108, 6347, 5603, 3383	119	174	6879	1.99334	1	1	0.948571
KEGG_PATHWAY	hsa05168:Herpes simplex infection	5	2.35849	0.384529	7132, 6672, 355, 3600, 6347	119	183	6879	1.57942	1	1	0.948571
Annotation Cluster 19	Enrichment Score: 1.6230698366457763
Category	Term	Count	%	PValue	Genes	List Total	Pop Hits	Pop Total	Fold Enrichment	Bonferroni	Benjamini	FDR
UP_KEYWORDS	Protease inhibitor	7	3.30189	0.001688	6692, 7076, 5265, 5266, 1475, 710, 1992	210	124	20581	5.53253	0.371609	0.0257889	0.0225067
GOTERM_BP_DIRECT	GO:0010951~negative regulation of endopeptidase activity	7	3.30189	0.00352583	6692, 7076, 5265, 5266, 1475, 710, 1992	204	121	16792	4.76195	0.989936	0.158298	0.155501
UP_KEYWORDS	Serine protease inhibitor	5	2.35849	0.011482	6692, 5265, 5266, 710, 1992	210	86	20581	5.69795	0.95824	0.0986732	0.0861148
GOTERM_MF_DIRECT	GO:0004867~serine-type endopeptidase inhibitor activity	5	2.35849	0.0264704	6692, 5265, 5266, 710, 1992	197	97	16881	4.41703	0.999933	0.557436	0.546537
INTERPRO	IPR023795:Protease inhibitor I4, serpin, conserved site	3	1.41509	0.0516982	5265, 710, 1992	207	33	18559	8.15064	1	0.55447	0.542783
INTERPRO	IPR023796:Serpin domain	3	1.41509	0.0664207	5265, 710, 1992	207	38	18559	7.07818	1	0.578809	0.566609
INTERPRO	IPR000215:Serpin family	3	1.41509	0.0664207	5265, 710, 1992	207	38	18559	7.07818	1	0.578809	0.566609
SMART	SM00093:SERPIN	3	1.41509	0.0748877	5265, 710, 1992	124	37	10057	6.57607	0.999615	0.540261	0.524214
UP_SEQ_FEATURE	site:Reactive bond	3	1.41509	0.0798853	6692, 5265, 710	210	45	20063	6.36921	1	1	0.984871
Annotation Cluster 20	Enrichment Score: 1.493759501774294
Category	Term	Count	%	PValue	Genes	List Total	Pop Hits	Pop Total	Fold Enrichment	Bonferroni	Benjamini	FDR
GOTERM_BP_DIRECT	GO:0030198~extracellular matrix organization	9	4.24528	0.00268425	6692, 7045, 602, 2683, 4015, 1296, 3386, 1295, 3383	204	196	16792	3.77971	0.96979	0.134419	0.132045
GOTERM_BP_DIRECT	GO:0007155~cell adhesion	10	4.71698	0.10564	1545, 7045, 2358, 10519, 2683, 3386, 6347, 945, 1295, 3383	204	459	16792	1.79333	1	0.955164	0.938291
UP_KEYWORDS	Cell adhesion	9	4.24528	0.116431	27286, 7045, 1475, 10519, 1296, 3386, 945, 1295, 3383	210	479	20581	1.84143	1	0.470111	0.410279
Annotation Cluster 21	Enrichment Score: 1.276189168366826
Category	Term	Count	%	PValue	Genes	List Total	Pop Hits	Pop Total	Fold Enrichment	Bonferroni	Benjamini	FDR
INTERPRO	IPR017448:Speract/scavenger receptor-related	3	1.41509	0.0358788	4481, 3426, 9332	207	27	18559	9.96189	1	0.467934	0.458071
INTERPRO	IPR001190:Speract/scavenger receptor	3	1.41509	0.0358788	4481, 3426, 9332	207	27	18559	9.96189	1	0.467934	0.458071
SMART	SM00202:SR	3	1.41509	0.0398309	4481, 3426, 9332	124	26	10057	9.35825	0.983514	0.402292	0.390342
GOTERM_BP_DIRECT	GO:0006898~receptor-mediated endocytosis	6	2.83019	0.0758079	929, 4481, 3426, 9332, 433, 2209	204	186	16792	2.65528	1	0.817553	0.803111
GOTERM_MF_DIRECT	GO:0005044~scavenger receptor activity	3	1.41509	0.107015	4481, 3426, 9332	197	48	16881	5.35565	1	1	0.983193
Annotation Cluster 22	Enrichment Score: 1.2463076640416082
Category	Term	Count	%	PValue	Genes	List Total	Pop Hits	Pop Total	Fold Enrichment	Bonferroni	Benjamini	FDR
GOTERM_MF_DIRECT	GO:0044548~S100 protein binding	4	1.88679	0.000404599	6277, 302, 8826, 6282	197	13	16881	26.3663	0.13487	0.0289693	0.0284028
GOTERM_CC_DIRECT	GO:0001726~ruffle	4	1.88679	0.0829308	6277, 302, 8826, 6282	208	90	18224	3.89402	1	0.550359	0.515176
GOTERM_BP_DIRECT	GO:0098609~cell-cell adhesion	6	2.83019	0.230832	93663, 302, 4070, 8826, 6282, 829	204	271	16792	1.82244	1	1	0.98309
GOTERM_MF_DIRECT	GO:0098641~cadherin binding involved in cell-cell adhesion	6	2.83019	0.247796	93663, 302, 1192, 8826, 6282, 829	197	290	16881	1.7729	1	1	0.983193
GOTERM_CC_DIRECT	GO:0005913~cell-cell adherens junction	6	2.83019	0.305725	93663, 302, 1192, 8826, 6282, 829	208	323	18224	1.62753	1	1	0.940367
Annotation Cluster 23	Enrichment Score: 1.1785491442338925
Category	Term	Count	%	PValue	Genes	List Total	Pop Hits	Pop Total	Fold Enrichment	Bonferroni	Benjamini	FDR
INTERPRO	IPR009079:Four-helical cytokine-like, core	4	1.88679	0.0220858	23529, 3600, 3586, 1440	207	54	18559	6.64126	0.999928	0.377226	0.369275
INTERPRO	IPR012351:Four-helical cytokine, core	3	1.41509	0.109882	23529, 3586, 1440	207	51	18559	5.27394	1	0.837851	0.820191
GOTERM_MF_DIRECT	GO:0008083~growth factor activity	5	2.35849	0.120036	7076, 23529, 9535, 3586, 1440	197	162	16881	2.64476	1	1	0.983193
Annotation Cluster 24	Enrichment Score: 1.1418022126403677
Category	Term	Count	%	PValue	Genes	List Total	Pop Hits	Pop Total	Fold Enrichment	Bonferroni	Benjamini	FDR
INTERPRO	IPR009079:Four-helical cytokine-like, core	4	1.88679	0.0220858	23529, 3600, 3586, 1440	207	54	18559	6.64126	0.999928	0.377226	0.369275
KEGG_PATHWAY	hsa04630:Jak-STAT signaling pathway	6	2.83019	0.103226	3559, 3718, 3600, 3586, 3597, 1440	119	145	6879	2.392	1	0.756991	0.71398
BIOCARTA	h_inflamPathway:Cytokines and Inflammatory Response	3	1.41509	0.164699	3600, 3586, 1440	42	29	1625	4.00246	1	1	1
Annotation Cluster 25	Enrichment Score: 1.0911465739038666
Category	Term	Count	%	PValue	Genes	List Total	Pop Hits	Pop Total	Fold Enrichment	Bonferroni	Benjamini	FDR
KEGG_PATHWAY	hsa05142:Chagas disease (American trypanosomiasis)	7	3.30189	0.00869547	7132, 355, 3586, 712, 6347, 5603, 2769	119	104	6879	3.89084	0.784995	0.127534	0.120287
KEGG_PATHWAY	hsa05164:Influenza A	6	2.83019	0.178461	7132, 355, 29108, 6347, 5603, 3383	119	174	6879	1.99334	1	1	0.948571
BIOCARTA	h_keratinocytePathway:Keratinocyte Differentiation	3	1.41509	0.34334	7132, 355, 5603	42	48	1625	2.41815	1	1	1
Annotation Cluster 26	Enrichment Score: 0.9841578218352243
Category	Term	Count	%	PValue	Genes	List Total	Pop Hits	Pop Total	Fold Enrichment	Bonferroni	Benjamini	FDR
UP_SEQ_FEATURE	short sequence motif:Effector region	5	2.35849	0.0213367	5880, 29984, 5873, 6237, 10981	210	101	20063	4.72961	0.999999	0.523145	0.514452
UP_SEQ_FEATURE	lipid moiety-binding region:S-geranylgeranyl cysteine	5	2.35849	0.0264932	5880, 29984, 5873, 6237, 10981	210	108	20063	4.42306	1	0.602199	0.592193
INTERPRO	IPR005225:Small GTP-binding protein domain	6	2.83019	0.0387576	5880, 115761, 29984, 5873, 6237, 10981	207	167	18559	3.22121	1	0.472842	0.462876
UP_SEQ_FEATURE	nucleotide phosphate-binding region:GTP	8	3.77358	0.0442868	5880, 115761, 29984, 5873, 6237, 10981, 2769, 84790	210	310	20063	2.4655	1	0.814386	0.800854
UP_KEYWORDS	Lipoprotein	15	7.07547	0.0528493	929, 5880, 5873, 200316, 27350, 60489, 433, 29984, 115761, 140564, 10519, 6237, 10981, 10410, 5329	210	852	20581	1.72544	1	0.279491	0.24392
GOTERM_MF_DIRECT	GO:0003924~GTPase activity	7	3.30189	0.055694	5880, 29984, 5873, 6237, 10981, 2769, 84790	197	234	16881	2.56339	1	0.781094	0.765821
UP_KEYWORDS	GTP-binding	8	3.77358	0.0622871	5880, 115761, 29984, 5873, 6237, 10981, 2769, 84790	210	343	20581	2.28583	1	0.305874	0.266945
INTERPRO	IPR001806:Small GTPase superfamily	5	2.35849	0.0693527	5880, 29984, 5873, 6237, 10981	207	139	18559	3.22507	1	0.592272	0.579789
GOTERM_BP_DIRECT	GO:0007264~small GTPase mediated signal transduction	7	3.30189	0.0785983	93663, 5880, 115761, 29984, 5873, 6237, 10981	204	246	16792	2.34226	1	0.817553	0.803111
UP_KEYWORDS	Prenylation	5	2.35849	0.0924867	5880, 29984, 5873, 6237, 10981	210	168	20581	2.91681	1	0.400817	0.349804
GOTERM_MF_DIRECT	GO:0005525~GTP binding	8	3.77358	0.160455	5880, 115761, 29984, 5873, 6237, 10981, 2769, 84790	197	384	16881	1.78522	1	1	0.983193
UP_SEQ_FEATURE	propeptide:Removed in mature form	5	2.35849	0.235521	929, 5880, 29984, 6237, 5329	210	237	20063	2.01557	1	1	0.984871
UP_KEYWORDS	Nucleotide-binding	17	8.01887	0.737792	5880, 7006, 5873, 3101, 2242, 1263, 1326, 3718, 29984, 115761, 6237, 10981, 1806, 5603, 5836, 2769, 84790	210	1788	20581	0.931813	1	1	0.875912
UP_KEYWORDS	Methylation	9	4.24528	0.802398	860, 5880, 29984, 5873, 6237, 54502, 1051, 6280, 3855	210	1001	20581	0.881162	1	1	0.875912
INTERPRO	IPR027417:P-loop containing nucleoside triphosphate hydrolase	8	3.77358	0.861453	5880, 115761, 29984, 5873, 6237, 10981, 8826, 2769	207	879	18559	0.815991	1	1	0.981221
Annotation Cluster 27	Enrichment Score: 0.7354812865280919
Category	Term	Count	%	PValue	Genes	List Total	Pop Hits	Pop Total	Fold Enrichment	Bonferroni	Benjamini	FDR
UP_KEYWORDS	Hydroxylation	6	2.83019	0.00284726	4053, 712, 1296, 1295, 715, 716	210	95	20581	6.18977	0.543476	0.0355908	0.0310611
INTERPRO	IPR018097:EGF-like calcium-binding, conserved site	3	1.41509	0.313121	4053, 715, 716	207	102	18559	2.63697	1	1	0.981221
INTERPRO	IPR000152:EGF-type aspartate/asparagine hydroxylation site	3	1.41509	0.325352	4053, 715, 716	207	105	18559	2.56163	1	1	0.981221
INTERPRO	IPR001881:EGF-like calcium-binding	3	1.41509	0.41276	4053, 715, 716	207	127	18559	2.11788	1	1	0.981221
SMART	SM00179:EGF_CA	3	1.41509	0.462091	4053, 715, 716	124	127	10057	1.91586	1	1	0.98
UP_KEYWORDS	EGF-like domain	3	1.41509	0.698545	4053, 715, 716	210	238	20581	1.23535	1	1	0.875912
Annotation Cluster 28	Enrichment Score: 0.7341443348410482
Category	Term	Count	%	PValue	Genes	List Total	Pop Hits	Pop Total	Fold Enrichment	Bonferroni	Benjamini	FDR
BIOCARTA	h_il2rbPathway:IL-2 Receptor Beta Chain in T cell Activation	4	1.88679	0.0727335	3559, 355, 3718, 6464	42	39	1625	3.96825	0.999513	1	1
BIOCARTA	h_il2Pathway:IL 2 signaling pathway	3	1.41509	0.104459	3559, 3718, 6464	42	22	1625	5.27597	0.999986	1	1
GOTERM_MF_DIRECT	GO:0005088~Ras guanyl-nucleotide exchange factor activity	3	1.41509	0.386683	3559, 3718, 6464	197	115	16881	2.2354	1	1	0.983193
GOTERM_BP_DIRECT	GO:0000165~MAPK cascade	5	2.35849	0.3939	3559, 3718, 6464, 6347, 5603	204	262	16792	1.57087	1	1	0.98309
Annotation Cluster 29	Enrichment Score: 0.5449502155875716
Category	Term	Count	%	PValue	Genes	List Total	Pop Hits	Pop Total	Fold Enrichment	Bonferroni	Benjamini	FDR
UP_KEYWORDS	Glycosyltransferase	5	2.35849	0.219251	2650, 2683, 26301, 11227, 5836	210	236	20581	2.07637	1	0.80392	0.701603
UP_KEYWORDS	Manganese	4	1.88679	0.31548	2683, 26301, 25996, 11227	210	194	20581	2.02072	1	1	0.875912
UP_SEQ_FEATURE	topological domain:Lumenal	7	3.30189	0.335147	2650, 2683, 26301, 11015, 6747, 11227, 241	210	450	20063	1.48615	1	1	0.984871
Annotation Cluster 30	Enrichment Score: 0.5038092577279818
Category	Term	Count	%	PValue	Genes	List Total	Pop Hits	Pop Total	Fold Enrichment	Bonferroni	Benjamini	FDR
GOTERM_CC_DIRECT	GO:0031234~extrinsic component of cytoplasmic side of plasma membrane	5	2.35849	0.00747292	3718, 6277, 7006, 2242, 8826	208	68	18224	6.44231	0.806546	0.204571	0.191494
UP_KEYWORDS	SH2 domain	5	2.35849	0.0244285	9047, 3718, 6464, 7006, 2242	210	108	20581	4.53726	0.998888	0.152678	0.133246
INTERPRO	IPR000980:SH2 domain	5	2.35849	0.0372594	9047, 3718, 6464, 7006, 2242	207	113	18559	3.96712	1	0.467934	0.458071
SMART	SM00252:SH2	5	2.35849	0.037332	9047, 3718, 6464, 7006, 2242	124	103	10057	3.93713	0.978565	0.402292	0.390342
UP_SEQ_FEATURE	domain:SH2	4	1.88679	0.0788991	9047, 6464, 7006, 2242	210	96	20063	3.98075	1	1	0.984871
GOTERM_BP_DIRECT	GO:0038083~peptidyl-tyrosine autophosphorylation	3	1.41509	0.0841272	3718, 7006, 2242	204	40	16792	6.17353	1	0.836134	0.821364
GOTERM_MF_DIRECT	GO:0004715~non-membrane spanning protein tyrosine kinase activity	3	1.41509	0.0996484	3718, 7006, 2242	197	46	16881	5.5885	1	1	0.983193
UP_SEQ_FEATURE	active site:Proton acceptor	11	5.18868	0.163264	285362, 1326, 3718, 6036, 7006, 83440, 80270, 2242, 1263, 5603, 2184	210	672	20063	1.56387	1	1	0.984871
INTERPRO	IPR020635:Tyrosine-protein kinase, catalytic domain	3	1.41509	0.243281	3718, 7006, 2242	207	85	18559	3.16436	1	1	0.981221
KEGG_PATHWAY	hsa04660:T cell receptor signaling pathway	4	1.88679	0.24558	1326, 7006, 3586, 5603	119	100	6879	2.31227	1	1	0.948571
SMART	SM00219:TyrKc	3	1.41509	0.278922	3718, 7006, 2242	124	85	10057	2.86252	1	1	0.98
INTERPRO	IPR008266:Tyrosine-protein kinase, active site	3	1.41509	0.28442	3718, 7006, 2242	207	95	18559	2.83127	1	1	0.981221
UP_KEYWORDS	Tyrosine-protein kinase	3	1.41509	0.315005	3718, 7006, 2242	210	112	20581	2.62513	1	1	0.875912
UP_KEYWORDS	Transferase	20	9.43396	0.373566	7006, 9446, 2650, 2683, 3101, 2242, 1263, 26301, 2162, 4837, 1326, 2745, 3718, 83440, 6303, 5603, 5329, 5836, 57804, 11227	210	1708	20581	1.1476	1	1	0.875912
INTERPRO	IPR001245:Serine-threonine/tyrosine-protein kinase catalytic domain	3	1.41509	0.461765	3718, 7006, 2242	207	140	18559	1.92122	1	1	0.981221
UP_KEYWORDS	Kinase	9	4.24528	0.471631	1326, 3718, 7006, 83440, 3101, 2242, 1263, 5603, 5329	210	735	20581	1.20006	1	1	0.875912
GOTERM_BP_DIRECT	GO:0006468~protein phosphorylation	7	3.30189	0.482832	1326, 3718, 9535, 7006, 2242, 6347, 1263	204	456	16792	1.26359	1	1	0.98309
GOTERM_BP_DIRECT	GO:0035556~intracellular signal transduction	6	2.83019	0.54105	54210, 3718, 6464, 7006, 7305, 5603	204	403	16792	1.22551	1	1	0.98309
GOTERM_BP_DIRECT	GO:0018108~peptidyl-tyrosine phosphorylation	3	1.41509	0.554419	3718, 7006, 2242	204	153	16792	1.61399	1	1	0.98309
INTERPRO	IPR017441:Protein kinase, ATP binding site	5	2.35849	0.613538	3718, 7006, 2242, 1263, 5603	207	381	18559	1.1766	1	1	0.981221
INTERPRO	IPR000719:Protein kinase, catalytic domain	6	2.83019	0.631816	1326, 3718, 7006, 2242, 1263, 5603	207	487	18559	1.1046	1	1	0.981221
UP_SEQ_FEATURE	binding site:ATP	6	2.83019	0.694084	1326, 3718, 7006, 2242, 1263, 5603	210	558	20063	1.02729	1	1	0.984871
INTERPRO	IPR011993:Pleckstrin homology-like domain	5	2.35849	0.701142	3718, 9744, 6464, 7006, 27128	207	427	18559	1.04985	1	1	0.981221
INTERPRO	IPR011009:Protein kinase-like domain	6	2.83019	0.705767	1326, 3718, 7006, 2242, 1263, 5603	207	531	18559	1.01307	1	1	0.981221
UP_SEQ_FEATURE	domain:Protein kinase	5	2.35849	0.736907	1326, 7006, 2242, 1263, 5603	210	478	20063	0.999352	1	1	0.984871
UP_KEYWORDS	Nucleotide-binding	17	8.01887	0.737792	5880, 7006, 5873, 3101, 2242, 1263, 1326, 3718, 29984, 115761, 6237, 10981, 1806, 5603, 5836, 2769, 84790	210	1788	20581	0.931813	1	1	0.875912
UP_KEYWORDS	Cell cycle	5	2.35849	0.8998	1326, 6990, 10519, 1263, 5603	210	650	20581	0.753883	1	1	0.8998
UP_KEYWORDS	Serine/threonine-protein kinase	3	1.41509	0.910974	1326, 1263, 5603	210	393	20581	0.748128	1	1	0.910974
GOTERM_MF_DIRECT	GO:0004674~protein serine/threonine kinase activity	3	1.41509	0.934967	1326, 1263, 5603	197	376	16881	0.6837	1	1	0.983193
SMART	SM00220:S_TKc	3	1.41509	0.93759	1326, 1263, 5603	124	359	10057	0.677756	1	1	0.98
UP_SEQ_FEATURE	nucleotide phosphate-binding region:ATP	7	3.30189	0.950231	1326, 3718, 7006, 3101, 2242, 1263, 5603	210	994	20063	0.672803	1	1	0.984871
UP_KEYWORDS	ATP-binding	7	3.30189	0.996055	1326, 3718, 7006, 3101, 2242, 1263, 5603	210	1391	20581	0.493194	1	1	0.996055
GOTERM_MF_DIRECT	GO:0005524~ATP binding	9	4.24528	0.996939	1326, 860, 3718, 7006, 3101, 2242, 1263, 5603, 5836	197	1495	16881	0.515862	1	1	0.996939
Annotation Cluster 31	Enrichment Score: 0.31710632267359196
Category	Term	Count	%	PValue	Genes	List Total	Pop Hits	Pop Total	Fold Enrichment	Bonferroni	Benjamini	FDR
GOTERM_BP_DIRECT	GO:0034765~regulation of ion transmembrane transport	3	1.41509	0.389057	117144, 93589, 1192	204	111	16792	2.2247	1	1	0.98309
UP_KEYWORDS	Voltage-gated channel	3	1.41509	0.447116	117144, 93589, 1192	210	150	20581	1.9601	1	1	0.875912
UP_KEYWORDS	Ion channel	5	2.35849	0.485346	51063, 117144, 93589, 53827, 1192	210	359	20581	1.36497	1	1	0.875912
UP_KEYWORDS	Ion transport	7	3.30189	0.638395	8992, 51063, 117144, 93589, 64116, 53827, 1192	210	642	20581	1.06859	1	1	0.875912
Annotation Cluster 32	Enrichment Score: 0.18637070686700627
Category	Term	Count	%	PValue	Genes	List Total	Pop Hits	Pop Total	Fold Enrichment	Bonferroni	Benjamini	FDR
UP_SEQ_FEATURE	domain:SH3	3	1.41509	0.552498	7006, 4689, 26578	210	175	20063	1.6378	1	1	0.984871
UP_KEYWORDS	SH3 domain	3	1.41509	0.644354	7006, 4689, 26578	210	215	20581	1.36751	1	1	0.875912
INTERPRO	IPR001452:Src homology-3 domain	3	1.41509	0.699334	7006, 4689, 26578	207	218	18559	1.23381	1	1	0.981221
SMART	SM00326:SH3	3	1.41509	0.721735	7006, 4689, 26578	124	206	10057	1.18114	1	1	0.98
Annotation Cluster 33	Enrichment Score: 0.1745010447563576
Category	Term	Count	%	PValue	Genes	List Total	Pop Hits	Pop Total	Fold Enrichment	Bonferroni	Benjamini	FDR
INTERPRO	IPR004827:Basic-leucine zipper domain	3	1.41509	0.120758	10538, 9935, 1051	207	54	18559	4.98094	1	0.904622	0.885555
SMART	SM00338:BRLZ	3	1.41509	0.128665	10538, 9935, 1051	124	51	10057	4.77087	0.999999	0.764424	0.741718
UP_SEQ_FEATURE	cross-link:Glycyl lysine isopeptide (Lys-Gly) (interchain with G-Cter in SUMO)	3	1.41509	0.287404	6672, 9935, 1051	210	102	20063	2.80994	1	1	0.984871
UP_SEQ_FEATURE	domain:Leucine-zipper	3	1.41509	0.329602	10538, 9935, 1051	210	113	20063	2.53641	1	1	0.984871
UP_SEQ_FEATURE	DNA-binding region:Basic motif	3	1.41509	0.513609	10538, 9935, 1051	210	163	20063	1.75837	1	1	0.984871
GOTERM_MF_DIRECT	GO:0001077~transcriptional activator activity, RNA polymerase II core promoter proximal region sequence-specific binding	4	1.88679	0.518188	10538, 860, 9935, 1051	197	236	16881	1.45238	1	1	0.983193
GOTERM_MF_DIRECT	GO:0008134~transcription factor binding	4	1.88679	0.643786	6672, 602, 9935, 1051	197	284	16881	1.20691	1	1	0.983193
GOTERM_BP_DIRECT	GO:0045892~negative regulation of transcription, DNA-templated	6	2.83019	0.724951	6672, 860, 7421, 602, 1051, 7292	204	499	16792	0.989744	1	1	0.98309
GOTERM_MF_DIRECT	GO:0000978~RNA polymerase II core promoter proximal region sequence-specific DNA binding	4	1.88679	0.783999	10538, 860, 9935, 1051	197	355	16881	0.965525	1	1	0.983193
GOTERM_BP_DIRECT	GO:0006357~regulation of transcription from RNA polymerase II promoter	4	1.88679	0.905006	10538, 860, 9935, 307	204	441	16792	0.74661	1	1	0.98309
GOTERM_BP_DIRECT	GO:0045944~positive regulation of transcription from RNA polymerase II promoter	9	4.24528	0.912139	7132, 10538, 7421, 3586, 1440, 602, 9935, 1051, 3074	204	981	16792	0.755172	1	1	0.98309
GOTERM_MF_DIRECT	GO:0043565~sequence-specific DNA binding	4	1.88679	0.942396	10538, 7421, 27287, 1051	197	518	16881	0.661702	1	1	0.983193
GOTERM_BP_DIRECT	GO:0006366~transcription from RNA polymerase II promoter	4	1.88679	0.949911	10538, 860, 9935, 1051	204	513	16792	0.641822	1	1	0.98309
GOTERM_BP_DIRECT	GO:0045893~positive regulation of transcription, DNA-templated	4	1.88679	0.950817	6672, 860, 3586, 602	204	515	16792	0.63933	1	1	0.98309
UP_KEYWORDS	Activator	4	1.88679	0.965932	10538, 602, 9935, 1051	210	661	20581	0.59307	1	1	0.965932
GOTERM_MF_DIRECT	GO:0003700~transcription factor activity, sequence-specific DNA binding	5	2.35849	0.996503	10538, 860, 7421, 602, 1051	197	961	16881	0.44584	1	1	0.996503
UP_KEYWORDS	DNA-binding	7	3.30189	0.999981	6672, 10538, 860, 7421, 27287, 9935, 1051	210	2050	20581	0.33465	1	1	0.999981
GOTERM_BP_DIRECT	GO:0006355~regulation of transcription, DNA-templated	5	2.35849	0.999993	860, 7421, 27287, 5603, 1051	204	1504	16792	0.273649	1	1	0.999993
UP_KEYWORDS	Transcription regulation	8	3.77358	0.999993	6672, 10538, 860, 7421, 602, 9935, 5603, 1051	210	2332	20581	0.336208	1	1	0.999993
GOTERM_CC_DIRECT	GO:0005654~nucleoplasm	13	6.13208	0.999994	6672, 8942, 7421, 8741, 1263, 1051, 55784, 860, 3600, 645, 10519, 602, 57804	208	2784	18224	0.409124	1	1	0.999994
UP_KEYWORDS	Transcription	8	3.77358	0.999996	6672, 10538, 860, 7421, 602, 9935, 5603, 1051	210	2398	20581	0.326955	1	1	0.999996
GOTERM_MF_DIRECT	GO:0003677~DNA binding	5	2.35849	0.999998	6672, 860, 7421, 602, 1051	197	1674	16881	0.255945	1	1	0.999998
GOTERM_BP_DIRECT	GO:0006351~transcription, DNA-templated	5	2.35849	1	6672, 7421, 602, 5603, 1051	204	1955	16792	0.210521	1	1	1
Annotation Cluster 34	Enrichment Score: 0.17041614058657262
Category	Term	Count	%	PValue	Genes	List Total	Pop Hits	Pop Total	Fold Enrichment	Bonferroni	Benjamini	FDR
UP_KEYWORDS	Leucine-rich repeat	4	1.88679	0.614421	929, 79883, 126364, 83938	210	311	20581	1.26051	1	1	0.875912
UP_SEQ_FEATURE	repeat:LRR 1	4	1.88679	0.652838	929, 79883, 126364, 83938	210	321	20063	1.19051	1	1	0.984871
UP_SEQ_FEATURE	repeat:LRR 2	4	1.88679	0.654909	929, 79883, 126364, 83938	210	322	20063	1.18681	1	1	0.984871
INTERPRO	IPR001611:Leucine-rich repeat	3	1.41509	0.792289	929, 79883, 83938	207	263	18559	1.0227	1	1	0.981221
Annotation Cluster 35	Enrichment Score: 0.13721400205243361
Category	Term	Count	%	PValue	Genes	List Total	Pop Hits	Pop Total	Fold Enrichment	Bonferroni	Benjamini	FDR
UP_SEQ_FEATURE	repeat:3	3	1.41509	0.682416	3958, 710, 151056	210	225	20063	1.27384	1	1	0.984871
UP_SEQ_FEATURE	repeat:1	3	1.41509	0.750772	3958, 710, 151056	210	257	20063	1.11523	1	1	0.984871
UP_SEQ_FEATURE	repeat:2	3	1.41509	0.756487	3958, 710, 151056	210	260	20063	1.10236	1	1	0.984871
Annotation Cluster 36	Enrichment Score: 0.1321746855679774
Category	Term	Count	%	PValue	Genes	List Total	Pop Hits	Pop Total	Fold Enrichment	Bonferroni	Benjamini	FDR
GOTERM_BP_DIRECT	GO:0007204~positive regulation of cytosolic calcium ion concentration	4	1.88679	0.220789	2358, 729230, 728, 2769	204	134	16792	2.45713	1	1	0.98309
UP_KEYWORDS	Transducer	4	1.88679	0.995212	2358, 729230, 728, 2769	210	899	20581	0.436061	1	1	0.995212
INTERPRO	IPR000276:G protein-coupled receptor, rhodopsin-like	3	1.41509	0.997381	2358, 729230, 728	207	719	18559	0.37409	1	1	0.997381
INTERPRO	IPR017452:GPCR, rhodopsin-like, 7TM	3	1.41509	0.997803	2358, 729230, 728	207	736	18559	0.36545	1	1	0.997803
UP_KEYWORDS	G-protein coupled receptor	3	1.41509	0.998454	2358, 729230, 728	210	842	20581	0.349186	1	1	0.998454
Annotation Cluster 37	Enrichment Score: 0.12803052468604886
Category	Term	Count	%	PValue	Genes	List Total	Pop Hits	Pop Total	Fold Enrichment	Bonferroni	Benjamini	FDR
UP_SEQ_FEATURE	repeat:ANK 3	3	1.41509	0.637665	9744, 602, 26578	210	207	20063	1.38461	1	1	0.984871
UP_SEQ_FEATURE	repeat:ANK 1	3	1.41509	0.724666	9744, 602, 26578	210	244	20063	1.17465	1	1	0.984871
UP_SEQ_FEATURE	repeat:ANK 2	3	1.41509	0.726753	9744, 602, 26578	210	245	20063	1.16985	1	1	0.984871
UP_KEYWORDS	ANK repeat	3	1.41509	0.751414	9744, 602, 26578	210	264	20581	1.11369	1	1	0.875912
INTERPRO	IPR002110:Ankyrin repeat	3	1.41509	0.777859	9744, 602, 26578	207	255	18559	1.05479	1	1	0.981221
INTERPRO	IPR020683:Ankyrin repeat-containing domain	3	1.41509	0.795766	9744, 602, 26578	207	265	18559	1.01498	1	1	0.981221
SMART	SM00248:ANK	3	1.41509	0.813025	9744, 602, 26578	124	249	10057	0.977167	1	1	0.98
Annotation Cluster 38	Enrichment Score: 0.1158195818568407
Category	Term	Count	%	PValue	Genes	List Total	Pop Hits	Pop Total	Fold Enrichment	Bonferroni	Benjamini	FDR
INTERPRO	IPR011993:Pleckstrin homology-like domain	5	2.35849	0.701142	3718, 9744, 6464, 7006, 27128	207	427	18559	1.04985	1	1	0.981221
UP_SEQ_FEATURE	domain:PH	3	1.41509	0.726753	9744, 7006, 27128	210	245	20063	1.16985	1	1	0.984871
INTERPRO	IPR001849:Pleckstrin homology domain	3	1.41509	0.80589	9744, 7006, 27128	207	271	18559	0.992513	1	1	0.981221
SMART	SM00233:PH	3	1.41509	0.838018	9744, 7006, 27128	124	264	10057	0.921646	1	1	0.98
