# Supplementary material for: Transcription factors ASCL1 and OLIG2 drive glioblastoma initiation and co-regulate tumor cell types and migration
Source: Nat Commun. 2024 Nov 28;15:10363. doi: 10.1038/s41467-024-54750-9 (PMC11605073; doi:10.1038/s41467-024-54750-9)
Supplement: Supplementary file 9 — Supplementary Data 7 [file 41467_2024_54750_MOESM9_ESM.xlsx]

## Sheet: Sheet1
OPC (37/47)	NFOL (32/41)	MOL (26/45)	qNSC (39/48)	aNSC (38/53)	Astrocyte (27/42)	Microglia (18/47)	**Bolded are ASCL1 target genes
Ascl1	Aplp1	Adssl1	Abat	Ascl1	Acsbg1	Aif1
C1ql1	Barx2	Apod	Abca3	Aspm	Acsl6	Anxa3
Cacng4	Bcas1	Car2	Arvcf	Aurkb	Agt	Arhgdib
Cdo1	Bmp4	Clic4	B3galt2	Birc5	Aldh1l1	Bcl2a1a
Cntn1	Brca1	Cmtm5	Btbd17	Cct3	Aldoc	Bcl2a1b
Cspg4	Chn2	Cnp	Caskin1	Cdc25c	Aqp4	C1qa
Cspg5	Cldn11	Cryab	Ccdc136	Cdca3	Atp1a2	C1qb
Cyp2j6	Cyfip2	Dnajb2	Cdh10	Cdca8	Atp1b2	C1qc
Dcaf12l1	Enpp2	Eml1	Ckb	Cenpa	Bmpr1b	Ccl12
Emid1	Enpp6	Fa2h	Ctnnd2	Cenpf	Cbs	Ccl3
Gria3	Frmd4a	Gamt	Cuedc1	Chd7	Ccdc80	Ccl4
Gsx1	Fyn	Gltp	Dgkb	Ckap2	Clu	Ccl5
Lhfpl3	Gjc3	Golga7	Ednrb	Ckap2l	Cpe	Ccl6
Lnx1	Grb14	Grb14	Enho	Csnk1e	Cxcl14	Cd52
Matn4	Itpr2	Josd2	Epn2	Dll1	Dbx2	Cd68
Megf11	Lims2	Kif5a	Fads2	Dll3	Fgfr3	Cmtm7
Mmp15	Lrrc42	Lgi3	Glud1	Dusp26	Gabrg1	Coro1a
Nkx2-2	Mag	Lpar1	Gpr17	EGFP	Gfap	Csf1r
Nxph1	Mpzl1	Mag	Grid2	Elavl3	Glul	Cst3
Olig1	Neu4	Mal	Hes5	Elavl4	Gpm6a	Cst7
Olig2	Nfasc	Mbp	Id1	Esco2	Gpr37l1	Ctsb
Omg	Nkx2-2	Mobp	Id2	Fam110a	Gstm1	Ctsd
Pcdh15	Phyhipl	Mog	Kcnj10	Fbxw7	Id3	Ctss
Pdgfra	Pik3r3	Ndrg1	Kif1b	Hes6	Lcat	Ctsz
Pid1	Pllp	Nudt4	Lsamp	Hmgb2	Mlc1	Cxcl16
Pnlip	Plp1	Opalin	Mmd2	Incenp	Mt3	Fcer1g
Pou3f1	Ppfibp1	Pdlim2	Myo10	Insm1	Ndrg2	Fcgr3
Ppfibp1	Rap2a	Pex5l	Nckap5	Lin9	Pax6	Fcrls
Rlbp1	Rasgef1b	Plekha1	Nes	Lmnb1	Pbxip1	Gdf15
S100a13	Rnd2	Plekhb1	Notch1	Marcksl1	Plcd4	Grn
S100a6	S100b	Ppp1r14a	Nrxn1	Mcm7	Ptn	Hexb
Sapcd2	Sirt2	Ppp1r16b	Nrxn2	Nfix	Rfx4	Il1b
Serpine2	Slc1a1	Prr18	Ntm	Nusap1	Slc1a2	Irf8
Shc4	Sox10	Ptgds	Ophn1	Podxl2	Slc4a4	Lag3
Slitrk1	Tcf7l2	Qdpr	Pank1	Ppm1d	Slc6a11	Laptm5
Sox10	Tmeff2	Scd1	Pcmtd2	Racgap1	Slc9a3r1	Lgmn
Sox3	Tmem108	Serpinb1a	Psat1	Rtkn2	Sox9	Ly86
Sox6	Tmem141	Srcin1	Ralgapa1	Sf3b2	Sparcl1	Ptpn18
Spon1	Tmem163	Srd5a1	Rftn2	Sfpq	Syne1	Ptpn6
Sulf2	Tns3	Tbc1d9b	Safb	Smc2	Tnc	Pycard
Timp4	Ugt8a	Tppp3	Scg3	Sox11	Tspan7	Rgs10
Tmem100		Trak2	Snrk	Sox4	Vegfa	Selplg
Tmem176b		Trf	Sox2	Spc24		Slfn2
Tpm1		Trp53inp2	Syt11	Spc25		Tmem119
Traf4		Tspan2	Tmcc1	Tcf12		Trem2
Ugdh			Trak1	Tmpo		Tyrobp
Vcan			Ttyh1	Top2a		Unc93b1
			Zeb1	Topbp1
				Tox3
				Tpx2
				Tshz1
				Ttk
				Zfp704
