# Supplementary material for: Transcription factors ASCL1 and OLIG2 drive glioblastoma initiation and co-regulate tumor cell types and migration
Source: Nat Commun. 2024 Nov 28;15:10363. doi: 10.1038/s41467-024-54750-9 (PMC11605073; doi:10.1038/s41467-024-54750-9)
Supplement: Supplementary file 10 — Supplementary Data 8 [file 41467_2024_54750_MOESM10_ESM.xlsx]

## Sheet: Data S8 - Unionized RNA-Seq Dat
	BM17.3.aNSC2	BM17.3.Astrocyte2	BM17.3.Microglia2	BM17.3.MOL2	BM17.3.NFOL2	BM17.3.OPC2	BM17.3.qNSC2	BM17.4.aNSC2	BM17.4.Astrocyte2	BM17.4.Microglia2	BM17.4.MOL2	BM17.4.NFOL2	BM17.4.OPC2	BM17.4.qNSC2	BM17.5.aNSC2	BM17.5.Astrocyte2	BM17.5.Microglia2	BM17.5.MOL2	BM17.5.NFOL2	BM17.5.OPC2	BM17.5.qNSC2	BM18.2.aNSC2	BM18.2.Astrocyte2	BM18.2.Microglia2	BM18.2.MOL2	BM18.2.NFOL2	BM18.2.OPC2	BM18.2.qNSC2	BM18.5.aNSC2	BM18.5.Astrocyte2	BM18.5.Microglia2	BM18.5.MOL2	BM18.5.NFOL2	BM18.5.OPC2	BM18.5.qNSC2	BM18.6.aNSC2	BM18.6.Astrocyte2	BM18.6.Microglia2	BM18.6.MOL2	BM18.6.NFOL2	BM18.6.OPC2	BM18.6.qNSC2
Mrpl15	-0.381769	-1.58515	-1.64347	-2.18361	-0.647391	0.0718703	-1.06226	-0.142978	-0.615471	-1.01979	-0.698633	-1.05132	-1.09488	-0.783015	-0.22463	-0.315902	0.742395	0.268598	-0.4629	-0.110727	0.799643	2.25485	1.31612	1.96689	0.284872	1.86658	1.36638	1.77568	0.64221	0.608473	0.354118	0.413149	0.70147	0.695782	-0.217405	0.0770318	-0.51499	0.0938343	-0.087393	-0.0118959	-0.979357	-0.464991
Lypla1	1.25296	-1.69965	-1.07493	-0.665309	2.45415	-1.25922	1.05082	0.572293	-1.25922	0.151154	-0.0653984	-0.291322	-0.126037	-0.805512	-2.26216	-0.460306	-0.690383	-1.15716	-0.851861	0.00812833	-0.48621	1.30309	0.739633	0.1322	0.800804	-0.870665	0.365578	1.44759	-0.593559	0.393979	-0.529172	0.165533	0.0530689	1.89011	1.64323	0.501248	0.0943772	0.600932	-1.11147	0.279248	0.655471	-0.296049
Tcea1	2.85812	0.774957	-0.286004	-0.435182	1.01041	-0.37604	-1.08104	0.668433	-1.53472	-1.73413	-2.15728	-0.821524	-0.545564	-2.01424	-0.26409	-0.977466	-0.984136	-0.132424	0.7655	-0.161685	0.754167	1.99157	0.366274	0.111672	0.612318	0.418247	1.0552	0.66697	0.870468	0.383809	0.168843	-0.18918	0.949547	0.647531	0.473823	0.30352	-0.732521	-0.00657127	-0.102709	0.332644	-1.04774	-0.599772
Rgs20	-1.43502	0.987454	-1.43502	-0.635782	-0.956809	0.409237	-0.557117	0.566461	1.03053	-0.66391	-1.16922	-1.03721	-0.892525	-0.356654	-1.02163	-0.286435	-0.87634	-1.19922	-1.02035	-0.614169	0.477997	1.55196	1.46303	1.14595	2.34065	2.27575	0.704679	1.38841	0.723134	1.00397	0.0214477	0.545003	-0.0548848	-0.417775	0.319732	0.0270865	0.136039	-0.0534162	-0.26103	-0.908203	-1.39817	0.132351
Atp6v1h	-1.93309	-3.09994	-0.68516	0.84285	2.03221	-1.39752	-1.1326	0.061652	0.252088	0.527022	-0.948797	-0.755855	-0.0917989	-0.598106	-0.468852	0.0808962	0.295882	-0.270425	-0.0572807	-0.202645	0.86571	1.82037	0.367872	-0.383848	0.959981	-0.678483	1.41606	1.92779	-0.378883	-0.0798582	-0.22343	0.349474	0.712947	-0.0993579	0.938007	0.263787	-0.308925	-0.195975	-0.10383	0.487219	-1.25089	1.14373
Rb1cc1	0.186928	0.727322	-1.50735	-0.681996	-0.837365	-0.95671	-0.760522	0.547221	-0.685241	-0.973677	-0.733361	-0.624171	-0.268987	0.358352	-1.0653	-0.721974	-1.81676	-1.09447	-0.837976	-0.727591	0.530471	1.0592	0.654389	-0.0927287	0.897992	0.761	3.20582	1.24419	0.527964	0.693656	-0.613196	0.135467	0.18988	1.99708	1.60446	-0.0441103	-0.322031	-0.818076	-0.479947	-0.309315	0.780695	0.870777
4732440D04Rik	-1.14667	-1.14667	-1.14667	0.268122	-1.14667	-0.702781	-1.14667	0.5839	-1.14667	-0.799883	-0.849756	-0.272009	-0.174338	0.120082	-0.554817	-1.14667	-0.361024	-1.14667	-0.685786	-0.572262	0.397299	0.461146	0.260537	-0.374687	-0.0341617	1.41835	0.674423	0.992566	1.8388	0.308711	-0.250826	0.295204	-0.201216	2.92573	2.90654	0.38806	0.395471	0.117719	-0.531864	0.255427	-0.258889	1.1896
Pcmtd1	0.7949	-0.523587	-1.19609	1.09179	0.325552	-0.797179	-2.56564	0.224383	-1.39874	-1.17942	0.450544	0.225346	0.162457	0.00621607	-0.0953558	-1.18201	-1.66048	-0.29887	-0.170047	-1.02862	-0.461524	0.220466	0.107502	-0.0779192	0.0121918	0.122868	2.92445	0.39178	1.17875	0.81711	-0.474545	1.47066	1.8381	0.960598	1.11368	0.190493	-0.385252	-1.18914	-0.153124	0.465757	-0.496398	0.238343
Sntg1	-0.455999	2.14308	-0.978471	-0.391471	-0.294243	0.310728	-0.978471	0.888373	1.09346	1.61144	0.74621	0.412642	1.75779	3.48894	-0.364567	-0.49221	-0.489521	-0.593636	0.0254477	0.398511	1.90421	-0.333622	-0.703717	-0.850352	-0.609206	-0.741975	0.406749	-0.252275	-0.456924	-0.597098	-0.755459	-0.636622	-0.429292	1.0491	-0.219002	-0.635599	-0.891221	-0.903529	-0.723386	-0.608278	-0.425957	-0.424573
Rrs1	3.34296	-0.930763	-0.154493	-1.35415	0.461674	1.26031	-1.74017	0.434747	-1.41087	-0.933873	0.136823	0.575682	0.762697	0.813689	1.22117	1.17622	-0.409469	0.0458591	0.85656	0.361427	1.37773	0.735543	-0.406756	-0.296708	-0.729262	-0.8311	1.2573	0.230587	-0.0354052	0.0242672	-1.32838	-0.976013	0.632474	0.774495	-0.448338	-0.321038	-0.463453	-1.55107	-0.944545	-0.486746	-0.618321	-0.111291
Vxn	-0.0233862	0.0175816	-0.869371	0.389254	1.71386	1.26674	1.0054	1.67282	0.94723	0.581125	0.778036	1.81027	2.24049	1.83054	0.443114	0.309264	0.207361	0.128584	0.938591	1.00427	0.655503	-0.933537	-1.05598	-1.16709	-0.989317	-0.922136	-0.346286	-0.950117	-0.750227	-0.74497	-1.04474	-1.02345	0.0268091	-0.386505	-0.673849	-0.774953	-1.03589	-1.12596	-0.995498	-0.663319	-0.60772	-0.882547
Mybl1	-0.286116	1.41963	-0.592942	-0.479258	-0.441904	-0.648171	2.84918	2.7032	1.73127	-0.161468	-0.355896	0.830852	1.49435	1.26443	0.93812	-0.942298	-0.747713	0.359135	1.29401	0.881411	0.367557	0.210288	-0.0612533	-0.986747	-0.212293	0.153192	-0.625985	-0.423566	-0.364859	-0.990836	-0.902245	-1.01154	-0.315524	-0.719613	-0.87627	0.212476	-0.830239	-0.897271	-0.734456	-0.643823	-0.648171	-0.808643
Vcpip1	-0.358057	-2.42452	-1.09474	-0.407952	-0.732101	-0.448301	0.186718	-0.672548	-1.68179	-1.68179	0.0823519	-0.14939	0.899568	0.647547	0.157622	-0.219473	-0.776924	0.105944	-1.0804	-0.504494	1.2114	1.58627	0.278685	0.579133	0.339854	0.529984	1.66688	1.24603	0.923643	0.41454	-0.474767	-0.292251	0.456297	2.88944	1.20807	0.148413	0.0168288	-0.768742	-0.859043	0.199877	-1.22734	0.0795222
Sgk3	1.69569	2.48125	1.02399	-0.259215	-0.868439	-0.913888	2.44078	1.35788	1.51307	0.255197	-0.117242	1.0091	1.22838	0.81872	-0.440335	1.10379	-0.0296425	0.916714	0.492636	0.252803	0.136165	-0.762231	-0.744999	-0.769763	-0.554273	-0.814313	-0.715563	-0.62291	-1.16114	-0.536762	-0.614274	-0.576578	-0.720735	0.70662	0.245934	-0.571318	-0.801529	-1.17837	-1.08836	-1.11072	-0.677112	-1.02901
Snhg6	-0.14272	-0.505851	-0.767347	0.605092	0.285817	-0.602133	-2.30845	0.136354	-0.943414	-0.819562	0.247516	-0.357801	-0.402922	-0.771209	2.02536	1.30073	1.42548	1.8146	1.46883	1.43097	1.87347	0.953065	0.744514	0.418359	1.17135	0.826606	0.36403	0.343368	-0.523024	-0.715016	-0.850043	-0.432425	-0.564194	-0.489417	-0.384935	-0.665845	-0.97725	-1.34699	0.0554829	-1.3266	-0.646169	-0.947691
Cops5	-0.538059	-0.697515	-1.81567	-0.653281	-0.853058	-0.830749	-0.186691	-0.500023	-0.810278	-1.76985	-1.74653	-1.14053	-0.861943	-0.353274	-0.339448	0.961499	1.61271	0.254512	1.30024	0.682359	1.20566	0.555116	0.203006	0.33698	0.453118	0.261732	0.630556	0.843871	1.97503	0.362955	-0.524698	0.511304	2.57156	1.49504	0.97527	-0.189619	-0.981004	-0.35161	-0.47146	-0.33745	-0.748866	-0.490902
Cspp1	-0.702253	-0.761604	-1.37566	-1.21683	-1.10838	-0.434911	-1.09158	0.171992	-0.743499	-0.862187	-0.588292	-0.178125	0.365383	1.38314	-0.0234606	-1.54768	-1.12477	-0.773614	-0.471696	-0.424467	0.510462	0.839851	0.624591	0.626053	-0.430866	0.633316	0.937402	2.36045	0.875065	0.703589	-0.822664	-0.0222857	0.296882	2.65489	1.7825	1.15803	0.140075	-0.85132	-1.02329	-0.331373	-0.245011	1.09214
Arfgef1	0.488974	-0.529174	-2.26236	-1.04655	-0.318821	-0.134661	-1.09092	-0.326235	-0.498353	-1.20553	-1.04504	-0.703721	-0.27321	0.277417	-0.350182	-1.2272	-0.861329	-0.790874	-0.581087	-0.210891	-0.471998	1.63114	1.16751	0.877351	1.81637	-0.126358	2.69474	2.05926	1.34156	0.542584	0.149801	0.279379	0.584201	0.838149	0.707109	-0.184529	-0.0662525	0.370487	-0.347794	0.342487	-1.42779	-0.0876677
Prex2	2.37525	3.87964	-1.09189	1.24532	0.421629	0.863576	-1.09189	-0.329525	2.57461	-0.709963	0.0526135	-0.690522	-0.160716	-0.278082	-0.440068	0.521531	-0.442952	-0.508169	-0.901547	-0.810731	-0.87934	-0.236042	-0.499325	-0.751809	-0.111707	-0.778011	-0.757623	-0.128079	-0.0535895	0.0469707	-0.105278	0.609502	-0.467141	0.702116	0.708061	-0.311784	-0.0110956	-0.296177	-0.55021	-0.319811	0.130276	-0.418014
Sulf1	-0.855911	-0.855911	-0.855911	-0.389268	-0.130663	-0.855911	-0.855911	-0.551486	0.608183	-0.398382	-0.46418	-0.214819	-0.186611	-0.391672	-0.725769	-0.598205	-0.337648	-0.564549	-0.855911	-0.6033	-0.516411	1.31246	2.52959	0.637889	1.59036	2.40285	2.88149	2.22302	-0.0957914	-0.0811244	-0.540734	-0.584153	-0.356965	0.93503	0.351589	-0.648238	-0.239369	-0.299863	-0.423307	-0.407469	-0.660699	0.0736725
Ncoa2	-0.309443	-0.0194759	-1.42519	-0.125708	-1.7971	-1.2727	-1.7971	0.656229	1.80814	-0.363196	-0.481718	-0.161044	0.0757539	0.821778	-0.223903	-0.0664099	-1.33303	-0.701341	-0.16367	-0.213724	0.482896	0.925406	-0.0368792	0.482896	-0.0885315	0.223057	1.42997	1.41937	0.894506	0.600929	-0.209615	0.0279549	-0.233397	3.495	1.29214	-0.681357	-0.140885	-1.26363	-0.707628	-0.441869	-0.486102	0.108611
Tram1	0.331709	-1.2689	0.580224	-0.294035	-2.12574	-1.01649	-1.87778	0.863618	-1.6735	1.14618	-1.30068	-0.479944	-0.257272	-0.977945	0.560343	-0.175164	1.47202	-0.401967	0.903245	0.285257	0.316582	0.268848	0.700832	0.133761	0.395239	-0.269834	0.548363	1.15292	0.88284	0.830025	2.15432	-0.229901	1.57984	-1.39422	1.25806	0.642353	-1.04381	0.490475	-0.878168	-0.726577	-0.66608	-0.439062
Lactb2	-0.974002	1.64334	1.55753	-0.2801	0.223577	-0.558831	-1.98661	-0.595012	-0.201885	-1.15002	-0.673435	-1.04883	-0.558831	-0.628437	-0.796795	0.84068	0.224555	-1.24076	-1.24539	-0.652237	-0.745063	0.340591	0.742482	0.868953	0.339349	1.90942	1.4303	1.37564	1.4249	0.661992	1.03896	1.49174	0.902405	-1.33167	1.16755	-0.277831	-0.633799	-0.388891	-0.305706	-1.06414	-0.558831	-0.286872
Eya1	-0.996327	1.53419	-1.50502	-0.933501	-0.172658	-1.14639	-0.902283	1.43111	-0.160167	-0.804574	-0.545481	0.0849531	0.578433	0.541841	-0.907306	-1.50502	-0.552911	-0.755648	-0.806847	-0.60265	-0.881319	0.421803	0.467847	-0.19525	0.29261	1.83372	3.15406	1.9909	0.272248	0.0730638	-0.56412	-0.256897	-0.130091	0.79809	1.03019	0.879468	-0.00425034	-0.483497	-0.412249	-0.114792	-0.967077	0.92178
Terf1	4.30234	-1.15569	-0.496445	-0.624238	-1.31827	-0.334801	2.43037	0.46213	-0.201256	0.18825	0.444137	0.0534806	0.072193	0.27327	1.32709	-0.819031	-0.971405	-0.111562	-0.511359	0.00723773	-0.0560987	1.65896	0.432226	-0.458669	0.5613	-0.158742	-0.0547754	0.308009	0.383742	-0.315136	-0.537477	-0.767764	0.136991	-0.452419	0.338627	-0.00709516	-1.00008	-1.17964	-0.476855	-0.838943	-0.156741	-0.375858
Rpl7	-0.660894	-0.967594	0.247879	-0.229828	-1.19411	-1.02272	-0.880743	-0.908548	-0.911542	-0.327977	-0.66169	-0.990459	-1.00675	-1.08081	-0.333041	-0.443466	0.376082	-0.000154402	-0.2613	-0.427777	-0.48674	2.04408	1.81967	1.92591	1.81321	1.73584	2.05698	1.88966	0.353403	0.0593306	1.21109	0.305231	0.224789	0.557833	0.105143	-0.501191	-0.832451	-0.189491	-0.301575	-0.67398	-0.555396	-0.875909
Stau2	0.516822	-0.109487	-2.23169	-0.670672	0.507367	0.977961	-1.58755	0.606117	-0.52914	-1.7402	-0.0862983	-0.0819235	0.0757511	0.951849	0.977961	1.92585	-1.85333	-0.288132	0.376909	0.110879	0.734579	0.8424	0.135832	0.584804	-0.0893663	1.07956	1.9827	0.910518	-0.100445	-0.452048	0.238858	-0.0620733	0.0933734	1.37696	1.25129	-0.437523	-1.48069	-0.955141	-1.25376	-1.03841	-1.17504	-0.0354063
Ube2w	-1.88183	2.71056	-0.993469	-0.913835	-0.362263	-1.6231	-1.02706	0.492333	-1.50567	-0.600472	-0.935532	-0.419095	-0.0200755	0.362845	-0.944609	-0.97148	-0.0559695	-0.527078	-0.122687	-0.574354	-0.254775	1.06749	0.896324	0.317061	0.42257	2.57425	0.51675	1.45197	0.5537	1.09675	0.638934	0.0469066	0.209938	0.938112	1.18394	-0.118985	0.0749881	-1.17376	-0.275518	0.477785	-0.840226	0.108637
Eloc	-0.126813	-0.369526	-0.943308	-0.4969	-1.42068	-0.37553	-1.14651	-0.508799	-0.785112	-0.190111	-0.747534	-1.59644	-1.36232	-1.49214	-0.050816	-0.764836	0.586856	0.565567	0.405806	0.069872	-0.26772	1.58189	0.665701	1.61126	0.988135	1.12953	1.69234	0.849349	0.743596	0.618096	1.0003	0.41266	1.19796	2.55258	0.853592	-0.432998	-1.01365	-0.290125	-0.236682	-0.54667	-1.03972	-1.32015
Tmem70	-0.0223833	2.00144	-1.45361	-0.932277	-0.385729	-1.58753	-0.462233	0.0374007	0.178244	-0.857799	-0.956477	0.19215	-0.400053	-0.416719	-0.098034	-1.36252	-0.333599	0.127148	0.071024	0.120343	-1.50606	1.62269	1.41599	0.624781	1.01683	1.27987	1.25471	1.44109	1.5033	0.000550187	-0.0921189	-0.34307	-0.305886	2.40489	0.936387	0.143741	-0.631328	-0.890564	-0.688723	-0.773885	-1.29924	-0.572738
Ly96	-0.957916	-0.957916	0.770513	-0.957916	0.551115	-0.957916	-0.957916	-0.324496	3.10389	2.21537	-0.00699118	0.776189	0.2026	0.780789	0.39602	-0.421704	1.55825	0.254564	-0.00901874	-0.0818971	0.808087	-0.467508	-0.0489801	2.43281	-0.347118	-0.957916	-0.957916	-0.602007	-0.526574	-0.397183	1.8292	-0.0155013	-0.611862	-0.957916	-0.838275	-0.525809	-0.50892	0.0337766	-0.62037	-0.491377	-0.551735	-0.652517
Gdap1	-1.04019	-0.931225	-0.201663	-0.971144	-1.35517	-0.810989	-1.5992	0.859157	1.11027	-0.675516	-0.347026	-0.369643	0.164891	0.368984	-0.810989	0.481885	0.667778	-0.363944	-0.0647209	-0.210906	0.114302	2.44535	1.59774	0.388462	1.56154	2.82895	1.09554	1.16342	0.0748759	-0.477071	-0.883368	0.321035	0.583279	0.570187	0.316187	-0.393825	-0.759023	-1.35865	-0.725836	-0.693861	-0.613937	-1.05595
Mcm3	-0.997925	-2.10312	-0.26113	-1.27532	-1.13821	-0.285076	0.952414	0.0232469	-1.45382	-0.27696	-1.06076	-0.0987085	-0.631369	-0.744296	0.0612177	-0.21736	-0.26439	-0.901426	-0.384009	-0.385342	-0.40929	2.50646	1.21452	2.36859	1.3468	1.06522	1.35982	1.22517	1.66627	0.675597	0.622503	0.668838	0.0543029	0.0413614	0.153656	0.0381928	-0.770167	-0.306477	-0.592279	-0.499676	-0.934376	-0.0526947
Paqr8	-1.13712	0.500135	-1.23276	0.498314	-0.994398	-0.65413	-0.875111	-1.22325	-0.148425	-1.06502	-0.381264	-1.12911	-1.05227	-0.879423	-1.10365	-0.438274	-0.970383	-0.543429	-0.978359	-1.12481	-0.917977	1.76515	2.23	1.43905	1.34165	1.70204	0.654076	1.96542	0.843593	0.975413	0.0868224	0.455058	0.280087	0.403675	1.45211	-0.288301	0.396544	-0.258346	-0.151694	0.143091	0.0875708	0.327707
Tmem14a	1.28291	2.16645	0.905166	-0.915829	1.03732	-0.0543027	-2.35486	-1.38118	1.07751	-0.961419	-0.132681	-0.713735	-0.612284	0.043228	-2.18478	-1.4922	-0.186279	0.40677	0.759315	0.196116	0.686732	0.190384	-0.220668	-0.378505	1.1551	-0.00129727	-0.700729	1.0086	0.615006	1.11571	-0.9927	0.0865756	1.74151	1.14775	0.201417	0.291333	-0.390317	-1.40779	-0.446758	-0.420597	-0.586921	0.420916
Rims1	-0.721416	-2.1906	-1.45601	0.698015	-0.587234	1.17567	1.291	1.4437	-1.21956	-0.167603	0.407497	1.89127	1.58258	0.642078	-0.809568	0.544119	-0.357371	-0.103591	0.565193	0.266666	2.31277	-0.689931	-1.51457	-0.749523	-1.15223	-0.528041	0.819344	-0.715784	0.375922	-0.0904529	0.00428085	-0.868846	0.567054	1.13528	0.402651	0.701856	-1.00476	-0.399332	0.0330161	0.188782	-1.41377	-0.308553
Ogfrl1	1.79457	-0.0706682	2.6138	-1.10807	-0.359592	0.281738	-0.0871204	-0.527363	-0.584593	0.528401	0.0963022	0.247596	-0.396659	1.26791	-0.488334	0.00471499	1.89003	0.0403717	-0.0295894	0.130602	0.81744	-0.703573	-0.807851	1.05181	-1.25648	-0.421587	-0.58048	-1.31154	-0.801815	-0.433851	3.17786	-0.688446	-0.224263	-0.615502	-0.270582	-0.287624	-1.05563	1.26176	-0.428606	-0.259469	-1.06589	-0.339724
B3gat2	1.62939	1.28932	-0.622702	0.136286	1.30295	1.88991	1.50723	1.4486	-0.0225721	0.0450865	0.308706	1.15033	1.26788	0.928027	0.807373	0.544897	0.205751	0.960329	1.05118	1.48735	0.801098	-0.940589	-1.01385	-1.06903	-1.13993	-1.044	-0.807489	-0.98239	-0.7267	-0.625175	-1.03465	-0.876127	-0.970033	-0.189753	-0.519732	-0.686682	-1.03096	-1.20587	-1.06663	-0.755273	-0.924687	-0.506865
Smap1	-0.655192	-1.31736	-0.439943	-0.76196	-1.04104	-0.0917769	-1.85987	0.444972	-0.433216	-1.44094	-1.21671	-0.964282	-0.789108	0.20171	-0.572321	0.133345	-0.475183	-0.736152	0.496762	0.377494	0.762647	1.28303	1.40398	0.313992	0.529489	1.10895	1.56905	1.38991	1.88837	1.43666	0.551595	0.739684	1.5475	0.811071	0.970591	-0.312139	-0.274831	-1.5013	-1.13995	-0.229638	-1.38166	-0.326249
Sdhaf4	-0.927803	1.39726	0.0226286	-0.742892	-0.102919	-1.35867	-0.893194	-0.53318	-0.353584	-0.615324	-0.157498	-0.834945	-0.858784	-0.383462	0.874849	-0.34437	0.313506	-0.111898	0.0721753	-0.12678	-1.20329	1.23661	0.623904	1.9819	-0.178653	1.08494	1.74153	0.939922	1.0053	1.20978	2.03826	0.378397	1.23117	0.952715	0.604459	-1.06641	-1.06451	-0.737008	-1.07283	-1.18935	-1.69369	-1.15827
Fam135a	2.37894	-0.252488	-1.62997	-0.151858	-0.721677	1.60267	-0.267126	-0.592046	-1.03091	-0.790038	-0.79138	-0.391213	-0.18364	0.69408	-0.45281	-1.31604	-1.31229	-0.537177	0.473224	-0.295066	0.686642	0.735467	1.07203	-0.743259	0.967739	0.810008	2.57332	1.60774	0.188391	0.399798	0.287142	-0.682919	0.30404	-1.99442	0.578715	0.0555934	-0.412033	-1.05346	-0.85565	-0.371285	0.831866	0.58137
Lmbrd1	0.294165	2.17088	-2.19661	1.94235	-0.618581	-1.86601	-1.09869	-0.296417	-1.18756	-1.0379	-0.257909	-0.269131	0.718567	-0.289016	0.15604	-0.199057	-0.81496	0.364123	0.77642	0.326885	-0.727741	0.1695	0.594388	-0.11696	-0.740961	0.420648	2.22176	0.0650031	0.795525	1.25949	0.213279	0.144435	0.502513	0.319093	2.33107	-1.27672	-0.580104	-0.533712	-0.420889	-0.527044	-0.429291	-0.300862
Adgrb3	-1.06162	-0.946931	-0.767425	-1.15421	-0.237334	-0.301867	0.790059	1.50353	-0.353718	-0.677788	-0.713555	0.49557	0.937625	1.16144	-0.336434	-0.828593	-1.00759	-1.18566	-0.788616	-0.308055	1.41599	0.19054	0.419216	-0.531816	-0.246507	-0.451511	1.04449	1.9847	0.699367	0.658477	-0.938418	-0.254467	0.0728537	0.823638	3.17621	-0.326138	-0.454534	-1.31241	-0.6733	-0.786432	-0.405569	1.6768
Phf3	1.3572	-1.05129	-0.892424	-0.193339	-1.28709	-0.1463	0.115809	-0.600075	-0.608878	-1.76532	-0.725646	-0.624612	-0.1463	0.37817	-0.44	-1.97887	-0.724863	-0.538192	-0.48902	-0.82369	0.229126	1.1983	0.998515	0.0145969	0.788683	1.55339	1.49692	1.62536	0.912581	0.218152	-0.581427	-0.116453	0.798984	2.03139	1.45162	0.0214843	-0.748843	-1.67205	-0.9698	-0.0300425	1.08724	0.877014
Khdrbs2	-0.590246	-0.951456	-1.03891	-0.227386	-0.116583	1.83364	-0.424355	0.238857	-0.10373	-0.251998	0.0463561	0.953543	1.82611	2.57438	0.726572	0.182693	0.471848	-0.260113	1.50923	0.468024	1.95054	-0.838343	-0.750258	-0.882461	-1.09119	-0.269054	-0.189903	-0.794674	-0.143968	-0.368626	-0.976882	-0.460124	-0.544377	2.86526	0.0497058	-0.562205	-0.863197	-0.844015	-0.436136	-0.76095	-0.696803	-0.258811
Prim2	1.94885	0.0936544	-1.89173	-1.58112	1.69915	0.318524	0.980637	0.295828	0.0477627	-0.121463	-0.395959	0.630188	-0.364825	0.0445432	0.0477627	-1.23009	-1.46179	-0.0734735	-0.832518	-0.440814	0.165485	1.29573	0.319155	0.35384	-0.0811711	-0.921414	2.52395	1.19546	1.749	-0.136794	-1.34839	-0.272627	0.223656	1.31463	0.61002	-0.49952	-0.821281	-0.566476	-1.23479	-0.87162	-0.76452	0.0545487
Rab23	2.43271	-1.21782	-1.74576	-0.845295	-1.13069	-0.786614	-2.12563	-0.0374975	-1.12137	-0.661081	-0.0656069	-0.718454	-0.442296	0.803961	0.909469	-0.0044182	0.481301	-0.92651	-0.665833	-0.739445	0.203091	0.881393	-0.0780919	-0.635247	0.559111	0.109644	1.35352	1.15957	1.19228	0.416071	-0.179937	1.47821	-0.414428	2.2968	1.18739	-0.416248	-0.349439	-0.817944	0.396614	-0.510737	0.820201	-0.0449551
Bag2	2.16277	-1.22707	-0.0644091	-0.790239	0.430673	-0.407395	-2.29159	0.646725	2.4189	-0.574224	-0.296065	-1.05402	0.160854	1.14372	1.26744	0.61036	-0.068351	0.0519361	0.39837	0.598141	0.98527	0.400388	-0.300521	-0.871616	-0.402672	0.329548	-1.00325	0.735229	0.153973	0.309542	-1.02405	-0.688639	0.517646	2.31806	0.20587	0.381027	-0.407147	-0.758165	-1.16072	-0.848798	-1.66352	-0.323967
Zfp451	-0.110568	-1.42231	-2.04167	-1.15217	-0.412259	-0.0786304	2.08892	-0.119255	-1.17824	-1.34188	-0.876152	-0.251797	-0.00382677	-0.0466276	0.165728	-0.690045	-1.00447	-0.580373	-0.557267	-0.514772	-0.210675	1.43238	-0.026634	0.0625208	-0.335063	1.816	2.02393	2.30734	0.997351	0.422225	-0.796489	0.865839	0.323206	0.587191	1.73871	0.743573	-0.469706	-0.782728	-0.19554	-0.171778	0.0260947	-0.230075
Bend6	0.00673765	-1.61883	-1.79436	0.59335	-0.729315	0.479526	-0.560835	-1.20979	-0.314083	1.76914	0.808648	1.47512	1.59814	1.53264	1.32604	1.49576	2.08079	0.0531092	1.09546	1.68677	0.617545	-0.970193	-0.859804	-1.03868	-0.785474	-1.06438	-1.17552	-0.886907	-0.222783	0.263149	-0.516689	-0.0434089	0.0096148	-0.365049	-0.0768184	-0.330968	0.0120705	-0.757309	-0.408612	-0.233753	-0.472805	-0.467235
Dst	0.0114101	-0.207166	-1.18459	4.17202	-0.241023	-0.273029	0.0184017	-0.663068	-1.27201	-0.97415	1.1941	-0.513455	-0.314926	0.53314	-0.908467	-1.04712	-1.81664	0.874918	-0.770376	-1.19561	-1.0668	0.401323	0.240209	-0.384603	-0.432348	0.814528	0.691408	1.10591	0.162348	0.12887	-1.0649	0.318463	0.446348	0.737977	0.860026	-0.450089	-0.0700899	-0.395279	0.71953	0.739184	0.313529	0.762085
Ccdc115	2.39186	-1.12385	1.09341	-1.08058	-1.18389	0.210468	-1.14341	-1.48829	-1.4487	-0.232931	-1.07845	-0.444896	0.0796959	-0.838819	-1.31521	0.174214	-0.21078	-0.445344	0.588273	-0.292314	-1.66014	1.71579	0.304356	0.290068	0.907919	-0.218582	0.930273	0.358858	0.680322	1.2088	1.07507	-0.371483	2.00813	1.58777	0.86298	0.322459	-0.162488	-1.02994	-0.408254	-0.296849	0.210468	-0.525985
Imp4	-0.953524	2.11862	2.08584	-0.525305	-1.9578	0.34235	-0.54487	-0.429997	-1.9465	-0.729025	-0.688307	-1.30877	-0.585248	-0.291836	0.34235	-0.335256	1.31805	-0.605461	-0.838053	-1.06337	-0.453771	0.763691	-0.185278	0.359288	0.546421	0.337972	0.831835	-0.0916197	1.31805	1.2059	2.10396	0.180547	0.819069	0.052837	1.59834	-0.418182	-1.10297	-0.310403	0.505309	-0.64687	-0.436832	-0.381176
Ptpn18	-0.426348	-0.426348	3.64361	-0.400944	-0.268422	-0.394466	-0.426348	-0.37663	-0.386496	2.43799	-0.383697	-0.405408	-0.386876	-0.380857	-0.426348	-0.342173	2.70536	-0.33118	-0.38497	-0.37134	-0.398625	-0.341665	-0.378786	1.50317	-0.394387	-0.34447	-0.36095	-0.335558	-0.392492	-0.365831	2.35321	-0.381965	-0.372024	-0.426348	-0.388785	-0.417869	-0.401175	1.15637	-0.391022	-0.408038	-0.394466	-0.386396
Arhgef4	-1.69795	-0.654441	-1.69795	-0.471515	-0.55429	0.149058	0.371526	-0.73784	-0.158776	-0.254974	-0.771355	-0.788091	-0.613197	0.498254	-1.08228	-1.29156	-1.42553	-1.51416	-1.05871	-0.148817	-0.627219	0.717896	1.45933	0.764726	0.770898	0.673809	1.24884	1.74116	0.263474	1.38305	0.165832	0.587597	0.924708	2.25588	1.56627	-0.306143	0.538195	-1.19689	-0.50413	0.246734	0.149058	1.0795
Fam168b	0.748179	-0.517246	-1.89466	-0.287633	-1.2994	-0.789621	0.637135	-0.888138	-0.993408	-1.794	-0.23736	-1.12654	-0.578902	-0.670263	-0.556721	0.188866	-0.000234568	-0.661004	-0.195507	-0.524909	-0.860503	2.06331	0.805933	1.0027	0.908388	0.927408	0.617731	1.52739	1.73106	1.33421	0.263481	1.16706	0.189848	2.24235	1.09313	-0.686798	-0.531895	-0.705985	-0.72446	-0.310947	-0.323821	-0.288215
Plekhb2	-0.197578	2.67212	-1.18386	2.34345	-0.244398	0.880761	-2.04859	0.967508	-0.22018	-0.835837	1.43578	-0.239685	0.108171	0.0385367	0.108171	-0.073885	-0.981659	1.60031	-0.120347	-0.52823	-2.02149	0.222578	-0.277584	0.235816	-0.387913	0.446225	1.13433	0.218686	0.454127	0.531995	0.353123	0.506476	0.331802	-1.97711	0.517564	-1.04003	-0.924409	-0.847074	-0.0668925	-0.631363	-0.278124	0.018713
Uggt1	-0.189212	-2.38868	-2.0221	-0.947197	0.171692	-0.838055	-0.651285	-0.373573	-0.127351	-1.58106	-0.573567	-0.0122426	-0.148888	0.438461	-0.665764	-0.000478072	0.127084	-0.460042	-0.711604	-0.233486	0.982246	1.04363	0.358349	-0.500963	1.88623	1.42773	0.615381	1.34777	0.172825	0.911473	0.32348	-0.349962	1.02413	2.3533	2.25483	-0.464145	-0.837851	-0.180262	-0.241	-0.756053	-0.32118	0.137402
Arid5a	0.191745	-1.41748	-1.01518	0.390494	-0.715002	-1.13386	-1.41748	0.351727	-1.06295	-0.752733	-0.658616	-0.113453	-0.120905	0.0664131	-0.850229	-1.41748	-0.664492	-1.16349	-1.04938	-0.805779	0.308939	0.774137	1.59729	0.752876	0.00420376	0.585657	1.49151	3.30445	-0.112299	0.393419	-0.501635	0.293489	0.636468	1.70501	0.921704	0.242034	0.2845	-0.725007	-0.00327879	0.0484975	-0.282977	1.63914
Kansl3	0.465921	-0.467845	-1.56379	-0.876438	-1.34744	-0.627224	-1.16662	0.377746	-0.576119	-0.895527	-0.896595	-1.11528	-0.510412	0.674167	-1.30863	-1.31402	-1.13014	-0.999453	-0.580264	-0.560504	-0.787206	1.40415	0.890924	1.06147	0.707917	0.114992	1.50085	1.59432	1.6196	0.75663	-0.121019	0.707441	1.0199	1.52201	2.06005	0.049105	0.0831248	-0.772378	-0.721224	0.318131	0.599302	0.810383
Lman2l	-0.318588	-0.862347	-2.54649	-1.23993	-0.268925	-0.164862	-0.880244	-0.0528027	-1.4214	0.198356	-0.785777	1.03132	0.268942	1.19141	-0.0601509	0.740218	0.0658735	0.00861487	-1.11664	-0.643403	-0.260468	1.06617	0.11266	-0.697525	0.472067	1.84852	0.874198	2.30658	1.90064	0.20619	-0.456174	-0.368211	1.42387	-1.26289	1.81941	0.266237	-0.610951	-0.819016	-0.120483	-0.285961	-0.478997	-0.0790462
Cnnm3	-0.947344	-1.90093	-0.947344	-1.63309	-1.06839	2.13276	0.358836	-0.328346	-0.640407	-0.587885	-0.551874	-0.35546	-0.620398	-1.26143	-0.556371	1.20532	-1.00853	-0.99787	-0.592145	-0.354348	-0.731749	0.574718	0.731777	0.671274	-0.38451	0.0414523	1.7765	2.07532	1.07376	1.05734	-0.272805	0.438793	0.819694	1.7997	1.2674	-0.559947	-0.0430697	-0.943463	0.706252	0.319091	-0.22023	0.457949
Ankrd39	4.08505	-1.75061	-1.2643	0.161673	-0.476882	-0.37923	-0.59819	-0.948633	-0.464941	0.124323	-0.145316	-0.0617185	0.1432	-0.609152	-0.37923	-1.75061	-0.233597	-0.829534	-0.50471	-0.123883	1.8269	0.981387	0.10347	0.395897	-0.719497	0.890892	1.53132	0.652684	-0.65836	-0.0349061	-0.0900087	0.158503	-0.290141	0.13661	1.78387	-0.200513	-0.505377	0.0630154	-0.231075	0.021453	-0.37923	0.569393
Cox5b	-0.123527	1.18722	-1.01735	-0.468206	-0.548069	-0.734583	-0.578261	-1.29351	-1.0234	-1.22647	-0.912096	-1.24575	-1.1453	-1.19878	-0.0388008	0.796103	0.608304	0.801781	1.00982	0.395243	-0.033093	1.47716	0.777949	1.01943	1.32039	1.53044	1.60051	0.835007	0.961481	0.433647	0.697611	0.704102	1.40556	1.02228	0.520153	-0.973121	-1.29319	-0.967374	-0.861026	-0.994702	-0.918375	-1.5092
Actr1b	2.31807	-0.839423	-0.0871098	-0.595847	0.697468	-0.154892	-1.89329	0.0752814	-0.424655	-1.84573	-0.71272	-0.145274	-0.844898	-0.363481	0.564475	-0.894609	-1.15619	-0.214712	-0.20871	-0.713202	-1.99129	1.16495	1.15233	0.716391	-0.0706697	1.42521	0.654067	1.62906	1.16289	0.71468	-0.129693	0.503912	0.288023	0.464537	2.06496	0.350196	-0.17887	-1.36143	-0.452944	0.213165	-1.07979	0.199769
Tmem131	-0.87753	-0.579626	-0.495435	-0.903409	-1.40513	-0.520271	0.310496	-0.515546	-0.0488616	-0.0909517	-0.69415	-0.194277	-0.0456547	0.540901	-0.610064	0.0833821	-1.45236	-1.84303	-1.07738	0.0341689	-0.0635016	1.69207	1.16067	-0.531983	1.37482	0.53432	2.75139	2.01978	0.264021	0.057762	1.61708	0.219109	0.348104	0.559708	0.847244	-0.829768	-0.406586	-1.41938	-0.988137	-0.549472	1.36537	0.362124
Inpp4a	1.42619	-2.07404	-0.761458	-0.353562	0.599893	0.0851602	2.07329	-0.149941	-1.3029	-0.869131	0.0923816	-0.351948	0.628633	0.273316	-1.66277	-0.852429	-0.709186	-1.24535	-0.953107	-0.654828	-0.732923	0.681872	0.111764	-0.571989	-0.0640436	2.48103	0.667802	1.57474	0.328105	-0.104598	-0.829007	-0.642685	0.685322	2.45377	0.742506	-0.0231281	-0.174344	-0.316807	-0.450582	0.228871	0.393618	0.322495
Coa5	-0.099659	-0.622193	-1.38422	0.217644	-0.0519352	-0.857552	1.39	-1.4919	-2.29145	0.161268	-1.3563	0.20619	-0.857552	-0.802274	-1.26005	-1.87176	0.536939	0.12466	-1.41507	-0.672218	0.218689	1.41328	0.821394	0.376188	1.11408	0.432311	0.63375	0.373083	1.49866	0.144175	1.35212	0.272894	1.57479	1.20847	1.86597	-0.741941	-0.142258	-0.334879	-0.160151	-0.154988	0.349938	0.281847
Unc50	-1.54769	-2.22685	-1.82889	-1.33932	-1.88461	-1.05419	-0.569415	-0.143359	-0.509026	-0.679391	-0.35073	-1.02132	-0.10074	-0.68906	-0.0629796	-0.486945	1.58963	-0.21684	0.41867	-0.0424569	0.299029	0.678532	0.609845	0.764469	0.690244	0.647258	0.492779	0.716964	2.16857	1.55444	1.00605	0.904777	1.62092	0.03887	1.58252	0.192206	-0.370401	-0.451802	-0.434205	-0.0470404	-0.360344	0.44182
Tsga10	1.57799	-1.8133	-1.8133	-0.543254	-0.82636	0.97604	-0.473881	-0.88119	-0.817108	-0.87937	-0.347331	0.280504	0.12216	2.16673	0.577563	-0.761216	-0.0501271	-0.148023	0.358801	0.421151	1.99822	-0.129425	0.11871	-0.565894	-0.614873	-0.278236	0.91133	0.54352	1.28988	0.593378	0.599276	-1.25858	0.393389	1.84245	1.35574	0.200281	-1.18404	-0.678269	-1.37177	-1.35561	-0.219392	0.683424
Mitd1	-1.8142	1.73059	-1.27378	-1.31038	1.75458	0.564999	-0.874139	-0.167656	-0.577987	1.32699	-1.07812	-0.307412	0.5015	-0.0830557	-0.768485	-0.66915	-1.91821	0.260771	2.00381	0.508713	1.20275	0.244551	0.152476	0.142591	0.38405	-0.133085	1.38398	0.403712	-0.333543	0.180552	-1.43628	0.188865	1.02775	1.8076	0.324001	-0.902239	0.174452	-0.79988	-1.37744	-0.536278	-0.38749	0.479538
Mrpl30	-0.610362	-0.859009	-1.08083	-0.578838	-0.727682	-1.04555	-1.07976	-0.936516	-0.744018	-1.1916	-0.837301	-1.11412	-1.15898	-0.854269	-0.432438	0.218787	0.436751	0.306836	2.25347842093452e-05	-0.235146	-0.0164139	2.21872	1.53222	1.59874	1.78573	1.50536	2.21072	1.35398	1.22126	0.225742	0.171068	-0.291024	0.488272	1.42063	0.529379	-0.367106	-0.719913	-0.539267	-0.0653675	-0.520523	-0.623407	-0.594765
Txndc9	-0.536819	-0.345526	-0.0118738	-0.534205	0.419622	-0.202823	0.550568	-0.62431	-1.61378	-1.19454	-1.51824	-1.09021	-0.912156	-0.599863	0.50651	-0.705738	0.749414	0.290166	0.0428009	0.252203	1.45854	1.35167	1.63014	0.766643	0.365061	0.788184	1.84293	1.18176	1.32256	0.883568	0.678607	-0.228368	1.41202	0.0170223	1.36814	-0.750079	-1.30289	-1.348	-0.891994	-0.618407	-1.77569	-1.07262
Eif5b	-1.67197	-1.04672	-0.586986	0.778714	-0.586788	-0.317655	-1.37485	-1.36069	-1.00383	0.121045	-0.289966	-1.03846	-0.506205	-0.480514	-0.377648	-1.06787	0.0837155	0.46942	-0.628443	-0.610202	-0.184626	1.99263	1.17211	1.0048	1.20292	1.21838	1.96362	1.9448	0.728775	0.988478	-0.02907	0.370944	0.713729	1.59937	1.31011	-0.255906	-0.516108	-0.893113	-1.06848	-0.983437	-0.18267	-0.601382
Rev1	-1.66671	-1.55991	-0.570798	-0.521678	-0.540261	-0.476275	1.03163	0.9481	0.44121	-1.61106	-0.34126	-0.565399	0.581477	-0.469155	-0.54066	-0.939719	-1.18907	-0.773214	-1.0615	-0.353939	0.640663	0.793719	0.522817	0.539887	0.593095	0.0176182	2.40784	2.65122	0.862133	0.151853	-0.499469	-0.153155	0.336045	1.68387	1.42654	-0.262572	-0.567553	-1.0357	-0.823525	-0.384343	0.103189	1.17401
Lonrf2	-2.0095	-0.901932	-2.0095	0.333606	0.418239	1.25783	0.187025	0.79289	-2.0095	-0.988461	-0.261096	-0.50728	-0.515864	-0.300077	-0.702569	-1.14684	-1.43121	-0.25392	0.0259558	-0.835048	-0.304806	1.30418	1.03696	-0.19116	1.26602	0.507866	0.894795	0.781868	0.766287	1.4298	-0.558819	0.416361	0.77417	2.78659	0.300248	0.510516	-0.461614	-0.812921	-0.380361	0.148393	0.277632	0.365252
Pdcl3	-1.64819	-0.977383	-0.673971	-0.313005	0.868797	-0.334212	-0.999394	-0.383414	-1.77225	-0.980794	-1.3857	-1.20007	-1.04557	-1.22827	0.40985	-1.21654	2.10159	0.657586	0.280968	0.415199	0.136115	1.14045	0.629986	1.24101	0.319478	0.647795	1.92145	0.48445	1.99522	0.818252	1.1855	0.785665	0.389735	0.656645	0.803502	-0.194472	-0.749547	-0.382597	-0.814133	-0.391776	-0.420065	-0.777894
Rpl31	-0.691019	-1.5348	-0.440085	-0.115823	-0.82113	-0.709184	-1.23616	-1.09348	-0.936088	-0.741393	-0.619482	-1.13586	-1.15567	-1.19727	-0.163076	-0.388343	0.541153	0.359727	0.136015	-0.233733	-0.181135	2.23647	1.84676	2.01132	1.78313	1.91807	1.38012	1.72189	0.579271	0.136082	0.908183	0.445511	0.268099	0.103521	0.277784	-0.41281	-0.585811	-0.228131	-0.189454	-0.582136	-0.516893	-0.744134
Map4k4	-0.294514	-0.748071	-1.13201	3.88214	1.14835	-0.400197	-0.667179	-0.570646	-1.24367	-1.292	1.25196	-0.595484	-0.643868	-0.442655	-0.60638	-1.36616	-1.14912	1.27416	-0.295652	-0.92512	-0.534664	0.59858	0.0487382	-0.26573	-0.0429362	0.303375	1.63039	1.28398	0.647303	0.290447	-0.620641	0.554175	1.02116	0.572249	1.02713	-0.267096	-0.428058	-0.835234	0.209628	-0.067369	-0.372081	0.0627624
Pantr1	-0.822356	-0.600597	-1.85984	-0.626938	-1.40873	-0.228687	-1.02772	-0.670677	0.0252796	-0.73027	-0.614648	-0.61168	-0.402835	-0.792063	0.177659	0.283604	0.281943	0.0381674	0.328754	0.365496	0.796012	2.26875	1.31903	0.781879	1.85498	0.750979	1.69538	1.7127	1.60527	0.881315	-0.124538	0.350192	0.293202	0.688388	0.888017	-1.01328	-0.812298	-1.57546	-0.832015	-1.10322	-0.878841	-0.650309
Pou3f3	0.613554	-0.529078	-1.27659	-1.59287	-1.16151	0.128416	-1.04363	-0.400911	-0.593384	-1.49563	-1.2492	-0.834835	-0.534336	-0.35362	-0.0689994	-0.386623	-0.374731	-1.12237	-0.999389	-0.737813	0.102666	2.14693	1.59109	0.0640414	0.840151	1.12326	1.51286	2.19868	1.42035	0.414319	-0.116311	0.21155	0.616909	1.5384	1.60642	0.0819499	0.0936949	-1.03047	-0.383442	-0.28335	-0.0196455	0.283528
Mrps9	0.533025	-0.372387	-0.584534	-0.908671	-0.116059	-0.206799	-1.45416	-0.217243	-0.876496	-1.07347	-1.09323	-0.196967	-0.266828	-0.270129	1.26391	-1.17098	0.582474	0.0142773	-0.139106	0.377964	-0.57676	0.914067	0.86501	0.957892	1.06408	0.902555	3.63697	1.51325	0.694032	0.138263	0.00976812	-0.191444	-0.425291	2.16117	-0.0262485	-0.905832	-1.02759	-0.350108	-0.729724	-0.780769	-1.15225	-0.515632
Gpr45	-0.1974	-0.827003	-1.76147	-0.223883	-0.737318	0.443867	2.87159	-0.471798	-0.383133	-0.469279	-0.562915	-0.494033	-0.26499	1.38526	-1.02636	-1.03363	-1.27356	-0.362561	-0.902803	-0.730937	-0.562915	0.40193	0.191976	-0.0355532	0.0348579	1.77839	2.38531	0.955949	0.482899	-0.00138574	-0.648785	-0.354351	-0.704597	1.77921	1.32405	-0.36847	-0.281377	-0.527556	-0.616037	0.138318	1.54653	0.103947
Tgfbrap1	-0.273828	-2.27724	-1.27553	-0.30775	0.7837	-1.21794	0.0965503	-1.17595	2.13653	1.03308	-0.742017	-0.537824	0.379427	0.409857	-0.158632	-1.34496	0.222592	-1.0124	0.655723	-0.0941549	1.10025	0.877543	0.159077	0.670388	-0.507308	0.443284	1.58575	0.507348	-0.152382	-0.144618	-0.566961	-0.802571	-0.773081	2.9059	0.842948	0.540057	-0.437154	-0.553042	-1.1035	-0.553558	-0.511733	1.17413
AI597479	-0.283857	0.068223	-0.735438	1.96865	-0.907403	0.138371	3.26049	-1.59371	-0.100402	-0.597847	1.84945	0.000883557	-0.361916	-0.273118	-0.392237	-1.6699	-1.5267	0.85588	-0.767966	-0.259184	-0.15231	0.0623595	0.462673	0.346	0.303538	0.567116	1.39278	0.00202872	-0.0616634	0.107331	1.25088	-0.317385	0.0797161	1.41475	0.629281	-0.566096	-0.380841	-1.44244	-0.502768	-0.0789762	-1.45345	-0.334788
Ecrg4	-1.06212	0.964524	-0.214093	2.74894	-0.69193	0.133599	-0.0573144	1.03563	0.432529	-0.361504	-0.262309	0.31227	-0.208036	-0.35123	0.332886	0.911015	0.525118	-0.0805599	-0.596559	-0.116548	-0.0223645	-0.629021	-0.448932	-1.06212	-0.612603	-0.870193	-0.857725	-0.80019	-0.744674	-0.185191	-0.820806	0.325025	3.39477	-1.06212	0.08253	-0.267095	-0.165213	-0.818842	0.84242	2.62891	-0.763192	-0.537683
Uxs1	-1.27062	0.407085	-1.27062	-1.30647	-0.152965	-0.402521	1.62957	-0.478175	-1.52205	-1.93022	0.356315	0.0435768	0.308294	0.51689	1.33897	-1.41737	1.56574	-0.380241	-0.0944856	-0.383204	-0.142919	1.7034	1.34419	-0.0131179	0.353187	-0.273136	2.22567	1.02643	0.575007	-0.0393245	-1.27917	-1.30992	0.268325	0.0357063	0.45925	-0.608959	0.619335	-1.71756	-0.390116	0.255429	0.717012	0.633772
Tpp2	0.507606	-0.974011	-0.360041	-1.4325	-0.635378	-0.541162	0.0409726	-0.979064	-1.57339	-0.737094	-0.1765	-0.269216	0.238016	0.525661	0.937091	-0.914132	-0.36388	-0.885809	-0.544437	-0.726186	-0.401537	1.55124	1.09251	0.821845	0.000391565	1.30005	2.48985	2.52919	0.935287	0.584714	-0.121897	-0.329341	0.337126	1.96032	0.533802	-0.820978	-0.524801	-1.34685	-1.21597	0.105549	-0.694085	0.0770446
Tex30	0.173609	4.12872	-0.765054	-0.860042	-1.04811	-0.380202	-1.25884	0.463441	-0.711081	-0.97992	-0.420041	-0.877878	-0.00205541	-0.444726	0.590375	0.218218	-0.64959	0.429709	0.598047	0.655964	-0.0924818	1.28448	0.542247	-0.414729	0.750921	0.845588	1.82565	0.209798	0.263986	-0.150671	-0.848975	-0.229733	-0.0123246	1.93898	0.128542	-0.366122	-0.637799	-1.00359	-0.493856	-0.715594	-0.777257	-0.907618
Ercc5	-0.546387	-1.26745	-0.994206	-1.83454	0.00818699	0.81946	-1.27644	-1.10682	0.0301793	-1.10441	-0.648232	-0.367701	-0.142711	-0.235417	-0.653864	0.163029	-0.661314	-0.452813	-1.10841	-0.340346	0.133129	1.28355	1.01816	0.517474	0.985624	-0.107913	1.97977	1.60442	0.120981	0.713224	-0.298754	-0.433134	0.0831342	2.87593	2.405	-0.154546	-0.592707	0.103246	-0.588564	-0.70584	0.188035	0.589995
Gulp1	1.3028	1.83889	-0.760002	2.41501	2.75463	-0.478086	-1.4476	-0.313665	0.370239	-0.690167	0.822166	0.144377	-0.0625798	-0.0642267	-1.4476	-1.4476	-1.01861	-0.724082	-0.189308	-1.02941	-1.02607	-0.277043	0.360352	-0.0987108	0.010316	0.108602	-0.784685	0.463819	-0.246432	1.64748	-0.469281	0.127017	0.617393	-1.4476	1.40811	-0.545127	0.159964	-0.855832	-0.373346	0.501172	0.491428	0.253302
Col5a2	0.203699	3.31046	0.203699	4.06577	-0.998261	0.696502	0.42591	-0.667897	0.0609663	-0.336244	1.69409	-0.302545	0.414042	0.815398	-0.150879	0.679723	-0.248365	-0.365886	-0.338392	-0.267234	-0.998261	-0.333246	-0.445191	-0.261407	-0.573508	-0.182163	-0.418854	0.022681	0.0515926	0.537116	-0.827245	-0.408436	-0.276317	-0.998261	-0.24947	-0.547526	0.139164	-0.481039	-0.528797	-0.754935	-0.57457	-0.785884
Wdr75	1.51499	0.181922	-1.78176	-0.284431	-1.34433	-0.538414	-0.404486	0.429845	0.125646	-1.37886	-0.973717	-0.305066	-0.585847	-0.825831	-0.64909	-0.12639	-0.403251	-1.41061	-0.5229	0.00390965	0.84745	2.0168	0.922827	0.674217	1.71506	1.60193	1.34593	1.53305	1.62419	1.6755	-0.380272	-0.498354	0.270622	-0.453122	0.619534	-0.103949	-0.520587	-1.03291	-0.665339	-0.429723	-1.36849	-0.115679
Slc39a10	-0.416744	-2.1632	-0.875724	-1.42248	-1.10877	-1.09374	-1.08014	1.57753	0.119688	-0.310068	-0.222561	0.954541	1.37164	1.52068	0.847743	0.70571	0.151902	-0.00708833	1.194	0.707936	0.66485	0.863078	0.48645	-0.348097	0.532273	-0.426322	1.04964	1.15148	0.839153	0.108171	-0.556615	-0.234111	-0.230513	1.7413	1.29142	-0.818351	-0.616608	-1.59244	-1.23267	-0.899776	-1.41732	-0.805841
Tmeff2	-1.2232	-0.646026	-0.9999	0.999574	0.210624	-0.580654	-0.917336	-0.894127	-0.462583	-0.708563	-0.156549	1.06095	-0.726836	-0.398237	-0.292038	-0.926941	-0.81958	0.456719	1.74086	-0.575051	-0.556697	-0.230043	-0.110758	-0.351358	0.841909	3.10195	-0.208615	0.0881089	0.00238311	-0.210449	-0.366277	0.0875888	3.08015	0.719924	-0.264061	-0.39978	-0.352655	-0.485605	0.276036	2.23772	-0.659367	-0.381207
Myo1b	3.18088	-1.4112	-1.08319	-1.04268	0.593392	1.59497	-0.633909	-0.689971	-1.4112	-0.688563	-0.869826	-0.348009	-0.508247	-0.311347	-0.486224	-0.800655	-1.00192	-0.928004	-0.45081	-0.380493	0.197454	1.54828	0.874289	0.760483	0.443389	2.15211	1.27676	1.78012	0.717063	-0.493407	-0.291148	-0.660059	0.85445	0.286004	-0.117051	-0.119678	-0.242655	0.000258834	-0.194126	-0.415174	-0.486224	-0.194126
Stat1	0.367773	-1.184	0.367773	-0.983276	0.719849	-0.09	-1.20335	-0.440973	0.0161612	-0.169621	-0.561512	-0.670139	0.783555	0.633057	0.419574	0.324834	2.30004	1.00013	1.49505	1.23858	2.27324	0.645213	0.377208	0.028162	-0.251769	0.275344	0.810102	1.0151	-0.480823	-0.673291	1.48346	-1.63488	0.275402	-0.837998	-0.0849968	-1.58981	-1.50224	-0.100368	-1.39334	-0.487514	-1.36393	-1.14576
Gls	0.308577	-1.97648	-1.87403	-1.43457	-1.05848	-0.483878	0.407338	0.298759	-0.898154	-0.71321	-0.240023	-0.317507	0.0233986	2.35124	-0.957337	-0.658886	-0.597005	-0.964403	-0.687886	-0.420569	1.43054	0.794874	0.734532	-0.0721753	0.588819	0.43416	0.535878	1.6931	1.1418	0.604382	-0.610006	-0.0708379	0.345052	2.18313	1.80601	-0.142636	-0.00387776	-0.451126	-0.869465	-0.610315	-0.483878	0.915138
Nab1	0.984743	1.56098	-1.2325	4.11774	-0.896138	-0.755793	-0.220145	-0.211041	0.633679	-0.343293	2.21078	-0.830799	-0.284365	-0.484631	-0.466319	-0.137294	0.180256	1.86502	-0.52891	-0.423283	0.293863	0.544819	-0.222595	-0.521697	0.466089	-0.0758324	0.997377	0.425373	-0.618997	-0.41307	-0.639594	-0.44026	0.174036	0.259223	-0.181024	-0.447226	-0.81963	-0.628754	-0.576335	-1.02399	-0.929477	-0.360977
Mfsd6	1.72611	-0.835375	-0.63	0.629187	0.123415	-0.453291	-0.842135	-1.08469	-1.63976	-0.156673	-0.36996	-0.548754	-0.103	0.617496	-0.374193	-1.63976	-1.00978	-0.293914	0.146489	-0.54797	-0.814391	0.251143	0.48427	-0.0715568	-0.212429	1.55971	3.87682	1.06326	0.0401971	-0.124683	-0.777745	0.452391	0.584082	1.84346	0.387199	-0.69311	-0.702952	-0.867289	0.135015	-0.00442499	0.733181	0.144405
Inpp1	1.73433	-0.230539	-1.31639	-0.404818	1.11474	-1.42621	-0.255045	0.877989	-0.458373	-0.794429	-0.988869	-1.02785	-0.729778	0.535808	0.581159	0.828177	-2.38549	0.0632657	-0.355441	0.378505	-0.154462	0.748303	0.944131	1.04248	-0.343828	2.37679	0.676749	0.245393	0.507564	0.119214	-1.41059	-0.152726	-0.581486	-0.779013	0.907627	-0.744378	-0.0221507	-1.04639	-0.287087	0.435202	2.44515	-0.66725
Hibch	0.678594	1.36811	-1.79767	-1.6666	-1.00583	1.38079	1.33259	-0.914323	-0.0532297	-1.10536	-0.523452	-0.975152	-0.792508	-0.367939	0.466343	-0.554283	-1.314	-0.997767	0.313135	-0.456412	-0.256541	0.694184	1.04768	1.21814	2.51651	-0.136795	1.06319	0.637523	-0.0339181	0.454867	0.462988	0.265747	0.646949	1.71713	1.03443	-0.537427	-1.00791	-1.03223	-0.786389	0.363697	-1.11316	-0.233713
1700019D03Rik	-0.440486	1.3354	-1.5611	-0.793189	1.23176	0.0834014	1.30165	-0.217674	1.26845	0.712959	0.224762	-0.0871887	0.252694	1.26375	1.26845	0.44713	-0.933854	0.148255	-0.836082	-0.0123	2.12718	0.65679	-0.0298551	0.615815	0.882345	1.62986	1.09964	0.260358	-1.28343	-1.45474	-1.88451	-1.03199	-0.999003	-1.23211	-0.820075	-0.68562	-1.24699	-0.592105	-1.04037	0.494298	-0.311615	0.189333
Ormdl1	1.49892	-0.147346	1.49892	-2.39931	-0.805478	-0.18807	-1.78313	0.594091	-0.18807	-0.338237	-0.501463	0.249858	0.246702	-0.533759	-0.18807	0.581107	1.87441	-0.654262	0.777058	1.00205	2.00569	1.41251	0.14237	0.835683	0.540564	0.34029	1.84497	0.304047	0.04582	-0.144535	-0.84511	0.0850894	-0.543739	0.495263	-0.11376	-1.18493	-0.807475	-0.733134	-1.4593	-1.00391	-1.38941	-0.422918
Osgepl1	-0.251756	0.138838	-0.752735	-0.84854	0.80604	-1.1961	-1.06848	-0.878713	-2.25567	0.779557	-0.483815	-0.283838	-0.573814	-0.071856	1.04077	0.541875	-0.0677679	0.801796	-1.15553	0.486568	-1.33431	1.32634	1.03748	-0.412941	0.399894	0.465537	0.6423	0.761726	1.74507	-0.488197	-1.1152	-0.944526	0.0011347	2.92877	1.90563	0.280535	-0.136252	-0.53104	-0.494613	0.584049	-0.842912	-0.485295
Asnsd1	-1.49622	-1.21716	1.54611	-1.21887	-0.740485	-0.783062	-1.23154	-1.05876	-1.0354	-0.759405	-0.0585506	-0.566154	-0.632863	-1.06765	-0.236338	-0.429544	0.0867094	-0.0279425	-0.30795	-0.0435649	-1.17253	1.42873	1.42471	1.15333	1.30929	1.60844	2.93833	1.68763	0.198362	-0.337068	0.382233	0.116501	-0.509364	0.776085	0.453896	0.12561	-0.955452	0.768549	0.357335	0.0428661	-0.152226	-0.366616
Stk17b	1.4349	0.739281	0.864879	-1.3448	-1.48756	1.22969	0.716386	0.208189	-0.980562	-1.67127	-1.58201	-1.32535	-0.875312	-1.41181	-0.645675	0.136833	0.14857	-0.30579	-1.15072	-0.82961	-0.936881	1.5082	0.26297	1.22969	1.23775	0.336947	-0.0617694	0.391631	1.71335	1.41277	0.934478	0.625497	0.411412	-0.510491	1.44749	0.579869	0.29936	-0.18644	-0.983345	-0.0235015	-0.377765	-1.17948
Gtf3c3	-1.55462	-0.0807041	-0.49412	0.363577	1.08842	-1.86747	-1.35856	0.591189	-0.278706	-0.86281	-1.48989	-0.282542	0.0194658	-1.01491	0.126274	-1.13462	-0.630202	-0.160141	-0.286287	-0.465149	1.28568	1.71779	0.731019	-0.144616	1.3199	-0.214951	2.24143	1.56126	0.693079	0.803828	0.402652	1.89509	0.0920359	0.12856	1.12865	-1.12379	-0.548967	-0.637606	-1.16538	-0.682925	0.749319	-0.460232
Pgap1	-1.41529	-0.697435	-1.67354	-0.916275	-0.128028	-0.111118	1.12816	1.47531	-1.24904	0.201809	-0.957516	0.699065	1.05064	0.579481	0.253016	-1.45108	-0.481697	-0.464382	-0.608524	-0.308761	0.12636	1.73923	0.648555	0.411335	-0.106555	1.34133	2.54986	1.4184	0.452806	-0.51798	-0.24156	-0.917958	0.472504	1.07482	1.60766	-0.140171	-0.752988	-1.26501	-0.72137	-0.520213	-1.20352	-0.38034
Ankrd44	-0.825225	0.54287	-0.333045	-0.980134	3.34688	0.619325	-0.643242	1.43708	-0.0746498	0.0880004	-0.416995	1.3811	0.0079662	-0.324266	-0.421637	-0.893448	-0.581313	-0.877381	0.352048	-0.0634245	2.71633	-0.259507	-0.321342	-0.361291	-0.0703016	0.863831	1.27474	-0.365389	-0.335658	-1.15094	-0.549087	-1.00451	1.44226	-0.536238	0.234521	-0.794464	-1.09726	-1.10361	-0.944521	1.0799	-0.0746498	0.0166626
Sf3b1	-0.239952	-0.420498	-1.17361	-1.5018	-0.881137	-1.01128	-1.1458	-0.179892	-1.16088	-0.945834	-0.904713	-0.460301	-0.303186	-0.124191	-0.801846	-1.33665	-0.626035	-0.928669	-0.494146	-0.465267	-0.0681661	1.86648	1.21176	0.821616	1.24318	0.559374	2.28115	1.63183	1.49216	0.931682	0.413293	0.209449	0.319485	1.87499	1.84694	-0.147117	-0.480278	-0.301949	-0.353633	-0.490322	0.245339	-0.00159119
Coq10b	-1.03688	-0.743979	-1.78824	-1.69544	-1.00897	-1.48018	-1.94608	-0.0614361	0.771069	0.357237	-0.649895	-0.220136	0.150977	0.987581	-0.656194	-0.674841	-0.195761	-0.0623608	-1.07296	-0.40706	-0.390061	0.381012	0.818916	0.0398451	-0.149942	1.20151	0.840867	2.0245	1.89806	0.659667	0.168625	0.410046	-0.0574774	2.64407	1.36104	-0.332484	0.388115	0.190665	-0.289687	-0.511525	-0.597337	0.735114
Hspd1	-0.240616	-0.598465	-1.71148	-1.01072	-0.562416	-1.27513	-0.627388	-0.536653	-0.52981	-2.0488	-1.0419	-1.01801	-0.503577	-0.587928	-0.0941418	-0.532484	-0.00645375	-0.803077	-0.243996	-0.4838	-0.00146644	2.04484	1.30157	0.708627	0.767611	1.28593	1.43988	1.32144	2.23036	0.932705	0.0928404	0.550986	1.54569	1.39022	1.14572	0.343518	-0.488978	-0.488878	-0.354021	-0.250075	-0.519008	-0.542669
Hspe1	-0.17046	-1.87307	-0.315345	-1.2723	-0.879337	-1.03023	-2.75567	-0.683349	-0.630169	-0.515789	-0.772938	-0.576567	-0.748932	-0.993373	0.961579	0.859997	1.31291	0.0946231	0.774038	0.68283	-0.0065711	1.28445	0.759037	1.22804	0.643114	1.01273	0.922002	0.805547	1.15924	0.555822	1.35023	0.723953	1.31142	1.23896	0.571856	-0.561349	-0.857689	-0.428886	-0.830237	-0.715748	-0.485465	-1.14889
Mob4	-1.28819	-1.35593	-1.56382	-1.06857	-0.590173	0.149186	-2.68716	0.528346	-0.433759	-1.5875	-1.23311	-0.61882	0.0659081	-0.114907	0.796902	0.297327	0.666786	0.146286	0.118544	0.639094	1.59387	1.36921	0.517433	0.309707	0.257788	0.857515	1.06097	0.936874	1.21706	1.11204	-0.0455212	0.594171	0.191194	2.27595	1.00285	-0.495774	-0.852613	-0.99911	-0.713658	-0.246837	-0.239444	-0.57012
Rftn2	-1.19799	0.455036	-1.35788	-0.939378	-0.302054	-0.597632	1.19354	-0.60708	-0.146762	-0.780799	-0.442693	-0.652973	-0.334624	1.59359	-0.40977	1.13852	0.0577263	-0.693527	-0.520902	-0.49237	1.59301	-0.449395	0.264435	-0.190868	0.422477	-0.390109	0.551703	3.10082	0.0377763	0.204813	0.164321	-0.686813	0.323196	0.644331	2.84383	-0.758315	-0.733935	-0.78259	-0.994486	-0.995988	-0.484915	1.35473
Plcl1	-0.773869	0.0223891	-1.06033	4.92906	1.40428	0.470794	0.0108834	0.227899	-0.0845777	-0.242354	1.89527	0.576579	0.249607	-0.290193	-0.94288	-0.0137608	-1.16807	1.24545	0.225855	-0.504709	0.584942	-0.371461	-0.819542	-0.64434	0.0704303	-0.0501354	-0.656347	-0.240799	0.0829721	-0.858892	-0.531636	-0.128506	-0.0563494	-0.235116	-0.335532	-0.702254	-0.677063	-0.196289	-0.0601028	0.218968	-0.337019	-0.233259
1700066M21Rik	0.48288	-2.39408	-0.955599	1.10756	2.62947	-1.04191	-0.121523	-0.0218495	-0.281312	-0.545408	0.0931917	-0.395797	0.696597	0.499985	1.21171	2.06853	-1.49662	0.330444	0.764788	-0.0124697	0.251473	0.218023	-0.18774	-0.983118	-0.530184	0.210423	-0.313816	0.642011	0.477788	0.289263	-0.210958	-0.0411135	-0.378063	2.56802	0.194761	0.572785	-1.53996	-0.743413	-0.895829	-0.646837	-1.04191	-0.530184
Tyw5	2.88428	-1.71616	-1.07814	-1.10498	0.10445	0.968448	-0.785124	-1.13839	-0.91717	-0.698927	-0.420832	-0.00262864	0.369839	-0.271524	1.06157	-0.0816529	0.303445	-0.161464	0.309862	0.228801	-0.719803	0.10257	-0.266817	-0.331141	-1.40288	1.28277	2.30312	0.641366	2.08338	0.614861	-1.31005	-0.329788	0.430869	1.43745	0.792774	-0.285659	-0.589763	-0.50333	-0.186873	-0.417076	-0.987008	-0.212667
Maip1	0.363883	1.68379	-1.86909	-0.476817	-2.01081	0.162915	-2.32413	-1.14435	-0.525816	-0.98702	-0.550496	-0.659103	-0.343091	-0.83292	1.86835	1.17085	0.67141	-0.342252	0.33454	-0.382581	-0.761097	1.62359	0.720689	1.46338	0.466717	1.5628	1.05095	0.893999	0.775895	0.817605	0.270936	0.301712	0.702752	-0.458117	0.434177	-0.316475	-0.468522	-0.343149	-0.42361	-0.386318	-0.820987	-0.914199
Spats2l	-0.139751	-0.826762	-1.37742	-1.69731	-0.144541	1.07548	-1.20581	-0.264604	-0.533291	-1.62399	-1.28428	-0.693806	-0.477458	-0.386255	-0.342419	-1.0098	-1.72654	-0.156838	-1.00335	-0.659042	0.539621	1.77662	1.17235	0.539621	0.974615	1.68596	1.79609	2.04277	0.319719	0.912774	-0.0604456	-0.584852	0.435586	0.696242	1.19612	0.0729729	-0.238818	-0.397232	-0.10011	-0.05068	1.29362	0.455237
Sgo2a	4.50646	-0.0990122	-0.618238	-0.803807	-0.988796	-0.786214	-0.917777	-0.24862	-0.384779	-0.560407	-0.704316	-0.76578	-0.514768	-0.576666	0.0969424	-0.551713	-0.619246	-0.828155	-0.562442	-0.51811	-0.838575	1.88521	0.818589	0.487905	1.10626	1.13204	0.733748	1.02838	1.39859	0.128531	-0.312675	-0.0327089	0.248795	0.138191	0.538698	0.371114	-0.338186	-0.468905	-0.475964	-0.496017	0.0166555	-0.624232
Bzw1	-0.831494	-0.676917	-1.53303	-0.234012	-0.174228	-1.05221	-1.60786	-0.720408	-0.747848	-1.48497	-0.352129	-0.534821	-0.218841	-0.589968	0.0130532	0.843013	0.656116	-0.162976	0.992448	0.477198	0.393504	2.51314	1.31758	0.505985	1.37943	0.978531	1.41454	1.22608	1.8143	0.943007	-0.617704	0.222257	1.14468	0.302754	0.558235	-0.420013	-0.847429	-1.46502	-0.727825	-0.639421	-0.976119	-1.08062
Clk1	-1.03067	-1.15927	-1.41779	-0.964655	-0.511943	-0.577343	0.482699	0.0713944	-0.700159	-0.521053	-0.407382	-0.279682	-0.12767	0.794022	-0.668318	-1.40476	-0.868622	-1.01483	-0.767592	-0.778298	0.00884811	0.828001	0.417776	-0.14304	0.247719	0.639377	3.14234	1.54488	0.648154	0.58457	-0.85941	-0.167135	0.19527	2.23752	1.97511	0.401696	0.0751078	-0.847934	-0.636464	0.31674	-0.249836	1.49263
Ppil3	-0.446502	0.897743	-1.64515	-0.873112	-0.700085	-0.894995	2.2899	-1.56571	-1.21189	-1.12386	-1.36085	-1.05665	-0.606607	-1.37245	-1.22362	-0.584959	0.796342	-0.846647	-0.39698	-0.520466	-0.239779	1.0247	1.20646	0.837961	0.662021	1.44414	1.11891	0.949512	1.24504	1.12842	0.341307	0.954236	1.63549	0.398415	0.874539	0.140335	-0.175667	-0.20913	-0.454526	-0.341237	0.231732	-0.326337
Nif3l1	-1.89759	-0.494539	-1.60404	-0.743286	-1.38502	-0.655889	0.884929	-0.122581	-0.345465	-1.08919	-0.167239	-1.01406	-0.281409	-0.716424	0.0339427	-1.89759	-0.432457	-0.662067	-0.232321	-0.171767	-0.457937	1.55053	0.417933	1.05369	1.42191	0.892745	1.64001	1.41179	1.3257	0.4951	-0.143423	0.215124	1.01161	2.6591	0.418786	0.193925	-0.32892	-0.381781	-0.0631306	0.657713	-1.06979	0.0733616
Orc2	2.05226	-1.94812	-1.20002	-0.97049	-0.0161959	0.217045	0.24457	-0.249061	-1.21599	-0.627422	-1.74388	-1.39113	-0.453655	-0.721597	-0.328873	-0.0315913	-0.884454	0.314821	-0.592799	-0.44465	0.0746313	1.66744	1.15618	0.644285	1.45665	0.411577	2.09276	1.56958	1.52145	0.474224	-0.282049	0.437439	0.639128	0.247095	0.65603	0.0776613	-0.265294	-1.39239	-0.654005	-0.00163609	-1.09316	0.553626
Fam126b	-0.36427	-2.30047	-1.81642	-1.2128	-0.610041	2.13585	1.14076	0.892561	0.258944	-0.967441	1.35176	0.837509	0.234569	0.945715	1.56709	-0.948964	-0.186499	-1.2818	-0.794606	-0.485021	-0.520007	0.954485	-0.1368	-0.520007	-0.247807	-0.109425	0.499573	2.11006	0.115496	1.17391	-1.06079	-0.558564	0.461553	0.830312	1.21763	-0.576042	-0.468227	-0.772979	-0.409859	-0.732606	0.0883169	0.265359
Ndufb3	0.661768	-0.0112008	-1.49866	-0.901267	-0.65318	-0.56588	-0.463833	-0.624859	-1.54355	-0.520856	-0.483963	-1.15091	-0.81483	-0.932742	-0.332613	0.251304	0.914963	0.979339	1.25074	0.755628	0.713811	1.57207	1.28846	0.892789	1.54859	1.28522	1.80022	0.897885	0.973249	0.524332	0.441642	0.489985	0.503574	0.961753	-0.0266141	-0.666603	-1.17425	-1.26041	-1.19248	-1.1077	-1.38918	-1.39176
Cflar	0.706876	1.36147	0.371042	-0.198938	-1.77184	-1.23088	0.531904	-0.620746	-2.3555	1.60287	-0.513468	-1.01861	-0.464223	-0.0614277	-0.757357	1.09924	0.0723589	-1.0966	-0.930666	-1.49403	-2.03382	1.03612	0.4833	0.972038	-0.515254	0.69286	0.58632	0.564156	1.11998	0.16763	2.22236	0.0952072	0.77769	-0.479324	-0.00139122	0.0561987	-0.14643	0.913227	-0.0280503	-0.339921	-0.520595	1.14624
Casp8	-0.46474	-0.979285	3.90889	-0.401191	-0.305439	-0.797908	-0.979285	-0.413587	-0.0724003	0.437722	-0.372673	-0.026237	-0.167407	-0.547949	0.713567	-0.739844	3.03348	-0.437861	-0.649723	-0.144769	-0.19069	0.290846	0.407466	0.787169	0.475367	0.185254	0.508936	0.411338	-0.208834	-0.478503	1.9491	-0.390126	-0.206646	-0.313682	-0.284764	-0.641615	-0.492367	1.08727	-0.778313	-0.979285	-0.979285	-0.751996
Trak2	-0.45804	-0.685044	-0.45804	3.09627	-0.529622	-0.425614	-1.02197	-0.324478	-0.276526	-0.633716	2.30218	-0.499709	-0.245762	-0.36014	-0.558137	-0.890755	-0.582178	2.65702	-0.660775	-0.578953	-0.503399	-0.0019452	-0.00256059	-0.365114	1.71817	-0.256185	-0.206442	0.0231199	-0.00165846	-0.215853	0.0210987	2.29879	-0.217515	-0.292483	0.119798	-0.519719	-0.472622	-0.617522	1.75881	-0.308455	-0.624398	-0.199927
Stradb	-0.49816	-1.25015	-0.49816	-0.792145	-1.55078	-0.0614892	-2.36627	-0.56917	-1.13157	-1.33735	-0.604373	-0.419938	-0.704319	-0.330452	-0.171241	-0.192974	-0.618016	0.385707	-0.571502	-0.709346	-0.934729	1.60903	1.37909	1.06943	1.09957	0.381921	1.46096	0.374511	0.430935	1.09957	0.823278	0.842241	1.28042	2.46682	0.931123	1.13644	-0.494472	-0.758517	-0.177321	-0.569907	0.597019	-0.0557128
Tmem237	1.90007	-0.811552	0.592286	-1.3034	-0.421282	-1.66582	-1.8621	-0.978077	0.754397	-1.45454	-0.685247	-0.977487	-0.363332	-0.337108	-0.846279	0.350583	-0.447385	-0.601638	-0.0232758	-0.420598	0.178154	0.926766	0.428889	1.16695	1.26421	0.360677	0.362026	1.24522	1.23885	0.817209	-0.476201	0.456248	1.22877	2.18003	1.9479	-0.0343614	-0.735464	-1.0818	-0.511423	-0.0711517	-0.743835	-0.545881
Sumo1	1.42231	-1.41392	-1.68918	-1.21449	-0.0578967	0.264609	-1.43983	0.508969	-1.62135	-0.526225	-1.11518	-0.596439	-0.211818	-0.832733	0.960142	0.447012	1.37396	-0.440506	0.683012	0.710823	0.248326	1.52333	1.03023	0.899661	1.242	1.10219	0.95374	0.812116	0.824729	0.433057	-0.070065	-0.152363	0.539757	1.49124	0.955572	-0.242526	-1.08377	-1.42739	-0.984623	-1.10184	-0.965949	-1.23869
Nop58	2.84539	-1.2269	-1.04671	-1.50566	-0.586482	-0.608418	-1.1009	-0.890786	-1.0282	-1.30336	-0.86195	-0.826369	-0.657173	-0.686771	0.224318	0.520594	0.356724	-0.4391	0.372011	0.258392	-0.0866969	2.10204	0.890277	0.803612	0.915715	0.855744	1.80928	1.3681	1.42951	0.522646	-0.482745	-0.391674	0.647206	0.841511	0.738366	-0.0119678	-0.610309	-0.73203	-0.720616	-0.474854	-0.73128	-0.490482
Bmpr2	-0.658138	-1.51384	-1.47772	-0.916094	-0.150659	-1.25725	0.421778	0.13556	-0.130534	-1.3042	-0.751335	-0.209994	0.311073	0.890585	-0.833528	-0.924299	-1.27464	-0.744989	-0.767487	-0.619133	0.114405	1.55356	1.38772	0.87811	0.598961	0.299573	1.25842	2.38589	0.688873	0.374857	-0.338246	0.973795	0.85324	2.36754	1.61713	-0.668383	-0.472414	-0.886587	-0.632711	-0.439035	-0.101644	-0.0382157
Fam117b	-1.56635	-2.64764	-1.56635	0.389445	0.656483	1.1639	2.47712	-1.16166	-0.741868	1.52123	-0.480542	-0.644858	-0.179212	-0.109633	-1.12302	-0.634944	0.0507972	-0.03076	0.419402	0.0377027	0.00386792	1.17195	1.40379	0.00386792	0.409236	0.289022	-0.302075	1.36011	0.860328	0.443688	1.19852	-0.171464	-0.212149	-0.549543	1.50632	-0.620223	-1.0225	0.299229	-1.27506	0.0885714	-0.741868	0.0271267
Wdr12	-0.852847	-0.340386	-0.327018	-0.232746	1.10884	-0.887025	-1.61287	-0.302418	-0.238284	0.862259	-0.816355	-0.377528	0.189797	0.66149	-0.145607	-0.790372	-0.0373467	0.335762	0.174584	0.702147	2.64277	1.62044	0.734936	0.90205	0.0485742	0.326259	1.96775	1.34982	1.63577	0.0363893	-1.16272	-0.127544	-0.2447	0.259112	0.612736	-1.21435	-1.37452	-0.992996	-1.22282	-0.873985	-1.99915	0.00211936
Nbeal1	-1.57133	-2.01921	-1.34738	0.496796	-0.846112	0.348981	2.22629	0.0735384	0.348981	-1.27915	-0.593543	-0.204504	0.612113	1.58517	-0.124657	-1.18552	-1.0412	-0.888134	-0.666836	-0.384801	0.0400865	0.51601	0.924928	-0.207029	-0.278184	0.210868	0.787535	1.85428	1.27809	0.759685	-0.617254	0.251909	0.670961	0.587973	2.35212	-0.843512	-0.348792	-0.734332	-0.488523	-0.251142	-0.914054	0.908879
Cyp20a1	-0.646179	-0.0333936	-0.646179	0.183623	-1.38834	-0.465407	-2.85877	0.746494	-0.326881	-0.759775	-1.38088	-0.423554	0.0623112	0.031376	-0.650109	-0.86407	-1.09307	-0.316543	0.596776	0.0739582	-0.176309	0.993361	-0.121837	-0.128126	0.931658	-0.232381	1.13534	1.1259	0.81933	1.56456	0.123923	-0.318846	2.81909	0.276788	2.1672	0.631012	-0.508721	-0.295174	0.430983	0.744633	-1.01951	-0.804258
Abi2	-1.42134	0.0068188	-2.48257	-1.1592	-0.949538	-1.00003	-1.53192	1.12312	0.00998899	-0.855076	-0.190814	0.240028	1.23021	0.939857	-0.551135	-0.580765	-0.23333	-0.417135	-0.0869908	1.2109	0.619906	1.65926	0.669647	0.255582	-0.0936103	-0.0851829	2.08343	1.17628	0.746567	0.794142	-0.523956	-0.280337	0.854363	0.8491	2.05367	-0.320318	-0.755529	-1.23004	-1.13972	-0.364228	-0.401502	0.131402
Raph1	-0.624152	-2.08371	-0.867412	-0.853844	0.0401058	1.51775	0.222147	0.457003	-1.22622	-0.743882	-0.305636	0.619709	0.725593	1.17904	0.0885996	-0.95171	-0.110723	-0.44552	-0.926294	-0.086392	1.34625	0.0697225	-0.196831	-0.950332	-0.536359	0.228624	0.965147	1.03444	1.43732	0.0174749	-0.976155	-1.12873	-0.403431	2.9511	2.05852	0.19685	-0.431695	-1.1765	-0.896051	-0.26162	0.145766	0.882048
Pard3b	1.2644	-1.31053	-0.88137	-0.587288	-0.561165	-0.705417	-1.31053	-0.366886	-0.932332	-0.837784	-0.703393	-0.81372	-0.618973	0.128496	-1.31053	-0.511702	-1.04278	-0.497693	-0.839318	-0.788505	-0.521253	1.4657	1.96186	0.688964	0.812663	1.21481	0.551347	2.46726	-0.132438	2.39635	-0.333559	0.374232	0.236078	-0.75538	1.45212	0.298806	0.98282	-0.325608	-0.388615	-0.00734805	-0.100308	0.888491
Nrp2	-1.37377	-0.303491	-0.478075	-1.12219	-0.39627	-0.742304	-0.843126	-0.758306	-0.387106	-0.757104	-0.951384	-0.855325	-0.622026	-0.397665	-0.952792	-0.540153	-0.81495	-1.0439	-0.923015	-0.783615	-1.09922	1.58056	1.54068	1.42663	1.55407	1.8697	1.75656	2.39564	-0.256134	0.0972851	0.155507	-0.201678	-0.701283	1.23319	0.207215	0.179699	0.620588	0.424906	0.681548	-0.059164	0.20489	1.43537
Ino80d	-0.121589	-1.85026	-1.0302	-1.24468	-1.2032	-0.951831	0.836651	-0.0206322	-0.59151	-1.142	-1.05413	0.1313	0.138663	0.0442513	-0.89845	-0.70184	-0.692485	-1.10241	-0.771943	-0.689225	0.809736	0.565148	0.503636	-0.387851	-0.0652277	0.588673	2.42485	2.02703	0.157829	1.06121	-0.51859	0.356433	1.29068	1.72064	2.04088	0.716036	0.388675	-1.22015	-0.574321	0.0440873	0.489451	0.496676
Ndufs1	-1.39707	0.998207	-1.21976	0.17264	-0.0290432	-0.31544	-1.97522	-1.0611	-0.471701	-1.74132	-0.934211	-0.475549	-0.708324	-0.258956	0.184593	0.484944	-1.93059	-0.651284	-0.0574735	-0.371159	-0.858955	0.821823	0.37808	0.271556	1.57065	0.39488	1.28723	1.04555	1.69797	1.06731	0.110925	1.24499	1.49778	1.77186	1.38202	0.11012	-0.269049	-0.933488	-0.945676	0.235566	-0.31544	0.192113
Eef1b2	-0.803544	-0.774555	-0.0644257	-0.192435	-0.976849	-0.83375	-1.24807	-1.0203	-1.03185	-0.513728	-0.633969	-1.09001	-1.06035	-1.09957	-0.772025	-0.784191	-0.232488	-0.251225	-0.732058	-0.753135	-0.663927	1.98665	1.97438	1.89821	2.08762	1.67384	1.6652	1.93301	0.444346	0.270209	1.0324	0.413207	0.345502	0.298605	0.43973	-0.0732065	-0.264619	0.121319	0.0677259	-0.202788	-0.364349	-0.214541
Adam23	2.5086	2.21358	-1.20469	1.19933	1.37047	0.294551	0.531039	1.01026	0.580881	-0.518419	0.246397	0.5342	0.388047	0.0431924	-0.578071	-0.15688	-0.365707	-0.105943	0.242313	-0.751373	0.892108	-0.83916	-1.05862	-1.27048	-1.3408	-0.828443	-0.661977	-0.701127	-0.800088	-0.539485	-1.00844	-0.529986	2.65244	0.43265	-0.560401	-0.232852	-0.712858	-0.936486	-0.853032	1.1501	0.621785	-0.356635
Fastkd2	-0.593232	-1.3671	-1.07384	-0.625783	0.841163	-0.14386	-2.51568	0.12628	-0.397983	-0.927407	-0.135928	-0.512735	0.32405	-0.581802	0.872633	-2.06838	-1.01643	0.114056	0.386704	0.115074	-0.747863	0.42979	0.390845	-0.512155	1.05097	1.61774	0.264475	1.86352	2.40187	0.290861	0.493115	-0.628915	1.6701	1.83628	0.578214	-0.262811	-0.0543702	-0.309656	-0.450779	-0.37518	-0.482691	0.116845
Klf7	-1.26121	-0.757307	-1.34591	-0.960535	-0.734119	-0.455699	-0.765812	-0.0466619	-1.02299	-0.556467	-0.351449	-0.435892	-0.148597	0.0482869	-0.614937	-0.823445	-1.3995	-1.02076	-0.560403	-0.524472	-0.3155	1.20819	0.836302	-0.00394733	0.295893	0.339278	0.680404	1.29152	1.48581	1.53832	-0.37146	0.918423	0.64714	3.05156	2.71576	-0.117742	0.0882599	-0.578773	-0.280692	-0.0547173	-0.395985	0.759839
Creb1	1.99961	-2.11985	-0.807495	-0.313549	-0.228114	-0.864807	3.41888	1.17882	-1.02972	-1.26164	-0.472646	-0.241696	-0.150165	-0.325737	0.619448	0.804504	-0.927563	-1.05434	0.274845	-0.331404	-0.240989	1.04456	-0.187839	0.476042	0.793045	0.285908	-0.0853261	0.789243	1.46593	-0.0891692	-0.748482	0.152629	0.2717	1.25491	-0.104341	-0.0910992	-0.934016	-1.67228	-0.623141	0.0677511	0.454531	-0.446934
Idh1	-0.773406	1.24924	-1.43181	-0.118933	0.658579	-0.292769	1.99301	-1.35866	0.838664	-1.17398	-0.671562	0.12339	-0.226458	-0.704512	-1.6853	-0.473537	-0.407786	-0.549105	0.115081	-0.525024	-1.16058	0.424864	0.254723	0.0301373	0.295887	0.498493	0.492762	0.760655	0.619155	1.6881	0.341435	1.23008	3.10131	0.96775	0.750434	-0.300176	-0.200776	-1.33067	-0.924101	-0.412062	-0.408813	-1.30372
Pikfyve	2.30267	-2.0398	-0.737056	-0.332221	0.993209	-0.509077	-2.0398	0.347291	-0.509077	0.351953	-0.708736	0.473701	0.496825	-0.583701	-1.01932	-1.2315	-0.685177	-0.212071	-0.0531387	-0.367119	-0.974948	1.58255	0.985962	0.0899007	0.108582	1.10518	0.890812	2.78876	0.344333	0.601653	-0.30982	0.091136	0.698872	-0.916332	1.29668	-0.0856861	-0.251036	-1.04319	-0.682926	-0.545339	0.715499	-0.428512
Map2	-0.582469	-0.900791	-1.45196	-1.18696	-0.958261	-0.533343	-0.430491	-0.0922999	-0.92157	-0.934341	-0.951639	-0.134446	-0.244361	0.0974087	-0.812594	-0.421197	-1.15302	-1.09235	-0.805681	-0.637476	-0.406303	1.20512	0.534938	0.254662	0.546126	1.15847	1.87618	1.87191	1.25193	0.941203	-0.555796	0.421984	1.15133	2.68889	2.01128	0.200073	-0.318017	-0.750706	-0.483477	-0.40495	0.283978	0.669031
Unc80	-0.421289	-0.996666	-1.49331	-0.0440185	0.645197	1.17244	1.53657	1.68513	-0.905931	-1.06338	-0.165535	0.134963	1.17244	2.3431	-0.339101	2.80538	-0.958879	0.0293852	-0.281229	-0.00332278	1.21626	0.0655898	-0.394301	-0.974388	0.169799	-0.233155	1.59447	0.632725	0.200418	0.0186792	-0.833798	-1.03233	-0.455539	-0.00166122	0.227079	0.0253851	-0.696947	-1.54311	-0.873655	-0.910226	-0.339101	-0.714146
Rpe	-2.04625	1.34672	-0.0772139	-1.33107	-0.207263	-0.582599	-0.248194	2.23342	-0.466918	-0.647669	0.277848	-0.0917634	0.144537	1.15275	2.19374	1.5279	-0.492511	-1.01079	0.78485	0.599656	0.865924	0.607658	-0.209401	-0.139995	-0.227729	1.8402	1.22874	-0.115315	0.162671	0.433874	-0.464	-0.460208	-0.303684	0.886227	-0.224142	-1.14377	-1.53216	-0.81702	-0.987641	-1.29944	0.111485	-1.27146
Kansl1l	1.60274	0.246568	-1.34514	-1.05656	-1.3986	-1.17248	-0.768309	-0.60879	0.460432	-0.142633	-0.574724	0.378774	-0.0697354	0.634296	-0.776625	-0.198515	-0.715319	-1.1459	-0.841488	-0.699075	0.0409082	1.24478	0.116132	-0.527062	-0.129263	1.09306	0.872784	2.46113	1.59677	1.56386	-1.28693	-0.939652	0.00434125	0.957524	2.25644	-0.423932	-0.359747	-0.678969	-0.779366	-0.487475	0.608879	0.986879
Acadl	0.146359	-0.0196483	-0.98377	-0.0761395	-1.40072	-0.765749	0.396444	-1.03224	-0.632959	-0.456597	-1.71105	-1.17862	-1.22419	-1.47336	-1.0092	1.02473	0.374719	-0.806379	-0.432395	-0.728184	-0.214381	1.13293	1.91373	1.36755	1.10513	0.684819	0.919097	0.960742	1.15031	1.64962	0.61354	0.476964	1.24399	1.86143	1.19022	-0.283325	-0.370445	-0.594797	-0.788371	-0.455889	-0.898539	-0.675392
Lancl1	-1.04261	0.219221	-1.91505	0.29675	-0.903958	-0.465348	-1.19413	0.365536	-0.875395	-0.106557	-1.3451	-1.2575	-0.670371	-0.927808	0.0130396	0.650439	0.766606	-0.278685	0.46637	-0.442797	-0.741684	1.42083	0.407793	0.969815	1.18768	0.129976	2.91841	1.79799	0.98433	0.400915	-0.888842	-0.145207	0.154089	1.6921	1.42395	-0.242876	-0.583603	0.220635	0.0247768	-0.536142	-1.28544	-0.66215
Erbb4	-0.798088	-1.59117	-1.59117	-0.588759	-0.552552	-0.612706	0.288231	0.479652	0.505537	-1.48196	-0.515935	0.0614074	0.751817	1.06815	-0.472925	-1.03758	-0.725272	-0.46458	-0.139847	0.257831	-0.0110425	0.214627	0.546266	-0.375687	-0.400057	1.10123	2.80534	0.858433	-0.106775	-0.168038	-0.0678303	0.16014	0.373795	3.53839	1.49676	-0.327197	-0.575788	-0.908619	-0.429559	-0.427168	-0.472925	0.335629
Ikzf2	-0.689661	-1.55072	-1.12019	-0.825166	-1.17484	-1.2472	0.489773	0.105937	-1.55072	-0.60221	-0.637105	0.0441479	0.732931	0.325999	0.0680709	-1.55072	-1.28211	-0.825888	-0.132571	-0.372412	0.824679	0.428182	0.656722	-0.0726935	0.274984	0.787822	1.97741	1.97321	1.24277	1.17287	0.041935	-0.283105	0.647319	0.676974	2.38301	-0.0976829	0.0789353	-1.05668	-0.794014	-0.679153	-0.0331035	1.64426
Atic	-2.24955	-0.997418	-0.758783	-1.37119	-1.27929	-0.829181	1.34443	-0.94186	-0.829181	-1.30359	-0.940489	-0.624965	-0.345392	-0.747951	-0.401	0.348221	-0.824013	-0.559026	-0.216501	-0.347718	-1.1592	1.33875	0.663872	0.0593371	1.34099	0.643179	1.81077	1.28188	1.30483	0.562768	0.105857	-0.0881503	1.39878	2.34736	0.583662	0.711277	0.000887671	-0.10987	-0.219419	0.437087	0.455362	0.404437
Pecr	-2.02116	0.589444	1.80217	0.433432	-0.113722	-0.865967	-2.02116	0.380799	-1.53983	0.38549	-0.862104	-0.503666	-0.444231	1.09232	0.545934	-0.496154	2.74954	-0.641826	0.377682	-0.360208	-0.681806	-0.300982	0.276658	0.255741	-0.0910142	-1.03223	-0.178118	0.762435	-0.249184	-0.0277308	2.01988	1.7312	0.11125	-0.608081	0.36068	0.334285	-0.865815	1.42601	-0.847834	-0.694306	0.289224	-0.477043
Xrcc5	1.12271	-1.53947	-1.47585	-0.810971	0.609612	-0.273296	-1.55107	0.572267	-1.39284	-0.693126	-0.400602	-0.780343	-0.147286	0.178589	-0.748256	-0.232316	-0.217454	0.483196	-0.753187	0.24137	1.32859	1.43053	0.686588	0.408168	1.56991	2.5696	0.281694	1.53952	1.40377	1.08484	-0.618989	0.292027	0.982497	0.441945	0.498051	-0.970577	-0.701539	-1.09725	-0.889597	-0.464575	-0.883958	-1.08292
Rpl37a	-0.73812	-0.783086	1.41154	0.300346	-1.04613	-0.870769	-1.27317	-0.867408	-1.12778	0.0287559	-0.412044	-1.09751	-1.14807	-1.1561	-0.074876	-0.414159	1.14596	0.663602	0.133867	-0.22078	-0.389196	1.73708	1.50114	2.15939	1.53586	1.36978	1.41827	1.56398	0.115293	-0.168726	1.58022	-0.00255003	0.0868737	-0.0809608	0.0130356	-0.788393	-0.89313	0.294193	-0.389963	-0.986658	-1.02	-1.10964
Igfbp2	-0.268738	6.12299	-0.48202	-0.529492	-0.473876	-0.257718	-0.539493	-0.355714	0.293617	-0.4723	-0.440267	-0.328415	-0.346027	-0.2989	-0.194231	0.924518	-0.241307	-0.192635	-0.202783	-0.118668	-0.120429	-0.178489	-0.0258043	-0.268614	-0.216139	-0.139695	-0.116778	-0.181026	0.03547	0.100829	-0.18595	-0.0880495	-0.0703099	0.128999	-0.0236459	0.00408635	0.0457609	-0.140088	-0.137066	0.00555429	-0.0572324	0.0300718
Igfbp5	-1.05512	1.81062	-1.38993	-0.825689	-0.512999	-0.917848	-0.993222	-0.929811	2.59325	-1.11332	-0.561025	-0.537239	-0.917848	-0.940863	-0.839168	1.41451	-0.0321757	-1.03763	-0.838505	-0.863887	-1.08205	1.06096	1.27309	0.29314	0.621441	0.58023	1.75727	1.06613	0.657145	1.58348	0.706088	0.691167	0.621063	0.559026	0.800134	-0.573832	0.0451356	-0.381415	-0.539923	-0.508803	-0.327748	-0.413823
Arpc2	-0.168562	-0.399613	1.97775	-0.320632	0.624879	-0.604786	-1.03918	-0.965754	-1.02908	0.300038	-0.733902	-0.846804	-0.622312	-0.72616	-0.550258	-0.762431	1.30321	-0.367955	0.0295929	-0.110741	-0.387859	0.840362	0.52543	1.77074	0.887149	0.518508	0.7682	0.607849	0.32605	0.224284	3.36117	-0.114793	0.580544	1.23216	0.393582	-1.2254	-1.16742	0.416657	-1.04841	-1.10998	-1.21822	-1.1679
Aamp	-0.441906	1.58305	-0.441906	-0.0828959	0.441232	0.828607	-2.43179	-0.515891	-0.454587	-1.23029	-1.48774	-0.887569	-0.681976	-0.535004	0.632271	-0.645161	0.756377	-0.0542758	-0.718253	-0.803397	-0.587205	1.0979	1.12654	1.19811	1.01187	-0.385199	0.661038	0.386506	1.18827	1.03399	1.33984	0.723378	1.40292	1.35277	1.51626	-1.06105	-1.21692	0.0559042	-0.968249	-0.628175	-1.02256	-1.05482
Pnkd	-0.600093	0.211615	-1.80815	-0.21643	-1.29575	0.369372	-1.04822	-0.10153	-0.740853	-1.80545	-0.654637	-1.02942	-1.00085	-1.01564	0.876324	-0.494153	-0.0995363	0.451998	0.399098	0.395744	0.049331	0.913428	1.55727	0.546585	1.17241	0.902429	1.57618	1.01096	0.880272	0.755006	0.49233	1.40299	1.26906	2.20947	0.64774	-0.697169	-0.834128	-1.00828	-0.656385	-0.701931	-1.27315	-1.00786
Tmbim1	-0.424033	-1.34818	-1.44797	-0.234341	0.945437	-0.155251	-0.746701	-0.412058	-0.380836	-0.268044	-0.571716	-0.359722	-0.722437	-0.414902	-0.997436	-1.00697	-1.32111	-0.720897	-0.835666	-0.973909	-0.547573	1.13412	1.77563	0.676471	0.753874	0.241605	1.49518	2.42823	0.595368	0.842851	-0.284547	-0.117566	1.8839	1.35141	2.18632	-0.280043	-0.250009	-0.711526	-0.210241	-0.353468	-1.05759	0.844334
Usp37	-1.22156	-1.70256	-0.0266753	-0.570564	-1.11243	-0.52106	-1.00066	0.375115	-0.836959	-0.935678	-1.21907	-0.341584	0.110737	0.688695	-0.73166	-0.470322	-0.925485	-0.53049	-0.175164	0.30877	-0.218896	1.62644	1.47153	1.39264	1.27827	0.963951	1.18353	1.73556	0.341837	0.817943	0.218693	0.515322	1.08232	2.60701	0.685155	-0.344068	-0.620582	-0.873916	-0.899672	-1.50935	-0.52106	-0.0940562
Plcd4	-0.538965	1.86915	-0.538965	-0.444623	-0.538965	-0.538965	-0.538965	-0.538965	0.349028	-0.538965	-0.499366	-0.538965	-0.460032	-0.538965	-0.538965	0.242547	-0.538965	-0.538965	-0.538965	-0.504918	-0.436009	-0.0100469	4.23011	-0.0447778	0.0545138	0.069184	-0.215139	0.368804	-0.287498	3.09779	-0.108858	-0.0444911	-0.33722	-0.104473	0.367773	-0.444498	1.89165	-0.34625	-0.506167	-0.402972	-0.302167	-0.034508
Bcs1l	-2.24797	0.836995	0.764064	-1.03939	-0.745286	0.785578	0.81107	0.117369	-1.11039	0.595981	-0.624668	0.143003	0.265541	0.0605557	-1.03455	0.555309	1.24195	-0.25579	-0.279413	-0.416066	0.12611	1.15825	-0.211463	0.284383	0.793181	0.478815	3.35243	0.808837	0.221821	-0.206412	0.323352	-0.136453	0.207297	1.64833	0.164571	-0.795742	-1.00246	-0.890128	-1.40765	-0.592913	-1.94462	-0.803425
Rnf25	-0.35781	-1.16053	-0.35781	-0.671625	0.694812	-1.649	1.19224	-0.707655	0.284046	-0.704444	-1.05892	-1.08227	-1.01302	-1.01461	-0.946075	-0.959994	0.447337	-0.148725	0.11128	-1.03805	0.398654	0.745786	0.597414	1.56001	2.05237	0.807292	1.49314	1.49761	1.38042	0.195347	-0.082135	0.420636	1.39102	-1.06215	2.20312	-0.295494	-0.853387	-1.20779	-0.502121	-0.0307062	-0.594611	0.0263948
Ttll4	-0.883059	-0.68327	-1.39556	-1.33226	-0.565721	-0.824121	-0.693562	1.47265	-0.553136	-1.34351	-0.216293	-0.602824	-0.153111	0.841528	0.500694	-0.477117	-1.26857	-0.613804	-0.50126	-0.609307	-0.0229485	1.18922	1.25869	0.731096	0.0841423	0.64375	1.55066	1.57448	1.5452	0.398857	-0.59552	1.10987	1.01631	2.73266	0.326866	0.398194	-0.196352	-1.31996	-1.10737	-0.766799	-0.824121	0.174697
Cnppd1	-0.393609	-1.00332	-0.393609	0.00617143	-0.255275	-1.10738	-1.90825	-0.659335	-0.573473	0.177339	-1.1047	-0.768539	-0.484488	-0.892486	-0.128547	-1.90825	-0.254544	-0.553551	-0.0373099	-0.679986	0.645237	0.831407	0.431499	0.970226	0.634182	1.69115	1.74242	1.30808	1.58816	0.210809	0.8933	0.940926	0.366131	2.99001	0.372076	-0.346277	-0.432776	-0.821961	-1.24271	-0.375125	0.494349	0.0320276
Retreg2	0.91295	2.20523	-0.854311	-0.49422	-0.858219	-1.01968	-0.826731	-0.123489	-0.174231	-0.813877	-0.538096	-0.166559	-0.0280264	-0.92846	-0.367052	-1.21176	-0.888941	-0.65573	-0.496337	-0.471892	-1.22862	1.05317	0.531603	1.03106	1.83929	0.00682846	2.12479	1.16044	1.09571	0.664841	0.108422	0.104005	1.39691	2.27719	0.733733	-0.254705	-0.991358	-1.02819	-0.74801	-0.577197	-0.841688	-0.658792
Zfand2b	-3.26072	0.37321	-1.74014	0.725503	-0.605588	0.669981	-0.858457	-0.195845	-0.134026	1.20599	0.922148	0.142485	0.686997	-0.201478	0.312645	1.45659	-0.730904	0.259311	1.09874	0.335765	0.778736	0.492769	0.337633	0.468008	-0.215747	0.410152	2.1146	0.809706	0.660494	0.315728	-1.24146	0.0556279	0.697	0.673259	0.317907	-0.979848	-1.00356	-0.497996	-0.489135	-1.31114	-1.1167	-1.73823
Stk16	0.559004	-0.762061	-0.648075	-0.619221	-0.3742	0.655571	-1.19148	-1.14926	-0.651308	-1.71505	-0.225915	-0.120562	-0.490662	-0.574875	-0.0738502	0.456565	-1.29816	-1.02101	-0.110613	-0.77006	0.571	0.948543	1.07271	0.740141	0.848133	0.0436221	1.25407	1.1328	0.466223	1.54841	0.445552	0.488588	1.11544	3.2342	1.59949	-0.9714	-0.623772	-0.464408	-0.94471	-1.17505	-0.803271	-0.401084
Dnajb2	-0.739127	-0.392479	-0.470901	4.92782	0.356199	-0.542316	-0.396519	-0.504625	-0.282304	-0.171504	2.06761	-0.454054	-0.450018	-0.535964	-0.368975	-0.24915	-0.496715	1.7798	-0.443748	-0.540175	-0.379937	-0.131226	-0.203238	-0.396381	0.927708	-0.296532	-0.356045	-0.179392	-0.0867203	-0.139032	-0.472525	1.36436	-0.0072895	-0.179297	-0.0516741	-0.445755	-0.298402	-0.450027	1.01252	-0.275941	-0.636866	-0.411155
Ptprn	0.050664	0.355108	-0.7303	-0.853201	0.875149	0.415765	0.339424	-0.867311	-1.51126	-0.220843	1.0667	0.116065	0.00938451	0.190885	-0.226578	-0.421007	-0.780406	0.378785	0.703917	-0.40298	0.643178	1.01479	1.67157	1.26557	2.62843	-0.274006	2.44161	1.92609	-0.926577	-0.941207	-1.17792	0.660396	-0.221301	-0.501026	-0.538222	-0.998756	-0.902648	-1.1752	-0.214885	-0.878868	-0.960684	-1.0283
Resp18	1.22794	-0.963098	-1.50796	-0.739509	-0.711753	0.420852	1.19346	1.37461	-0.905207	0.501219	0.69609	1.02578	1.61488	1.7029	1.38526	0.826136	0.625682	0.315295	0.661589	0.872434	0.588575	0.704381	0.32044	0.169268	-0.218863	0.556044	1.89906	0.182127	-1.10968	-1.06417	-1.24845	-1.06044	-0.891726	-0.328259	-0.750449	-0.909481	-1.15261	-1.24634	-0.884614	-1.00026	-1.02576	-1.1454
Dnpep	-0.679969	2.25498	-1.19002	0.49457	0.554891	-0.173743	0.395852	-0.847003	0.140894	-1.4042	-0.464178	-1.22268	-0.576137	-0.579293	1.20467	-1.56877	-0.207156	-0.385738	-0.150059	-0.257371	-1.35412	0.807384	0.390781	-0.10339	1.72647	1.04094	0.826642	1.14152	0.970248	0.647967	1.41428	1.44189	0.216286	0.72852	1.37714	-1.12626	-1.41313	-1.4012	-1.03884	-0.752101	-0.173743	-0.706813
Slc4a3	0.391956	-1.00302	0.778356	-1.27526	0.097669	1.3425	-1.01078	0.62244	-0.904902	-1.71363	-0.742046	-0.495053	-0.421694	0.405739	-0.473582	0.231274	-0.48001	-1.11328	-0.86579	-0.829748	-0.505166	1.16522	0.867526	-0.315662	0.394861	0.87201	1.42632	2.01204	0.291423	1.45814	0.052734	0.0961035	0.0462936	0.0729091	3.28911	-0.767246	-0.506849	-1.1505	-0.945462	-0.361983	-0.564386	0.531408
Epha4	-1.25794	-1.25794	-1.25794	-0.593857	-0.483862	-0.841227	-1.25794	-0.770557	-0.737049	-0.769605	-0.979202	-0.231556	-0.325299	-0.366048	-0.702323	-0.707825	0.217145	-0.635981	-0.60894	-0.329251	0.191492	1.88658	1.34529	0.553849	1.66635	1.8189	2.73109	1.89136	0.364654	1.0791	0.508143	0.385702	0.694701	-0.493331	1.13554	-0.482146	0.156872	-0.57967	-0.334479	0.118136	-1.04958	0.308645
Farsb	-0.643767	0.570679	1.01705	-2.23274	-2.10111	-0.954577	-1.15417	-0.0526999	-0.620041	-0.437092	-1.44799	-0.614548	-0.635971	-0.783132	1.05264	-0.653163	1.36349	0.17885	0.593492	0.219304	-0.0382399	1.44695	0.744615	0.805372	0.72984	-0.099175	0.838191	0.358283	1.06744	1.37447	0.220518	0.458856	2.23367	-0.282436	1.55272	-0.139591	-1.03342	-1.24283	-0.582973	-0.555199	0.383566	-0.905109
Acsl3	-1.53563	0.406929	-1.53563	-0.223846	-0.700852	-0.787431	-1.57878	-0.542863	-0.539307	-1.67958	-0.899314	0.0137178	-0.584483	-1.00312	-0.845813	0.256704	-1.22711	-0.690708	0.151874	-0.483432	-0.739202	0.892822	1.27255	0.113685	0.474882	1.75955	1.4286	1.07651	1.48017	1.52504	-0.478553	0.101576	1.96362	0.742824	1.67743	0.353505	0.512718	-0.819562	-0.487757	0.687378	-0.261992	0.752892
Utp14b	-1.62553	0.0718799	-1.62553	2.76339	2.09511	-0.624058	-1.62553	-1.23509	1.50407	-0.84313	-0.620709	0.430036	-0.337923	0.398848	-0.79097	0.688101	-1.1824	-0.504479	0.0641694	-0.617578	0.333871	0.732297	0.708903	-0.232178	0.633429	-0.178781	1.45592	1.66518	1.2105	0.534677	-1.01919	-0.11519	0.50753	0.212033	0.07063	-0.293786	0.0745604	-1.11613	-0.654574	-0.0438803	-0.874426	0.00594043
Scg2	-0.402775	-0.584877	-0.584877	-0.584877	-0.505384	-0.584877	-0.584877	-0.484774	-0.344161	-0.534728	-0.413129	-0.310827	-0.456495	-0.249039	-0.542083	-0.500137	-0.584877	-0.48907	-0.468242	-0.501812	-0.529059	3.09646	2.20421	1.53621	1.89267	1.84675	1.91692	2.55085	-0.175873	-0.396569	-0.273962	-0.346581	-0.420811	-0.113751	-0.395802	-0.380012	-0.422689	-0.506516	-0.442626	-0.400553	-0.13554	-0.391822
Wdfy1	0.14407	-1.69522	-1.73052	-0.146372	1.17584	0.335695	1.74736	-0.211604	0.11543	0.71198	1.37882	1.00698	0.783216	-0.464696	-0.153782	1.85162	1.6196	0.975667	2.03339	0.801876	0.769839	0.0381966	-0.450207	-0.890126	0.123711	0.205586	0.124843	-0.550832	0.0342114	-0.654578	0.0120767	-1.00804	0.251874	-1.03304	0.228428	-1.47016	-1.17111	-0.738665	-0.42252	-0.574248	-2.01379	-1.09078
Mrpl44	0.874412	-2.75241	-0.938999	0.711133	1.36398	0.571573	-0.174014	-2.35367	0.443727	0.243969	-0.0159179	-0.0653455	0.900318	-0.0769276	1.67957	0.623049	1.77309	-0.157337	-0.0976042	0.850425	-1.19603	0.643426	0.776006	0.538222	-0.701755	1.18761	0.0448931	0.160171	0.686973	0.733282	0.0341315	0.451143	0.515206	-0.875779	-0.11642	-0.440311	-0.975797	-0.567462	-1.54833	-0.770025	-1.98534	0.00315699
Serpine2	-0.485626	0.846735	-0.385377	-1.01289	-0.629193	0.624271	-0.334471	0.704964	0.889303	0.387634	-0.0713396	0.589455	1.55699	1.16811	1.11563	2.39365	1.62498	0.811131	1.30108	1.78489	1.49345	-1.06254	-0.896556	-1.01399	-1.12427	-1.20541	-0.513093	-0.787909	-0.113755	0.158212	-0.102146	-0.408803	-0.193985	0.151867	0.248069	-1.16409	-0.950589	-1.05711	-1.21603	-1.09713	-1.07194	-0.952197
Cul3	3.00166	-0.50054	-1.76851	0.182945	0.578935	-0.410175	0.0275147	-0.722761	-0.512705	-0.974088	-0.318276	-0.668099	-0.609376	-0.706182	-0.874976	1.05028	-0.159749	-0.465266	-0.0873496	-0.509535	-0.499331	1.38343	1.063	0.798784	0.871575	1.40607	0.644917	1.39066	1.48073	0.554789	-0.499979	0.411014	1.12155	0.632053	0.947022	-0.859561	-1.10493	-0.577477	-1.37242	-0.807928	-1.31244	-1.22527
Dock10	-1.11466	-1.38014	-0.290287	0.356078	-0.62259	-0.263082	-0.99274	0.401034	-1.04768	-0.13958	0.208476	-0.0563744	0.207402	0.0502473	-0.456811	-1.77417	-0.951248	-0.490352	-0.506947	-0.370295	-0.156952	0.541457	0.0682891	-0.601687	0.789463	1.58421	2.51767	1.84154	0.365422	-0.0090449	-0.413569	-0.263891	0.156932	3.34454	1.51266	0.0806836	-0.856384	-0.970084	-0.743809	0.0949756	-0.146845	0.498141
Nyap2	-0.841424	-0.841424	-0.841424	-0.841424	-0.268515	-0.687216	-0.323078	-0.841424	-0.841424	-0.600474	-0.738275	-0.841424	-0.6505	-0.694734	-0.430203	-0.637849	-0.56849	-0.795392	-0.681312	-0.686218	-0.841424	0.8901	0.682683	0.874979	1.09101	1.03977	3.798	1.62455	1.39664	0.382661	0.0299836	0.732858	0.0125502	1.98808	1.38426	-0.226232	-0.403091	-0.402174	0.055631	-0.0886497	-0.3788	0.00884584
Mff	0.950596	-0.0772131	-0.765651	0.0142954	1.2942	0.566729	-1.20313	-0.72216	-1.06671	-0.587769	-0.277946	-1.15794	-0.789188	-0.855579	-0.697001	0.00581037	-0.787421	-0.183323	-0.183323	-0.383084	-0.720382	1.28262	0.972679	0.163411	0.661544	-0.389711	1.39887	0.584664	1.68246	1.66839	0.242853	0.503283	2.18249	2.54928	0.346834	-0.96588	-0.719081	-0.928954	-0.41844	-0.783475	-0.643226	-1.76443
Agfg1	1.27331	0.407534	-1.23253	-0.165075	-0.372587	1.0179	-0.540876	0.288104	0.168568	-0.978034	-0.556917	0.322815	1.0632	0.462856	1.0632	0.925962	-0.491358	0.0341959	1.09418	0.892366	2.05188	0.970528	0.189554	-0.146055	-0.264401	0.362429	1.46508	-0.0768365	0.446669	-0.0332496	-0.447307	-0.900688	-0.091388	1.99659	0.144302	-1.75057	-1.82846	-1.63707	-1.59268	-1.67022	-0.61282	-1.2521
Pid1	-1.19624	-0.841434	-1.30819	-1.07805	-0.275731	1.27605	0.212943	-0.290211	-0.460206	-0.287566	-0.0867172	0.0147451	2.54255	1.28384	-0.381285	-0.602159	-1.29481	-0.795914	-0.578766	0.421201	0.208906	-0.0717949	0.298649	-0.683243	-0.219883	-0.377231	2.83491	1.15668	0.0880501	0.6167	-0.529092	-0.545353	-0.366493	2.12101	1.70344	-0.825425	-0.472513	-0.873276	-0.813273	-0.760196	0.802529	0.432847
Dner	-0.921531	-1.18552	-1.21403	-1.15489	-0.785698	-0.535439	-0.493851	-0.636734	-0.715871	-0.876972	-0.53268	-0.699999	-0.5158	-0.477573	-0.741647	-0.407494	-0.630331	-0.68317	-0.597529	-0.678347	-0.77751	2.24978	1.64874	1.0425	1.63724	1.91656	2.23516	2.24217	0.537576	0.650216	-0.132593	0.553495	0.133037	0.909913	1.06928	-0.0440483	0.023677	-0.542152	-0.246404	-0.250033	-0.380782	0.00928248
Trip12	1.33353	-1.17976	-1.41813	-0.751839	1.36287	-0.701173	-1.19204	-0.456214	-1.15921	-1.12553	-0.65864	-0.659054	0.0686368	0.639522	-0.773021	-1.36062	-0.256727	-0.0995723	-0.319175	-0.192755	-0.110762	1.40569	0.896083	0.320331	0.654232	0.611136	1.70669	2.57641	0.639795	0.780873	-0.0310422	-0.0405296	0.756235	1.51164	1.58096	-0.77799	-0.888127	-1.28159	-1.14839	-0.536689	0.592107	-0.318159
Fbxo36	-0.38109	-1.45937	0.15805	0.357811	-0.988666	-1.45937	-0.181744	0.022477	-1.45937	-1.45937	1.21019	-0.835243	-1.09738	-0.374679	-0.699183	0.547726	-1.123	1.83099	-0.176769	-0.803565	-1.12885	1.06465	0.596149	1.05255	0.826908	0.736999	1.91924	1.45482	0.693374	0.836278	0.688486	1.71543	1.45509	-0.76195	0.443898	-0.549571	-0.55903	0.0872984	0.119967	-0.258787	-1.45937	-0.602016
Cab39	1.85433	-0.256366	-0.767377	-0.296305	-0.642379	-0.246968	-0.903971	-0.218504	0.307524	-1.2231	0.0108063	0.192195	0.694789	0.303129	-0.555019	0.758926	-0.444884	-0.244209	-0.0786889	-0.0937614	-0.978254	1.43113	0.988253	-0.817532	0.780024	1.23909	1.16059	0.902707	1.05993	1.26756	-0.18113	0.642021	0.626402	2.03713	1.23848	-1.07871	-1.72539	-1.3584	-1.4435	-1.74379	-1.54078	-0.656004
Itm2c	-0.94106	3.86132	1.4865	0.148355	-0.0754084	0.519524	-0.766355	-0.357193	0.223315	0.812991	-0.775975	-0.0322186	0.166371	-0.158443	-0.987122	0.096771	0.927674	-0.509431	-0.531074	-0.532372	-1.34836	-0.538129	-0.449889	0.76565	-0.550273	-0.824363	0.0765694	-0.347992	-0.198524	0.390526	2.75383	-0.525418	0.774363	0.295278	0.0175529	-0.793228	-0.61885	1.42312	-0.848382	-0.604766	-0.533665	-0.891217
Psmd1	0.73204	0.588424	-0.837096	-0.370731	0.722324	0.837172	3.03168	-0.901329	-0.803751	-1.93304	-0.874356	-0.464523	-0.45871	-0.364303	0.468425	0.232817	-1.5078	-0.00709325	0.16711	0.102806	0.699293	1.41388	1.04192	0.827552	1.25508	0.742114	0.977737	0.506552	0.672052	0.741788	-0.0894208	0.650488	0.391141	-0.00790113	0.205143	-1.20977	-1.11103	-1.38079	-1.35304	-0.717918	-1.59656	-1.01839
Ncl	2.04564	0.495102	0.568	-0.00987238	0.71864	-0.0301794	-0.357519	-0.14397	-0.746372	-1.2405	-0.700489	-1.03923	-0.529787	-0.783699	-0.216204	-0.354218	-0.316294	-0.108476	-0.260338	-0.465698	-0.255026	2.18472	0.85814	0.612008	1.45363	1.41508	1.27326	1.40141	1.61309	0.150644	-0.269815	0.211264	0.544059	1.12454	0.313541	-0.969008	-1.77848	-1.20647	-1.37955	-1.20559	-1.12772	-1.48825
Ptma	0.0887087	-1.40957	-0.888584	0.480286	-0.787211	-0.85355	-1.2133	-0.416512	-1.27369	-1.19037	-0.119284	-0.854047	-0.607197	-0.975901	-0.427175	-0.792916	-0.335468	0.282861	-0.117669	-0.510485	-0.713798	2.28804	1.38596	1.4196	1.4843	1.55858	1.83193	1.49387	1.32246	0.491889	0.399412	0.726557	1.23645	0.822867	0.746474	-0.340982	-0.948796	-0.764526	-0.567507	-0.432653	-0.721743	-0.797325
Pde6d	1.83238	1.04733	-1.51016	0.125917	-1.39632	-0.306843	0.628585	-1.09781	-0.391003	-1.70601	-0.407423	-0.470465	-0.755698	-0.962245	-0.60608	1.28711	0.273093	0.992825	0.384061	-0.574026	-0.482482	0.613898	0.120039	-0.306843	0.320878	0.569252	1.70341	0.158235	2.17973	1.34993	0.133406	0.215953	1.64728	1.04384	0.762739	-0.943118	-0.938394	-1.56893	-0.602764	-0.353243	-0.643484	-1.36654
Nppc	-0.611615	-0.611615	-0.611615	-0.611615	-0.611615	-0.542472	-0.611615	-0.557702	-0.611615	-0.611615	-0.611615	-0.566201	-0.59186	-0.611615	-0.611615	-0.611615	-0.428049	-0.590975	-0.57572	-0.591732	-0.371117	2.54396	2.12187	1.33642	2.40365	2.0964	2.46141	1.8118	0.0247463	-0.0269709	-0.0255382	-0.0340855	0.272003	0.149593	0.203031	-0.464502	-0.502427	-0.470937	-0.496696	-0.492488	-0.335042	-0.420995
Eif4e2	1.64101	0.632691	1.17865	-1.49362	-0.756228	0.148342	-0.506333	-0.541931	-0.449266	0.0600594	-1.47132	-0.955525	-0.332849	-1.57814	-1.04687	0.0662228	1.05317	0.827848	1.08874	0.772236	0.767209	1.32709	0.136438	1.67425	0.323445	-0.0590285	0.973943	0.307935	0.860857	0.201124	1.92313	0.316495	0.104718	0.0616169	0.40486	-1.48959	-1.09217	0.472321	-1.24312	-1.21661	-1.37284	-1.71896
Gigyf2	1.1813	0.0319454	-0.521093	-0.170666	-1.12897	0.0421165	0.00345493	-0.239019	-0.607986	-1.17057	-1.21761	-0.139521	0.204047	0.732593	-1.3581	-0.981807	-1.41121	-0.432585	-0.0873004	-0.59738	-0.227491	0.916326	0.9313	-0.0883388	0.652237	1.13667	1.56543	0.979613	0.81923	0.749216	-1.09772	1.09704	1.83942	2.51406	1.53189	-0.911225	-0.673432	-1.73049	-0.809541	-1.1183	-0.157915	-0.0496273
Atg16l1	-1.49198	2.36882	-1.49198	-0.584464	-0.645715	-1.03641	-1.49198	-0.781536	0.785891	-0.42423	-0.958703	-1.04314	-0.125259	-0.30023	-0.277118	-0.890565	-0.685657	-0.880018	-0.30944	-0.640442	0.884929	0.735699	0.674387	0.0926246	-0.350192	0.9943	2.71332	1.35224	0.6851	0.316165	-0.296732	-0.540668	1.61311	1.43373	1.4602	-0.0380214	-0.412849	-0.472386	-0.356202	-0.24921	0.558104	0.106525
Dgkd	-1.57536	-0.278844	1.22322	-1.72217	-0.879328	0.780113	-2.50823	-0.20062	-1.68614	-1.22372	-1.29847	-0.240406	-0.159413	0.306999	-0.0967775	-0.337705	0.401809	-1.23215	0.308521	-0.711578	0.637142	1.34289	0.31254	0.579953	0.953184	0.658714	1.31412	1.95787	0.401809	0.953184	1.07543	-0.0667679	0.993733	1.11196	0.784956	-0.146919	-0.846531	-0.63491	-0.595342	0.418939	-0.864057	0.788355
Usp40	-1.0459	-1.70088	-0.718409	-1.51691	0.0146405	0.377044	0.627326	-0.26069	-1.41228	-0.257877	-1.00592	0.270513	-0.0737223	0.275742	-0.469517	-1.09129	-0.679284	-1.14952	-0.442349	-0.439419	0.10601	1.11456	1.26989	0.708307	0.61371	1.26388	0.667124	2.90155	1.32304	0.570075	-0.489398	0.441862	0.856261	1.26456	2.03945	-0.472792	-0.789389	-1.41903	-0.101985	-0.772716	-0.315597	-0.0806661
Hjurp	3.22959	-0.846927	-1.17342	-1.05392	-0.842854	-1.01244	0.232583	2.71355	-0.672922	-0.713341	-0.685629	-0.258386	0.450321	0.859896	0.906085	-0.101731	-0.350292	-0.855106	-0.599115	-0.375553	0.300631	1.67265	0.290144	-0.374179	0.156311	0.684431	0.752426	0.896971	1.50394	-0.328861	-0.862411	-0.703494	-0.263747	-0.0625695	0.466766	1.16568	-0.682145	-1.22381	-0.720618	-0.758169	-0.430413	-0.329924
Arl4c	-0.372392	-0.762662	-0.73596	-1.00151	-0.918681	-1.00015	-1.34191	-0.209389	-0.487522	-0.407423	-0.856136	-0.696558	-0.666536	-0.651084	-0.658399	-1.11633	-0.510205	-0.882834	-0.831826	-0.739967	-0.970434	1.84559	1.70121	2.46196	1.18484	1.34604	1.87116	2.12055	0.412227	0.515771	1.14107	-0.231802	0.405077	1.00961	0.595872	0.271425	-0.18159	0.500712	-0.371553	-0.385094	-0.316645	-0.0785312
Sh3bp4	-1.32752	-1.16022	-1.32752	-1.30187	-0.0626648	-0.168822	0.187117	-0.0626648	-0.420945	-1.47671	-0.802925	-0.397348	-0.149613	-0.411052	-1.37901	-0.188792	-1.29334	-0.831116	0.170178	-0.474777	-1.04577	0.931297	0.353056	-0.116205	0.341743	1.50499	1.9516	1.28261	2.27655	0.946698	-0.19121	0.200881	2.0243	2.25526	0.725306	-0.361938	-0.274728	-0.216015	-0.00679264	0.478409	-0.370521	0.19009
Agap1	-0.216276	1.52517	-1.31515	2.67868	0.703993	-0.186743	0.190033	-0.148801	-0.961453	-1.05224	2.02306	-0.474079	-0.246691	0.165261	-0.606377	-0.879955	-1.21426	1.71968	-1.08179	-0.715353	0.449024	0.848025	1.03514	0.112194	0.983816	0.819105	0.499404	0.980094	0.465418	-0.241638	-0.88963	1.09103	-0.310189	0.428938	0.552454	-1.04902	-1.12948	-1.54711	-0.133898	-1.21832	-1.05829	-0.593757
Cops8	-0.397431	-1.07382	-1.47276	-0.370773	-0.805073	0.498082	-0.521932	0.693973	-0.997078	-0.747007	-1.63201	-0.71232	-0.404429	-0.34316	-0.540808	-0.340647	0.0456022	-0.624624	-0.316329	-0.376902	-0.223403	1.01658	0.653003	0.318627	1.05521	1.32326	2.339	1.051	1.80483	0.788724	0.238919	0.37906	0.944731	2.62249	1.40605	-0.994838	-0.578941	-1.07324	-0.570364	-0.198953	-1.27084	-0.591476
Lrrfip1	-0.0847485	-1.51807	-0.649776	-1.22756	-0.406039	-0.374796	-1.07553	-0.93284	-0.474382	-0.515876	-1.10221	-0.790801	-0.653005	-0.862977	-0.374796	-0.74115	0.205682	-0.699813	-0.468889	-0.631768	-1.44859	1.8794	1.23839	1.70352	1.22657	1.27144	1.75425	1.6386	1.18098	0.781399	0.363206	0.558063	1.31248	1.80818	1.12159	-0.414348	-0.479428	-0.374256	-0.404957	-0.690879	-0.175624	-0.470638
Ramp1	-1.10485	1.19487	-1.2363	-1.17581	-1.30772	-0.70444	-1.6356	-0.435331	-0.548062	-0.939007	-0.870484	-0.587007	-0.506968	-0.515384	-0.295155	0.268808	-0.733348	-0.600361	-0.455435	-0.189584	-0.352904	0.299437	0.346828	0.279658	0.181426	0.0574713	0.0343331	0.314583	2.32963	2.14871	1.67803	1.40441	1.30083	2.01334	2.11031	-0.225818	0.0493734	-0.403503	-0.0804685	-0.381814	-0.519103	-0.207596
Ube2f	1.04842	-1.31582	0.208119	-0.689098	-0.569747	-0.438915	2.6443	-1.0679	-1.52501	-0.59936	-0.955379	-0.556295	-0.401301	-1.64535	-0.833858	-0.604452	0.724944	0.427602	0.158497	-0.444309	-0.902543	1.27568	-0.126827	0.402485	0.757792	0.570947	0.597389	1.41381	1.94822	1.04987	1.02807	0.221767	0.885553	0.716927	1.41598	-0.632185	-1.34278	0.0243296	-0.383119	-0.874684	-0.241443	-1.37035
Ilkap	-0.212371	-1.44555	-1.43931	-0.292538	-1.51908	-0.316661	-2.33013	-0.95571	0.115835	0.129351	-0.0765461	-0.411824	-0.242519	-0.772299	0.836662	-1.42716	0.0737337	0.599972	0.344011	0.172734	0.172248	1.16137	0.556396	0.789025	-0.00665123	1.36473	1.46507	1.14331	1.89558	1.14838	1.03363	-0.142057	0.552016	2.16722	1.01204	-0.243045	-0.644149	-1.01094	-0.635342	-0.899739	-0.749157	-0.960527
Hes6	-0.666531	-0.73275	-1.0217	-1.00974	-0.836671	-1.00475	-0.965539	-0.763586	-0.947845	-1.01187	-0.852109	-0.961582	-0.830234	-0.739632	-0.739181	-0.697861	-0.735823	-0.860359	-0.769955	-0.742181	-0.841451	1.82494	0.969931	0.67083	0.901039	1.13219	1.66751	0.935869	2.24155	1.25008	0.572031	0.983478	1.26686	1.72163	1.56342	0.503927	-0.0365679	-0.155237	-0.179029	-0.190386	0.178943	-0.0916505
Traf3ip1	1.23159	-2.03072	-0.399563	-0.656258	-1.31866	-0.880753	-0.0980047	-0.237401	-0.593262	-1.13231	0.084601	0.42405	-0.552192	0.977512	-0.497432	-0.512613	-1.01305	-0.142717	-1.28447	-0.542626	0.469204	0.0519219	1.61486	1.56917	-0.58966	1.66098	0.328183	1.11814	2.03995	0.0529102	0.522179	-0.163026	0.908487	1.13432	2.37268	-0.0427477	-0.214746	-0.626895	-0.915794	-0.21455	-1.45573	-0.445554
Ndufa10	-0.520399	0.756689	-2.07891	-0.670137	-0.83329	-0.0168793	-0.414618	-0.563867	-0.809249	-0.756424	-0.683989	-0.913424	-0.701084	-0.885188	-0.242264	-0.106141	-0.0692365	-0.0294941	-0.424942	-0.481098	-0.788579	1.61789	1.24402	0.835665	1.28375	1.29636	1.71685	1.32358	1.98765	0.912178	1.13961	0.87734	1.33687	0.634463	1.27021	-0.846339	-0.908454	-0.801027	-0.810566	-0.715848	-1.24241	-0.919267
Cops9	-0.455541	0.633837	0.948129	2.03009	0.0254624	-0.134175	-2.29192	-1.26214	-0.231831	-0.667217	0.391887	-1.41959	-0.997273	-1.36473	0.0220761	-0.273408	1.54356	2.01913	0.53943	0.0466763	-0.83617	0.675298	0.532349	1.07507	0.423211	0.0154716	0.920851	0.298809	0.746176	0.27791	1.88557	0.606596	0.246884	0.568237	0.139667	-1.0581	-1.20977	-0.092317	-0.678094	-1.12537	-1.22793	-1.2868
Otos	-1.61824	-1.61824	-0.732536	-0.623146	-1.61824	0.255025	0.480656	0.329273	0.723341	0.333077	-0.156384	0.63747	-0.0125847	-1.02426	0.046884	0.854717	-0.513069	0.618494	0.326746	0.985387	1.09664	0.643474	0.710605	-0.74948	1.1987	-0.0145893	0.516534	-0.660748	-0.0710009	0.105788	-1.11417	2.14857	-0.0222745	-0.472512	-0.882545	-0.123614	-0.533576	-1.61824	-0.92636	-0.542424	3.37713	0.259719
Gpc1	-0.628409	-0.466012	-0.836701	-1.11055	-0.552315	-0.727348	-1.46158	-0.31658	-0.727348	-1.23213	-0.47933	-0.641748	-0.580502	-0.763142	-1.06999	0.0892702	-0.941769	-0.62872	-0.851704	-0.743711	-0.695425	1.33971	1.33157	0.99011	1.55631	1.55548	1.85187	1.91604	1.08548	0.36291	0.0794894	0.718964	0.978034	2.58005	0.917369	-0.0556061	-0.302115	-0.565265	-0.200574	-0.533908	0.00688144	-0.247062
Rnpepl1	-0.402946	2.3816	-1.73862	0.969981	-0.365729	0.653908	-2.40646	-1.48867	-0.640864	-0.751214	-0.753059	0.299436	-0.590418	-0.279067	-0.523157	0.390525	0.0935001	-0.860465	-0.451051	-0.409428	0.0500225	0.378987	-0.0797684	0.377554	-0.164432	-0.139241	1.45673	0.171995	0.760157	1.08716	-0.0309514	0.76151	0.602012	3.2089	1.4073	-0.590776	-0.770745	-0.394794	-0.515332	-0.310897	-0.287744	-0.105432
Capn10	0.0758545	-1.91597	0.0758545	-0.797058	-1.04648	-1.21385	-0.73594	0.000141776	0.278149	-0.270381	-0.74186	-0.301906	-0.0436551	-0.580193	-0.511734	-0.525638	-1.6053	-0.76324	-0.549096	-0.502649	-0.694896	1.4325	1.22638	0.648288	0.899542	-0.563576	0.964516	1.31393	1.31502	1.05243	0.918009	1.50502	0.626311	3.23719	0.875959	0.0447322	-0.086527	-1.05886	-0.457276	-0.504678	-0.862794	-0.156276
Kif1a	-0.459561	-0.229418	-1.76711	1.36412	0.9903	-0.24985	0.225066	-0.440739	-0.391669	-1.26696	-0.549378	-0.195474	-0.665178	-0.411483	-1.36077	-1.65658	-1.61847	0.322719	-0.167804	-1.04851	-0.0371209	0.499678	0.379411	-0.55507	0.503143	0.677666	1.92653	0.901092	1.16772	1.2012	0.0745027	0.943439	1.77829	2.20076	1.49177	-1.00647	-0.38761	-1.40193	0.0532348	-0.28757	-0.462579	-0.0833277
Mterf4	-0.680435	0.648472	-0.680435	-1.65096	-1.25938	-1.47078	-1.36397	0.408224	0.22888	-0.741034	-1.17123	-0.901435	-0.640304	-0.389282	-0.386939	1.93488	0.781482	0.201306	-0.823007	-0.27502	1.75504	1.13995	0.674164	0.829705	0.60578	1.81775	1.07839	1.46281	0.676847	0.141847	-0.448583	0.797262	0.412642	1.98142	0.341523	-0.470795	-0.583767	-1.03446	-0.965569	-0.150691	-0.584	-1.24631
Ppp1r7	-0.198442	-1.91327	-1.21425	0.253211	-0.130511	0.441521	-0.966704	1.84031	-0.274628	-1.50551	-0.981195	-0.562733	-0.704316	-0.721688	2.25576	1.43893	2.22872	0.548409	1.015	0.778229	-1.23987	0.139325	0.524988	0.179971	0.308701	0.190926	0.257893	-0.404052	1.0119	0.296932	0.943041	0.331855	0.598631	0.875152	0.110342	-1.03649	-1.0281	-0.59154	-1.47482	-1.22315	0.441521	-0.840008
Hdlbp	-0.422706	0.788202	-0.422706	-0.373021	-0.348758	-0.43803	-0.493755	-0.59823	-1.44389	0.511953	-0.853932	-0.888139	-0.604787	-1.40115	-0.7609	0.00631566	-0.901565	-0.479176	-0.678381	-0.905167	-1.32241	1.69618	1.35104	1.68384	1.21105	1.8447	1.68451	2.00182	0.891913	0.46655	0.891167	0.467654	1.1879	0.806739	0.873384	-0.58784	-0.653437	-0.473882	-1.076	-0.565491	-1.10861	-0.562958
Stk25	1.92192	-0.199705	-2.21924	-1.02234	-0.883531	-0.694539	-1.56437	-0.554849	-0.0310114	-0.964097	-0.37498	-0.69018	-0.328019	-0.00339727	0.455575	-0.0200621	-0.765002	-0.338016	-0.627368	-0.448399	0.22863	0.817174	-0.032558	0.436343	-0.0892155	1.33758	0.734597	2.00027	1.95957	1.23135	0.186593	0.654069	1.68257	1.76477	1.10744	-0.701597	-0.351904	-1.18864	-0.518088	-0.490669	-0.296422	-1.12026
Bok	-0.867986	-0.267034	-1.4368	-1.36013	-1.04703	-0.490198	-0.952432	-0.532019	-0.45678	-0.89539	-0.911107	-0.902078	-0.639783	-0.831688	-0.824377	-0.567621	-1.03494	-0.588955	-0.533439	-0.492456	-0.347808	2.25504	1.35238	1.39574	1.48925	1.72075	1.75537	1.60924	0.62117	0.611066	0.181061	0.885753	1.10682	1.56209	1.07065	0.0267137	-0.212115	-0.647327	-0.163794	-0.263781	0.111325	-0.48735
Atg4b	1.40626	-1.12468	-0.849411	-0.935684	0.160401	-0.930615	-1.13374	-1.95482	-1.80525	-0.215005	-0.181764	0.0950794	-0.233937	-0.38755	-0.718583	-0.943211	-1.35843	-0.778711	0.273884	-0.3279	-0.266861	0.830798	0.584751	0.894709	0.826226	-0.364968	2.36405	0.723379	0.949532	0.760889	1.13494	0.601333	0.777839	2.4658	0.420273	-0.341887	-0.64584	-0.261515	-0.616972	-0.376256	1.61378	-0.130312
Dtymk	-0.885083	-0.710814	-1.34205	-0.530976	-0.984117	-0.994756	-0.00570272	-0.452163	-0.766556	-1.16087	-0.917178	-0.87908	-0.672592	-0.159146	-0.171447	0.26413	-0.907325	-0.869737	0.0466506	-0.111255	-0.798656	2.08433	1.36227	0.910215	1.48567	1.83767	2.16998	1.02739	1.56355	1.17858	0.711316	0.476286	1.24404	0.538233	0.924628	-0.213907	-0.669497	-0.790249	-0.511658	-0.631502	-1.20953	-0.479078
Ing5	-0.615712	1.20353	0.0387729	-1.18936	-0.781867	-1.46327	-1.92468	-0.845356	1.53591	-0.843248	-0.690136	-0.863965	-0.430587	-0.169013	0.228574	-0.0973082	-0.291366	-0.960538	-0.846757	-0.199778	0.0814567	1.52929	0.570599	1.92711	0.619444	-0.443424	1.86126	1.1076	1.34195	0.304746	-0.993478	0.216441	0.827083	2.30846	0.385775	0.775069	-0.613129	-0.985899	-0.518718	0.327724	-1.00186	-0.421335
Neu4	-0.517018	-1.52622	-1.02162	-0.0616723	2.36529	-0.518279	-0.330443	-0.509149	-0.488634	-0.32188	-0.455419	1.53079	0.308963	0.165781	-0.577569	-0.665233	0.0478653	-0.517394	2.22897	-0.332736	0.123604	-0.566975	-0.44268	-0.598192	-0.307717	1.40499	0.987291	-0.136496	-0.665718	-0.237072	-0.449296	-0.453211	3.57566	0.323209	-0.216413	-0.438174	-0.543114	-0.705921	-0.392965	1.6575	-0.221827	-0.500893
Fam174a	-1.29066	0.306903	0.636511	3.25609	-0.748251	-0.942891	-1.38194	-1.02018	0.354006	0.527697	1.95576	-0.689982	-0.442954	-0.575286	-1.14875	1.03374	1.00163	1.60297	0.00314106	-0.520848	-1.21677	0.282891	-0.509009	0.394282	-0.132776	0.208783	0.335531	0.0418387	0.280225	0.0905128	1.69353	0.22433	0.219508	0.810101	0.595486	-0.907414	-1.09215	0.525832	-0.750264	-0.666337	-0.942891	-1.40197
D1Ertd622e	-0.96084	-1.52957	-1.66726	1.19782	0.401695	-0.879602	-0.699643	0.344588	-0.817349	-1.01189	0.208058	-0.0839067	-0.31043	-0.478695	-1.21162	-0.401301	-0.170026	0.450942	-0.951671	-0.583508	-1.72408	0.542618	0.180297	0.571166	0.122689	0.0245173	0.520827	0.953763	0.535142	1.32176	0.74212	1.20841	1.6572	2.65226	2.32052	-0.585555	-0.840082	-0.549781	0.10955	0.271969	-1.12861	0.247507
Ppip5k2	2.73171	-1.59479	-0.358647	-0.553179	0.0240606	-0.505439	-1.59479	-0.405635	-1.05011	-0.743735	-0.647528	-0.449987	0.231171	0.0632005	-0.432815	-0.44432	-0.437957	-0.619252	-0.803049	-0.498391	0.489187	1.06201	-0.0102787	-0.382295	0.0433326	0.50348	2.87435	1.60287	0.950244	-0.0909398	-0.0118776	0.326109	-0.0170285	2.80259	0.651296	0.0276485	-0.700258	-0.264961	-0.749864	-0.280999	-0.505439	-0.229688
Gin1	-0.847761	-1.3743	0.460273	-0.869909	0.128202	-0.772549	-2.15579	1.07987	-1.00309	-1.07513	-0.536611	0.342678	0.303309	2.23024	-0.465161	1.19199	-0.931683	0.184024	0.118198	-0.133797	0.45032	1.54622	0.681632	0.730979	0.386511	0.508563	1.62744	0.97532	1.27172	-0.166658	-0.759987	0.304735	0.00475931	1.6513	1.1716	-0.071116	-0.990803	-1.21768	-0.942421	-1.4938	-0.772549	-0.769082
Pam	-1.38546	0.0621043	-1.12508	0.0596251	-1.063	-0.0405713	-0.57586	0.00630564	-0.361822	-1.70993	-0.830727	-0.316984	0.0206192	-0.0696023	0.0206192	-0.00361466	-1.61474	-0.0707099	-0.616302	-0.553015	-0.192217	1.1192	1.09894	0.25474	0.885568	-0.0697424	3.34687	0.790025	1.21194	1.15256	0.0181494	0.639623	0.544551	1.95177	1.68241	-0.425291	-0.455763	-1.45592	-1.00318	-0.529349	-0.224143	-0.172614
Gm7967	2.06151	0.248587	-1.4113	-1.21621	0.711093	0.0577	-0.58833	-0.838589	-0.187133	-0.837471	-0.592459	0.277205	-0.222109	-0.0139158	-0.921632	-0.764874	-0.544632	-0.972791	-1.02999	-0.988869	-0.559705	1.89945	1.41941	0.291888	0.920445	-0.468121	0.764995	3.36201	0.0620334	0.236413	-0.324249	-0.388794	-0.576936	-0.512828	0.752175	0.411927	-0.0967584	-0.913164	0.0129383	-0.356741	-0.187133	2.02495
Cdh20	-1.21251	-1.09537	-1.51299	0.380919	-1.02645	-0.966106	0.322761	-0.492037	-0.754262	-1.64798	-0.82157	-0.561202	-0.0985537	0.000165291	-0.118729	-0.415171	-0.688646	-0.9914	-0.328786	-0.534194	-0.708209	0.718672	1.03086	0.47075	0.947393	1.04284	1.66293	1.71339	1.78599	1.84215	0.153184	0.152588	1.345	0.130042	2.67923	-0.292261	-0.408436	-0.175623	-0.4051	-0.414368	-0.966106	0.257174
Relch	0.290344	-0.710397	-1.26344	-1.1483	0.517398	-1.10029	0.0135356	-0.31663	-0.278729	-1.33991	-0.876811	-0.540891	-0.589096	0.721929	-0.589096	-1.32805	-0.256917	-1.60712	-0.830879	-0.1797	0.280886	1.13716	0.13301	0.471393	1.31841	1.88353	1.3995	2.36353	1.29411	0.261654	-0.957698	-0.264115	1.16404	1.02019	1.93429	0.0766987	-0.811841	-0.591028	-0.617822	-0.245504	-0.881207	1.04387
Phlpp1	-0.080941	-0.819026	-1.12398	0.387597	-1.09492	0.620505	1.63701	-0.681758	0.758383	-1.68319	-0.721069	0.450857	0.67303	0.371747	-0.482513	-0.018978	-1.38705	-0.603241	-0.445769	-0.0981876	0.348747	-0.0916453	0.08828	-0.898142	0.813096	0.262275	0.956753	0.65393	0.630267	1.84788	-0.610883	1.32087	0.913782	2.70848	1.69753	-0.928413	-1.20799	-1.49165	-0.957126	-0.893736	-0.666349	-0.154464
Bcl2	1.1709	1.15872	-0.744784	-0.491968	-1.2845	-1.19617	1.13468	0.140238	-0.858528	-1.04317	-0.686321	-0.815561	-0.335992	-0.0967327	-0.0144307	-1.47976	-1.40383	-1.0475	-1.08913	-0.658882	-0.968627	0.457938	1.69737	0.000249227	0.751392	-0.40193	1.41404	1.9955	0.687739	1.03577	-0.476086	-0.0575169	0.886299	1.08522	2.47435	-0.131168	0.0568827	-0.466104	-0.860866	-0.781571	0.323208	0.920634
Kdsr	-1.40099	-1.235	-1.40099	-1.29581	-0.393845	-1.05184	0.774502	-0.146014	-0.00118768	-1.07998	0.35773	0.113415	-0.279932	-0.396498	-0.251342	-2.25258	0.138279	0.256434	-0.382507	-0.569296	-0.947425	0.936836	1.27408	0.148905	0.606331	1.02392	1.44201	1.75866	0.828972	1.06267	1.01887	1.09055	1.20003	1.05222	1.90316	-0.336501	-0.0245934	-1.88613	-0.506348	-0.70101	-0.151281	-0.296483
Vps4b	-1.22647	-2.54863	1.83728	-0.0668834	-1.26003	-0.287313	-0.319426	0.515581	-1.03499	-0.25616	-0.166729	0.489415	-0.516757	0.681333	0.654201	-1.1378	-0.31819	0.310329	-0.351681	-0.269037	1.65591	2.0637	0.668143	0.70236	0.885727	0.408488	1.09159	1.65607	0.94631	0.0419757	0.643694	-0.0278729	0.356229	0.546483	0.754364	-1.38849	-0.881659	-1.15119	-0.810614	-1.15575	-0.287313	-1.44619
Cdh19	0.690684	2.8731	-0.879592	1.98726	0.491361	0.504214	2.84157	0.199399	0.504214	-0.447152	0.601404	0.211093	0.912766	1.22656	0.227453	0.947214	0.100094	0.524868	0.557195	0.513167	1.28636	-0.61227	-0.72476	-0.879592	-0.879592	-0.879592	-0.690353	-0.576458	-0.683655	-0.688557	-0.767882	-0.494309	-0.879592	-0.879592	-0.635031	-0.732378	-0.835887	-0.879592	-0.802927	-0.80012	-0.879592	-0.671501
Dsel	-1.8082	-0.293898	-1.8082	0.327507	-1.8082	1.76555	1.19495	1.67498	2.10058	-0.7612	0.881075	0.685795	0.9572	1.16638	0.276488	-1.21847	-0.622219	-0.0746637	-0.300776	0.182926	1.29941	0.511015	-0.891851	-1.03129	-0.91252	1.05998	0.329941	0.931804	0.721887	-0.343547	-0.546026	0.0574473	-0.47613	0.650801	0.691845	-1.09535	-1.10276	-0.899309	-0.941983	-0.268895	-0.0213243	-0.240765
Tsn	0.128678	-0.916725	-1.65207	0.589184	0.141709	-0.826453	-0.935148	-0.320692	-0.921561	-1.44466	-0.258984	-0.910161	-0.170658	-0.575846	-0.522106	-0.597942	-0.853386	0.161538	-0.334185	-0.264691	-0.46256	2.21908	1.24686	1.20473	1.37224	1.70285	2.01542	1.50782	1.15988	0.82986	0.192387	0.421651	1.37998	0.799987	0.712089	-0.589694	-0.964328	-1.17399	-0.695778	-0.804058	-0.712323	-0.87794
Nifk	2.19463	-0.938077	-1.40595	-1.10949	-0.662795	-0.844858	1.40795	0.0422371	-0.809603	-1.16216	-0.882118	0.454449	-0.381498	-0.0502018	0.800405	1.03405	1.43522	-1.74361	-0.182391	-0.764868	-0.495367	1.30164	0.848399	-0.42179	1.35389	0.811422	1.49708	0.394998	1.43522	0.744353	-0.447974	0.512689	0.218593	1.36881	0.430576	-1.33094	-0.599502	-0.76495	-0.720243	-0.850224	-0.703836	-1.01416
Clasp1	-0.729289	-0.986376	-1.36129	-1.16489	-1.07366	-0.211046	0.502853	-0.603628	-0.87939	-0.716945	-0.453448	-0.188609	-0.225191	0.408469	0.0859962	-0.228692	-1.07326	-1.06227	-1.06805	-0.498478	0.0730813	1.95172	1.52412	-0.0818971	1.13346	1.15354	1.76416	2.30129	0.898261	0.774652	-0.674443	0.00536068	0.600679	1.27689	2.20641	-0.215786	-0.867517	-0.724146	-1.21161	-0.500624	0.234517	-0.0949091
Ralb	-1.09737	-0.144885	4.25471	-1.35005	0.801538	-0.250407	0.467773	-1.08486	-0.344738	0.0974362	-0.179108	-0.782314	0.0640275	-0.998097	-0.690616	0.0366312	-0.699521	-0.168748	-0.00959232	-0.451546	-0.242205	-0.0379432	-0.62729	1.29989	-0.717095	-0.280387	-0.897015	0.107284	1.03683	-0.196202	2.09443	0.0984621	-0.452731	0.0663353	0.686785	-0.746144	-0.111053	1.90317	-0.0899673	0.601614	-0.439068	-0.527961
Epb41l5	-1.96404	0.800488	-1.96404	-0.339465	1.06581	-0.740734	2.1479	-0.0563525	-0.434908	0.265942	-0.600265	-0.357071	0.210723	0.557236	-1.1485	-1.42573	-0.520612	-0.868541	-1.22312	-0.0292664	-0.900295	1.53146	0.165099	0.163446	-0.737668	-0.654991	-0.012329	1.60895	0.922812	0.498752	0.0110228	-0.0718441	-0.400711	-0.467642	1.5191	1.39788	0.804854	0.0270965	-0.382667	0.729043	-1.1485	2.02166
Ptpn4	-1.87366	0.0634965	-1.87366	-0.097058	-0.987304	-0.509647	0.928932	-0.769196	0.348949	-0.559182	0.380978	0.239957	0.597407	0.895143	0.0187196	-0.530573	-1.68795	-0.730458	0.0512925	-0.0781413	-0.0961428	0.917406	-0.012071	-0.693427	-0.636773	-0.248432	2.6154	1.60151	1.11754	0.795998	-1.45015	0.809431	-0.484889	2.22429	1.65674	-0.16396	-0.537182	-0.7956	-0.720409	-0.499027	0.282903	0.488821
Dbi	-0.0200119	1.55296	-1.97546	1.55589	-0.321592	-0.121206	-1.12155	-0.847988	-0.00919584	-1.48041	0.0523853	-0.864489	-0.803279	-0.981226	-0.220005	0.820829	-0.504893	0.897303	-0.157572	-0.256637	-0.69362	0.352561	0.525188	0.0400288	0.340569	0.286064	0.410788	0.241258	1.66547	2.05569	0.583877	1.28089	1.29357	1.41737	1.71349	-0.896295	-0.738632	-1.43521	-0.733742	-1.03807	-0.738124	-1.12699
3110009E18Rik	1.40578	1.0092	0.45075	-0.804874	0.503972	1.62544	0.980433	-1.62687	-1.15192	-0.836309	-0.950661	-0.755982	-0.586828	-1.45364	-0.843323	-0.192244	2.35237	-0.705983	0.906266	-0.526599	0.220296	-0.17883	1.16402	-0.189539	2.31055	1.04401	0.578088	1.0517	0.803183	-0.381095	-0.783761	1.02244	-0.980277	-0.561237	0.65962	-0.802734	-0.660002	-0.633502	-0.36275	-0.577644	-1.06776	-0.473767
En1	-0.978873	-1.22682	-1.13286	-1.50833	-1.46039	-1.26914	0.229756	-0.240441	-0.644907	-1.34039	-0.650807	-1.167	-0.292077	-0.355588	-0.0749509	-0.304976	-0.634099	-0.59022	-0.214019	-0.283648	-0.178794	1.19707	0.895284	0.519786	1.6158	1.54182	1.30018	0.973581	1.63324	1.19652	0.20177	0.470635	1.36493	2.18993	1.85872	-0.208922	-0.257618	-0.667133	-0.542283	-0.628443	-0.183514	-0.152768
Insig2	-2.18095	-0.358474	0.639405	-0.905608	0.499697	-0.152056	-2.05059	-1.33567	-1.02196	-1.13846	-0.558537	-1.00869	-0.495283	-0.285342	-0.0692084	0.395067	-1.56633	-0.58608	-0.0473809	-0.491726	0.571962	0.925015	0.82184	0.485512	0.103962	1.26301	2.04235	0.870701	2.12882	0.373552	0.725495	0.804634	1.13725	1.21835	1.57969	-0.704669	-0.25636	-0.25648	0.0744556	-0.459479	-0.897686	0.166254
Ddx18	1.91843	-1.07511	-1.92357	-1.60123	-1.43378	-1.43428	0.778933	-0.0891372	-1.01604	-1.4517	-0.921119	-0.23525	-0.387254	-0.246978	0.530789	-0.140184	1.07693	-0.865923	0.0718588	0.308728	0.443042	1.5826	0.490678	0.706283	0.926917	0.586371	1.34242	0.735085	1.88063	0.302403	0.320922	0.893563	1.21155	0.441136	1.16404	-0.433382	-1.15304	-0.977036	-0.989832	-0.508839	-0.31897	-0.510645
Actr3	0.267785	1.15685	2.8737	-0.901711	-0.106979	-0.299631	-0.473936	-0.490245	-1.41082	0.487462	-0.963621	-0.868912	-0.418159	-0.95146	-0.77374	-0.524559	1.4573	-0.273096	-0.140031	-0.348627	0.138403	0.923025	0.583105	1.47827	0.27221	-0.599279	0.100524	0.255356	0.681101	0.531285	2.38248	-0.0177516	0.801698	0.869328	0.629907	-0.646386	-1.35365	0.667998	-1.1615	-0.676144	-1.84048	-1.31706
Lypd1	1.77594	-1.52377	-1.45897	-0.946964	-1.13211	0.595195	-0.141779	0.465463	-0.856103	0.310118	-0.918509	0.679283	0.664304	0.423366	-0.579665	0.902423	-1.82853	-0.577602	-0.776723	-0.127249	-1.66739	0.575106	0.743562	0.45998	0.39618	-0.133948	1.74879	0.249799	1.0337	1.4712	-0.0841138	0.63031	0.0734518	1.63564	1.71184	0.820168	-0.735782	-1.83263	-0.746982	-0.36941	-0.856103	-0.0714772
Nckap5	-0.825068	-0.552597	-0.727045	-0.415402	-0.336471	-0.468264	0.604914	-0.482274	-0.761966	-0.751168	-0.443303	-0.0452304	-0.0338829	2.33148	-0.560406	-1.02111	-0.593023	-0.732312	-0.662354	-0.444815	2.10369	-0.178407	0.0227276	-0.372117	-0.29368	-0.0449754	-0.217828	2.62721	-0.116007	0.290651	-0.519031	-0.283554	0.0386612	0.120089	3.39598	-0.3227	-0.0826013	-0.655547	-0.523396	-0.267048	0.153691	2.0445
Tmem163	-0.448582	0.386081	-0.448582	-0.0932764	1.04815	-0.343486	-1.04913	-0.223815	-0.696309	-0.71836	-0.0579231	2.07935	-0.249399	-0.411449	-0.672787	-0.39705	-0.17488	-0.143377	1.91815	-0.33892	-0.374166	-0.512389	-0.58857	-0.558248	-0.377088	1.21619	0.0123532	-0.662688	-0.324752	-0.160225	-0.365559	-0.165028	4.24134	-0.0133208	-0.259307	-0.429815	-0.503113	-0.302568	-0.169517	2.33473	-0.696309	-0.306346
Ccnt2	-1.43684	0.029152	-1.43684	0.0273055	-0.470184	-0.867651	0.473143	-0.332223	-0.628388	0.311575	-0.590092	0.106015	0.336804	0.386256	-0.184041	-1.10274	-1.8247	-1.13089	-0.440628	-0.605904	1.2664	0.849482	0.342449	-0.635818	-0.17993	0.633217	2.56909	1.35	0.30477	0.652569	-0.941737	-0.0482712	0.271989	1.93828	2.76625	-0.152043	-0.119054	-1.04582	-0.91575	-0.803952	0.63629	0.642458
Rab3gap1	-1.37216	2.26907	-0.227911	-1.23084	-0.768153	0.307025	-0.482723	0.785854	-1.50804	-0.153043	-0.223128	-1.05932	-0.0771156	0.936747	-0.365221	-0.652756	-0.553212	-0.589972	-0.422456	-0.573613	0.990963	0.0159281	0.793111	1.41185	-0.0902573	2.27456	1.0689	1.3271	-0.660296	0.0588915	-0.562757	-0.73831	1.17772	2.66421	0.453751	-0.639126	-1.14697	-0.300664	-0.616988	-0.77909	-0.499671	-0.241892
R3hdm1	-1.05073	-1.25458	-1.61157	-0.966814	-0.338438	-0.539739	-0.0819529	0.443395	-0.704487	-0.92415	-0.724874	-0.0318798	0.410044	0.482049	-0.451874	-0.673132	-0.703029	-1.06431	-0.734742	-0.616803	0.0714987	1.45838	0.889866	0.361837	0.367543	1.51092	2.71954	2.30314	0.471102	0.500394	-1.00256	0.475504	0.697301	1.8947	1.35215	-0.310728	-0.923392	-0.956273	-0.581116	-0.429986	-0.364008	0.6318
Ubxn4	-0.245721	-2.12689	-1.26584	-1.00085	-1.14267	-0.560938	0.282341	-0.97114	-0.225319	-1.15427	-0.82504	-0.456781	-0.280114	-0.890059	-0.417102	-0.253802	-0.216833	-0.525874	-0.202295	-0.02747	-0.100243	1.73158	1.48463	1.35063	1.48823	1.11531	1.74988	1.64524	1.37853	1.00993	-0.237898	0.257475	1.28913	1.73649	0.78161	-0.385988	-0.671651	-1.0145	-0.737979	-0.596356	-0.417102	-0.35029
Mcm6	-0.0869969	-1.00036	-0.43692	-0.755475	-1.2256	-0.726481	-1.00738	0.0869414	-1.21987	-0.969322	-1.09405	-0.337804	-0.109742	0.275408	-0.274206	-0.371093	0.346536	-0.511083	-0.619943	-0.0985688	-0.227727	2.18439	1.08463	1.29535	2.05858	1.33123	2.54909	2.10836	0.739503	0.270625	0.204664	-0.17671	-0.207737	1.10563	0.706643	0.0332891	-0.979556	-0.631994	-0.982402	-0.88029	-0.973177	-0.476385
Dars	1.13436	-0.244226	-0.728309	-0.857558	0.0405946	-0.0383453	-1.74052	-1.07869	-0.612862	-0.64706	-1.16231	-0.804009	-0.668881	-0.661495	0.362905	-0.467044	1.92077	-0.17391	0.367213	-0.00207787	-1.02323	1.88812	1.48171	0.860899	1.39579	1.21459	1.05317	1.12705	0.816772	1.05588	-0.252461	0.393542	1.44976	0.000809152	1.10738	-1.55293	-1.06903	-0.673673	-0.998981	-1.07508	0.0710865	-1.20973
Mapkapk2	-1.07223	0.0984393	0.842278	-1.16494	-0.761278	-0.83071	-0.963327	-1.25654	-1.27197	0.285413	-1.00155	-0.911179	-1.07791	-0.723057	-1.31523	-0.975997	-0.00745723	-1.10344	-0.825859	-0.974617	-0.939049	1.57285	0.739498	1.55276	1.04491	1.07181	0.823397	0.795016	1.53614	1.24114	1.31411	1.0367	1.08083	1.76778	1.06047	-0.032138	-0.480827	0.493354	-0.223288	-0.319707	-0.623059	0.498463
Eif2d	-0.358078	3.64616	-0.861809	2.43753	-0.613842	0.823172	0.0144293	-0.434669	-0.153437	-0.430883	-1.18528	-1.0901	-0.884837	-0.346099	-0.00546594	-0.966545	-1.1159	-0.252821	-0.71373	-0.483739	-0.211339	1.05717	-0.121359	1.08566	1.00919	0.819182	1.02654	-0.350354	0.518325	0.139569	0.207158	-0.230684	0.803884	0.885076	1.28814	-0.389561	-1.08315	-0.927914	-0.503895	-0.945342	-0.952481	-0.147874
Srgap2	-1.00654	-1.23122	-0.454193	-0.559821	-1.78974	-1.07282	-0.80231	0.0141692	-0.00196109	0.322541	-0.8957	-1.04554	-0.417633	-0.0739227	-0.899751	-0.911746	-0.617942	-1.06507	-0.898291	-0.898134	-0.756782	0.725354	0.696589	1.09429	0.751552	0.222274	2.06016	1.64205	0.645608	0.800616	0.979897	0.659467	0.155798	1.93761	2.40027	0.0636299	-0.38943	0.265597	-0.708945	-0.955784	1.004	1.0118
Slc41a1	-1.87045	0.616111	-1.87045	-0.70147	-0.659246	-0.403379	1.4171	-0.535883	0.880308	-0.533276	-0.562026	-0.344761	-0.729395	-0.24231	-1.21842	-0.579299	-0.572157	-1.06758	-0.981894	-0.569669	-1.23259	1.70165	0.637364	0.510883	0.948484	0.484399	0.302988	1.1826	0.899242	1.58942	0.103409	0.398801	0.73351	2.16736	2.30678	0.0804422	0.214609	-0.974985	-0.109423	-0.185372	-0.647891	-0.583546
Nucks1	3.54798	-0.884756	-0.876943	-0.321257	-0.708554	-0.792593	-0.244812	0.0833709	-0.662611	-0.842014	-0.655728	-0.685911	-0.317024	-0.103503	0.283369	-0.432747	-0.765178	-0.36029	-0.0889666	-0.350271	-0.478941	2.28559	1.27879	1.09968	1.03655	1.22957	1.16029	1.35581	1.0446	0.255058	-0.228573	0.31527	0.463139	0.578578	0.13167	-0.283497	-1.16067	-1.07219	-1.10039	-0.842001	-0.77093	-1.11896
Elk4	0.609886	1.16259	-1.16236	3.15035	-0.0595093	-0.476504	1.97407	0.307256	1.52259	-0.468695	2.03658	-0.0920303	-0.131421	0.745596	-0.892983	-1.23606	-1.12002	0.161268	-0.279805	-0.393328	-0.270075	-0.355143	0.104237	-0.487369	-0.722633	0.020463	0.678958	0.347057	0.3395	-0.112777	-0.611912	0.325339	0.967733	1.44236	-0.0911843	-1.09591	-0.805116	-1.41225	-1.04896	-0.934122	-1.22617	-0.409492
Mfsd4a	0.533551	-0.00965518	-1.69209	0.363303	0.971788	-0.254324	2.08215	1.04376	-1.74494	-0.911374	-0.562891	1.26374	1.06071	1.14646	2.04698	-0.480105	-0.748652	-1.10678	0.876712	0.163945	-0.227036	-0.16699	-0.0304844	-0.609072	-0.0923047	0.88508	-0.206045	0.54379	0.195569	-0.0794112	-1.37722	-0.972239	0.269035	2.46924	0.266081	-0.467986	-0.452302	-1.11564	-1.26792	-1.41632	0.0594905	-0.249605
Dstyk	1.53132	0.452796	-1.51696	2.21597	-0.615691	-0.129994	-1.37608	0.862837	-1.60746	-1.01983	-0.21265	-0.161754	-0.257913	0.531838	-0.846341	-1.92441	-1.56586	0.527548	-0.675273	-0.231962	0.29047	1.15891	0.325863	-0.690613	-0.124608	0.997993	0.476145	1.95785	0.668764	0.734072	-1.08633	-0.40922	0.81064	1.17126	1.04422	0.00717844	-0.667042	-1.18593	-0.865192	0.112216	0.138636	1.15458
Nfasc	-0.980357	-0.686968	-0.734826	0.605817	3.95004	-0.417783	-0.398509	-0.541703	-0.547608	-0.540846	0.322234	1.05193	-0.444572	-0.362879	-0.374508	-0.466199	-0.5208	0.0789108	0.985411	-0.513697	-0.190119	-0.28545	-0.286344	-0.333114	-0.264531	2.13155	0.0552831	-0.0797828	-0.321659	-0.203723	-0.491276	-0.0164599	3.25958	-0.265725	-0.253797	-0.577532	-0.549829	-0.64578	-0.321043	0.945736	-0.417783	-0.351298
Lrrn2	0.486731	-2.27586	-1.81543	-0.465317	-0.265925	1.29479	-2.27586	-0.251037	0.564428	-0.500679	0.00397051	-0.250413	0.846525	-0.114403	0.753781	0.295264	-0.839557	-1.0162	-0.674955	0.151089	-0.0177421	1.44734	0.932351	0.208069	-0.160643	1.684	2.38513	1.63504	0.0222245	0.244796	-0.96565	0.435453	1.04278	0.702162	0.879352	-0.203917	-0.379237	-0.426638	-0.927087	-0.318446	-0.977442	-0.892833
Mdm4	-0.461324	-0.902649	-2.0205	-0.794279	-0.523112	-0.371672	-0.912043	0.379352	-0.646476	-1.07586	-0.807314	-0.359939	0.125593	0.123041	-0.188469	-0.569385	-0.561359	-0.511124	-0.793597	-0.313589	-0.0132317	1.17795	0.951743	0.120586	0.293643	0.379077	3.09039	2.2656	0.819956	0.654042	-1.00003	-0.286234	0.976302	1.81163	1.73529	-0.00331735	-0.354096	-1.2601	-0.741629	-0.536988	0.617623	0.486488
Ppp1r15b	-1.9251	-0.816242	0.0694891	-1.82656	0.411594	-0.754274	-1.7776	-0.74934	-0.613656	-0.965202	-1.02987	-0.136847	0.116219	1.42372	-0.285547	-1.60912	0.0147704	-0.204394	0.343113	-0.0945515	0.456265	1.86106	0.895777	0.79864	1.64716	0.346746	1.69993	1.34314	0.761416	0.819825	-0.339089	0.670178	1.23055	1.40531	0.673446	-0.479022	-0.591173	-0.434128	-0.931118	-1.18855	0.0894349	-0.326428
Snrpe	-0.392628	-1.18846	-0.18219	-1.09028	-0.670171	-0.757212	-1.51334	-0.634447	-0.859208	-0.630295	-0.781525	-0.908616	-0.693629	-0.828392	0.602744	0.349114	0.669921	0.478373	0.715449	0.687607	0.497388	2.06731	1.78754	1.82617	1.75764	1.5383	1.09474	1.32265	0.850446	0.481693	0.615818	0.200236	0.360377	0.0982332	0.353513	-0.866113	-1.05859	-1.00933	-1.04941	-1.00808	-1.20229	-1.03106
Atp2b4	-0.755403	0.747531	-0.464672	-0.52027	-1.08304	-0.312038	0.0410546	-0.857414	-1.08066	-0.696348	-0.582812	-0.461807	-0.614606	-0.0695395	-1.33687	0.286625	-0.611324	-0.908579	-0.75163	-0.806401	-1.33687	1.97921	1.87379	1.15837	1.74532	1.03192	0.905494	3.10817	0.47699	1.17436	-0.178634	0.184921	0.234756	-0.584698	1.13842	0.0259378	0.410966	-0.753037	-0.485208	-0.395172	-0.926935	0.0501199
Btg2	-0.78063	-1.03016	-0.846208	-0.979585	-0.994012	-0.761776	-0.953117	-0.711983	-0.67509	-0.386136	-0.72196	-0.508787	-0.516303	-0.459835	-0.831125	-0.711805	-0.351615	-0.846306	-0.868507	-0.756209	-0.807003	1.73828	1.89175	1.84233	1.61445	1.71145	1.62592	2.71466	0.16799	0.303588	-0.128819	0.0177958	0.171615	1.47881	0.627755	-0.00188908	-0.0864022	-0.158471	-0.148009	-0.318617	-0.137636	0.571611
Adora1	-1.35532	0.345502	-1.9672	0.514452	1.1604	-0.853577	-1.12908	1.12083	-0.961421	0.454032	0.45065	-0.879077	0.54326	0.29334	0.584343	-1.44013	-0.288589	0.897681	-1.01146	0.211993	0.0466862	-0.0791051	1.36263	0.57184	-0.416795	0.744523	0.960415	0.350307	0.933007	0.175175	-0.663789	0.0231875	-0.373964	2.17001	1.86809	-1.20235	1.09945	-1.17481	-0.308681	-0.968776	-2.14771	0.340005
Ppfia4	-0.272645	-0.236224	4.30522	-0.302049	-0.459496	-0.13017	-0.238101	-0.408139	-0.459496	2.67939	-0.415439	-0.286451	-0.377949	-0.302861	-0.415586	-0.459496	1.87201	-0.36119	-0.408206	-0.421615	-0.287674	-0.308402	-0.336671	0.663076	-0.426481	-0.459496	-0.41446	-0.372926	-0.366236	-0.345838	2.11928	-0.367804	-0.375323	-0.459496	-0.323692	-0.389427	-0.40749	1.38982	-0.404761	-0.42167	-0.261901	-0.343943
Tmem183a	1.8543	0.957655	-2.13831	-0.868946	-0.373156	-0.521303	-0.970723	-1.79976	0.00647076	-1.13704	-0.323608	-0.239361	-0.521303	-0.45771	-0.427476	1.30878	0.151258	0.0248509	0.0979149	0.0230388	-1.13321	1.54073	0.443206	0.139561	0.826129	1.27239	1.18682	0.949295	2.04439	0.841163	0.413174	1.10488	0.860613	-0.495479	1.01668	0.257257	-0.713548	-1.15986	-0.879974	-1.03253	-1.225	-0.902252
Adipor1	-0.95372	1.98203	2.47081	2.50887	-1.33987	-0.0876743	-0.620506	-1.46808	-0.0559073	0.718414	-0.588722	-0.919981	-1.00135	-1.24519	-0.468879	-1.58188	0.617385	0.0887038	-0.216392	-0.819481	-1.31968	0.373614	0.229552	1.00069	-0.208373	0.0177738	0.45861	0.277942	0.0326468	0.511048	1.60345	0.545897	0.491643	1.44064	0.387849	-0.728422	-0.869898	0.553095	-0.327379	-0.493873	-0.595947	-0.399453
Rabif	-1.40287	-0.0986165	-1.40287	0.294522	-0.70268	0.635859	-2.34129	0.753862	-0.687318	-0.273825	0.0926484	-0.168585	-0.00997745	-0.610618	0.966654	-1.03121	-1.75581	-0.0701646	0.578115	-0.629055	-0.615407	1.17334	0.18786	1.3406	1.14076	2.75602	0.146736	0.992016	1.05448	0.627011	-0.338499	-0.652781	1.7452	0.0865584	1.06896	0.122072	0.0094002	-1.53365	-0.508634	-0.726501	0.305065	-0.517361
Kdm5b	-0.609636	0.304145	-0.897941	-0.872097	-0.504311	-0.238443	-0.0548303	-1.20816	-0.746581	-0.889495	-0.777171	-0.594724	-0.601399	-0.0710778	-0.746581	-1.09205	-1.40311	-0.883095	-0.100939	-0.520823	-0.790767	1.3783	0.966163	0.640856	1.08985	0.520909	2.2675	0.930886	0.431579	0.709876	-0.122048	0.076343	0.791361	3.64485	1.67961	0.0750887	0.17902	-0.687651	-0.270818	-0.478833	-0.340071	-0.183681
Ppp1r12b	0.829975	-0.866376	-0.984249	-1.41913	-0.269044	-0.523134	-0.872448	-0.259267	-0.523134	-0.42321	-0.23439	-0.258857	-0.106942	0.641578	-0.878419	-1.02616	-0.834402	-0.379959	-1.09099	-0.393637	0.0793071	0.83034	1.03466	0.264674	0.120655	1.01149	3.80406	1.77319	1.20299	0.985987	-0.126261	0.191559	1.13524	0.36671	1.29934	-0.0582387	-0.141479	-0.895045	-0.585136	-0.793232	-1.58899	-0.0396247
Ube2t	1.34903	-2.2293	-1.87147	-0.42018	-0.667247	0.0411461	1.16259	2.09817	-1.59862	-0.258427	-0.204376	-0.572343	-0.0429446	0.290419	0.966144	-1.23021	0.00319369	0.707596	0.455488	0.527373	0.183735	2.30901	1.20489	1.10508	0.173289	0.524229	0.0131159	0.865382	1.52129	0.121464	-1.10923	-0.824539	-0.187484	-0.377764	0.222827	-0.216494	-0.516283	-0.176224	-0.342503	-0.563184	-1.72476	-0.711877
Arl8a	0.0883827	-0.5917	-0.431369	-0.74115	0.831162	0.254184	-1.1136	-0.526809	-0.588594	-0.634398	-1.00588	-0.772409	-0.119221	-0.0263212	-0.258812	-0.00630479	-0.437809	-0.306939	0.0392744	-0.318451	-0.564697	0.496027	0.139558	-0.220576	-0.212526	0.353348	0.740872	-0.184644	2.72707	1.03945	-0.135462	0.555315	2.23647	3.59504	1.34849	-0.561307	-0.910247	-1.29628	-0.111024	-0.576363	-1.06495	-0.726807
Gpr37l1	0.0370635	2.6071	-1.37936	-0.309099	0.225397	0.637555	-0.62072	1.02451	1.70183	-0.301901	0.00845324	0.720489	1.45344	1.06807	0.37477	1.31178	-0.582418	-0.0974582	0.882741	0.741044	0.859208	-0.949196	-0.790794	-1.22936	-1.26306	-0.866856	1.11057	-0.912271	0.00361552	0.765024	-0.983225	-0.521015	0.656081	1.34201	0.22662	-1.24192	-0.63317	-1.60764	-1.23775	-0.732133	-0.728926	-0.769101
Rnpep	-0.446214	-0.102251	3.96548	-0.228265	-1.18377	-1.79619	-0.816944	-1.07916	0.640165	0.056995	0.285626	0.104342	0.119323	-0.928824	0.139071	-1.11598	2.0095	-0.60161	0.157281	-0.302857	-0.0472432	1.06865	0.573103	1.25094	-0.340068	-0.347074	0.766436	0.923199	-0.669531	-0.421852	1.05314	0.0983386	0.438944	0.0718566	0.598558	-1.05282	-0.835655	0.489083	-0.602639	-0.841461	0.0699543	-1.11958
Timm17a	-1.33045	0.997412	-0.834923	-0.178167	-1.05635	-1.45888	-0.798834	-1.01362	-1.10953	-1.6008	-0.810616	-0.79546	-1.20657	-0.848868	0.656617	0.695818	-0.00429195	-0.175328	0.47984	0.0673113	-0.109585	1.63993	1.26085	0.761252	1.52225	1.97413	1.39114	1.31671	1.03654	0.690711	0.424815	0.364999	1.56514	0.378136	1.08869	-0.421983	-0.802775	-0.991361	-0.776471	-0.589353	-0.585507	-0.812568
Shisa4	-1.34672	0.0417276	-1.34672	2.27619	0.62275	-0.698152	-0.250993	0.487565	0.158178	-1.31053	0.374974	0.760031	0.508106	0.519175	-0.0608834	-0.509916	-0.954751	0.400423	1.49631	-0.202677	0.327019	-0.995435	-0.98262	-1.65405	-0.892207	-0.320189	-0.0962872	-0.520512	0.539728	1.31895	-0.806507	0.878755	3.41695	-0.00534169	0.966348	-0.682898	-0.36241	-1.1458	-0.0158686	0.502502	0.0187751	-0.452987
Ipo9	-0.660782	-0.358622	-0.273229	-0.469321	-0.857558	-0.844869	-0.374188	-0.932748	-0.161807	0.350489	0.0734948	-0.506142	-0.259388	-0.521613	-1.11809	-0.768222	-1.00203	0.398915	-1.00533	0.028232	-1.26065	2.34138	1.55938	1.02019	0.528102	0.94666	1.52541	1.14072	2.14126	0.57076	-0.336191	0.705095	1.51348	0.796986	1.73246	-0.321673	-0.571429	-1.09919	-0.924339	-0.171124	-1.66454	-0.909923
Nav1	0.209798	-1.26974	-1.18361	-0.821787	0.112353	0.177831	-1.66645	-0.536995	-0.226666	-1.34626	-0.413164	0.00912447	0.150314	0.279385	-0.631164	-1.18117	-1.32868	-0.782959	-0.449221	-0.371441	1.01698	0.806685	0.681871	0.363749	0.125984	0.756056	2.17612	2.2319	1.02365	0.931783	-0.826387	0.593189	2.25552	1.03772	1.58051	-0.343467	-0.661369	-1.42617	-0.744494	-0.324358	-0.168881	0.183914
Csrp1	0.0716145	1.4123	-0.329328	4.86056	0.811789	0.144071	0.168842	-0.149457	-0.128499	-0.778375	1.95823	-0.392813	-0.353957	-0.61231	-0.650082	0.0908961	-0.75967	2.09018	-0.255622	-0.544026	-0.661787	-0.466929	-0.0966131	-0.415991	-0.196685	-0.28106	-0.166895	-0.401223	-0.359437	-0.212944	-0.308347	0.385511	-0.0187851	-0.299376	-0.403477	-0.436723	-0.531687	-0.744838	0.299217	-0.121723	-0.623162	-0.591383
Phlda3	0.357923	0.422877	-0.791761	4.02607	0.0174077	0.782348	-0.508365	-1.58735	-1.64923	-0.425	0.34094	-0.372664	-0.369115	-0.461392	-1.24397	-0.184667	-1.00966	0.578708	-0.922073	-0.479476	-1.03253	0.692683	1.1769	0.541539	0.316142	0.884477	1.09293	1.40393	1.11827	0.729082	-0.034586	0.496187	-0.59831	-0.341732	0.301483	-0.456436	-0.447416	-0.180857	0.407021	-0.579101	-1.24397	-0.767269
Tnni1	-0.429527	-0.429527	-0.0920773	5.16259	0.307011	-0.429527	-0.429527	-0.244028	-0.429527	-0.243666	2.31549	-0.273269	-0.270925	-0.372951	-0.270925	-0.429527	-0.32426	2.02051	-0.0590112	-0.2756	-0.429527	-0.271548	-0.252071	-0.26403	-0.310278	0.25783	-0.348193	-0.351355	-0.345314	-0.306368	-0.381514	-0.0431432	-0.277513	-0.429527	-0.429527	-0.302983	-0.279253	-0.33272	0.98734	-0.190429	-0.310576	-0.191029
Tmem9	-1.48211	0.175025	-2.2415	-1.08124	-1.3434	-0.993256	-0.751441	-0.0787997	-0.156744	0.2406	-0.494146	-0.143832	0.287803	-0.136254	0.657461	1.41634	-0.0397801	0.315199	0.0216326	0.0589092	-0.905968	1.32989	0.717987	0.630305	0.756082	1.29581	1.84946	1.5729	0.647196	1.36428	-0.19169	0.477142	0.990142	1.91075	-0.00471784	-0.402358	-0.760499	-1.31254	-0.776365	-1.00238	-1.66247	-0.753414
Kif21b	-1.78951	-1.65888	-1.45441	0.928649	-0.704334	0.375218	-0.0774161	0.671789	-0.0972685	-0.244921	0.858767	0.255739	1.1852	1.58537	0.0602271	-0.588468	-0.787183	-0.0620083	-0.374751	-0.489592	1.64888	0.449664	-0.080748	-0.734099	-0.446601	-0.487848	3.35552	1.05937	0.550833	-0.299064	-1.31544	-0.157563	0.660019	1.44157	0.393311	-0.763274	-0.78091	-1.40226	-0.561902	0.185952	0.138975	-0.446601
Inava	-1.48608	-0.594114	-2.12786	0.0352698	0.393558	-0.0918138	0.91385	-0.187508	-1.2795	-0.890677	0.21764	1.88405	0.996229	0.992515	-0.167223	-0.933258	0.875156	-0.372065	0.984415	0.50685	0.62621	0.00262375	-0.0185142	0.390148	-0.086711	2.22964	0.347105	0.349985	-0.68641	0.175403	-0.84948	0.181653	0.570484	2.85329	-0.461973	-1.10502	-1.27046	-1.02319	-0.874521	0.405625	-0.318041	-1.10728
Camsap2	0.638616	-0.380126	-0.737852	-1.41329	-0.16965	-1.11753	0.688739	0.201259	-1.36013	-0.551455	-0.355372	0.0826044	-0.185626	0.503861	-0.093206	-1.50558	-1.28499	-0.883374	0.869367	0.217396	0.802196	0.395009	0.473055	-0.379172	0.264313	1.68441	2.62449	1.00522	0.174921	0.58062	-0.549415	-0.546764	2.45632	0.987995	1.38091	-1.36873	-1.19396	-0.927822	-1.13948	0.724254	-0.308853	-0.303178
Zfp281	-1.10881	0.0641598	-1.47889	0.113491	-0.00429453	-0.762782	-0.835134	-0.147896	-0.958462	-1.36613	-0.843934	0.0670643	0.690841	0.14093	-0.675813	-0.522541	-1.66557	0.0588796	0.390727	-0.263289	1.94838	1.31699	0.670685	-0.411125	1.33428	2.60388	1.33562	1.52594	0.0892056	0.20228	-0.58823	0.437631	0.411715	2.19815	0.638583	-0.993157	-0.776275	-0.359611	-1.07139	-0.341548	-0.240968	-0.823595
Gm4258	-0.702259	-1.55055	-1.44452	0.236442	0.0232564	0.0940779	1.21353	0.139835	-0.709549	-0.382492	-0.37546	0.953588	0.699246	2.53836	-0.553808	-1.25449	-1.21978	-0.903413	-0.560923	-0.819655	0.594618	-0.196688	-0.742005	-0.926504	-0.501347	0.129356	2.38532	1.11872	0.381194	-0.157345	-0.947075	-0.30173	0.487522	1.74145	2.03862	0.576811	-0.488092	-1.27678	-0.577277	0.467268	0.318346	0.454181
Ptprc	-0.0944525	-0.474337	1.80497	-0.367636	-0.308505	-0.474337	-0.474337	-0.369924	-0.474337	1.82723	-0.474337	-0.342407	-0.436077	-0.474337	-0.0279727	-0.474337	3.08078	-0.354418	-0.335301	-0.43583	-0.474337	-0.344995	-0.249594	1.01613	-0.27297	-0.38836	-0.291213	-0.327667	-0.189928	-0.335691	3.74158	-0.350059	-0.474337	-0.474337	-0.434894	-0.403109	-0.326313	2.0867	-0.437243	-0.474337	-0.474337	-0.440776
Nek7	0.662838	-1.10183	1.76375	3.80079	-0.48044	0.142262	-0.362745	0.394277	-0.606164	0.485291	2.70766	-0.579082	0.0261041	-0.218718	0.216181	0.634809	0.893877	1.32386	0.0172095	-0.179611	-0.214476	-0.78258	-0.530243	-0.42659	-0.797561	-0.358558	-0.564704	-0.784838	-0.165841	-0.495071	1.27924	-0.258545	-0.200409	-0.429421	-0.187923	-1.08683	-0.610378	0.35725	-0.594263	-0.675513	-1.41003	-0.603038
2310009B15Rik	1.55781	-1.24557	-1.61684	0.401777	-0.472791	-1.05969	0.239925	-0.380402	-0.444208	0.674856	-0.602337	-0.0670524	-1.04904	-0.22166	0.506996	2.09215	0.835783	1.4891	2.4622	1.33757	1.53848	-0.0627706	-0.0992287	-0.252021	0.292719	-0.503934	-0.767015	0.106437	0.756557	0.41778	0.453245	-0.198196	0.387343	0.174357	0.961214	-0.5454	-1.50705	-1.79124	-0.607728	-1.07946	-1.28351	-0.82915
Dennd1b	-1.27564	-1.13809	-1.27564	-0.990282	0.48304	-0.737574	-0.309067	1.12194	-1.35943	-1.20397	-0.400648	-0.347509	-0.536211	1.09473	-0.488831	0.317328	0.660232	-0.867515	-1.20649	-0.336116	0.614292	0.271139	0.198837	-0.164383	0.138327	0.733725	0.0596803	1.99642	1.18854	1.45261	-0.475277	0.327232	-0.81572	2.1264	2.85437	-0.393567	-0.252952	-1.17155	-0.947731	0.161509	0.506143	0.387694
Zbtb41	-1.97831	-0.244169	-1.25268	-0.347803	-1.34478	-0.955166	-1.11853	-0.981094	-0.379649	0.619513	0.331461	-0.382274	-0.102548	-0.0317836	0.579547	0.723057	-0.620155	-0.298523	-0.119257	-0.213002	-0.866198	0.770247	0.0250467	-0.2879	0.585958	0.320887	1.34472	-0.465448	1.82452	1.50867	-0.842631	1.22643	2.48909	2.24567	1.18605	0.742814	-0.443393	-1.04156	-0.34865	-0.65623	-1.21095	0.00899765
Aspm	3.91942	-0.747228	-0.373896	-0.537508	-0.584257	-0.418229	-0.747228	2.53635	-0.418229	-0.33598	-0.417129	-0.315046	-0.27723	-0.277789	1.13903	-0.573499	-0.397849	-0.432961	-0.525191	-0.472865	-0.518359	1.66788	-0.0846289	-0.266604	-0.318458	-0.282511	-0.11735	-0.199497	2.67669	-0.0659534	-0.18949	-0.136557	-0.186634	-0.264294	0.241222	1.30027	-0.477067	-0.479477	-0.400914	-0.558284	-0.549829	-0.532843
Cdc73	2.04713	-1.52245	0.138325	0.53124	1.12326	0.321252	-1.53522	0.279718	-0.23946	-1.64124	-0.267589	-0.170407	-0.372963	1.65069	0.994107	0.213921	-0.859717	-0.632795	-0.423211	-0.527677	0.0774645	0.152345	0.0938307	-0.0785598	-0.12001	-0.450965	-0.589306	1.08402	1.72055	0.633781	-0.870332	0.703734	1.25637	1.48383	1.84566	-0.35876	-0.705429	-1.30898	-0.744256	0.17715	-2.14588	-0.963186
B3galt2	-0.720073	-0.720073	-0.438672	-0.482957	-0.351552	-0.521686	0.947046	-0.410697	-0.472089	-0.487588	-0.421497	-0.329162	-0.370533	2.77116	-0.521686	-0.589124	-0.456727	-0.453582	-0.411099	-0.520402	3.59269	-0.252998	-0.498101	-0.547562	-0.322304	-0.401634	0.0938231	1.97434	-0.193381	-0.32638	-0.359733	-0.213748	-0.128503	0.735979	2.17246	-0.403497	-0.547766	-0.397164	-0.198001	-0.235854	-0.521686	1.94
Glrx2	-0.150633	-1.16583	-1.60208	-0.637919	-0.374716	-0.995861	-1.41262	-0.85344	0.419666	-0.528993	-0.851439	-1.05153	-0.498843	-0.618917	0.84603	0.535333	-0.288927	0.0722117	0.560054	0.489981	-0.518334	0.105164	-0.10489	-0.0200444	-0.0327707	-0.224875	0.344597	0.0853934	2.37943	1.55588	0.993342	0.899845	2.39056	2.76115	1.37449	-0.63445	-0.38152	-0.943049	-0.771553	-0.563388	-0.0408064	-0.545689
Ro60	-0.964498	0.872878	-2.17348	-0.489255	1.94629	0.287804	0.840506	0.78652	0.394345	-0.981814	-0.936531	-0.320304	0.308097	0.939298	-0.138362	-0.166491	-1.21949	-1.11367	-0.177079	0.145544	0.602796	0.656598	0.0139586	-0.0148354	0.0823757	0.760029	2.07138	1.31486	0.590771	0.795599	-1.14465	-0.0131158	1.13544	0.93031	1.70689	-1.16599	-0.915655	-1.53435	-1.40545	-0.899116	-0.422472	-0.985708
Uchl5	3.14128	-0.196255	-0.184177	2.30282	-0.131229	-0.355201	-0.782999	-1.33711	-1.56929	-1.20297	0.325842	-0.889754	-0.387098	-0.64512	1.98925	1.38683	1.26309	0.814523	0.660212	0.143689	0.751494	-0.244403	-0.224043	0.343765	-0.852126	-0.454118	-0.286499	-0.0998832	0.877782	0.259736	0.0746876	0.928533	0.532215	0.0381009	-0.370985	-0.585013	-0.310774	-1.39915	-1.03989	-0.534082	-0.857582	-0.894096
Rgs2	-0.631318	-0.536923	2.27439	-0.435481	0.152835	0.250082	-1.1156	0.082366	-0.0486619	3.819	-0.373383	-0.218602	-0.302696	-0.0600798	-0.774182	-0.439522	1.45261	-0.555061	-0.450929	-0.428343	-0.373383	-0.291163	-0.383418	2.15017	-0.259911	0.199663	-0.298527	-0.330297	-0.450889	-0.261314	2.054	0.0726377	-0.533842	-0.802373	-0.260793	-0.661586	-0.711235	1.52407	-0.548144	-0.33129	-0.603471	-0.559403
Gm29514	-1.93938	1.1957	1.34022	-1.20245	-0.794055	0.835164	-1.93938	0.945136	-0.783318	-0.494303	0.07116	0.946024	0.26264	0.260021	1.45173	-1.32892	-0.711704	-0.282935	0.941392	1.11907	2.4838	-1.15774	-0.21472	-0.974319	-0.548629	-1.04867	0.273932	0.69436	0.843348	0.534329	0.113765	1.06477	0.424449	-0.24241	0.784767	0.520322	-0.4789	-0.434031	-0.78652	-0.877097	-1.47695	0.610326
Brinp3	-0.953668	-0.557776	-1.14103	-0.891961	-0.689932	0.131774	-0.121304	0.640905	-0.297516	-0.318155	-0.31942	0.773495	1.28913	2.19054	-0.425936	-0.872045	-0.674009	-0.585845	-0.333267	0.0723925	1.18849	-0.230617	-0.476226	-1.10106	-0.724985	-0.265978	2.30993	0.466072	0.292307	0.089074	-0.795738	-0.390862	0.0659405	3.23244	2.07427	-0.434523	-0.591127	-0.933718	-0.867859	-0.618849	0.351923	0.444727
Odr4	-1.01592	-2.63231	-0.378725	1.39409	0.197974	-0.893792	-0.623251	-0.220978	-0.332263	-1.97006	0.115333	-0.435225	-0.0595197	-0.57597	0.254224	-0.570094	-0.0920804	0.882988	-0.457978	-1.00844	-1.05655	0.295143	-0.124143	-1.05655	1.96405	0.417345	1.77467	1.02595	1.36558	1.69212	0.97004	1.37665	0.687341	0.706653	0.829665	-0.352175	-0.609739	-0.580752	0.55177	-0.0870386	-1.34302	-0.0249929
Tpr	0.575292	-1.13572	-1.20149	0.313375	-0.727838	-0.357988	-2.03999	0.185372	-1.11616	-0.992546	-0.612881	-0.920488	-0.386243	-0.138803	0.345245	-0.778361	-0.720884	-0.4249	-0.708977	-0.590419	0.410217	0.848498	0.0237494	-0.0828099	-0.0532978	0.296848	1.22654	0.431127	2.20212	1.36581	1.27831	1.28425	2.1755	1.39848	2.08145	0.414563	-0.702907	-0.978503	-0.921207	-0.769364	0.0705445	-0.565521
Ivns1abp	0.510381	0.114748	-1.7127	-0.802968	-1.08245	-0.389966	0.0860479	-0.42008	-1.62139	0.722516	-0.754638	-0.690331	-0.176732	-0.957825	0.281721	-1.37939	-1.12109	-0.660645	-0.481936	-0.644766	0.106499	0.267665	0.164816	0.281721	-0.663242	-0.0661614	1.98103	0.647606	1.77172	0.910716	1.80539	0.335747	1.42051	2.86166	1.57959	-0.412593	-0.684221	-0.0207541	-0.602697	-0.375339	-0.054122	-0.0740426
Swt1	-1.22047	0.219329	-1.03935	-0.724	0.110778	0.608905	-0.657308	0.643753	-0.348803	-0.548325	-0.791889	-0.644974	0.426484	0.545134	-0.497779	-0.764968	-0.701939	-0.839568	-0.751731	-0.0538939	-0.390442	0.182615	-0.420984	-0.390442	-0.0887734	-0.22326	1.28558	0.180926	1.53554	0.611108	-0.450275	0.24745	0.394041	4.38116	1.96671	-0.212958	-0.694757	-0.697916	-0.777693	-0.661621	1.24738	0.00723736
Trmt1l	-0.95488	-0.771823	-1.89404	-1.36647	0.155834	-0.569823	-1.89404	-0.60338	-1.48023	-0.0835852	-0.343952	-0.806835	1.06969	1.41257	0.754399	0.29114	0.156741	-0.0164168	-0.948786	-0.275657	0.984698	0.424243	1.13098	0.17865	1.09292	0.444068	0.369582	1.15181	0.801274	0.676705	-0.290547	0.410286	1.2085	2.35804	1.90895	-0.0450648	-0.79619	-0.816346	-0.793583	-0.182918	-1.56299	-0.483533
Rnf2	1.99581	-0.576106	-0.49762	-1.67834	0.520263	0.98597	2.78604	0.0710564	-1.33693	-0.316735	-1.01882	-0.299339	-0.580565	0.110171	0.232598	1.03653	2.38826	0.120155	0.915408	-0.0400095	0.123414	0.359183	-0.218137	0.0797401	-0.768121	-0.182583	0.812115	0.14183	0.832629	0.148096	-0.251405	-0.0645555	-1.42284	1.40758	0.162328	-0.141416	-1.08895	-0.43928	-1.37432	-1.2691	-1.52527	-0.138738
1700025G04Rik	0.578703	-0.599278	-0.220158	1.00731	0.318187	1.48275	1.071	2.20964	0.575374	-0.079733	0.824951	1.16287	1.96251	1.99341	0.126903	0.476758	0.906259	0.437611	0.595983	0.615076	0.799837	-0.482426	-0.800526	-0.995863	-0.766746	-0.517219	-0.073131	-0.521444	-0.44497	-0.745149	-1.22538	-1.00975	-1.09785	0.786358	-0.664884	-1.06895	-1.17503	-1.57489	-1.33878	-1.38337	-0.269421	-0.876531
Tsen15	2.96471	-0.0949032	-2.19995	-1.20249	-0.513422	0.848429	2.21657	-0.823571	1.02181	-0.278574	-0.474284	0.0025719	0.0475552	0.0280971	-1.40558	1.44526	0.469437	-0.168591	0.0744409	1.19383	0.569505	-0.289695	0.140743	-0.455728	0.595956	-0.219434	0.280852	0.0608849	0.929751	0.51617	-0.486338	0.772397	-0.303963	1.05363	0.465143	-1.0625	-0.611414	-1.10537	-1.1491	-0.653536	-1.75235	-0.446962
Arpc5	0.16572	0.392334	2.86678	1.86787	0.115546	0.184965	0.0397466	-0.325525	-1.1004	0.461676	0.818174	-0.275696	-0.0439975	-0.423952	0.835582	0.0386904	2.12249	1.30833	0.807243	1.05745	0.286387	-0.957424	-1.11039	0.12908	-0.808082	-1.03545	-0.876611	-0.852723	-0.278878	-0.194693	1.74588	-0.189146	0.777988	-0.336082	-0.49393	-0.923143	-1.45843	0.19993	-0.988308	-1.02009	-1.1004	-1.42851
Ncf2	-0.4152	-0.4152	4.77457	-0.282683	-0.209245	-0.4152	-0.4152	-0.350362	-0.4152	1.72862	-0.387389	-0.387892	-0.367683	-0.4152	-0.4152	-0.4152	0.982969	-0.340733	-0.328862	-0.391288	-0.342892	-0.294723	-0.306654	1.00204	-0.206793	-0.255031	-0.358342	-0.396984	-0.4152	-0.372152	2.43772	-0.222267	-0.4152	-0.110047	-0.341721	-0.4152	-0.336412	1.64885	-0.392166	-0.319689	-0.332046	-0.373519
Smg7	0.514291	-0.383341	-1.07135	0.193373	1.21924	-0.19766	2.6036	-0.565055	-0.141766	-1.95831	-0.563306	1.30789	0.111086	0.745821	0.920215	-1.47639	0.310825	-0.988515	0.186668	0.814776	-0.129616	-0.173568	-0.363908	-0.79062	-0.863902	-0.647322	1.01194	-0.20819	0.58782	0.352307	-1.30335	0.0404395	0.485922	3.08623	1.16256	0.0782409	-0.785769	-0.837453	-0.675157	-0.602599	0.0259149	-1.032
Nmnat2	1.02476	0.631707	-2.2881	-0.900356	0.544166	2.57707	-1.63984	-0.159789	-1.51017	-0.676038	-0.19481	0.744995	0.511603	1.36465	0.352721	0.321889	-0.399225	-0.171826	-0.163165	0.740662	-0.440306	0.0987981	0.536268	-0.788464	0.0817859	2.16576	1.34512	-0.203243	-0.0449051	0.63561	-1.14529	0.490001	0.649774	-0.312542	0.285237	-0.365458	-0.969943	-1.40367	-1.28257	0.304498	0.908807	-1.25617
Lamc1	-0.142933	1.51616	-1.7133	0.115667	0.0482989	-0.76061	1.48462	-0.222522	0.0697213	-1.08352	-0.879097	-0.782425	-0.233416	0.922651	-1.49868	-0.288049	0.04931	-0.474194	-0.416719	-0.963301	-1.27405	0.258389	0.791234	0.587174	0.167992	3.2129	0.286569	1.40106	0.89842	0.883655	-0.747204	0.331942	1.22173	0.471768	1.24164	-1.15713	-1.01295	-1.33575	-0.80559	-0.223349	-0.391574	0.445463
E330020D12Rik	-1.15264	-1.15264	-0.888752	-1.15264	-0.69186	-0.78056	-1.15264	0.443016	-0.222444	-1.00729	-0.530434	-0.724962	-0.762842	-0.710215	-0.532508	0.0753409	-0.329457	0.0691094	-0.669733	-0.885148	-0.0202278	0.779065	0.616682	0.335672	1.08542	1.4752	0.373834	0.518247	2.20594	1.06249	0.123915	1.26457	1.1456	3.62634	0.874883	-0.16307	-0.388799	-0.471315	-0.637294	-0.511585	-0.0364051	-0.49987
Dhx9	1.03549	0.246586	-1.13502	0.00548285	0.949627	-1.06749	-0.358825	-0.274714	-1.13125	-0.666345	-0.319163	-0.186387	0.0740922	0.336362	-0.104028	-2.32892	-0.55291	-0.514283	-0.323407	-0.634307	0.203986	0.759091	0.0168515	-0.623955	0.388146	0.305794	1.90864	0.811889	1.02695	0.569074	-0.459458	0.0780934	0.521565	3.38743	1.34539	-0.306006	-1.17006	-1.78149	-0.891348	-0.565601	1.14281	0.281615
Npl	-1.01491	-0.0679509	3.74004	-1.01491	-1.01491	-0.595882	-0.54541	-0.688182	-1.01491	1.60403	-0.874768	-0.877299	-0.841979	-0.61631	-0.549323	-0.646128	2.56971	-0.639661	-0.579838	-0.532922	-0.771996	-0.239164	-0.155363	1.17133	0.245329	0.59933	-0.0598573	-0.433563	0.0233931	-0.0507929	1.46572	-0.107499	0.0560918	1.54796	0.0136355	0.173826	-0.0443984	0.576522	-0.473229	-0.17264	0.521532	0.315343
Rgs16	-0.784371	-0.734576	-0.912106	-0.824575	-0.705278	-0.949788	-1.03984	-1.03984	-1.03984	-1.03984	-0.768778	-0.951119	-0.876888	-0.825684	-0.919771	-1.03984	-0.880455	-0.717262	-0.852839	-0.936258	-0.883227	1.38478	1.71424	1.0588	0.85602	1.15729	2.28521	1.78111	0.904675	0.964799	-0.0584318	0.548108	0.724784	1.43869	1.24134	0.469032	0.296917	0.0961325	0.0577626	0.589266	0.491067	0.720602
Glul	-0.465061	3.36617	0.268515	4.11845	-0.39536	-0.31569	-0.147695	-0.727041	0.636172	-0.357208	1.55659	-0.730603	-0.69274	-0.546422	-0.648581	0.330377	-0.273552	1.76391	-0.607101	-0.685321	-0.651424	-0.51611	-0.205488	-0.283899	-0.506047	-0.497259	-0.559109	-0.460877	-0.0999519	0.347196	0.24521	0.0992801	-0.196021	-0.34334	-0.20903	-0.373364	0.0430006	-0.121626	-0.120608	-0.406752	-0.39594	-0.23564
Ier5	-0.425549	-1.66498	-0.425549	-1.31686	-1.12393	-1.00963	-1.66498	-0.30233	-1.11886	0.724318	-0.642139	-0.337781	-0.406294	-0.36623	-0.281465	-0.655642	0.364865	-0.849871	-0.899486	-0.942575	-0.905157	0.853823	0.595902	0.690482	0.196498	0.158358	0.12743	0.655902	0.732171	1.1434	0.759794	0.0582908	0.568375	4.147	1.0375	0.629908	0.422067	0.512853	0.271419	0.436406	-0.245056	0.497621
Stx6	-1.10861	-0.902031	-1.63852	-0.481576	-0.317835	0.944818	0.343096	-0.614846	-1.23446	-1.39013	-0.419185	-0.737058	-0.330136	-0.62847	-1.08918	-1.34646	-0.845995	-0.421299	-1.03708	-0.664408	-0.868994	0.131969	-0.0784209	0.257194	-0.420647	0.150262	1.49296	0.450379	1.62257	1.07644	0.344785	0.952042	0.908348	2.85847	2.41662	0.249303	0.388045	0.213218	0.280771	0.4062	0.197636	0.8902
BC034090	-1.01729	-1.01729	-0.759195	-0.727318	-0.791957	-0.653374	-1.01729	-0.733536	-0.334945	-0.590826	-0.713013	-0.778266	-0.670704	-0.75766	-0.774681	-0.777083	-1.01729	-0.908661	-1.01729	-0.860319	-0.542616	0.147073	0.475709	-0.447681	-0.287631	0.0341591	0.600126	0.457517	2.26764	2.15405	0.671939	1.00917	0.687973	1.3198	2.89524	0.966842	0.907902	0.463559	0.394028	0.132201	0.0744648	1.53653
Xpr1	-1.09981	-1.44335	-1.94434	-0.733058	-0.0853198	0.783506	-0.787543	0.306105	-0.0599739	-1.39342	-0.996713	0.730712	1.57737	1.74209	-0.142668	0.093133	-1.38381	-0.241407	0.611185	0.292977	2.38849	-0.0572033	-0.235193	-0.303742	-0.799247	0.396768	1.41792	1.1674	1.0048	1.56059	-0.38566	-0.854874	0.254686	0.488538	1.65395	-0.51919	-0.532339	-1.33521	-0.479858	-0.395321	-0.605755	0.344792
Acbd6	1.65656	-1.52114	1.80874	-0.583682	-0.710457	-1.10473	-0.824339	-0.2479	-0.273258	-1.74844	-1.20125	-0.801541	-0.4559	-1.36892	0.289995	1.80121	0.31658	-0.395356	0.888459	1.0147	1.07365	-0.402103	-1.12948	-0.101833	-0.397282	-0.504233	1.07126	-0.99932	0.696354	-0.190988	0.15965	0.298957	1.64781	2.6562	0.119981	0.19184	0.397917	-0.326873	-0.80486	-0.641308	0.397282	0.248049
Cep350	0.477029	-1.05335	-1.42386	-1.90098	0.54765	-0.421141	1.93065	0.332517	-0.532819	-1.57979	-1.90544	-0.390701	0.206378	0.924563	0.248922	-0.376176	-0.359867	-1.25789	-0.65783	-0.402355	1.14234	0.0461299	-0.617423	-1.07178	-0.637778	1.40764	0.798718	0.246965	1.49813	1.03057	-0.710308	0.821041	-0.0897966	1.59315	1.93839	-0.651624	0.308178	-1.05258	-0.169326	0.138608	0.695631	0.929621
Tor1aip1	-1.36107	2.62619	3.56191	0.151968	-0.727464	0.187031	-0.749393	-0.579646	-0.866576	-0.672898	-0.343193	-0.299218	-0.397322	-0.529425	-0.432738	0.365802	0.106954	-0.824949	-0.131581	-0.0991055	-0.583638	-0.575212	-0.728609	0.774463	-0.303503	-1.14264	-0.720904	-0.759661	1.05032	0.813858	2.68724	0.459959	0.699346	-0.596493	0.468345	0.0235172	0.0307794	0.10595	-0.321489	0.182314	-0.680645	0.131422
Tor1aip2	-0.269449	2.7613	0.395287	-0.979208	-1.85206	0.155982	-2.01787	-1.03526	0.507462	-1.03026	-1.32047	-0.284185	-0.46887	-0.918377	0.155982	-1.4278	-0.897419	-0.935178	0.299524	-0.0892869	0.481992	-0.254802	-0.0537584	-0.0885252	-0.421889	-0.734658	1.21342	-0.410697	1.05179	0.288608	-0.566602	0.647455	0.499352	2.42609	1.10016	0.706883	-0.114878	1.07896	0.0417433	0.982241	0.624621	0.752646
Gm2000	1.55677	-2.18361	1.16756	0.603125	-2.09434	-1.74179	-0.346766	-0.332383	-1.05581	0.530529	-0.635959	-1.04117	-1.3106	-1.54766	-0.552753	1.23307	2.47124	0.981666	-0.549667	0.121362	-0.250523	0.0666543	-0.197129	0.990213	0.187215	0.0574015	0.451011	0.673051	0.382937	-0.130707	0.319621	0.196789	0.74353	0.410561	-0.28496	0.972953	-0.643893	1.57577	0.686705	-0.198452	-0.918612	-0.362947
Soat1	-0.659552	-0.305328	2.97509	1.26637	0.431966	-0.555056	-0.323577	-0.478883	-0.341521	0.69279	-1.40563	-1.2146	-0.361857	-0.242497	-0.626234	1.75155	-0.398211	-0.0546826	0.0173734	-0.665431	-0.248679	-0.0534127	-0.127488	0.716871	-0.657274	-0.557455	1.02729	0.3765	0.395459	1.06055	2.34975	-0.495107	0.342974	-2.08506	0.98246	-1.05709	-0.35248	1.52012	-0.58404	-1.00527	-0.982126	-0.0685811
Tor3a	-1.01683	-1.67479	2.60192	-0.0115513	0.622961	-0.283213	2.22318	-0.228056	-0.515142	0.318352	-0.976672	-0.760781	-0.813336	-0.902609	0.180645	-1.06243	3.04589	-0.913229	-0.651349	0.0259143	0.745341	0.061355	-0.420532	1.63272	-0.279725	0.112146	1.17972	0.205031	-0.197009	0.286303	0.75918	-0.813797	-0.785602	0.878559	-0.308489	-0.317756	-0.246405	0.684612	-0.5826	-0.542614	-0.747071	-0.512235
Fam20b	2.68199	-1.593	-0.688495	1.4824	0.49761	0.232771	3.72052	-0.46511	-0.955325	-1.07909	0.508272	-0.464349	-0.257554	0.266677	-1.35136	-1.36704	-0.131718	-0.925771	-0.673914	-0.31615	0.508272	0.0290773	-0.646069	-0.45598	0.836249	0.115805	0.314009	0.361167	-0.131718	0.754892	0.261545	-0.913976	0.43859	-0.0288278	1.26397	-0.512949	0.379114	-0.357047	-0.741402	0.021251	-0.163261	-0.454081
Ralgps2	1.04632	1.19848	-1.66113	0.133431	-0.491591	1.09121	0.485913	0.218004	-0.591508	-1.10951	-0.675085	0.0376092	0.512365	1.78846	0.65588	0.352177	-1.18383	0.369992	0.682913	0.859161	0.00361304	-0.184153	-0.231172	-0.64283	-0.610077	0.447971	2.06061	-0.21368	1.53662	0.602601	-1.16059	0.267711	1.09367	0.826694	1.32838	-1.19801	-1.4518	-1.79783	-1.50324	-0.863123	-1.31985	-0.710789
Angptl1	2.46036	-0.0463342	2.01355	0.140851	1.61654	1.72089	1.00353	1.34202	1.64214	-0.129757	0.676846	0.851396	1.73589	1.28303	-0.274133	-1.11414	-0.556614	0.014228	-0.0511848	-0.253601	0.529353	-0.92398	-0.820432	-1.00458	-1.11414	-0.911892	-0.898755	-1.04514	-0.333603	-0.516206	-0.605559	-0.675622	-0.443208	0.0418333	-0.186297	-0.779032	-0.865422	-0.857781	-0.765108	-0.933235	-0.484135	-0.482556
Rasal2	2.17079	-0.885867	-1.47585	-0.794332	-0.154929	1.03536	-0.899183	-0.283565	-0.717512	-1.00966	-0.594401	-0.858548	0.35647	-0.358323	-0.756465	-0.31063	-1.43624	-0.586701	-0.468402	-0.45414	0.171626	-0.0436287	0.188207	0.0496874	-0.244515	0.980965	1.68457	0.345475	1.58346	1.11905	0.171011	1.00011	0.715526	2.24683	2.69272	-0.605627	-0.292846	-0.473216	-0.592885	-0.725482	-0.834371	-0.654544
Cryzl2	0.995513	1.42003	2.08449	1.5092	1.47965	3.42393	0.365921	-0.224649	0.353018	0.856839	0.3068	0.17905	0.353018	0.862402	0.557745	0.439165	0.448134	-0.0365756	0.57123	0.340875	-0.114295	-0.978514	-0.867473	-0.59496	-1.02851	-0.886684	-1.07745	-0.913355	-0.910676	-0.67901	0.24301	-0.897435	-0.528357	-0.337233	-0.639715	-1.05993	-0.794483	-0.932517	-0.757104	-1.05017	-0.721802	-0.75913
Brinp2	1.44881	0.16349	-2.0245	-0.00186149	-0.329066	0.049356	-0.545668	0.101464	-1.83817	-1.00919	-1.23846	0.0101529	0.467187	1.56996	0.117375	-0.178945	0.466499	-0.471446	-0.378753	0.711991	0.41311	0.00815042	-0.586598	-1.04191	-0.762269	1.06506	1.16382	0.883241	0.06922	-0.208928	-1.28556	-0.993655	-0.0825531	1.88961	2.62576	0.381491	-0.798854	-1.60697	-0.455417	0.0333889	1.06964	1.12999
Astn1	-0.890366	-1.31224	-1.58176	-0.828389	-0.851837	2.39722	0.312313	0.266003	0.691201	-0.489303	-0.111679	0.0769063	0.726018	1.55624	0.609962	-0.0689063	-0.807766	-0.563759	0.26181	0.0840988	1.90979	-0.257404	-0.692134	-0.930047	0.333872	-0.61736	1.70148	0.505677	-0.203866	0.778468	-0.701994	-0.363398	0.980599	1.9545	1.77339	-1.02	-0.578379	-1.47696	-1.20925	-0.37517	-0.527384	-0.460194
Cop1	1.03201	1.88798	-0.764496	1.91078	2.04305	1.42525	-0.048241	-0.0676048	0.510526	-0.610888	0.358739	-0.540301	-0.491313	-0.34747	-0.451105	-0.0154568	-1.4914	0.505275	-0.144934	-0.30414	-0.422552	-0.895783	-0.892638	-0.667293	-0.114631	-0.558476	1.45171	-0.276725	1.82127	0.623143	-0.405758	0.623988	1.1366	0.771967	1.28307	-1.07639	-1.02605	-1.527	-1.37135	-1.01569	-0.967102	-0.890566
Tnr	-1.26751	-0.270563	-0.975456	-0.444637	1.99447	1.12676	0.821544	0.419236	0.539946	-0.122791	0.159653	1.97186	1.53856	1.57734	0.962039	-0.454383	-0.190267	-0.0815923	1.39938	0.294932	0.92265	-0.906925	-1.15608	-1.45504	-1.07383	-0.869041	0.927547	-0.587819	-0.671305	-0.649836	-0.855274	-0.269915	1.7038	0.937105	-0.156669	-1.07768	-1.18786	-1.24743	-0.955959	0.658083	-0.355715	-0.671323
Gm38039	-1.20634	-1.20634	-0.647069	-0.577996	1.23506	1.94794	1.44432	0.330835	-0.713483	0.0258023	-0.415131	0.0885222	-0.192463	0.856509	0.633659	-1.20634	-0.857414	-0.500157	0.12415	-0.0158301	2.22223	-0.825502	-0.838707	-1.0692	-0.811066	0.0594242	1.22003	-0.515368	-0.648059	-0.185756	-1.04719	-0.108561	2.48877	2.41096	-0.39338	-0.157708	-0.645965	-0.564573	-0.441797	0.944823	-0.0234833	-0.218156
Mrps14	0.641312	1.46875	-0.357536	-1.00868	-0.7696	0.137206	0.242612	-0.961373	-0.522971	-0.715522	-1.21921	-0.98766	-1.10979	-0.924362	0.503971	0.4633	1.03107	0.455799	0.337558	0.844843	0.606027	0.232788	-0.181341	0.391709	-0.449066	0.06974	-0.293508	-0.267963	1.66204	1.01383	1.99205	0.889286	0.520844	2.77589	1.23167	-1.26274	-0.91409	-1.34724	-0.970404	-0.987733	-0.963089	-1.29842
Cacybp	2.55592	1.73456	-0.191814	-0.164944	0.559114	0.200362	1.8884	-0.143608	-0.65081	-0.80215	-0.57277	-0.605265	-0.383858	-0.563386	1.51136	0.474303	1.21024	0.661213	0.964434	0.970867	0.823109	-0.35965	-0.850244	-1.0094	-0.790943	-0.95162	-0.729831	-0.905901	1.08037	0.420278	0.162334	0.442523	1.08695	0.653818	0.580928	-0.855328	-1.23754	-1.34905	-1.24392	-1.16355	-1.20847	-1.24702
Rabgap1l	3.04312	-0.0148528	0.0934678	0.25897	-0.00394077	2.4876	1.13039	0.743197	-0.84827	-0.739963	0.0696272	0.0825701	0.606146	0.437769	-0.631655	-0.763197	-1.29109	-0.65752	0.109419	-0.421113	-0.104244	-0.43969	-0.457959	-0.737137	-0.540449	-0.0280535	1.6641	0.254735	0.211802	0.266952	-1.0356	-0.193399	0.145299	2.08696	1.41263	-1.0741	-0.859473	-0.954264	-1.02048	-0.423904	-1.67141	-0.192996
Rc3h1	1.33429	-2.11781	-0.187557	-1.44161	-1.17385	-0.399347	-2.1229	1.0406	-0.265235	-0.628456	-0.750402	-0.727325	0.171164	0.59297	0.137103	0.344838	0.440934	-0.802352	0.385892	-0.641412	0.385892	0.600851	-0.0229564	0.759075	0.0546415	-0.198142	2.53356	1.42819	0.314338	0.670314	-1.49697	0.59514	0.85618	1.54139	1.70037	-0.155852	-0.577882	-0.83211	-0.544481	-0.413339	-1.11461	0.726885
Zbtb37	-1.63605	-0.0290227	-0.963608	-0.502809	-1.04896	0.0232058	-0.83929	1.32113	-0.154572	-0.524942	-0.764011	-0.07916	1.38899	1.40794	-0.687905	-1.32313	-1.21652	-1.07	-0.836188	-0.988505	0.219019	0.138326	-0.265769	-0.151996	0.14618	-0.722909	1.92963	0.544791	1.13287	1.59534	-1.15767	0.783814	0.58538	1.84339	2.20402	-0.249135	-0.251076	-0.864417	-0.519813	-0.070554	0.260243	1.39374
Gas5	0.0315806	-0.507201	-0.133592	4.03902	1.03451	0.147877	0.00634423	0.621318	0.0129049	-0.157464	1.63095	-0.025967	0.199799	0.059148	0.123176	0.652128	0.0488553	2.28041	0.616733	0.120487	0.13545	-0.512455	-0.775526	-0.573354	-0.38039	-0.5394	-0.370839	-0.381506	0.0413607	0.0113179	0.229072	0.561518	0.200063	0.254611	0.287709	-1.34611	-1.36684	-1.27458	-0.952631	-1.33384	-1.3871	-1.32756
Prdx6	-0.622193	5.37227	-0.539867	0.501181	0.243888	0.0821067	0.757288	-0.520128	1.91036	-0.773982	-0.137047	-0.44578	-0.372079	-0.512164	-0.646617	0.322248	-0.494697	-0.556333	-0.492053	-0.596389	-0.875973	-0.181663	0.334786	-0.381372	-0.280922	-0.327775	-0.159478	-0.209661	0.128504	0.940654	-0.167447	0.185214	0.12935	0.52282	0.340622	-0.298034	-0.0510131	-0.521694	-0.490951	-0.520778	-0.401559	-0.193644
Suco	0.401204	-2.01474	-1.10716	0.632567	0.0182749	0.397433	2.74614	0.0101459	-1.28628	-2.06168	0.585335	0.236497	0.557787	0.503435	-0.370577	-1.44567	-1.04709	-0.393503	-0.315295	0.518858	0.775016	0.209073	-0.401149	-0.149678	-0.394563	-0.453456	0.535281	-0.0142991	1.33692	0.718104	-1.04171	0.838665	1.3104	0.636453	2.39607	-0.400116	-0.796319	-1.17314	-0.651728	-0.427152	-0.134266	0.715919
Dnm3	-0.569155	0.0647953	-0.450415	1.26374	1.67955	1.79436	1.73879	0.548805	0.507296	0.0298785	2.20883317713597e-05	1.52371	1.16453	1.80621	-0.214716	-0.4222	-0.526598	-0.150996	0.62202	0.300011	2.36579	-0.980856	-1.08364	-1.20106	-0.924482	-0.616613	0.708973	-0.656747	-0.67476	-0.973322	-1.16477	-0.5113	0.51961	0.742975	-0.306318	-1.01443	-1.14209	-1.24608	-1.01172	-0.0753573	-0.591419	-0.872031
Vamp4	2.28196	0.0550993	1.32119	0.0848292	1.06985	1.9637	1.15972	0.790243	0.905361	0.138063	-0.451724	0.0965717	0.0848934	-0.258187	0.43969	0.0607826	1.28187	0.131349	0.871983	0.273399	-0.429071	-0.855391	-1.24734	-0.664667	-0.73759	-0.483905	-0.48948	-1.70027	1.2519	0.069462	0.889769	0.51591	0.076495	0.0761641	0.426223	-1.39597	-1.4494	-0.242128	-1.14859	-0.948296	-1.931	-1.88346
Prrc2c	1.72395	-1.03107	-1.29782	-0.609095	0.464099	0.511779	0.888096	0.714484	-1.10817	-1.11511	-0.92968	-0.173341	0.0742965	0.00257019	-0.0651906	-1.68053	-1.04239	-0.735562	-0.972882	-0.521968	-0.119221	0.816453	0.145444	0.0197146	-0.212464	0.551175	1.69038	1.05346	1.30634	1.40207	-0.231613	0.783736	0.985805	2.01793	2.06542	-0.392864	-0.627775	-1.46971	-1.01627	-0.621737	-1.13037	-0.112354
Prrx1	1.07963	0.28091	-1.46001	-0.632578	-0.756742	-0.349625	2.27002	1.04993	1.73923	-0.965093	0.653054	1.58978	2.52078	1.66413	0.114566	-0.429069	-1.03799	0.395653	0.27172	0.0312334	0.160696	-0.445162	0.00141621	-0.496667	-0.74501	-0.0817123	0.434228	-0.56556	0.370428	0.14592	-1.01951	-0.0805268	-0.386277	0.447956	1.42207	-1.00147	-0.988225	-1.33744	-0.860474	-1.11382	-1.14538	-0.74501
Gorab	1.68276	1.2899	0.26366	0.8215	0.789415	0.232913	-2.1015	0.238764	-0.434063	-1.84096	0.240721	-0.239665	-0.259378	0.119107	1.4557	-0.780758	-0.921014	-0.0109809	0.408855	-0.75892	1.95835	0.636461	0.075109	0.450405	-0.931369	0.467907	-0.961373	-0.859598	1.20386	-0.259981	-0.217009	-0.399244	-0.11265	2.79373	0.943601	-0.32763	-0.942918	-1.55869	-0.53106	-0.760847	-0.76755	-0.0955598
Kifap3	3.25535	1.18474	-1.35306	-0.101791	1.07215	1.41851	0.942015	1.07497	-0.34388	-0.592913	0.121769	0.364122	0.434783	1.04859	0.458136	1.35276	0.0758664	0.279419	0.910325	0.346523	0.339088	-0.803241	-1.16711	-1.38799	-0.567227	-1.05368	-0.412646	-0.708208	0.661748	0.671427	-1.00165	-0.306011	0.42458	0.195312	0.5947	-1.02699	-0.933199	-1.40799	-1.29417	-0.626674	-1.03351	-1.10495
Ccdc181	2.92585	3.79365	0.69975	1.51062	0.417179	0.939851	0.734491	0.571428	-1.52635	-1.17604	-0.251635	-0.937321	-0.0743889	-0.673272	-0.0316841	0.249491	-0.137501	-0.187843	-0.0714514	0.117675	-0.356612	0.0165893	-0.272085	-0.668543	-0.627304	-0.66266	0.619838	0.0452595	1.01326	0.0211903	-0.802396	0.138243	0.288261	-0.292223	-0.0735084	-0.333798	-0.959877	-0.705273	-0.532667	-0.818182	-1.07795	-0.852066
Blzf1	2.53094	0.67315	-1.31501	0.508368	0.266235	0.898333	4.29555	-1.23854	-1.06743	0.669559	-0.451922	0.409036	-0.379894	-0.149792	-0.638122	-0.2945	-0.644521	0.829536	-0.254316	-0.524806	-0.433785	-0.578324	-0.567335	-0.858177	0.0903518	-1.03968	-0.601043	0.291611	0.219285	0.255225	-0.442588	0.432175	1.26534	0.403317	-0.486913	-0.569857	-0.200246	-1.09122	-0.131395	0.0179579	0.0849155	-0.181467
Nme7	-1.35055	1.61982	-0.20136	-1.20862	-1.49643	-0.0692023	2.94685	-0.920446	-1.99338	0.348548	-1.00945	-0.770296	-0.107782	1.161	1.01104	0.17412	-0.348823	-0.564985	0.0238555	0.41248	-1.79524	0.190261	-0.611212	-0.104428	-0.67227	-0.158934	-0.283866	0.517359	0.798337	0.995428	0.443395	0.31991	1.12407	1.95997	1.19917	-0.345009	-0.388733	-0.851362	-0.36769	-0.405954	0.335889	0.444522
Atp1b1	0.103718	3.3361	-2.24686	-0.477527	-0.157295	-0.268457	0.311781	-0.618409	0.698219	-1.13156	-0.185322	-0.780933	-0.641975	-0.140377	-1.26275	1.34495	-1.46611	-1.15063	-0.736246	-0.758893	-0.628708	0.771123	0.780948	-0.033092	-0.0400262	-0.334956	0.973232	0.648154	1.23227	1.56409	-0.0873007	1.17339	1.11104	0.618402	1.16742	-0.0333986	-0.326247	-0.962451	-0.582138	0.0785197	-0.489411	-0.372289
Tiprl	-0.677372	1.3994	0.276165	0.836511	1.17952	1.83997	-0.901734	0.65535	-1.15712	-0.736968	-1.6644	-0.373618	-0.0700597	-0.28734	0.420785	0.307635	0.923811	-0.561382	0.359082	0.42492	-0.810038	0.154994	-0.27862	-0.264449	-0.954591	-1.3799	0.369074	-0.519146	1.77651	1.19885	0.803449	0.361342	2.52343	0.984757	0.818235	-0.885959	-1.20251	-1.66874	-0.837836	-0.578117	-0.736968	-1.06691
Dcaf6	-0.273149	0.132767	-0.273149	1.73885	0.826141	0.213642	1.34562	2.22345	-1.43806	-0.921904	1.08154	-0.065409	0.6506	2.00872	0.0912934	1.52071	-1.0564	0.0547715	0.0261891	0.758009	1.47436	-0.272834	-0.644508	-0.695992	-0.331866	-0.706033	-0.849848	-0.506378	-0.796544	0.241194	-1.76307	-0.822771	-0.323049	1.68519	0.455275	-1.18425	-1.13847	-1.31017	-0.830556	0.0684574	-0.520449	0.12809
Mpc2	-0.413307	1.64737	0.362885	0.818311	1.16966	1.53776	-1.08336	-0.197079	-1.2605	-1.47037	-0.520331	-0.158863	-0.679531	-0.386458	1.20611	1.50656	1.71826	0.758143	1.68206	0.542463	-0.300713	-0.676901	-1.0238	-0.222849	-0.964547	-0.521587	-0.133227	-1.11523	0.881804	0.547542	0.953947	0.0107253	1.4069	0.456106	0.843939	-1.05278	-1.26068	-1.12367	-0.120012	-0.529612	-1.59629	-1.23884
Mpzl1	-1.32219	-0.575487	-0.738244	-0.330853	2.67402	-0.232808	-0.433459	-0.116357	-0.427213	-0.505832	-0.303487	1.67935	0.28996	-0.121743	-0.141324	-0.702912	-0.311339	-0.168633	1.36541	-0.182101	-0.220876	-0.700779	-1.00712	-1.19141	-0.664092	0.231663	-0.156962	-0.768589	0.652081	0.760102	-0.364727	0.363857	3.73824	0.295116	0.831457	-0.353003	-0.504661	-0.835601	-0.387141	1.77243	-0.507262	-0.377487
Creg1	-0.245871	-0.349835	2.49155	-0.727758	-0.424474	-0.27654	-0.234795	-0.426113	-0.687534	2.14363	-0.596992	-0.345259	-0.438215	-0.462627	-0.264627	-0.436597	1.3532	-0.315479	-0.222712	-0.2259	-0.396187	-0.472299	-0.429075	1.31927	-0.579378	-0.611382	-0.442404	-0.423213	0.0185406	0.0126682	4.25195	0.188725	0.0187696	0.487086	-0.1029	-0.603891	-0.622597	1.26945	-0.648677	-0.596392	-0.419495	-0.525636
Pou2f1	0.678934	-1.8818	0.252144	0.5157	-0.763958	0.826176	-0.87042	-0.943365	-0.753478	-1.41167	-0.674231	-0.30079	-0.105139	0.694158	0.124107	-0.292963	-0.816718	-0.804	-1.17889	-0.713731	-0.0503195	-0.101731	0.362572	-0.416616	0.531322	0.62961	2.85009	0.68875	1.20694	1.07774	0.182807	0.49178	1.57887	-0.777632	2.99265	-0.121296	-0.313819	-0.41257	-1.21502	-0.240211	-0.678257	0.154272
Ildr2	0.954714	-0.014051	-1.4519	-0.268969	-0.663978	0.0326792	2.11252	-1.28654	0.403825	-0.954833	-0.31701	-0.825056	-0.401586	-0.644928	-0.744959	-1.17192	-1.07653	-0.818819	-1.0115	-0.689562	-1.26748	1.72326	1.23745	0.834906	0.674244	2.08849	1.59339	1.38207	0.725234	1.98827	-0.681469	0.0243139	0.264638	0.493814	0.85946	-0.323801	-0.447166	-0.675199	-0.276927	-0.599307	-0.60357	-0.176215
Tada1	0.143465	1.7657	-0.579798	1.11838	0.679382	1.13193	2.87444	-0.146968	-0.355285	-1.07233	-0.618904	0.0769584	0.0959366	-0.0847224	0.905303	0.425132	-0.462455	0.472352	0.644415	1.15392	-0.19825	-0.17425	-0.841117	-0.612083	-0.478288	-0.630492	-0.407946	-0.405782	0.379859	-0.0383386	-0.689516	0.0987159	0.266705	3.03431	0.0855901	-1.0017	-1.16696	-1.64495	-0.195794	-1.09607	-1.07764	-1.37285
Pogk	-0.847062	1.10791	-1.31594	2.61906	-0.820933	0.886604	-0.0314559	1.35473	-0.807501	-1.2207	1.06294	-0.0282631	0.343546	0.340457	-0.600903	-0.944551	-0.937311	1.64392	0.234606	-0.257513	1.33932	-0.178353	-0.928378	-0.758995	-0.431068	0.0809041	0.232553	-0.117558	0.847112	0.370233	-0.252334	1.42769	1.0554	0.778945	1.64095	-1.06685	-1.13139	-1.37938	-1.1091	-1.20957	-0.105067	-0.886723
Uck2	-0.107179	-1.11395	-0.732434	-0.500766	-0.151702	1.13864	0.355194	-0.545955	0.146831	-2.09163	-1.42879	-1.16056	-0.928943	-0.616454	0.0366296	1.17428	-1.04783	-0.700238	0.0806814	-0.231466	-0.883311	1.03746	1.21416	-0.614995	0.485168	0.92956	0.857958	0.192094	2.38499	1.15709	0.238572	0.153223	1.99232	1.84029	1.41682	-0.497964	-0.798342	-1.17323	-0.593441	-0.329811	0.0366296	-0.619606
Tmco1	0.306085	3.67988	-0.576815	0.69717	1.39946	-0.0567068	1.14919	-0.0928864	-0.537686	0.399517	-0.367834	-0.382284	0.417536	-0.13045	0.245084	0.883029	0.58026	0.254093	0.857773	0.818075	0.809303	-0.267268	-0.650792	-0.66685	-0.814588	-0.609668	-0.594514	-0.833166	0.0794999	0.260447	1.31963	-0.757268	1.20976	0.408439	0.457983	-1.26909	-1.44729	-0.761756	-1.36022	-1.03195	-1.58452	-1.43859
Aldh9a1	0.45302	-1.74552	0.819443	-0.0988049	0.173948	2.38773	-0.00885831	0.873013	2.77523	0.272671	0.241622	-0.133618	0.0258749	-0.39398	-0.884425	-0.722437	-0.602474	-0.588825	0.467287	0.148765	1.17471	-0.841019	-0.926576	-0.936839	-1.09808	-1.24794	-0.685711	-0.840097	0.449128	1.0183	0.0270666	0.532085	1.11562	2.04646	1.45029	-0.921067	-0.603286	-0.273862	-0.815251	-0.855371	-0.453878	-0.77436
Mgst3	-0.651116	0.0498226	-0.651116	-0.475746	-0.056549	-0.444339	-0.388608	-0.900226	-0.819732	-0.897939	-0.480748	-0.756037	-0.938905	-0.226066	-0.903153	-0.253958	-1.40663	-0.0540049	-0.51198	-0.703687	-1.20057	0.436866	0.00572442	-0.0689459	-0.440262	0.740891	0.324629	0.423355	2.00402	1.85887	1.71698	1.81934	2.93953	2.06173	1.20927	-0.573464	-0.589033	0.0165964	-0.0606269	-0.238542	-0.56947	-0.346179
Pbx1	0.0606939	0.967677	-0.948966	0.0118487	0.0723044	2.362	0.594008	0.823211	0.353676	-0.996858	-1.02157	-0.286044	0.274989	0.803318	-0.722514	0.129242	-1.47422	-0.517116	-0.65965	-0.601698	0.270779	-0.0370895	0.0203479	-0.701882	-0.37744	0.179232	0.304788	0.806841	0.883484	1.31714	-0.484526	0.290269	0.641329	2.40025	2.44751	-0.930937	-0.897091	-1.74821	-1.33113	-1.56847	-0.586931	-0.122585
Nuf2	4.93939	-0.4748	0.364636	0.0270564	1.17934	0.397455	-0.0114401	1.74532	0.502624	-0.549072	-0.534416	-0.458409	-0.503999	-0.291671	0.0702603	-0.4999	-0.432734	-0.169729	-0.442719	-0.155284	-0.571935	0.538443	-0.35336	0.135293	0.261446	-0.525157	0.396256	-0.196779	1.50313	0.316755	0.046111	0.396479	-0.350269	-0.396303	-0.14507	-0.0828946	-1.0269	-1.02606	-1.03705	-0.821496	-1.00481	-0.757742
Hsd17b7	-0.872809	-1.69242	-1.28261	0.149257	3.67439	-0.247855	-1.69242	-0.791327	1.19671	0.564713	1.20637	0.110322	0.453791	0.918447	-0.729376	-0.166807	-0.414044	0.54989	1.75729	0.467678	0.31741	-0.087832	-0.291629	-0.587014	-0.823509	-0.76493	-0.309588	-0.363357	0.352982	0.700648	0.406646	0.184509	0.892106	0.428043	1.54136	-0.770357	-0.962438	-0.869473	-0.892107	-0.696883	-0.536768	-0.0270064
Ddr2	-1.57395	-0.872452	-0.399808	-1.07927	-1.0614	0.0815922	-0.878347	-0.444439	-0.797917	-1.25061	-0.674201	-1.03026	-0.549092	-0.195973	-0.05637	-0.754377	-1.20768	-0.585568	-0.231039	-0.532543	-0.134349	1.32438	1.47472	0.225553	0.91559	2.14638	0.690041	2.00732	1.13645	1.71143	0.0966274	1.11487	0.894379	-0.0551043	2.51005	-0.142963	-0.495529	-0.563448	-0.198154	-0.266631	-0.539238	0.241338
Uap1	-0.306721	-0.867563	0.612436	1.84103	1.75071	-1.12018	2.38123	0.220047	0.175836	-0.53292	0.186672	-0.40407	0.0215491	-0.752638	-0.688172	-0.497833	0.0898177	1.86839	1.22501	0.662656	-1.092	-0.638816	-0.526548	-0.47217	-0.465673	-0.151807	-0.184167	-0.863954	1.17939	0.514096	1.51304	0.243493	2.18058	-0.0916891	-0.0102627	-0.909918	-0.966424	-0.822871	-1.35891	-1.11041	-0.796173	-1.0341
Uhmk1	0.065628	2.72649	-0.253459	0.660578	0.936942	-0.949068	2.68804	-0.796466	-1.00531	-0.267169	1.23579	-0.814611	0.207849	0.0770104	-1.39898	-1.25495	-0.256282	1.57581	-0.447478	-0.296355	-1.06644	-0.0291445	-0.0450482	-0.0492432	-0.157493	-0.260117	-0.00309839	-0.469096	0.301131	0.169696	1.1475	2.32663	0.738462	0.214925	0.205199	-0.771974	-0.570026	-0.841967	-0.540283	-0.556969	-1.39898	-0.777672
Atf6	1.48877	-1.03019	-1.20523	-0.589865	-1.71122	-0.837047	0.0248051	-0.128679	-0.916184	-0.619423	-0.409342	-0.751804	0.187954	0.456231	-0.626018	0.404058	0.137798	-0.685862	0.443921	0.172436	1.75036	0.0752278	-0.155259	-0.231484	-0.992543	-0.0708367	2.65847	-0.0923182	0.473951	1.93893	0.452129	1.4221	0.59364	2.5433	0.693928	-0.251103	-0.653594	-0.81515	-0.700258	-1.01248	-1.15359	-0.278533
Dusp12	-2.55082	-2.55082	0.357213	-1.18949	0.411232	0.524425	0.894833	-0.152969	-0.415235	1.72036	-0.950918	-0.867601	0.0200188	-0.113053	-0.728455	-1.19758	0.170635	-0.102865	0.996943	0.249546	0.717556	-0.653095	-0.0657746	0.658131	-0.666795	-0.137574	1.42101	-0.230447	0.593973	0.338394	1.17299	2.84018	-0.0763605	-0.0429759	0.770505	-0.460673	0.0931588	0.0909631	0.951306	-0.588473	-1.18405	-0.0673316
Fcgr2b	-0.781059	3.03207	1.70093	1.11116	-0.316714	0.718774	0.479305	-0.196329	-0.624826	2.83182	0.514783	-0.247457	-0.0192391	-0.067702	-0.364439	-0.451063	1.43108	-0.22142	-0.326859	-0.385704	-0.781059	-0.373619	-0.547984	1.82735	-0.59311	-0.460067	-0.610138	-0.534646	-0.692573	-0.737923	1.89271	-0.549066	-0.674574	-0.781059	-0.6338	-0.714577	-0.682372	0.388699	-0.677192	-0.60161	-0.656073	-0.624435
Fcgr3	-0.415538	-0.354156	3.71973	-0.415538	-0.415538	-0.397431	-0.415538	-0.373181	-0.392904	2.2582	-0.361033	-0.391751	-0.377598	-0.389701	-0.391395	-0.415538	1.79586	-0.393917	-0.396737	-0.397313	-0.3683	-0.328087	-0.35138	1.46768	-0.388309	-0.38066	-0.34125	-0.360005	-0.377079	-0.381166	2.98311	-0.331511	-0.353829	-0.415538	-0.383536	-0.381827	-0.4041	1.57393	-0.395474	-0.38954	-0.397431	-0.374694
Sdhc	0.586387	1.53836	-1.31296	-1.02055	-1.69183	-0.376177	1.16782	-0.345041	-0.113151	-0.710937	0.0208014	-0.685416	-0.927279	-0.794812	0.165816	0.121623	-0.911963	-0.243415	0.469119	0.240536	0.35988	-0.0364652	0.0186688	0.19354	-0.174577	0.185263	0.868854	-0.505346	2.77844	1.90818	1.80206	1.07271	1.85464	-0.0857293	0.801577	-0.863564	-1.00499	-0.755938	-1.0918	-0.370203	-0.663114	-1.46903
Mpz	0.611011	1.43109	1.64597	5.24463	1.15733	1.21776	0.802349	-0.281719	-0.195936	0.146087	-0.423951	-0.244234	-0.250225	-0.337191	0.0624815	-0.423951	-0.423951	-0.0427911	-0.281904	-0.266586	-0.265331	-0.401927	-0.423951	-0.423951	-0.423951	-0.423951	-0.423951	-0.423951	-0.423951	-0.423951	-0.423951	-0.423951	-0.423951	-0.423951	-0.423951	-0.423951	-0.423951	-0.423951	-0.423951	-0.423951	-0.423951	-0.423951
Pcp4l1	-0.400867	1.68054	-0.400867	-0.636545	2.02404	0.741054	-0.124	1.3945	-0.578707	-0.248767	0.0436549	0.355311	-0.23934	2.62105	-0.842659	-0.504661	-0.496952	-0.952968	-0.939265	-1.29125	-0.062279	-0.43251	-0.815587	-1.71485	-0.840013	-0.203751	0.628254	-0.742051	0.530826	-0.0765376	1.93696	-0.428665	2.37424	0.0387956	-0.188027	-1.19647	-0.147818	-0.609587	-0.289895	1.13329	0.213149	-0.310786
Tomm40l	-2.81563	-0.182091	0.490302	0.589085	0.0706634	-1.26184	2.40719	-0.0896864	0.583282	-0.994786	-0.996816	-0.136685	-0.151994	0.694712	-0.484949	2.82519	-1.09684	0.199183	-1.10152	-0.0230565	-0.11339	-0.376845	-0.0629988	-1.46451	-0.479107	0.426624	0.637233	-0.177765	0.896961	0.804067	0.163378	1.14996	-0.00259545	0.035357	1.64665	0.696923	-0.852693	-0.12851	-0.986379	0.530647	-0.484949	-0.381752
Fcer1g	-0.410755	-0.363572	3.66513	-0.395188	-0.395991	-0.396836	-0.393656	-0.392358	-0.395736	1.7048	-0.408522	-0.403007	-0.398093	-0.408588	-0.39977	-0.41743	2.20925	-0.383832	-0.386687	-0.377051	-0.3888	-0.336637	-0.336255	1.28338	-0.357066	-0.346955	-0.345008	-0.349978	-0.379624	-0.364768	3.17351	-0.372189	-0.372626	-0.342496	-0.358431	-0.382277	-0.385714	1.67896	-0.400078	-0.394176	-0.392436	-0.382433
Ndufs2	-1.49139	-0.591946	-1.63386	-1.52516	-0.252011	-0.87453	-1.79787	-0.666609	-0.849421	-0.8965	-0.865796	-0.352393	-0.534959	-0.834642	-0.30539	-0.237438	1.13597	0.501598	0.333444	0.247094	0.0512313	0.412741	0.297462	0.409309	0.264756	0.189805	0.703265	0.199358	2.50475	1.3063	1.66263	0.895107	1.798	1.95059	1.57292	0.0267261	-0.321714	-0.441111	-0.272468	-0.327862	-0.924748	-0.465233
B4galt3	-1.49115	0.811748	-1.04567	-1.63136	-1.21531	0.758517	-2.38211	0.556488	1.1511	-1.40067	0.243832	1.02153	0.758517	0.754783	-0.288359	-0.309089	-0.158658	-0.413359	0.960284	0.0111785	-0.743523	-0.486169	-0.332284	-0.634283	-0.807862	0.844217	1.69802	0.713798	0.953069	0.59864	0.0264432	1.26131	1.49769	1.65172	1.04067	-0.962147	-0.100723	0.429438	-0.555153	-1.48028	-0.811797	-0.493012
Ufc1	-0.783989	1.39759	0.614171	-0.351794	-0.606259	-1.06814	-0.401102	-0.654129	-0.865205	0.122309	-0.185995	-0.291331	-0.480036	-0.655096	1.19317	1.75501	1.11928	0.798547	1.19287	0.876042	0.779734	-0.801019	-0.62226	-0.158071	-0.596001	-1.04274	-0.301486	-0.937128	1.36558	0.533204	1.40334	1.17595	1.35175	1.5166	1.48761	-1.01016	-1.51033	-0.511736	-0.921823	-0.912345	-1.47402	-1.54058
Nit1	-0.254135	-1.17516	0.0712554	-1.86294	0.185092	0.621166	-1.19476	0.0693525	-0.927287	-1.17819	0.17464	0.0327855	0.0749741	0.747186	-0.296436	1.64022	0.552143	-0.358066	-0.828478	-0.473558	-1.1143	0.120265	0.727043	-0.396175	0.401539	-0.56229	-0.684652	1.46691	1.44538	1.67771	1.49201	0.43062	0.00991973	1.12206	2.84355	-1.0066	-0.465068	-1.26771	-0.712026	0.641915	-1.21404	-0.575856
Pfdn2	0.262424	-0.522964	-0.478982	1.19169	-0.394053	-0.701034	-0.02417	0.104604	-0.295948	0.194076	0.708136	-0.181689	-0.295325	-0.583009	1.16323	1.0097	0.874905	3.11618	1.00845	0.86024	1.20111	-0.45638	-1.28696	-0.835115	-1.13844	-1.104	-0.637149	-1.08421	1.01367	0.512161	0.224568	0.913004	1.07584	1.00179	1.12962	-0.650433	-0.942735	-1.54984	-0.704074	-0.917652	-1.27599	-1.50525
Usf1	-0.242206	-0.92996	1.70162	-1.71654	-1.18704	-1.64419	-0.944599	-0.40135	-0.316619	0.272226	-0.66681	-0.53426	-0.502194	-0.716607	-0.616394	-1.31516	0.0566792	-0.0130083	-0.270903	0.160429	1.20088	0.120098	-0.116469	0.485885	-0.611242	0.517541	0.607597	-0.120318	2.05771	1.22992	0.854263	1.30249	2.36302	1.09975	2.27275	-0.166275	-0.670225	-0.789959	-0.536675	0.0825795	-0.616394	-0.740039
B930036N10Rik	1.31898	-1.51736	-1.51736	-0.455144	-0.279204	-0.184279	-1.51736	0.0417994	-0.684185	-0.736259	-0.625668	-0.641774	-0.406459	-0.724804	0.260082	0.682445	2.0218	0.0743789	-0.47927	-0.223572	2.53985	2.30524	-0.585136	-0.59	-0.347991	-0.233494	2.81231	1.11084	-0.219671	-0.482181	-0.710248	0.029138	-0.665552	0.928662	-0.241215	0.343991	-0.412161	-0.161225	-0.13258	-0.0818814	-0.184279	0.570801
Vangl2	-0.470125	-1.86998	-1.52001	-1.08361	-0.953355	-0.389634	0.617994	1.20806	-0.327953	-1.09896	0.110415	-0.168433	0.949723	0.00758819	-0.225151	-0.241437	-1.21496	-0.544296	-0.396999	-0.025313	-0.153637	0.364165	0.108414	-0.840173	-0.633266	1.45664	2.51622	0.778317	1.01211	0.599389	-0.0774327	1.4502	0.96774	2.65706	1.03693	0.492272	-0.623208	-1.2676	-0.57143	-0.736429	-0.14291	-0.756937
Copa	-0.748634	-0.254881	-0.959731	-0.910111	-1.25448	-0.751801	-0.780565	-0.0326318	-1.04945	0.0899826	0.102815	-0.300442	-0.276983	0.328188	-1.3967	-0.138333	0.0107555	-1.10498	-0.230001	-0.41446	1.37702	0.401728	0.770085	0.548788	0.373514	0.158101	0.890346	1.44534	2.14433	1.03267	0.0821219	0.309301	1.28276	2.45268	2.28538	-0.352827	-1.44868	-1.04112	-1.26176	-0.589516	-1.04945	0.261617
Pex19	0.0514249	0.655003	-1.10981	-0.00100793	-2.03136	-1.13497	-3.0452	0.997614	-0.998523	-1.33963	-0.489707	0.360324	-0.550204	0.589007	0.229481	0.197058	-0.147252	0.294648	-0.424321	-0.180933	-0.434946	-0.442324	0.21167	-0.387487	-1.13018	0.283796	0.313447	-0.59427	1.49492	1.9464	0.920103	0.37384	1.60468	-0.54162	1.53646	1.16427	-0.416491	-0.269105	-0.399451	1.42134	0.77526	0.648048
Dcaf8	-0.789058	-0.434072	-1.1533	-0.768741	-1.02024	-0.0423527	-2.1787	0.49326	1.40211	-0.704399	0.0091778	0.257029	-0.0301244	1.05383	-1.24072	-0.745781	-1.01953	-0.272317	-0.94388	-1.00418	0.515895	-0.408979	-0.287773	-0.287982	-0.100276	-0.137156	1.077	0.0898412	1.11663	1.68807	1.17295	0.66666	0.616724	3.04388	1.92804	-0.663848	-0.238015	-0.677153	-0.796373	-0.361271	0.599632	0.575497
Pea15a	-0.835503	1.51552	0.106273	3.04202	-0.883821	-0.995605	-0.537029	-0.477781	0.435053	-0.720935	2.0229	-0.736753	-0.634271	-0.66049	-0.721593	0.680396	-0.379498	2.16513	-0.422893	-0.58161	-0.360521	-0.2703	0.150115	-0.294538	-0.421432	-0.846301	-0.590803	-0.323723	1.19854	1.42369	0.816983	1.29122	0.795877	0.334619	1.07955	-0.490746	-0.607642	-0.803203	-0.453128	-0.870273	-1.24854	-0.888948
Igsf8	-2.42334	-0.272427	-1.56972	-1.23417	-0.259795	-0.585225	-0.969566	-0.176989	-0.234177	-0.484926	-0.174635	0.169738	0.465531	-0.702579	-1.52135	-1.13869	0.202969	-0.776842	-0.90962	-0.68502	0.670698	1.1007	0.636137	1.26377	0.124664	1.12904	1.53392	0.435127	1.19709	1.19611	2.18956	-0.0136812	0.767482	0.688302	1.73451	-0.644978	-0.996718	1.08895	-0.825277	-0.285119	0.618368	-0.327815
Atp1a2	-1.05966	3.86755	-1.16323	-0.530289	-0.673302	-0.464039	-0.5958	-0.837395	0.772618	-0.921511	-0.869335	-0.828175	-0.614411	-0.492277	-0.847358	0.229765	-0.995968	-0.863704	-0.97102	-0.944988	-0.672761	-0.0921041	1.00265	-0.237858	0.142618	-0.194577	0.394487	0.421773	0.490137	2.2149	0.176003	0.582409	0.724093	0.867443	1.79358	-0.0774202	1.09456	-0.247953	-0.293187	0.0892842	-0.0259615	0.650415
Kcnj10	-1.55181	0.090776	-1.80222	-0.263293	-1.53785	0.963031	2.44438	-0.85766	0.124439	-0.303132	0.0587514	-0.186835	-0.260178	1.01373	-0.125667	0.377168	-1.28754	0.173846	-0.538753	-0.513492	1.38137	-0.800321	-0.130194	-0.73718	-0.223453	-0.546108	-0.0698363	0.868184	0.321686	1.21566	-0.0940158	0.687153	0.0659199	1.09828	3.28712	-0.612733	-0.309694	-0.866273	-0.493593	-0.427345	-0.714153	1.08183
Slamf9	-0.400572	-0.400572	4.57973	-0.400572	-0.283055	-0.400572	-0.400572	-0.400572	-0.400572	1.67525	-0.368835	-0.369408	-0.391534	-0.355438	-0.400572	-0.400572	1.44694	-0.372245	-0.37594	-0.386928	-0.400572	-0.297457	-0.312092	1.18376	-0.257873	-0.400572	-0.270801	-0.275847	-0.366981	-0.318695	2.31892	-0.356537	-0.400572	-0.400572	-0.372621	-0.375334	-0.370601	1.87768	-0.347999	-0.318825	-0.400572	-0.329222
Tagln2	2.44547	-0.735572	-1.15686	-1.03446	-1.43122	-0.742336	-2.2207	0.0481299	-0.189056	-1.13575	-0.551711	-0.875723	-0.571299	-1.14401	0.745172	0.273882	0.630871	0.104032	0.279197	0.802762	0.120513	0.632858	0.213393	0.0384871	-0.153935	-0.196845	0.87417	-0.115392	2.52517	1.02665	0.855295	0.974809	0.715498	2.07391	0.646428	0.280856	-1.03228	-0.764223	-0.4138	-0.463733	-0.560933	-0.817716
Dusp23	0.22572	-1.60464	-0.689462	-0.576432	-1.20514	-0.636839	1.64848	-0.346938	-0.394888	1.67178	0.553226	-0.121418	0.91472	0.0831645	2.05151	2.22825	0.393773	1.47692	1.74489	1.22479	2.04216	-0.708799	-0.581944	-0.258133	-0.796118	-0.98326	-0.942897	-0.756622	-0.234301	-0.379927	-0.0420934	-0.257352	0.594131	-1.01271	-0.274328	-0.746661	-0.381993	-0.81701	-0.442921	-0.307753	-0.314238	-1.03868
Ifi207	0.397856	-0.425421	4.1026	-0.194182	-0.425421	-0.135216	-0.425421	-0.425421	-0.425421	0.48147	-0.376892	-0.377768	-0.411602	-0.425421	-0.328686	-0.425421	3.42686	-0.252164	-0.350092	-0.362832	-0.425421	-0.337825	-0.398362	1.29057	-0.352688	-0.425421	-0.425421	-0.330064	-0.219966	-0.375343	1.80017	-0.425421	-0.425421	-0.425421	-0.425421	-0.309648	-0.310851	1.46401	-0.385227	-0.383755	-0.425421	-0.389055
Ifi204	-0.416979	-0.416979	4.04739	-0.347316	-0.416979	-0.416979	-0.416979	-0.348809	-0.416979	1.7004	-0.387739	-0.388267	-0.408652	-0.292231	-0.358694	-0.301563	3.37411	-0.364783	-0.326204	-0.391838	-0.416979	-0.269199	-0.319158	0.82981	-0.373155	-0.360846	-0.177861	-0.302069	-0.386031	-0.386805	1.62975	-0.376409	-0.342493	-0.416979	-0.391227	-0.254215	-0.37556	1.46853	-0.416979	-0.341664	-0.416979	-0.307421
Fmn2	-1.19977	1.19809	-1.51698	-1.656	-0.449478	-0.716034	-1.08249	-0.613591	0.12258	-0.785919	-0.86188	-0.659117	0.444715	0.824916	-0.343317	-0.358078	-0.0530589	-1.30014	-0.441031	0.416588	0.110426	0.0288382	0.292649	0.265995	-0.040659	-0.685523	2.14147	0.419264	1.2531	1.06008	0.422428	0.552589	0.166342	3.08979	2.51327	-0.228329	-0.562857	-0.3782	-0.347447	-0.678308	-0.492404	0.127484
Rgs7	2.50829	0.676967	-2.0411	-1.40219	-2.0411	-1.23927	0.654126	1.39755	0.464618	-0.161811	-0.297991	0.0655139	0.402572	1.39123	1.16622	-0.982578	0.797235	-0.48531	-0.167909	-0.196487	0.747873	0.475963	-0.172032	0.329527	-0.0315011	0.0181743	-0.122191	0.330138	0.087652	1.62559	-0.908343	-0.180706	-0.333262	-1.30548	1.85586	0.624557	-0.901507	-1.55168	-0.930531	-0.199136	-0.0365251	0.0689787
Fh1	-1.15861	0.592552	-1.15861	-1.55263	-1.0386	-0.139674	-1.12747	-0.803588	-0.51643	-1.50542	-1.03683	-0.580151	-0.158811	-0.668895	0.0612622	-0.501095	-0.308603	0.325179	0.784165	0.486537	0.0787349	1.55279	1.30529	0.969845	0.724	0.652138	1.24284	1.358	1.61185	1.31924	0.658192	0.575958	0.740894	1.08622	2.11383	-0.0808897	-0.869091	-1.39578	-0.676804	-1.10541	-0.943421	-0.912701
Cep170	-1.84685	-0.759463	-1.27809	-1.01615	-0.158537	-0.563733	-0.7686	-0.346127	-1.34563	-0.844415	-0.26441	-0.556358	-0.128388	-0.24486	0.0778273	-0.894041	-1.06619	-0.649912	-0.26481	-0.174922	-0.0337483	1.77439	0.710414	0.663599	0.685621	1.60295	2.97856	2.14094	1.33256	0.395009	-0.0341705	0.98137	0.544478	0.948936	1.15308	-0.140576	-0.732418	-0.86787	-0.558401	-0.350033	0.158022	-0.259032
Sdccag8	-1.43265	1.83381	-0.568427	-0.840432	-0.0333053	-0.773679	-0.248883	-0.396593	-1.15448	-1.10688	-0.361042	-0.496053	-0.352989	-0.268364	-1.07832	-1.49254	-1.4881	-0.114388	-0.55721	-0.807625	0.087254	1.27088	1.11167	0.564078	-0.311759	-0.145333	0.202724	1.70713	1.69308	0.436724	0.162368	1.09585	1.20695	-0.0609941	3.08701	0.94396	-0.709336	-0.561393	-0.440349	0.414912	-0.469041	0.451744
Akt3	-0.299663	0.267591	-2.48236	-0.34894	-0.986682	-0.132323	-0.623704	0.98953	-0.00408987	-1.40664	0.135294	0.159097	0.502737	1.05944	1.57745	-0.501364	-0.0324601	0.464823	-0.147635	0.551342	1.69639	0.0104249	0.0900674	-1.3366	-0.253164	0.742051	1.34948	2.57673	-0.0324601	0.817422	-1.45011	-0.234672	0.286108	1.02531	1.54925	-0.481554	-0.577419	-1.22707	-0.936534	-0.558724	-1.41466	-0.381719
Zbtb18	-0.557038	-0.08847	-0.794338	-1.23963	-1.19547	-0.669756	-1.22507	-0.593119	-0.565195	-1.04879	-0.862791	-0.709588	-0.845019	-0.750321	-0.948584	-0.843678	-0.173787	-0.981877	-0.87657	-0.604208	-0.269698	1.51349	0.973965	0.675893	1.09336	2.41436	2.78342	1.07742	1.36594	0.889901	0.0468691	0.318111	0.774271	1.40994	1.30257	0.140032	-0.396652	-0.382985	-0.0232761	0.0310176	-0.167865	0.00320538
Adss	-1.00127	-0.763786	-1.61047	-1.10745	-0.358124	-1.25332	-0.77602	0.459377	0.330396	-1.63248	-0.244613	-0.386071	-0.348341	-0.0747981	-0.859631	-0.376994	-0.414311	-1.00172	-0.798269	-0.506051	-0.539074	1.88979	1.42444	0.880088	1.60156	1.08936	1.67138	2.13162	1.01097	0.466925	0.814025	0.371189	1.02776	1.52354	1.10109	-0.363517	-0.388465	-0.95262	-0.792016	-0.647253	0.0351261	-0.631972
Desi2	-2.03427	1.41261	-2.03427	-1.51812	-1.14348	-0.132422	-0.110111	-0.441229	-0.906811	-0.782356	-0.508332	-0.142595	0.187869	-0.514421	0.634592	0.483876	-0.67283	0.277063	0.543544	0.406477	-0.709607	0.93104	1.0084	0.629461	-0.746832	0.735547	1.4485	1.45828	1.3165	1.07636	-0.179754	-0.118049	1.54807	2.08418	1.09669	0.0135112	-0.844838	-0.986827	-1.16944	-0.805238	-0.0439207	-0.746832
Cox20	0.342571	1.7106	0.535435	-0.582947	-1.0242	-1.42937	-1.98639	-1.32666	-0.919484	-0.20777	-0.536928	-0.6284	-0.713911	-0.477503	-0.454922	-0.257027	0.480819	0.463039	0.418039	0.116292	0.299805	0.983336	0.0151064	0.252512	0.244689	0.406653	0.450377	0.132491	2.18946	1.49327	2.08477	0.940629	1.04132	1.48649	1.1163	-0.941181	-1.15359	-0.69454	-0.812611	-0.474021	-1.15743	-1.42511
Hnrnpu	0.802388	-1.68861	-0.950996	-0.996123	-0.15649	-0.575246	-0.790686	-0.165562	-0.680317	-1.1825	-1.30924	-0.839401	-0.402187	-0.123799	-0.171441	-0.744062	-0.684419	-0.656794	-0.478071	-0.569789	0.0385225	1.98957	1.00799	0.778054	1.09295	1.59031	2.06374	1.62085	1.57344	0.748198	-0.0935894	0.364733	1.29154	1.05623	1.56143	-0.0786874	-0.793475	-0.799309	-0.698722	-0.400234	-1.21804	-0.33217
Smyd3	-2.13286	-2.13286	-0.344413	-0.458418	-0.57143	-0.872006	0.692587	-0.166614	-1.08215	-0.491122	-0.586662	-0.476565	0.749096	1.4653	-1.0121	-0.468365	0.470677	-7.01053e-05	0.594494	0.223879	2.25273	1.8759	0.845385	1.08324	0.395171	-0.243939	1.60301	0.168811	1.88403	0.76816	0.411753	-0.182582	0.0155621	-0.59053	0.838229	-1.01508	-0.672731	-1.10673	0.195589	-0.0812173	-1.29229	-0.552842
Tfb2m	-0.642705	-0.314333	-1.48505	-0.907825	-0.48884	0.344945	-0.33125	-0.938265	-1.58508	-0.703578	-0.341264	-0.0845994	-0.291327	-0.91514	-0.149933	-0.759466	-0.488026	-0.909238	-0.78592	-0.491616	-0.00362129	2.15384	0.828748	1.18409	0.649313	0.913538	2.13919	1.11995	1.35134	1.25929	0.069591	1.11723	1.59368	2.03116	0.296405	-1.30079	-0.873826	-0.756674	-0.600121	-0.707408	0.344945	-0.54137
Sccpdh	-1.15503	0.396606	-1.88936	1.97441	-0.762476	-2.2504	-1.37306	-0.287574	-1.38757	-1.3606	0.695941	0.287104	-0.598686	0.251928	0.338109	-0.379498	-0.211664	1.72895	0.380663	-0.185424	0.0379915	0.720434	0.201342	0.368121	0.606259	0.432287	1.25257	0.742593	1.16277	0.698431	-0.0484701	1.0508	0.562318	1.95296	1.00398	-0.4054	-1.26017	-1.35772	-0.149478	-0.784261	-0.524728	-0.474991
Ahctf1	-0.598827	-1.8539	-1.22637	-1.14886	-0.75814	-1.41149	-1.11035	0.388355	-0.471358	-0.298539	-0.670186	-0.400982	0.063227	0.145117	0.35817	-0.101766	-0.87511	-1.06152	-0.935197	-0.645294	-0.31507	2.44605	0.951151	0.0696388	1.25076	0.560559	0.566143	2.07114	1.12163	0.245562	0.0211135	0.301714	0.784566	2.61083	1.27362	0.499367	-0.456621	-1.1338	0.168214	-0.64703	0.136963	0.086512
Cdc42bpa	-0.717078	-0.373247	-2.12828	1.08628	-1.40302	-0.1182	-1.22701	0.0401013	-0.7711	-1.12087	0.929519	0.0510879	0.314106	0.476402	-0.905826	-0.346812	-1.27047	1.00848	-0.899316	-0.585697	0.222444	1.24265	1.02077	0.590123	0.511091	0.632963	2.02572	1.95945	0.644481	0.695036	-0.874788	0.0581001	0.273693	1.85448	1.47506	-0.794253	-1.04745	-1.06414	-0.483018	-1.12408	0.254886	-0.112278
Psen2	-0.94204	-2.17321	3.36705	-0.0983706	0.514017	-0.437261	0.744351	0.872314	-1.08824	-1.15605	-0.721747	0.392232	-0.395929	-0.728306	-0.726586	1.26431	0.131147	0.417758	1.09366	0.759557	0.0910712	-0.182082	0.0119005	-0.210833	-0.650448	1.44915	0.49748	-0.0817052	-0.636972	0.822387	2.0309	-0.56212	0.784743	1.01202	-0.383572	-1.13441	-0.871077	-0.93703	-0.730593	-0.428538	-0.437261	-0.541679
Itpkb	-1.25974	0.524339	-0.513208	-0.421008	-1.25974	-0.733434	-1.25974	-0.438992	-1.25974	-0.848563	-0.643663	-0.48195	-0.207132	-0.258448	-0.558	0.12984	-1.25974	-0.788421	-0.508364	-0.275994	-0.802082	1.34556	1.68461	1.02853	0.718843	1.61254	0.539587	2.77544	0.789582	0.602074	-0.0913562	0.44983	1.31853	-1.25974	2.15076	-0.279918	0.070044	-0.0818475	-0.895261	-0.126279	1.10862	-0.336399
Parp1	-1.8138	1.47573	-1.0331	-1.70867	-1.19407	-0.733308	-1.89515	0.916373	0.0647641	-0.709228	-1.16626	0.167568	0.325546	-0.495611	-0.733308	-0.0328718	0.521396	-0.516436	0.310763	-0.0989495	-0.216416	1.46255	1.07927	0.415341	1.31488	0.794721	0.839785	0.868804	1.33968	0.100974	-0.265	0.200447	2.62697	1.27033	0.45081	-0.0669792	-1.01109	-1.18034	-0.661345	0.196634	-0.843386	-0.368033
Lin9	0.583939	-0.429308	-0.747498	-0.523117	-0.282526	-0.184301	-0.747498	3.35115	-0.160834	-0.454166	-0.527745	-0.161797	-0.327335	-0.256402	3.57035	-0.499667	-0.0829581	-0.299182	-0.162737	-0.410093	-0.176138	1.97244	-0.187364	-0.421007	-0.182889	-0.446162	-0.234042	-0.274568	2.5752	-0.277762	-0.103411	-0.486154	-0.467599	-0.230803	-0.19453	0.750368	-0.510331	-0.632911	-0.513483	-0.370146	-0.465899	-0.371092
Acbd3	1.59644	-1.82997	-1.25509	0.213429	-1.59567	-1.00145	-1.48336	-0.430962	-1.98017	-0.0128204	-0.499667	-0.682121	-0.154998	-0.188464	-0.719301	-0.95047	-0.658751	-0.252909	0.224972	-0.532738	0.59025	1.73126	0.842891	0.884669	1.28387	1.03418	1.57951	1.52099	1.06412	0.471809	0.596006	1.12008	0.880083	0.976843	1.11437	-0.908028	-0.750574	-0.279641	-0.150895	-0.627293	-0.154998	-0.625428
H3f3a	-0.800221	-0.950614	-0.943172	-1.64019	-1.49297	-1.11093	-1.50571	-0.336378	-0.698816	-0.841663	-0.620901	-0.675781	-0.386963	-0.488775	0.539941	-0.00054695	0.596213	0.451481	0.815941	0.377356	0.190444	1.77979	1.11432	1.33596	1.26611	1.40635	1.54344	1.36322	1.37341	0.641284	0.521902	0.512939	1.03863	1.13542	0.863471	-0.747253	-1.10037	-0.81788	-0.769829	-0.856282	-0.952566	-1.12981
Sde2	0.842754	-0.253175	-2.11876	-1.08735	-1.75048	-1.56841	-2.02751	-0.577389	-0.219999	-0.981201	-0.575687	-0.726753	-0.375346	-0.129746	0.867433	0.603291	1.39094	0.192251	-0.128403	0.0644063	-0.645516	1.88311	1.54068	1.20028	1.57386	0.403834	0.718724	1.50393	1.32935	0.570195	-0.224608	0.940097	0.426438	0.899358	0.206326	-0.807675	-0.524205	-0.417573	-0.347117	-0.713832	-0.52448	-0.432035
Pycr2	-1.07359	1.31478	-1.24544	-0.957885	-0.541559	-1.09593	-1.97759	-0.808284	-0.369021	-0.425811	-1.04974	-0.563978	-0.484404	-0.256657	-1.01516	-0.552948	-0.540563	0.0649541	-0.150461	-0.527537	-0.57972	1.36213	1.7716	0.831959	0.487237	0.863885	2.01259	1.08267	1.66804	0.741098	-0.00471114	0.131326	2.57526	0.986986	1.13333	-0.311023	-0.324062	-0.475013	-0.442853	-0.461211	-0.369021	-0.423676
Nvl	-0.554242	-0.0275366	-1.37744	-0.954361	-1.09646	-0.979217	-0.775606	0.098056	-0.815993	-1.20138	-0.830247	-0.446274	-0.177777	0.420427	-0.350501	-0.941389	-1.03186	-0.587262	-0.733198	-0.534565	0.717684	1.37727	0.791942	0.0742497	0.623299	1.45188	0.981334	2.56599	1.39484	0.85936	-0.38437	0.193271	1.18814	0.933552	2.83432	-0.316287	-0.459752	-0.932133	-0.628353	-0.557492	-0.398864	0.586936
Cnih4	-1.38106	-1.41962	-1.3026	-0.815316	-1.66864	-1.33712	-1.80563	-0.0881787	-0.756371	-0.211915	-0.184312	-0.673043	-0.59966	-0.976196	-0.267801	0.397742	0.857647	1.41681	0.467821	0.622696	-0.125118	1.40723	1.11146	1.51013	0.49711	1.54502	0.93956	1.36379	1.27859	0.691634	0.978409	0.434843	1.03973	0.749426	1.16135	-0.871109	-0.635237	-0.36124	-0.716918	-0.724706	-0.452167	-1.09703
Wdr26	0.305121	0.237904	-0.378644	-0.475624	-1.15132	-0.678817	-0.434954	-0.373046	-1.3778	-0.82042	-0.865512	-0.803724	-0.674226	-0.364822	-0.453858	-0.285219	-1.67961	-0.458655	-0.576275	-0.48551	-0.523721	1.71987	0.982192	1.38773	1.50094	1.07252	2.76808	1.68943	0.538691	0.673847	1.11018	0.294016	0.951749	0.480767	1.69823	-0.677791	-0.876472	-0.545725	-0.29985	-0.267219	-1.35369	-0.528764
Lbr	2.17111	-1.05013	-1.85118	-0.344826	-0.973252	-0.905944	-1.85118	2.38673	0.216528	-0.374247	0.203685	0.0113571	0.376881	0.284316	0.511915	-0.603343	-0.387317	0.547185	0.60239	-0.32222	1.23112	1.48697	0.0877691	0.450269	0.87319	0.728121	1.70356	1.04769	1.4948	-0.54628	-0.325065	-0.425648	-0.542545	-0.550395	0.306579	0.159964	-0.880942	-1.17807	-1.06567	-1.30833	-0.669634	-0.725898
Enah	-1.2472	-0.726427	-1.68772	-1.14585	-1.03036	0.0710351	-0.741909	0.397641	0.342778	-1.17364	0.131797	-0.248452	0.618217	0.754753	-0.0842463	1.2236	0.110886	-0.506056	-0.472803	0.0992782	0.73942	1.00277	0.963994	-0.59735	0.739251	0.621624	3.05854	1.70021	0.674296	0.325193	-1.2212	-0.551171	0.275596	0.992751	1.84499	-1.16461	-1.09747	-1.30501	-0.998729	-0.584536	-0.0842463	-0.019643
Srp9	-1.70685	0.808275	-1.10363	0.888683	-1.25191	-0.837304	-2.22997	-0.598473	-0.75225	-0.32698	-0.0176275	-0.960695	-0.600367	-0.280205	0.169169	0.469525	-0.279936	0.660028	0.159418	-0.141249	0.144516	1.68481	1.34486	1.15777	1.30109	1.58947	2.32823	0.964435	0.849099	0.365598	1.0323	0.154039	0.106669	0.619149	0.454352	-0.768084	-1.01156	-0.626572	-0.618543	-0.939851	-1.39015	-0.809272
Degs1	-2.91945	0.782	-0.563216	-0.389303	-1.06502	-0.865805	-2.19413	-0.732191	-0.0570916	-0.79477	-0.593286	0.0116382	0.449786	-0.586367	0.299908	-0.0855852	-0.413962	0.668761	0.602948	0.296221	0.365796	0.706588	0.510226	-0.196787	0.455921	0.378121	1.17868	0.645664	0.421638	1.73759	-0.205195	0.63691	2.22091	2.59283	0.585585	-0.71048	-0.819416	-0.92415	-0.176065	-0.274329	-0.253806	-0.727322
1700047M11Rik	-0.817017	-1.12795	-1.01012	1.33944	1.78242	0.180367	-1.58944	-1.16483	-0.568395	-1.27036	1.14244	0.646011	-0.461429	0.288339	0.0442287	-0.511109	-0.264192	0.483124	1.20225	-0.610725	0.423049	-0.964833	-1.13247	-1.21061	-0.907036	1.29504	1.11007	-0.635123	-0.432859	-0.109412	-0.710235	0.937501	2.87603	0.908522	0.0947544	-0.104945	-0.192039	-0.924669	0.446988	1.7334	-0.09191	-0.122277
Fbxo28	2.08139	-2.84222	-1.08379	-1.26174	-0.999952	-0.362834	1.32482	-0.329002	-0.362834	-0.711498	-0.769155	-0.725175	-0.0322487	-0.247856	-1.35459	-0.223726	0.229586	-0.177805	-0.0104743	-0.525037	0.607362	1.19904	0.764161	-0.168795	0.513341	1.6151	0.209333	1.55713	0.756182	0.580574	0.160064	0.0340984	0.220707	2.16205	1.53961	-0.204575	-0.962859	-0.925299	-0.369702	-0.492766	0.380983	-0.7916
Trp53bp2	-0.426845	-1.95712	0.33829	2.55596	-0.287084	-0.608565	-0.143938	-1.32621	-1.28284	-0.90356	0.929414	0.345828	-0.0819879	-0.289467	0.0207588	-0.532903	-1.24107	1.9879	0.633222	-0.212046	-1.01899	0.45261	0.356482	-0.268495	0.476359	-0.225429	-0.297361	0.996993	0.716118	1.16119	-0.215294	1.54724	2.06412	-0.472472	1.77672	-0.952876	-0.253459	-0.640118	-0.238741	-0.795406	-0.608565	-1.07836
Capn2	-0.55592	1.51705	-0.942351	-0.304202	-1.04045	-0.625478	-0.799469	-0.865517	-0.0125024	-1.39595	-0.895178	-0.82052	-0.897911	-0.872968	-1.07953	0.262853	-0.509754	-0.983301	-0.972693	-0.912209	-1.00452	1.1629	0.545542	0.938054	0.674556	0.64617	1.63782	1.23889	0.261739	1.74016	-0.120747	1.06601	1.01202	2.78369	1.61498	-0.592148	-0.0588849	-0.495774	-0.356818	-0.307085	0.464256	-0.144793
Susd4	1.52421	-1.31838	-2.21105	-1.58156	2.68064	-0.104363	-0.440724	1.69022	-1.22354	-0.5652	-0.361533	1.24821	1.40041	1.04542	-0.104363	-0.472859	-0.113684	0.304397	1.6168	0.552936	1.22377	0.0463421	-0.050345	-0.287553	-0.0990826	1.17047	-0.230404	-0.249731	0.212572	-0.211605	-0.722976	0.232903	0.817733	-0.761494	-0.116773	-0.670254	-0.83875	-1.03233	-1.04391	0.435542	-0.631034	-0.759072
Brox	3.0881	0.0880052	-0.934756	-1.69033	-0.400984	-1.0382	-0.616018	-0.763356	0.379857	-0.917919	-1.10053	-0.995623	-0.285762	-0.153691	-0.633041	0.817777	0.0302728	-0.239976	-0.0822243	-0.619934	-0.192651	1.45023	1.00554	-0.0517256	1.70754	0.852977	0.388515	1.29069	0.568095	0.627183	-0.859947	2.2294	1.48337	-0.0568971	0.0263124	-0.503735	-0.675429	-0.185841	-0.863118	-0.50652	-1.24078	-0.424877
Aida	-1.43219	1.3419	-0.308073	-0.871474	-1.68555	-0.138332	-1.34906	-1.14031	-1.28746	-1.01504	-0.397551	-0.580519	-0.417594	-0.751036	0.759834	0.00133585	-1.04024	-0.557056	-0.853279	-0.377735	-0.365745	1.63933	1.51723	1.37086	1.13721	0.86584	0.935945	1.27775	2.27003	1.1268	0.165393	0.251114	0.143727	1.31725	1.24615	0.22588	-0.254908	-0.785393	-0.345129	-0.971567	-0.613832	-0.0545142
Mia3	-0.248876	-1.53209	-1.77977	-1.02458	-1.10373	-0.333075	-1.53768	0.174338	-0.234959	-1.12414	-0.622175	-0.42507	0.12013	0.0427074	-0.169548	-0.383915	-0.981687	-0.879306	-0.210764	-0.462087	0.276953	1.60536	1.09613	1.07895	1.44212	0.76353	1.35839	2.2733	0.407574	0.274671	0.891748	0.625553	0.686647	2.4835	1.12625	-0.501126	-0.616889	-0.56035	-0.403469	-0.760407	-0.921775	0.0896372
Marc2	-2.13802	0.754074	-0.420573	-1.93154	-1.49808	0.495737	-1.19568	0.759251	1.45726	-0.0117315	-0.206019	0.0412623	0.780632	1.08738	0.448255	1.44492	1.37689	0.263994	0.569041	1.55493	0.675345	0.321558	0.023237	0.415223	-0.208645	0.399477	1.08135	0.0197165	0.154116	0.55805	0.300681	-0.012248	0.684908	0.570228	0.740562	-1.15302	-1.34832	-1.23464	-1.21955	-1.40741	-1.4273	-1.56529
Mark1	-2.16776	1.03668	-1.16211	1.97504	-0.997094	-0.277137	-1.37338	-0.325047	-0.0998911	-0.506079	0.282462	-0.305077	0.600651	1.09193	0.668173	0.328111	-1.74948	0.936246	-0.266095	0.14285	1.53128	0.970912	0.344256	-0.523739	0.0829814	-0.0434646	1.54885	2.38795	0.760195	-0.169474	-0.355356	-0.303456	-0.456333	1.30127	0.268609	0.0949534	-0.0778491	-1.2061	-1.25125	-0.946251	-1.22245	-0.568548
Rab3gap2	-2.2055	-1.36046	-0.79111	-1.41096	0.572917	0.287358	-1.36756	0.321374	-0.335855	-0.257954	-0.12117	0.414252	0.47729	-0.189871	0.785929	-0.889137	-1.10246	-0.121916	1.224	0.4827	1.69636	1.13536	0.537225	1.26282	-0.206214	0.195327	1.20354	2.38157	0.618268	0.719682	-0.49496	0.455091	1.51122	0.0815262	0.80502	-0.614312	-0.67022	-1.08967	-1.37685	-0.773849	-1.45764	-0.331169
Iars2	-1.41444	0.0324056	-0.85468	-1.03086	-0.508076	-1.38226	0.678794	-0.743381	-0.494331	-0.432669	-0.456385	-1.0022	-0.264128	0.653558	-0.921851	-0.150817	-0.751891	-1.1496	-0.847415	-0.584053	0.0847521	1.38489	1.00625	0.702441	0.102813	0.306181	2.07332	1.74305	1.86736	0.988101	0.4151	0.406415	1.89228	-0.16396	2.32667	0.177387	-0.665513	-0.930416	-0.389113	-0.671038	-1.18494	0.152266
Bpnt1	0.341351	-0.600422	-2.32043	-1.11679	-0.952455	-0.874749	0.168	-0.242372	0.239454	-1.70307	0.779787	0.403634	0.298097	-0.0851351	0.298097	0.730076	-0.494871	0.305099	0.119392	0.622885	0.277699	1.26229	0.775984	0.848824	0.188749	1.2311	1.98619	1.53594	1.49793	0.616657	0.0438816	-0.0469539	0.0118175	1.74855	0.0542001	-0.802382	-0.837429	-1.17232	-0.5817	-1.16724	-2.04759	-1.33977
Eprs	-0.17013	-1.1153	-1.20195	-0.71519	-0.544466	-0.878803	-1.12943	-0.630911	-1.14332	-1.04	-0.839213	-0.928862	-0.573344	-0.767852	-0.658369	-0.614063	-1.21648	-0.338903	-0.273245	-0.590654	-0.496397	1.97406	1.41479	0.82621	0.833128	0.961064	1.49906	1.33204	1.96714	0.940723	0.673425	0.62501	1.45717	1.81434	1.72249	-0.132023	-0.473014	-0.576541	-0.195334	-0.128582	-0.448956	-0.219323
Lyplal1	-1.40883	-2.59748	1.5628	-0.260428	-0.0030526	0.75452	0.219327	0.342871	0.54502	-0.306074	-0.775741	-0.395838	0.315568	-0.604614	-0.92148	0.168197	1.11049	0.404311	0.0127732	0.414742	0.317303	0.842545	0.527928	0.75452	-0.91728	0.0927289	0.553973	0.0642945	0.962166	0.0777575	0.784962	0.513425	2.75715	1.24656	0.734774	-1.26025	-1.34031	-1.74499	-1.32075	-0.0708467	-1.34048	-0.812267
Tgfb2	-0.787998	-0.659986	-1.11637	-0.891351	-0.584668	-0.402976	-0.666581	-0.903218	-0.721296	-0.992592	-0.902765	-0.950568	-0.882523	-0.233544	-0.673066	0.541767	-1.13744	-0.926455	-0.663551	-0.878886	-0.136241	1.88144	2.11688	0.809913	1.28226	0.48756	1.56284	2.2066	0.808844	1.77116	0.143785	0.435226	1.16863	-0.170408	1.89657	-0.459621	0.0175826	-0.691121	-0.482816	-0.281406	-0.17147	0.237872
Rrp15	-1.38558	-1.5668	-1.38558	-1.66029	-1.79766	-0.516061	0.488358	-0.492372	-0.439146	-1.44866	-0.507315	0.203075	-0.0545712	-0.131395	0.868409	0.118043	-0.272384	0.358704	0.582311	0.385575	-0.589632	2.34783	1.3152	0.0791941	1.26397	0.720752	0.970962	1.38432	2.04187	0.558625	0.71846	0.295205	0.538469	1.10268	0.629621	-0.144578	-1.21209	-0.940307	-0.702277	-0.392489	-1.13138	-0.201076
Gpatch2	-0.409889	-0.986338	-1.84191	-1.84191	-0.904224	-0.579941	-0.993528	0.519668	-1.52642	-0.067267	-0.997784	-0.101264	0.0330144	0.919114	-1.0006	-1.50872	0.391662	-0.636447	-0.0730251	-0.390329	1.45018	0.809252	0.464344	-0.0861279	0.561839	0.750898	1.0919	1.80715	0.659691	1.33751	-0.313795	-0.202229	1.06102	1.39984	2.32128	0.306121	-0.56649	-1.12299	-0.513522	-0.464888	0.177239	1.06789
Kctd3	-0.222611	-1.11292	-0.775542	0.671772	-0.503356	-0.0954369	-1.12403	1.51702	0.489288	-1.21616	-0.348361	-0.25802	0.350068	0.346757	-1.39483	1.16793	-1.05445	-0.339799	-0.81537	0.424132	-0.739481	1.47207	0.836851	0.277431	0.887409	1.82048	1.83032	2.43303	-0.502502	0.861783	-0.546224	0.279004	-0.441664	0.426703	1.23993	-1.08657	-1.08006	-1.79984	-0.598635	-1.09111	-0.0954369	-0.089575
Kcnk2	-0.931722	0.362351	-1.49395	-1.61401	-1.2708	-0.391423	-0.190906	0.478118	-0.767974	-0.507856	-0.889602	-0.233786	0.639138	0.809374	-0.787792	-0.905002	-0.933712	-0.801991	-0.533457	-0.517429	-0.126027	1.14062	0.870862	0.287576	0.526684	1.04861	2.06336	1.5385	1.22703	1.29535	-0.264312	0.77635	1.08439	0.707503	2.73061	-0.727915	-0.278536	-0.798115	-0.980158	-1.10011	-0.54997	0.0101126
Cenpf	2.64184	-0.841463	-0.834156	-0.868402	-0.7982	-0.893302	-0.525978	1.87759	-0.342397	-0.772791	-0.675951	-0.768185	-0.429239	-0.307385	1.25333	-0.6402	-0.418047	-0.589071	-0.572305	-0.423655	-0.515845	2.64588	1.07771	0.597529	0.878822	0.634883	0.773053	0.975723	2.29865	0.179645	-0.241758	0.338577	0.0753697	-0.0374032	0.397609	-0.0139956	-0.815252	-0.944378	-0.871253	-0.872205	-0.836312	-0.79708
Smyd2	0.230481	-1.71243	-0.869634	-1.06511	-0.0242822	0.432903	-1.72569	-0.0242822	-0.769249	-1.22975	0.497232	-0.691882	-0.335292	-0.191251	1.67383	-0.627827	0.279159	-0.141259	0.817019	0.635413	-0.187563	1.27979	0.0944671	0.972438	0.519986	0.992616	1.2708	1.50122	1.48714	1.23378	0.779762	1.24483	0.740823	0.69475	0.59373	-0.855883	-1.06082	-1.33318	-1.70005	-0.884639	-1.11826	-1.42383
Prox1	-1.2293	-1.2293	-0.913432	-0.430824	-0.953526	-0.672584	-1.2293	-0.534762	-0.533406	-0.881352	-0.521769	-0.680811	-0.624866	-0.646767	-0.783927	-0.494362	-0.736631	-0.464855	-0.737974	-0.636964	-0.648379	1.94328	1.22076	1.24929	1.72868	1.48725	2.50116	1.67318	1.1355	0.557566	-0.0158751	0.682388	0.620486	1.01799	1.62396	-0.0151878	-0.244664	-0.68561	-0.365697	-0.078303	-0.561241	0.110164
Angel2	-1.01619	-0.787419	-0.820574	-0.761344	-1.50674	-0.121253	0.127909	-0.791975	-0.810793	-0.681504	-0.483319	-0.332984	-0.180356	0.302638	-0.902732	-0.733419	-1.21353	-0.502044	-0.650602	-0.286326	-0.271153	0.957078	1.05048	0.736176	0.0913122	0.64355	1.95916	1.4051	2.00839	1.3084	0.315015	1.45781	2.09864	0.846634	1.75036	-0.979511	-0.621871	-1.17976	-1.08203	-0.44746	0.706196	-0.599956
Atf3	-1.4004	-1.05109	0.0612455	-0.907748	-1.14518	-1.09126	-1.4004	-0.998659	-0.241132	1.41726	-0.6422	-0.385167	-0.576031	-0.567209	-0.919517	-0.856261	-0.0325324	-0.785198	-0.918937	-0.985547	-0.683557	0.528018	0.559635	1.46696	1.23386	0.452112	0.85428	0.90205	-0.816775	-0.56465	1.05357	-0.587507	-0.654165	0.679426	-0.48983	0.929096	1.28457	2.12182	1.14007	0.730054	1.48489	1.80203
D730003I15Rik	-1.83772	-0.225114	-0.488163	1.57381	-0.954032	-1.362	-1.03819	-1.09586	-0.0537747	-1.09441	3.17403	-1.05657	-0.727709	-0.593271	-0.410564	-0.895703	-0.364255	2.70646	0.323235	-0.264531	-0.183046	-0.200777	-0.285258	0.39609	0.0699241	-0.310533	0.927141	1.08016	0.772418	0.419789	-0.781634	0.369792	-0.317852	1.21735	1.10487	0.186615	0.0779259	0.00127413	0.797841	-0.198488	-0.648423	0.189152
Nenf	0.10612	-0.287462	-1.23661	1.06243	-0.719913	-1.3464	-1.62622	0.439609	-0.274485	-1.07494	1.36181	-0.393464	0.0271362	0.0227221	-0.121354	1.16654	0.602043	2.73099	1.38822	0.73436	1.2538	0.496631	0.177703	0.905166	0.445812	0.176103	0.731513	0.181644	0.217677	0.14885	0.585286	-0.713593	0.774332	0.810457	0.284097	-1.24155	-1.57472	-0.762143	-1.35596	-1.30267	-0.956612	-1.84295
Ppp2r5a	0.478143	2.16259	-1.01472	-1.13708	-0.513579	0.0729369	-1.92335	-0.354968	-0.115004	-1.05471	-1.22442	-0.810911	-0.972374	-1.00331	-0.728946	-0.155322	-0.139952	-0.959337	-1.02178	-0.902033	-1.36522	0.84172	1.46782	0.778942	0.984852	0.444596	1.38371	1.18288	0.897882	1.81387	-0.203191	0.554345	1.10091	0.100525	1.9374	0.184902	0.674824	-0.180965	-0.185287	-0.0846477	-1.12989	0.118156
Dtl	-0.211279	-1.17605	-1.17605	-1.04056	-1.17605	-0.835967	-1.17605	0.149804	-0.750947	-0.246139	-0.948569	-0.617622	-0.0100555	-0.852546	0.0709162	-0.951572	-0.724613	-0.617706	-0.602258	-0.58928	0.00684297	2.60149	1.29727	0.716578	0.954786	0.352407	0.451691	1.50586	2.6762	-0.295769	-0.215173	0.0075291	0.127778	1.00796	0.927547	2.44184	-0.639007	-0.276545	-0.186892	-0.394813	0.014236	0.400769
Ints7	-1.24334	0.0285548	-0.78577	-1.6444	-1.35951	-0.868133	0.0101763	2.11754	-1.35202	-1.40242	-1.0796	-1.20502	-0.315123	0.142978	-0.222955	-0.0291889	-1.01658	0.248891	-0.651259	-0.256814	0.0856081	2.20372	1.21027	1.65648	1.23718	0.326948	0.0472475	2.22278	0.0111359	-0.321485	0.0550377	0.985069	0.0402004	-0.38277	1.07215	0.0721794	0.133892	-1.23962	0.432946	0.99098	-0.222955	0.266992
Lpgat1	-1.99695	-1.99695	0.141504	-0.0748977	-1.99695	-0.489341	-1.99695	-0.586322	-0.866245	-0.819132	0.322451	-0.511621	0.0706295	0.871275	0.214212	0.391344	0.671388	0.883262	0.272781	0.604247	-0.423793	1.4615	0.70199	0.205472	2.23494	0.519768	2.74494	0.711135	0.45792	0.0843063	0.0720204	-0.597777	0.700373	0.769308	0.312203	0.0880426	-0.568501	-0.524616	-0.242945	-0.611639	-0.187819	-1.01455
Nek2	0.561381	3.27182	-0.413716	-1.38881	-0.963151	-1.04509	-1.38881	0.219242	-1.38881	-0.314683	-0.469156	-0.598648	-0.374015	-0.407919	1.13181	-0.935055	-1.08463	0.0476358	-0.496609	-0.647501	-0.791036	1.88967	0.982786	0.643628	1.02327	0.376691	0.726397	0.568857	1.5313	0.983726	-0.695126	0.844181	0.807491	0.503233	0.028596	0.805155	-0.411791	-0.829347	-1.19838	-0.994014	-0.0139263	-0.0966262
Rcor3	-1.89228	-1.0272	-1.16832	-1.0789	1.26807	-0.105894	-1.89228	-0.300402	-1.25429	-1.09479	-0.0145684	0.0353246	0.197914	0.778046	0.319437	-1.55539	-0.537247	0.0121833	-0.766164	-0.314492	-0.560813	0.449412	0.772727	0.0605402	0.282341	0.0739333	2.29559	1.85324	0.908125	0.177489	-0.0381669	1.77879	-0.0442002	1.85375	1.49032	0.211747	-0.078792	-1.16537	-0.12498	-0.426678	0.659702	-0.0374569
Utp25	1.20617	-0.836036	-2.18792	0.036494	0.281465	-1.39031	0.493126	-0.0112029	0.803122	-1.25322	-0.453982	-0.878213	-0.174901	-0.480785	1.53426	-0.608491	-1.83499	-0.16413	-0.014028	-0.18099	-1.14756	0.845554	1.1587	-0.800769	0.810618	1.14079	1.90239	0.60765	1.90601	0.220742	-0.900151	-0.892495	0.190474	-1.45617	0.748793	0.994039	0.016296	-1.05195	0.0215296	-0.0120959	1.40133	0.410813
G0s2	-2.43036	-1.86386	-1.99202	-1.72613	-1.21441	-1.33615	-1.61077	1.38652	0.730473	0.0665444	-0.194868	0.0398842	0.565841	1.02501	0.0287206	0.308172	0.632192	0.233202	0.178054	0.771781	0.709479	0.81107	0.880169	0.172038	0.758306	0.723497	2.52736	1.22602	0.550149	0.256781	-0.466681	-0.104164	-0.0166957	0.752622	0.012943	-0.0811379	-0.441308	-0.794726	-0.744849	-0.0761375	0.208987	-0.461542
Plxna2	-0.52043	-0.993939	-1.10858	-1.36633	-0.669743	-1.4894	-1.69672	-0.403489	0.117341	-0.0770227	-0.725987	-0.403091	0.0210849	-0.612044	0.238279	-0.328264	-1.32978	-0.954079	-0.835686	-0.534172	-0.434766	0.981626	1.5895	1.11564	0.797373	1.36485	1.989	1.98193	0.504923	0.378283	0.31164	0.612196	0.687808	1.72694	2.08942	-0.263116	-0.288933	-0.600007	-0.777847	-0.38701	-0.452794	0.745412
Cd34	-0.0979711	-0.384677	2.62574	-0.304148	-0.384677	-0.384677	-0.384677	-0.384677	-0.384677	1.2734	-0.317076	-0.285107	-0.365427	-0.384677	-0.384677	-0.384677	0.33082	-0.354509	-0.384677	-0.355615	-0.296796	-0.299263	-0.328138	0.49414	-0.334019	-0.2549	-0.384677	-0.362538	-0.241578	-0.280038	5.08155	-0.290883	-0.255522	-0.384677	-0.206067	-0.169648	-0.27296	1.58931	-0.216704	-0.297616	-0.283613	-0.308689
Cr1l	-1.64848	-0.933893	-0.295733	-1.5371	-1.56611	-1.75557	-2.01603	-0.567337	-0.762149	-0.0667522	-0.689718	-1.14092	-0.536973	-0.206729	0.0988183	0.387337	-0.299723	0.0592791	-0.446136	0.0321616	-0.338864	0.61617	0.710156	0.32457	0.556938	0.00101742	1.6883	0.687836	0.769306	0.494245	1.74818	0.178722	1.37683	2.11605	2.41242	-0.309824	0.235824	0.295549	0.311629	0.142558	-0.642938	0.517102
Nmt2	-1.09072	2.54052	-1.90224	-1.28228	-1.0681	0.26656	0.576662	-1.63885	-1.41406	-1.5258	-0.729397	-0.523048	-0.223833	0.209076	-0.591628	0.33548	-0.66251	-0.941734	-1.00856	-0.827305	-0.815503	0.938587	-0.0408403	-0.168752	0.201318	-0.930495	1.60396	1.01321	0.172894	0.6785	0.463138	0.0813829	1.10403	0.84131	1.52583	0.925417	0.583115	0.427489	0.267353	0.443784	1.26778	0.918267
Rpp38	0.895429	-2.35007	-2.35007	-1.21059	0.837653	-0.92002	1.49544	-0.342983	0.152515	-0.562508	-0.628271	-0.753298	-0.63401	-1.2618	0.891372	-0.084646	1.19341	0.0404593	0.322571	-0.293925	-0.360436	1.17217	1.59673	-0.459918	1.6641	1.32261	-0.785571	1.09583	0.0797473	0.413785	-0.38754	1.36606	-0.157024	-0.775703	0.598483	0.61652	0.043695	-0.837097	0.185196	0.935037	-1.49204	-0.271302
Suv39h2	3.57781	-1.7718	-1.7718	-0.569734	-0.837687	-0.263208	-0.504075	-0.301437	-0.828929	-0.593212	-0.888844	-0.657076	-0.622396	-0.336754	-1.0175	-0.278144	-0.436762	-0.0830774	0.0882421	-0.795715	-0.45998	1.50676	1.25242	1.37657	0.307713	1.37614	0.0333529	0.211015	1.29878	0.571138	-0.0972779	0.503339	0.638091	-1.07978	0.116717	0.134001	0.491386	-0.85099	1.04897	-0.472223	1.24538	-0.259427
Hspa14	2.53683	-2.00961	-0.649393	-1.2	-0.82942	-1.05066	-0.133976	-0.153293	-1.50693	-1.57274	-0.995721	-1.68531	-0.843411	-1.43411	0.774448	0.454742	-0.579783	-0.839021	0.935704	0.155751	0.835489	1.52917	0.489736	-0.116741	0.573887	0.0781181	0.210477	0.529953	1.7808	-0.04562	-0.0939753	-0.310257	0.808836	-0.346118	1.23553	1.22998	0.132067	0.0474908	0.257212	0.311848	1.19563	0.292398
Frmd4a	-0.333969	-0.337382	-0.938105	-0.53615	3.02151	-0.902864	0.451238	-0.585987	-0.607089	-0.547934	-0.822935	0.492378	-0.661737	-0.62179	-0.697793	-0.952062	-0.595049	-0.772193	0.224037	-0.62916	-0.727971	-0.0538748	-0.00106073	0.0456733	-0.0720255	3.38782	0.446072	0.332587	0.150409	-0.00436153	-0.222611	-0.21716	2.95286	0.336677	0.449598	-0.258452	-0.212808	-0.523261	-0.300499	1.34732	-0.334976	-0.166911
Gm36988	-0.540736	-0.540736	-0.540736	0.0303827	0.346885	-0.301818	-0.540736	-0.168154	-0.540736	-0.540736	-0.141208	0.871587	0.00536223	-0.19983	-0.540736	-0.540736	-0.540736	-0.184142	0.451526	-0.197216	-0.332981	-0.396505	-0.317969	-0.208328	0.0580559	1.60684	-0.377373	0.03497	-0.287018	-0.169681	-0.347866	-0.0972688	5.05692	-0.540736	0.0926254	-0.540736	-0.389821	-0.346296	-0.276007	2.61511	-0.540736	0.0580559
Prpf18	-0.114495	-1.45708	-1.97395	-0.674554	1.55038	-1.82147	3.82317	0.107335	0.275991	-0.502366	-0.416734	-0.365475	-0.273345	1.14578	0.625568	-0.961375	-0.721697	-0.154459	-0.508347	-0.574078	0.161998	0.344841	0.0987574	-0.977929	0.282562	0.0108617	0.701758	1.61706	0.438405	0.00679491	-0.864281	-0.0342492	0.446312	1.50272	-0.260732	0.303883	0.0969237	0.214646	-0.167033	0.21388	-1.29711	0.151142
Bend7	1.00757	-1.63896	-1.47093	-1.52359	-1.09493	1.00344	0.313312	0.579186	0.372454	-1.5387	-1.45297	-0.575576	0.0142028	0.0114546	1.45645	1.29114	-0.407148	-0.790266	-1.18839	0.0477673	2.09236	0.703336	-0.486847	-0.608842	-0.253421	-0.427281	1.68545	0.509878	0.245741	0.383133	-0.964891	-0.58534	-0.146776	1.26527	0.619429	1.00757	-0.30425	-0.717041	-0.307202	-0.624597	2.16833	0.330485
Sephs1	-2.16482	2.38674	-1.24986	-1.02385	-0.283904	-0.499586	1.25668	-0.31349	0.145464	-1.06401	-1.13816	-0.643637	0.114747	-0.778776	1.22055	1.17797	-0.225583	0.289878	-0.233362	-0.946623	0.00523555	1.00897	0.829608	-0.275221	0.476881	0.233472	2.21293	0.170192	1.2586	0.537837	-1.12706	-0.984497	0.0802032	-0.120841	1.19521	1.72378	-0.48227	-0.454964	-1.47163	0.0690581	-0.499586	-0.412286
Phyh	1.17907	3.74756	2.0811	-0.11037	-0.473074	-0.225395	-1.86813	0.716974	0.18796	-0.269116	-0.768596	-0.89516	-0.728085	-0.307515	0.240955	1.21479	1.01383	0.380164	-0.113395	-0.499061	0.0566266	-0.309815	0.50185	0.29994	-1.04685	-1.35415	1.19757	-0.949648	-0.044183	0.338987	1.3156	-0.730895	0.262627	0.116491	0.108586	-0.850503	-0.640094	0.109844	-1.24817	-0.557651	-0.352582	-0.728085
Optn	0.305829	-0.597873	-0.255417	1.84423	-0.469143	-0.752121	3.38089	-0.39655	-1.93916	-0.702661	0.57519	-0.119944	0.623334	2.20112	-0.356442	0.150236	0.161792	0.541218	-0.295845	-0.573766	-0.562883	-0.219334	-0.0207143	0.125254	-0.55081	0.347269	1.84854	-0.725684	-1.09878	-0.0956147	-0.182359	-0.28667	0.252035	0.238891	1.09108	-0.360651	-0.502029	-0.007053	-1.71994	0.901322	-1.54348	-0.253307
Cdc123	-0.35494	-0.374948	-1.66655	-1.17169	0.992408	-0.730717	-2.27937	-0.246023	-2.53386	-0.453311	-1.08729	-1.15935	-0.990511	-0.898613	-0.453311	-0.682194	1.30605	1.07863	0.251756	0.254663	0.793007	1.16412	0.510174	0.0371752	0.995134	0.68214	1.75171	0.108793	1.60064	0.172987	-0.000764836	0.973411	1.18631	1.37061	0.534021	0.751734	-0.15579	-0.298099	-0.389275	0.260285	-0.268374	-0.580774
Nudt5	-1.92279	-0.325358	-1.41879	-1.95692	-0.418584	-1.80687	-0.355723	0.21701	-0.163506	-1.99563	-1.38381	-1.37161	-0.707063	-0.558806	0.443501	0.048309	-0.00824929	-0.756813	-0.341772	-0.566946	0.541343	1.12343	0.633172	0.510446	0.335747	0.509851	1.77064	0.925955	1.46964	0.16932	0.578913	0.76035	0.37501	1.9289	0.823243	0.644472	0.297567	0.0373338	0.145924	1.41781	-0.563242	0.914591
Sec61a2	3.01338	-0.893483	-1.4585	-0.266428	-0.445307	-0.718604	0.0617372	-0.300706	-1.86503	-0.745474	-1.09819	-0.359051	-0.554829	0.45236	-0.909675	-0.729955	-0.59686	-0.83838	-0.674711	-0.340308	-0.369691	0.834073	0.00559588	0.0290659	-0.859393	0.159158	0.290644	1.58806	1.28003	0.311103	-0.93956	0.129912	0.210503	2.86793	1.34294	0.955302	-0.145164	0.000974366	-0.197789	0.768542	0.141216	0.864557
Upf2	0.217776	-1.58328	-0.281107	2.26896	1.28968	0.858841	3.52969	0.515355	-1.16351	-0.394135	0.0867983	-0.118909	0.763934	0.458616	0.976078	-0.763525	-0.908022	0.164165	-0.0366835	-0.584167	0.0789564	0.154531	-0.676725	-0.369605	-0.601192	-0.743154	0.751623	0.306296	0.0879781	-0.0645944	-1.40322	-0.980238	-0.378333	0.881428	1.2993	-0.84235	-0.498347	-1.72599	-1.02183	-0.250665	0.389891	0.309675
Celf2	-0.497114	-1.22104	-1.01094	-0.924451	-0.949696	-0.212582	-0.773458	-0.530167	-0.937079	-1.05736	-1.0234	-0.838189	-0.64383	-0.271055	-0.574831	-1.04019	-0.65257	-1.26824	-1.02611	-1.01293	-0.326769	1.38383	0.92166	0.177228	0.609739	0.902509	1.45082	1.89038	1.59946	1.6114	0.500857	0.562133	0.212066	0.363193	2.62605	0.847668	0.171439	-0.360817	-0.200792	-0.449162	0.693038	1.27931
Taf3	2.49787	-0.155629	-1.40853	0.728438	0.313487	-1.03892	-0.885824	0.167737	0.338082	-1.31697	-0.822117	-0.431559	-0.433646	-0.395574	-0.897692	-1.75067	-1.74758	-0.98201	-0.110426	-0.421506	-1.57315	0.861625	0.139321	-0.541544	0.557097	0.138307	1.02161	0.892064	0.239658	-0.262821	0.169738	0.835751	0.577792	2.74323	0.685181	1.46493	0.332855	-0.327307	0.506797	-0.18089	-0.61523	1.08804
Atp5c1	-0.909356	1.38018	-1.03186	-1.1272	-1.33237	-0.809719	-1.87224	-1.24654	-0.932071	-0.563215	-1.79489	-1.69428	-1.30872	-1.7986	0.610526	0.928628	1.94585	0.016991	1.11661	0.546146	0.762397	1.10735	0.447054	0.832492	0.732031	0.582862	0.711902	0.30702	0.804489	0.181071	1.16314	0.058085	1.17232	1.22081	0.0267237	-0.0339538	-0.22717	-0.0934851	0.119496	0.024721	0.485775	-0.508988
Kin	0.56382	3.06041	-2.21064	-0.842001	-0.32482	-1.72259	-0.576486	-0.610274	-0.300046	-0.883511	-1.42107	-0.105878	-0.630279	-0.345505	0.233407	-0.385141	0.494626	-0.419476	0.540578	0.356384	-0.957199	1.77736	0.613912	0.248869	0.508824	1.82777	1.04499	0.927928	0.998181	0.438687	-0.670575	0.168221	0.820073	-0.0308728	0.699033	-0.650007	-0.131214	-0.941312	0.43142	-0.158992	-1.72259	0.285995
Itih5	0.0739862	0.69505	-0.240544	0.84778	-0.634923	1.36592	2.16997	1.23646	2.14202	0.634857	3.7847	0.709244	1.22337	0.608799	-0.518903	0.425886	-0.595434	-0.29054	-0.493433	-0.65807	-0.605672	-0.702228	-0.7086	-0.528544	-0.90626	-0.828205	-0.501846	-0.552662	-0.63468	-0.227518	-0.691867	-0.412404	-0.711836	-0.166961	-0.367699	-0.505928	-0.308715	-0.958555	-0.447036	-0.738418	-0.518903	-0.461661
Prkcq	-0.305137	-1.15915	-0.305137	0.105857	1.74086	0.377732	-0.541359	1.072	-1.02447	-0.67392	-0.113117	1.99406	1.61523	1.04132	1.18789	1.52232	-0.606705	0.587016	1.74687	0.745336	2.45055	-0.778849	-0.962368	-1.19111	-0.552384	-0.265976	0.513558	-0.952287	-0.705976	-0.555457	-0.99287	0.0892664	0.75902	-0.711441	-0.444178	-1.03442	-1.06857	-0.676892	-0.665828	-0.0108181	-0.370109	-0.880385
Pfkfb3	-1.13507	-1.13507	-0.966336	-0.850711	-1.13507	-0.897156	-1.13507	-1.04232	-0.688982	-0.856265	-0.936145	-0.939738	-0.897156	-0.852176	-0.897156	-0.820992	-0.819255	-0.744465	-0.888047	-0.981135	-0.721307	0.890032	0.927957	1.30613	0.474871	0.316088	1.06106	0.949605	1.43355	1.6772	0.881554	1.12814	1.44929	0.829354	1.98338	0.541714	1.1755	0.365504	0.578435	0.333743	-0.0644587	1.10096
Rbm17	1.48039	-0.785774	-1.77346	1.20403	-0.120434	-0.543653	-0.470926	-1.69389	-2.02952	-1.68738	-0.389164	-1.73995	-0.935911	-1.15899	0.533816	-1.58602	-0.874922	-0.389581	0.683581	-0.454674	0.0502397	1.40584	0.650484	0.557995	0.983307	0.32851	0.391223	0.523157	0.730671	0.460644	0.0652448	0.488656	0.969113	1.09503	-0.358913	1.85015	0.488809	-0.190319	0.229572	1.08075	1.02042	-0.0881523
Mindy3	0.248298	-1.91999	-1.41312	0.294633	0.446331	1.65842	-1.93667	-1.16536	1.21919	-0.93124	-1.16307	0.229884	-0.279794	-1.11975	-1.17221	-0.426137	1.53663	0.989735	1.33938	-0.158097	-1.35894	-0.0162339	-0.24664	-0.34042	1.67237	-0.89709	0.49964	0.13593	0.344602	0.288795	0.231533	1.53002	-0.287813	-0.681483	1.26986	-0.322812	0.395222	-0.568887	0.31273	1.72842	-0.68417	0.718304
Pter	-1.23448	0.269798	-0.152133	0.723229	0.0455708	4.16913	0.248062	0.658043	0.0677182	-1.12455	-0.913213	-0.938566	-0.354686	-0.865116	0.481039	-0.302161	0.0466161	-0.95016	0.357082	0.0420043	-0.658012	0.216707	0.031033	1.26621	-0.213168	-0.602097	0.552779	0.942659	-0.561125	-0.144195	-0.776857	-1.07753	-0.366527	2.58352	0.829788	-0.490366	-0.569603	-0.609074	0.00826985	0.750727	-0.790716	-0.59565
C1ql3	0.602754	-0.855297	-1.5219	-1.17447	-1.30454	-0.626242	-1.42232	-0.693853	-0.634563	-1.21187	-0.967565	-0.752282	-0.670624	-0.301453	-0.959105	-0.263938	-1.02155	-1.03263	-0.677953	-0.661993	-0.71597	1.08336	0.712503	0.383924	0.894916	1.51188	3.11263	1.24618	0.70462	0.505147	-0.293513	0.110999	1.0921	1.17366	0.477451	0.906697	0.418182	-0.0648788	0.473404	1.04256	0.438919	0.936628
Rsu1	0.646731	0.359537	-1.14546	-0.378865	-1.03399	-0.0123085	-1.2372	-0.407054	0.303566	0.41125	-1.33727	-1.19282	-0.400656	0.303054	-1.42896	2.92448	-0.584593	-0.967218	-0.294883	0.0586244	0.522056	-0.0734327	-0.729603	0.562009	-1.14914	-0.707942	2.06211	0.0175081	0.594536	0.412954	1.82585	0.205959	-0.194451	2.56	0.287284	0.911487	-1.04544	0.25259	-0.715807	0.198536	-0.471762	0.0887367
Vim	0.082417	0.996817	-1.15939	0.17738	-1.17562	-1.0036	-1.15519	-1.10563	-0.786254	-1.39802	-1.02408	-1.36636	-1.25403	-1.24009	-0.766495	-0.00194107	-0.864201	-0.530931	-0.827695	-0.71104	-0.945185	1.68113	2.25481	1.34817	1.34588	1.32835	1.26505	1.62531	0.943561	0.916888	0.171456	0.604718	0.674446	0.355288	0.829728	0.490963	0.0926374	-0.220104	0.315518	6.36964463924916e-06	-0.12205	0.157372
Hacd1	0.828372	-0.355357	-0.19439	-0.810259	2.02076	0.376165	-1.42342	0.650649	0.401917	-0.789098	0.700344	-0.159842	0.145626	-0.417636	1.57791	1.04826	0.984178	1.71833	1.39347	2.49176	1.97501	-0.526519	-1.04264	-1.23164	-0.904061	-1.26781	-0.184649	-0.846038	-0.091467	-0.594266	-0.64569	-0.596782	-0.643919	-1.57907	0.00616028	-0.477475	-0.187179	-0.074738	0.490015	-0.593488	-0.344882	-0.826612
Stam	-0.79153	-1.30649	-2.47946	-0.241776	1.46601	-1.24094	-2.32343	-0.539821	0.395296	-1.46407	0.357985	0.682291	0.189881	0.779992	0.246547	0.603937	1.41548	0.228786	1.00101	-0.029777	0.0395923	1.05867	0.116175	-0.736489	0.70286	1.0698	1.96542	1.69461	-0.0588486	-0.0378595	-1.76239	-0.286326	0.605192	-0.0482211	0.7951	-0.633287	-0.316737	-0.902285	0.220176	0.17906	-0.645946	0.0318121
Nsun6	-2.17692	-1.23388	0.1907	-0.846903	-0.454348	0.0486424	2.49863	0.426077	0.605033	-0.872879	-0.316082	-0.075609	0.446064	1.13099	-0.136821	-1.80967	-0.699777	-0.848226	-0.299418	-0.856942	0.484078	-0.0272672	-0.620583	-1.01576	-0.782457	0.145095	0.676365	0.748244	0.67889	0.271391	-0.941744	-0.498712	0.193221	2.92758	0.691073	0.708616	-0.156078	-0.931692	-0.327422	0.379361	1.43962	1.23951
Arl5b	-0.616123	-0.384597	-1.21004	-0.803053	-0.766901	-0.966534	-1.80396	1.13437	-1.28057	-1.14972	0.0165262	-0.291371	-0.0094807	1.38243	-0.129112	-1.2512	-1.43341	-0.804049	-0.0649879	-0.178479	-0.711666	0.925943	0.538482	0.234984	0.0849653	-0.728615	1.05902	1.58976	-0.47001	-0.214372	-0.282907	0.527613	1.04988	2.8057	1.27933	0.423229	0.774761	-0.781671	-0.296133	0.11977	0.708309	1.97389
Plxdc2	0.534409	-1.05849	2.12731	0.171883	-1.05849	-0.216243	-0.114796	-0.51122	-0.532084	1.68319	-0.213426	-0.27479	-0.0424466	-0.324069	-0.403408	-0.687862	1.30178	-0.429947	-0.76699	-0.574091	-0.448165	-0.600884	-0.299355	0.943368	-0.214132	-0.337465	-0.0026825	-0.474236	-0.362828	-0.210672	4.21085	-0.407099	-0.161528	0.486915	-0.148847	-0.461151	-0.437804	2.25451	-0.280792	-0.73602	-0.496991	-0.425221
Nebl	-0.608432	1.22484	-0.839056	-0.494498	-0.926879	-0.230208	1.20168	-0.897049	-0.514741	-1.02283	-0.878393	-1.10376	-0.586358	-0.216288	-0.772175	-0.0284461	-1.09927	-1.14265	-0.897872	-0.806228	-0.54125	0.628433	1.19786	-0.512974	0.180546	0.556905	0.47018	1.67457	0.771232	1.72368	-0.349649	0.279819	0.408378	-0.635938	3.6413	0.112269	0.779866	-0.538517	-0.224803	-0.643862	0.257562	1.40303
Mllt10	-2.66736	-0.0853681	-0.776645	-1.60524	-0.54501	-0.572719	-2.02728	0.450659	-0.525113	-1.17969	-1.26626	-0.290994	-0.073995	0.593133	0.37939	-0.656303	0.534424	-0.848404	-0.54195	-0.0115837	0.47874	0.298462	0.173433	-0.34918	1.15062	0.633693	3.19177	0.919996	0.770344	0.585749	-0.745847	0.0718877	0.415081	1.17602	1.25886	0.675151	0.429909	-0.730209	-0.29368	0.886817	0.37939	0.339301
Dnajc1	-0.681027	-1.92634	-0.919576	-0.52041	-0.567291	-1.38475	-1.93592	-0.31274	-1.38475	-0.964304	-0.647917	-0.0288346	0.905668	-0.346887	0.0727899	-1.29039	-0.982908	-1.20904	-0.054389	-0.358273	0.00454398	0.832067	0.445995	-0.200194	0.221157	0.496788	1.6482	0.949105	1.10071	1.37371	0.0560457	0.445303	0.0140442	1.8708	2.43206	0.735361	0.598458	-0.260713	-0.411089	0.0241758	0.801559	1.3592
Commd3	-0.0128578	-2.3462	0.287944	-0.418721	-0.259336	-1.54946	-2.3603	-0.93696	-1.01929	-0.489128	-0.855574	-1.00565	-1.03444	-1.19938	-0.159248	-1.50396	1.29372	0.449869	0.783816	0.560274	-0.0895842	1.45571	1.07788	0.943083	1.18507	1.46814	1.43819	0.606428	0.305336	0.40439	0.456001	0.273521	0.794407	1.16459	1.20261	-0.263526	-0.261686	-0.428004	0.343078	0.685631	-0.771882	-0.214524
Bmi1	2.08948	0.275998	-2.89865	2.26834	-0.412308	-0.203814	-2.12318	0.216742	0.719302	-0.462066	0.161375	-0.027405	-0.195441	-0.132938	-0.145203	0.51402	-0.784214	0.827556	1.12422	1.38752	-0.532542	1.77194	0.858143	0.262522	0.510529	0.732355	-0.289475	0.687284	0.336129	0.0481759	-1.48325	-1.61169	0.0735093	-0.670009	-0.167301	-0.622817	0.0188042	-0.175731	-0.145853	-0.917364	-0.379645	-0.503036
Pip4k2a	-0.797299	-0.237389	0.502425	3.97526	-0.446548	-0.555767	-0.243915	-0.716224	-0.250332	0.179187	2.40818	-0.637768	-0.512133	-0.541784	-0.504861	-0.812312	-0.0678814	3.43085	-0.439123	-0.377139	-0.615526	-0.211841	-0.487062	-0.137453	-0.133593	0.456876	-0.074119	-0.110661	-0.419267	-0.236496	0.712051	0.26168	-0.29831	-0.873811	-0.0467831	-0.160976	-0.338658	-0.112839	0.360962	-0.3342	-0.555767	0.000370194
Msrb2	0.393647	0.986701	0.900751	1.62403	0.892901	0.21109	-1.44727	-0.140146	0.032336	0.981967	0.101088	0.638456	0.313235	0.0716577	0.449429	0.65473	2.72947	0.872747	0.134995	0.332401	1.39242	-1.13823	-0.848934	-0.286312	-0.856954	0.335042	1.01777	-0.0645788	-0.750702	-0.859892	0.381366	0.171275	-1.12604	1.28689	-1.38532	-0.842418	-0.955292	-0.321353	-1.16348	-1.21176	-1.93396	-1.57376
Arhgap21	-0.705731	-1.20968	-1.12451	-0.994371	-1.05579	-0.95281	-0.22009	0.144885	-0.559159	-0.928207	-0.720437	-0.7353	-0.559159	-0.232677	-0.821593	-0.374026	-1.02074	-1.0145	-0.828022	-0.750891	-0.08849	1.18957	1.17281	0.647466	0.972527	0.668235	1.75396	2.22938	0.581731	0.953118	-0.192719	0.329066	-0.117927	3.15163	1.41344	0.157997	0.0885072	-0.462048	0.0378594	-0.384659	-0.559159	1.12052
Apbb1ip	-0.629651	-0.423295	3.60138	-0.532639	-0.101942	-0.142651	0.188836	-0.154993	-0.249183	1.32025	-0.222461	-0.16984	-0.0672824	-0.108486	-0.345568	-0.549288	2.01006	-0.411592	-0.28202	-0.323307	-0.153238	-0.467955	-0.470723	1.12778	-0.53811	-0.473311	-0.421532	-0.402954	-0.500359	-0.482585	2.9823	-0.601403	-0.551856	-0.517954	-0.504136	-0.48394	-0.562359	2.41719	-0.44416	-0.402408	-0.447026	-0.507596
Abi1	-0.544471	-1.10747	-0.544471	-1.39792	0.83861	0.48424	1.26136	-2.42752	-0.889776	-0.553739	-1.73193	-0.16044	-0.77883	-0.739538	-1.18847	0.341495	1.43373	-0.90315	1.10343	-0.607826	-0.772894	0.148774	-0.754003	0.0167111	-1.53583	-0.904639	0.404587	0.470892	1.05309	0.547537	1.26622	0.463726	1.46324	1.92457	0.718976	1.02317	0.56056	0.644438	0.519323	0.825439	-0.471597	0.50041
Acbd5	-1.61056	0.55598	-0.682607	3.09392	-0.34001	-0.317224	2.45217	-1.30396	-0.828325	-1.62053	1.24993	-0.2192	-0.815669	-0.203457	-1.13499	-0.827313	-1.82972	1.79431	-0.45679	-0.665846	-0.992766	0.00390762	-0.0408241	-0.153671	0.590718	0.0122437	0.416665	0.328566	0.674222	0.263465	-0.129906	0.34116	1.09622	-0.0696445	0.698054	0.100357	-0.123195	-0.807216	0.491477	0.164745	0.500538	0.344774
Mastl	0.673613	-1.65582	-0.491103	-0.674395	-1.14738	-0.834694	-1.65582	0.264941	-0.11621	-1.65582	-1.10657	-0.711997	-0.482784	0.101642	-0.287278	0.512167	-0.92916	-0.797927	-0.483545	-0.534225	-1.29881	1.81407	0.181663	1.34307	0.813729	2.03463	1.15144	2.21147	1.25082	0.186221	0.167061	0.630375	0.0931155	-1.65582	0.641879	1.29237	0.0947035	-0.152233	0.0501188	0.466255	0.396993	0.29924
Yme1l1	1.94288	-1.47233	-1.39871	-0.816923	-0.881432	-0.124725	2.4736	0.787982	-1.1554	-0.492822	-0.587616	-0.787179	-0.163989	-0.100215	0.228647	-0.270506	-0.567745	-0.22142	-0.256581	-0.0887362	0.413016	0.215706	0.13749	-0.816107	-0.943948	0.333771	0.232674	0.671944	0.349566	0.203036	-0.549653	-0.336531	0.192018	4.0628	0.434738	0.313858	-0.186341	-0.672939	-0.58969	-0.126839	-0.360307	0.974952
Spopl	-1.2511	-2.07101	-1.2511	-1.38013	-0.281411	-0.625909	0.84348	-0.042798	-1.70974	-1.16782	-0.234427	0.586647	-0.281837	1.22815	0.626512	-1.30792	-0.280619	-0.259242	0.329677	-0.367225	0.190887	0.406555	1.27058	0.341681	0.246947	0.155791	2.07902	1.72772	0.179767	-0.0760474	-1.37106	-0.0592684	1.74566	1.11086	1.84502	0.00440107	-0.564865	-0.894936	-0.790034	-0.0791981	0.819192	0.609128
Ehmt1	-0.836926	-0.461685	-2.18453	-1.03174	0.599487	-0.183337	-0.0248033	-0.0105745	-0.72623	-0.85347	-1.40031	-0.800889	-0.370764	-0.179948	-0.500024	-1.14952	-0.600115	-1.50613	-0.648284	-1.06432	-0.401674	1.89176	0.325704	0.306447	0.911632	0.72359	1.50682	1.51922	0.649018	0.540247	-0.625567	0.19801	0.764701	1.72052	2.47496	0.522712	0.324245	-1.16046	-0.0551332	0.355756	0.223832	1.21777
Zmynd19	-0.232879	0.229633	-2.30915	-1.43941	-0.793041	-0.305548	-0.497086	-1.13832	-1.03743	-1.46219	-0.927284	-0.408215	-0.693896	-1.11389	-0.235845	1.25898	-1.12533	0.265604	-0.108922	-0.41093	-0.605576	0.752122	0.318858	0.0853972	-0.0901488	0.750744	1.39772	0.00525436	1.46541	0.353176	-0.495668	0.596392	-0.0225032	2.38219	1.08986	0.453033	0.498284	1.05314	-0.520451	0.276448	2.622	0.119486
Mrpl41	-0.357954	0.0284587	-1.37122	-1.28039	0.159656	-0.482079	-2.41002	-0.697683	-0.839253	-1.52756	-0.628214	-0.931137	-1.13406	-0.616993	-0.442393	0.461349	-0.828717	0.13809	0.935416	-0.353948	0.144271	0.303892	0.606651	0.268505	0.303586	1.39858	-0.0150045	-0.655385	1.65781	1.27996	0.1543	1.72146	2.53723	2.14266	0.0777926	-0.199632	0.402091	-0.68059	-0.354446	0.341072	0.589445	0.15439
Nsmf	0.875967	-0.834255	-0.092393	-0.482052	0.313539	-0.857397	-0.845923	-0.945229	-1.36942	-0.729392	-0.989826	-0.474012	-0.883404	0.504743	-1.13047	-0.780791	-1.86029	-1.00005	-1.01777	-1.02525	-1.15422	0.381878	0.603472	-0.323115	0.514834	0.144179	1.60497	0.828026	1.30547	1.61773	0.53279	0.691731	0.801715	0.533043	2.96528	0.464414	0.795837	-0.555984	-0.218199	1.0314	-0.0381648	1.09658
Nrarp	-1.42933	0.690051	-1.13372	-1.15257	-1.08522	-1.22093	-0.728809	-0.562668	-0.300467	-0.995155	-0.825258	-0.790541	-0.728031	-0.834596	-0.734647	-0.787379	-0.56866	-1.05607	-1.05066	-1.06975	-1.24811	1.42239	1.77044	0.986969	1.00816	1.20223	1.42066	1.29463	1.05433	1.90325	0.449336	0.956135	1.44115	0.100252	1.16935	0.233481	0.644032	-0.157272	0.39879	0.286189	-0.0399596	0.0679867
Nelfb	0.663728	-0.299667	-1.37844	-0.827895	0.528848	-0.820247	-1.93331	0.0666031	-0.340338	-1.6151	-0.492817	-0.612207	0.756598	0.341579	-0.180368	-0.839253	-1.89049	-0.734293	-0.497608	-0.945831	-0.653322	0.475928	0.302897	-0.0690845	0.6279	0.649523	1.85412	0.99216	-0.446512	0.862541	0.843697	-0.178883	1.3488	3.42409	0.440664	-0.378628	0.177843	-0.396482	-0.546393	0.291847	0.619481	0.808317
Tubb4b	3.45441	0.18702	-0.500654	-0.740022	-0.379169	-0.83039	-0.894629	-0.182305	-1.37082	-1.42467	-1.44063	-1.1228	-1.2332	-1.11038	-0.162029	-0.853965	-0.743888	-1.04175	-0.544054	-0.558223	-0.732316	1.36553	0.305649	0.733357	1.01294	0.550117	0.922987	0.741641	1.60166	0.383754	-0.593792	0.248622	0.41865	0.697567	0.535186	1.57131	0.227018	-0.30477	0.476941	0.764915	0.0155045	0.549676
Rnf208	-1.35635	-0.64491	-1.10041	-0.574239	0.58979	0.477502	-1.26172	-1.02407	-1.19159	-0.740483	-0.299184	-1.27566	-0.545004	-0.323438	-0.785594	-1.15362	-1.22951	-0.575527	-0.509954	-0.441313	-1.55443	0.637139	0.251634	-0.361947	0.664276	1.2598	1.33961	0.266228	0.622814	0.280245	-0.702929	0.894905	1.97504	1.77371	0.0451316	1.29909	0.126377	0.334507	1.53066	2.27687	0.29706	0.709499
Tmem203	2.21184	0.292116	-0.768784	0.79159	1.08603	-0.455819	-2.55716	-0.263298	-2.03182	0.397851	0.394556	0.47926	-0.275704	-0.358373	-0.595908	-2.00235	0.0462713	0.20281	-0.702634	-0.140089	-1.46081	-0.121558	-0.206009	0.804985	1.02407	1.49037	0.0291058	0.665049	-0.474415	0.126174	1.34442	-1.58206	0.844372	-1.01489	0.537598	-0.657011	0.362982	0.350087	-0.345222	1.54596	0.804985	0.18143
Ssna1	-1.4158	0.0635842	-0.392946	0.0587147	0.0862881	0.102288	-1.59344	-0.327148	-1.36999	-0.600048	-1.44887	-0.917812	-0.727567	-0.423757	0.302598	-0.0654962	0.918063	0.233237	1.00848	0.237854	0.0866117	1.02253	0.239844	0.734571	0.777317	-0.735541	1.00933	0.440204	0.194821	0.318084	0.559383	-0.586759	0.140814	4.4367	0.166187	0.704496	-0.156446	-0.961779	0.368295	-0.718479	-0.979385	-0.789015
Anapc2	-1.76892	-0.340077	0.034325	-0.026741	-1.99781	-1.02959	-1.43555	-0.598392	-1.58578	-1.33748	-0.702201	-1.48466	-0.666364	-0.397724	0.0298169	0.623504	0.64671	0.0329793	0.140226	-0.327685	-1.08486	0.572087	1.0507	0.407518	1.52573	-0.715338	1.20875	2.06717	-0.197065	1.36381	0.661184	0.557307	0.489457	0.509951	1.38941	-0.275608	0.091633	-0.85629	0.125486	0.899701	1.83081	0.569875
Uap1l1	1.6273	0.00314899	1.31618	2.36109	0.417496	0.928835	-1.4839	0.5684	-1.20972	1.77192	0.570116	-0.0432449	-0.126082	0.706887	-0.898992	1.41167	1.62179	0.676758	-0.0605402	-0.0331986	-0.530248	-0.636464	-0.829458	1.18632	-0.494396	-0.216447	-0.434068	-0.619032	-0.55219	-0.651202	1.43767	-0.466081	-0.549544	-1.08144	-0.644011	-0.667208	-0.825792	1.01519	-0.81555	-1.16898	-1.4839	-1.09909
Sapcd2	2.48642	0.0309958	-0.523057	-0.757481	-0.913418	1.61575	-1.21111	-0.0308845	-0.633966	-0.542515	-0.38041	-0.0634821	1.42762	-0.343518	0.0549696	-0.104875	0.161582	-0.103001	-0.279613	1.49888	-0.439135	0.0976194	-0.14729	-0.0319758	-0.173499	0.14007	3.89563	0.17768	-0.421119	-0.661662	-1.10267	-0.845939	-0.366234	1.63051	-0.638142	-0.133901	-0.729173	-0.861619	-0.605847	-0.406617	0.664648	-0.430206
Npdc1	0.853106	0.172799	-2.18139	-0.160774	-0.379311	0.36069	-2.47812	-0.852084	-0.952074	-1.98527	-0.372363	-0.855072	-0.241283	-1.01365	-1.06552	0.123844	-1.35868	-0.309843	-0.0738376	-0.477225	-0.476435	0.889077	0.602321	0.453704	0.615614	0.195551	2.00466	0.936046	0.53452	1.2237	-0.305186	0.760938	1.06551	2.13245	1.0146	1.18931	-0.196656	-0.551187	0.38601	0.355245	0.166206	0.250044
Abca2	-0.718799	-1.94525	-0.718799	1.15508	0.196291	-0.215955	0.961127	-0.933966	-1.94525	-0.931991	2.53703	0.184423	-0.0100868	-1.12275	-1.0806	-0.803801	-1.56266	0.764838	-0.037527	-0.018286	-0.441515	0.0904425	0.634583	-0.291142	0.438489	0.830503	0.715203	0.517053	1.26848	0.0690277	-1.07275	0.46212	1.18553	-1.94525	1.23828	0.469323	-0.375025	-0.361969	1.04868	0.785868	-0.215955	1.19695
Paxx	-2.67163	1.35031	-0.652102	0.16456	0.854729	-1.72245	-1.07637	-0.45133	-1.18854	-0.817767	-0.846288	-0.957187	-0.524679	-1.31727	-0.298685	0.147711	-1.20166	0.161738	-0.0846421	-0.692754	0.217173	0.136081	0.293169	0.134636	-0.411682	-0.538645	0.248918	0.915079	0.688293	1.13655	0.105985	1.73291	0.967392	2.98861	0.823135	0.483883	0.101334	-0.0645282	1.20659	0.122075	0.175905	0.361458
Ptgds	-0.412532	-0.423217	0.353157	4.19857	-0.325481	-0.416699	-0.440906	-0.400783	-0.434202	-0.385529	2.76269	-0.395921	-0.406407	-0.410571	-0.401479	-0.38369	-0.386645	2.82291	-0.33243	-0.372545	-0.388597	-0.345629	-0.366436	-0.34501	-0.187617	-0.0897579	-0.359435	-0.365079	-0.373894	-0.378947	-0.362915	0.898125	-0.276717	-0.362977	-0.391891	-0.270585	-0.275202	-0.304829	1.50743	-0.210436	-0.273629	-0.284254
Fbxw5	-0.944499	-2.75528	0.413586	-0.466554	-1.56958	-1.79783	-1.68251	0.23092	-0.361654	-1.5086	-0.0868008	-0.239811	-0.414846	1.03961	-0.627613	-0.648679	0.0690573	-0.5641	-0.767064	-1.05743	-0.812627	0.558564	0.279994	0.0199384	0.76417	0.113485	1.60917	0.950077	0.746898	-0.111759	0.594025	-0.089525	1.73118	0.758299	1.19297	1.06434	0.520639	0.881018	0.0737515	0.177327	1.39367	1.32408
Edf1	-0.0501568	1.56986	0.0852274	-0.700109	-1.02551	0.141412	-2.34259	-1.10869	-1.87488	-0.42828	-0.955736	-1.12289	-1.54025	-1.92219	0.109597	0.113377	2.32146	1.29388	0.867135	0.406753	0.685038	-0.0118258	-0.745634	0.784634	-0.0109666	-0.386987	-0.259134	-0.686447	0.7673	0.164717	2.08375	0.328982	0.2271	1.30865	0.130588	0.182535	-0.0386654	0.653207	0.645609	0.00718469	0.475472	-0.142534
Phpt1	-0.256182	-0.935868	0.161542	0.704084	0.292162	1.11395	-0.958239	-0.230125	-1.14385	-1.45061	0.111946	-0.567588	-0.185566	-0.283003	2.16105	1.58566	0.745617	2.29193	1.14147	1.34204	0.840798	-1.61867	-1.4928	-1.41273	-1.13769	-1.45504	-0.711751	-1.42608	0.0506421	-0.040652	-0.507406	-0.409315	0.0400954	-0.535942	0.189842	0.892559	0.494501	0.116923	0.725643	0.771186	0.917623	0.0678423
Rabl6	-0.284454	0.854428	0.749301	1.05325	-0.52385	1.80063	-2.12263	-0.751155	-1.77048	-1.88435	-0.228791	-0.576757	-0.8161	0.42848	-0.871627	-2.43794	-1.14165	-0.54675	-0.717008	-0.972782	0.083203	0.367189	0.240086	-0.24634	0.71821	0.244536	1.39076	1.16507	1.25758	0.708628	0.114027	0.465798	0.0709197	0.419258	0.958488	1.48585	0.435624	-0.152369	0.727824	0.593013	-0.9688	0.681679
Tmem141	-0.88613	0.0465282	0.284654	0.575406	1.38536	-0.702707	-0.577856	-0.52858	-0.542212	0.833458	0.862214	3.45096	-0.423206	-0.624409	-0.580425	-0.765059	0.818241	0.865968	1.70869	-0.622402	-0.567134	-0.642526	-0.612492	-0.05674	-0.702247	2.70578	-0.509878	-0.645048	-0.691344	-0.569611	0.705632	-0.37544	1.41886	-0.717852	-0.399884	-0.666608	-0.66889	-0.363664	-0.479653	0.82564	-0.88613	-0.679262
Bmyc	-1.91474	-1.47266	0.328942	-0.988438	-1.40418	-0.795703	-0.59964	-1.49487	-1.05934	0.310318	-0.810251	-1.00198	-1.0405	-1.21842	-0.268438	-0.600371	0.113013	-0.557647	-0.384857	-0.487437	-0.285631	0.241917	0.122095	1.11277	0.300123	-0.539899	1.10944	0.255218	0.789592	1.42174	3.08204	0.847566	1.1748	1.19605	0.768426	0.469172	0.751902	1.12039	0.687869	0.55927	0.324735	-0.16239
Camsap1	-0.260141	0.732813	-0.539113	-0.0534119	-0.959732	-1.14727	-1.27288	-0.70715	-0.458909	-1.01206	-0.61842	-0.513003	-0.491688	-0.624364	-1.27839	-1.15506	-1.23778	-0.583666	-1.16821	-0.774566	-0.565798	1.48544	0.890085	0.802382	0.826385	0.970384	3.17623	1.16803	0.502714	-0.270972	-0.346282	-0.017415	1.33348	2.3965	0.20947	0.158318	0.115861	-0.33336	-0.245072	0.663894	0.622808	0.579924
Ubac1	1.08336	0.965815	-0.829723	-0.684908	0.624336	0.542911	0.355904	-0.233983	0.247879	-1.41168	-0.907301	-1.35393	-1.35172	-1.29093	-1.36778	-1.952	-0.447742	-0.503857	-0.851758	-1.34152	-0.512609	0.157999	-0.279211	-0.541929	0.0477044	1.12635	0.894501	0.364904	0.298232	1.26266	0.449685	-0.0313119	1.49592	-1.70289	1.28481	1.42711	0.241805	0.0757299	0.912782	1.92213	1.21727	0.596995
Nacc2	-0.827663	-0.996823	-1.03135	1.66197	-0.678843	-0.877565	-1.00909	-0.889602	-0.303181	-1.11091	0.0882264	-0.900908	-1.04851	-1.36436	-0.638238	-1.69886	-1.18636	0.0718834	-1.078	-1.17704	-0.459264	0.178145	0.541994	0.0901474	0.350019	0.493166	0.684809	0.059348	0.745197	1.55713	0.093121	1.20774	0.846046	2.02202	1.09577	-0.0129336	0.62682	0.113876	1.40128	1.04774	0.127607	2.18546
Gpsm1	-0.584209	-0.309137	-1.64264	0.382857	-0.455319	-1.00053	-0.323307	-1.02574	-1.68454	-1.21817	-0.91401	-0.933544	-0.953148	-0.339214	-1.00053	-0.0253016	-1.11499	-0.658984	-1.09156	-0.779511	-0.481434	0.286901	0.0918052	0.0809151	0.373419	-0.39846	1.23593	0.40196	1.7025	1.48121	-0.589906	0.543802	1.07727	2.11204	1.96081	0.650627	1.5789	0.433665	0.622774	0.147246	1.23806	1.12148
Dnlz	-1.50875	-0.955274	-1.71158	-0.0186601	1.14119	-1.20248	-0.503139	-1.67244	0.656426	-0.885217	-0.28331	-0.920253	-1.17525	-2.10397	-0.535182	-0.761705	0.207201	1.0726	-0.413933	-0.503657	-0.369393	0.502988	-0.108536	0.277184	0.310591	0.609374	0.149229	0.193618	1.37139	0.956847	1.19247	1.02635	1.68205	2.47336	1.37981	0.291338	-0.487009	-0.217096	0.840614	0.537864	-0.344525	-0.191139
Entr1	1.41102	-1.15823	-1.67289	-0.193784	0.869003	0.318604	-0.0482046	-1.42456	-0.977524	-2.07505	0.0495623	-1.04652	-0.167195	-1.34766	0.0398671	-0.430399	-1.82299	-0.0633074	-0.601609	-0.935293	-1.11386	0.513106	0.415675	0.631275	-0.344078	0.577119	0.80032	0.43822	0.870652	0.517593	-0.833866	0.710906	-0.00929044	2.97147	1.13117	1.14414	0.151758	0.203423	0.708219	0.646726	0.987574	0.158907
Pmpca	1.01533	-2.90975	-0.701892	-1.25606	-0.982147	-0.142568	-1.74707	1.00098	-0.531703	-0.34254	-1.00095	-0.637844	-0.126097	-0.112955	-1.18026	-0.626597	-0.613969	-0.225171	-0.844689	-0.348466	-0.954676	0.222436	0.186397	0.278524	-0.482398	0.0884003	1.2292	0.46209	0.457396	0.94019	-0.0476297	1.424	0.626584	2.16765	1.62411	1.50597	0.64072	0.257167	0.204288	0.417622	-0.488466	1.55484
Notch1	-0.764312	-0.242895	-0.599801	-1.14511	-0.99147	-0.958436	-0.252807	-0.789326	-1.20489	-0.788089	-0.937489	-0.774848	-0.411671	0.342862	-0.494514	-0.809919	-1.01181	-0.85111	-0.729937	-0.763662	-0.0104216	0.741117	1.16219	0.473671	0.350777	0.104191	2.06697	2.65538	0.753559	0.959294	0.00545426	0.1384	0.55388	0.918532	3.17245	0.0582439	0.0428515	-0.502065	-0.297893	-0.156813	-0.320543	1.31001
Dipk1b	-1.35893	-0.279769	-1.66212	-1.47489	-1.32514	-1.46808	-1.02262	0.321929	-1.30777	-1.00718	-1.17641	-0.019206	0.0179986	0.786854	0.384429	-2.04937	0.415956	0.650289	0.0954513	0.0796558	-0.390032	0.434969	0.369482	-1.09634	0.464787	0.115668	1.64501	1.17653	-0.000196787	0.473569	0.0141573	-0.500001	0.0998829	1.92056	0.0958599	1.54035	0.3999	-0.2208	0.907458	0.995658	1.95194	1.0005
Surf6	-1.18066	2.0817	0.0814981	-0.315755	0.86302	-1.553	-2.44282	0.679363	-0.774403	-1.40006	0.0867746	-0.543364	-0.493686	-0.538325	-1.553	0.493887	0.706993	0.346175	-0.710525	-0.587691	0.265334	-0.186706	-0.285675	0.0332068	0.0103237	0.413752	-1.22597	-0.103748	1.17946	-0.216345	0.969212	0.034643	1.53721	1.63893	0.440256	0.0420556	0.367514	0.272812	0.145305	0.623329	-1.553	2.35196
Med22	0.0128516	0.470812	-1.35771	-1.56677	-0.969152	-0.404191	-1.8727	-0.722237	0.0789323	-0.719084	-1.27487	-0.795404	-0.680261	-0.43275	-0.864308	-0.514437	-1.11513	-1.05934	-0.473522	-0.232912	-1.49647	1.49647	0.932402	0.0159162	-0.468538	-0.298283	1.34425	0.26376	1.13252	0.974255	0.337661	0.801936	1.89698	1.969	0.83467	0.453389	0.388054	0.864946	-0.424839	1.54772	0.838126	1.08825
Rpl7a	-0.867897	-0.911017	0.312208	-1.11195	-0.930862	-0.972459	-1.35331	-1.13677	-1.45733	-0.650339	-1.1309	-1.46905	-1.27834	-1.3744	-0.315163	-0.403563	0.557289	-0.232003	-0.1208	-0.532889	-0.787602	1.85578	1.46809	1.90704	1.54232	1.17799	1.54835	1.30921	0.337367	0.102298	1.65396	0.134839	0.151701	0.431231	-0.0634265	0.59574	0.269219	0.997405	0.591537	0.106929	0.253893	-0.204325
Surf1	-2.05114	1.57506	-1.03598	-0.106758	-0.443536	-0.80249	-2.08953	-0.0742424	0.942008	0.354917	0.34884	-1.39479	-0.870651	-1.18204	-0.325362	-0.372602	2.50362	-0.343165	0.197899	-0.00293239	-1.3626	0.455209	-0.659018	0.442191	1.18136	-0.616387	1.14272	0.978507	0.983571	0.213928	0.0309187	0.964321	-0.828404	-0.500455	-0.93319	0.89918	-0.180321	0.72791	0.751809	-0.729533	1.70243	0.508714
Surf2	1.10225	0.590363	-1.36318	-0.885565	-1.40707	-0.786886	-1.63769	0.406598	-1.65595	0.754349	-1.14004	-0.54643	-0.848962	-0.108477	-1.22142	-0.099951	0.209079	0.581569	0.00632713	-0.611011	0.138858	0.60459	0.0609092	0.101073	0.200887	-0.341193	2.26227	-0.401851	1.01662	0.670431	-0.846958	0.103352	-0.219078	-1.83535	0.779097	1.02521	0.70027	-0.645873	1.46763	1.47437	2.25485	0.0919816
Surf4	0.361123	-0.332073	-1.17899	-0.934917	-1.03224	-1.53236	0.461785	-1.15397	-1.01963	-1.62284	-1.20675	-0.633586	-1.04405	-0.770206	-1.33129	-0.78422	-0.668648	-0.864327	-0.842406	-0.919783	-0.593449	0.944174	0.547804	0.350707	1.31195	0.876418	1.17023	0.768034	0.100046	0.745894	1.85962	0.646197	1.11779	0.943572	1.35435	1.12049	0.861861	1.55046	0.664264	0.810247	-0.808507	0.707231
Rexo4	-0.662113	-2.23619	-1.05563	-1.02036	-0.002999	-0.710319	-0.837378	-0.830107	-0.67564	-0.610618	-1.26193	-1.18842	-0.690503	-0.784708	-0.109219	-0.588085	-1.6224	-0.745516	-1.08398	-1.03951	-0.547479	0.828699	0.35058	1.23773	1.24039	0.79195	0.324712	1.59254	0.415363	0.636263	1.06723	0.209838	0.422893	2.09072	1.15509	1.41616	0.874367	0.642545	0.376734	0.990216	0.676836	0.962263
Cacfd1	-0.534503	-2.23761	-1.38606	0.154203	-1.86588	-0.136402	-0.219643	-1.06735	-0.361531	-1.06506	-0.530943	-0.758927	-0.379399	-0.381608	-1.03692	-1.44507	-0.378134	-0.714346	0.333628	-0.424921	-0.410473	0.879183	0.505225	0.894625	-1.18437	0.267843	0.43059	1.11591	0.737551	0.818504	1.15485	0.687505	0.575509	-1.13606	1.29903	1.59438	-0.0571224	1.79319	1.00525	0.951589	0.764115	1.74964
Brd3	3.43054	-1.12894	-1.42468	-0.89636	-0.690008	0.0531281	-0.0655239	-0.690008	-1.07002	-1.35415	-1.22475	-0.272163	-0.456237	-0.194638	-1.01654	-1.38863	-0.386098	-0.866465	-0.0820899	-0.481167	-0.616576	1.19079	0.109978	-0.374738	-0.100217	0.698018	0.349343	0.947758	1.45032	1.06354	-0.783176	-0.36084	0.748924	1.37598	1.31152	1.2969	-0.121025	-0.156235	-0.0085036	1.05107	0.267061	0.864895
Olfm1	-1.39981	1.30997	-1.8094	0.173823	0.230099	-1.17795	-0.0253299	-0.582227	-1.17795	-1.70434	0.407503	-0.265198	-0.724182	1.4058	-1.46671	-0.915873	-0.517802	-0.308792	-0.286306	-0.567281	-0.236336	0.529663	0.274833	-0.705051	0.516746	0.49452	1.61506	0.232122	0.402147	0.634597	-0.437349	0.569583	1.33603	2.95037	1.12208	0.870006	0.291698	-1.07758	1.34838	-0.184663	-0.696681	-0.448206
Mrps2	2.75597	-2.5004	-1.44913	-0.728736	-0.664743	1.94648	-0.00915017	-0.477778	-0.184317	-1.05285	-0.517399	-1.40511	-0.206374	-0.385356	-1.01811	-1.03278	0.779012	-0.50926	-0.768975	-0.315856	-0.566975	0.228846	0.885727	0.464188	0.285867	1.54438	-0.219949	0.259622	0.647836	-0.390147	1.23899	0.250958	-1.39539	0.899358	0.992488	0.653418	-0.0425898	-0.238508	-0.242058	0.904727	1.20534	0.378743
Ralgds	-0.461206	-0.185492	-0.461206	-0.0216292	-0.846591	-1.21091	-1.31706	-0.709371	-1.46022	-1.09664	-0.708395	-0.565729	-1.05262	-1.00616	-0.767689	-1.21749	-1.14031	-0.23847	-0.581456	-0.872042	-0.864042	0.672814	0.417851	0.205471	1.70669	1.43241	1.98824	1.40109	-0.228371	0.361397	-0.332742	1.20933	1.94757	1.47892	0.572093	0.776513	0.145263	-0.184918	1.20901	1.51285	-0.213662	0.706939
Tsc1	-1.52739	-0.671007	-1.16905	-0.118279	0.349763	-0.769492	1.02018	0.245477	-1.2116	-1.13265	-0.513478	-1.19553	-0.324374	-0.085487	-0.853703	-1.52739	-0.633114	-0.622436	-0.609321	-1.0915	-0.648667	1.30931	0.1215	0.669424	1.00528	0.419065	1.58195	2.40185	-0.0965459	0.390794	-0.813594	-0.00338311	0.84021	2.181	1.15149	0.421114	0.467348	-1.01339	0.362113	-0.439236	0.241045	1.89171
Gtf3c4	4.71481	-1.0894	-1.68211	-1.62944	-0.24693	-0.0039853	-1.09797	-0.23314	0.146342	-0.934138	-0.499715	-0.232562	0.239403	0.465409	-0.505078	-0.520954	-0.512173	-0.313616	-0.469699	-0.465884	1.0287	0.577633	1.14327	0.0875186	1.05622	0.786985	-0.258386	1.3162	0.0199607	0.329875	-0.0455492	0.123671	-0.315527	0.649734	-0.248849	0.13035	0.360291	-0.395786	-0.026472	-0.468242	-0.605296	-0.375472
Ttf1	-2.01872	-2.01872	0.151801	-0.799423	1.01329	0.735671	2.09615	-0.348307	-0.871057	-0.345044	-0.688096	-0.812637	-0.386488	0.455829	-0.998575	-1.21068	-1.20621	-0.739732	-1.30376	0.0494389	1.70703	1.56549	0.435335	-0.741321	-0.638072	-0.446747	0.492406	0.729973	1.01463	0.991544	-0.412841	0.253529	-0.0631703	1.35057	1.13637	1.31846	0.156086	-0.524306	-1.0014	1.05709	0.735671	0.128954
Setx	-0.0599905	2.3122	-1.65497	-0.660491	1.37697	-1.60911	1.32724	-0.918108	-0.69549	-0.69549	-1.60629	-0.0521334	-0.12322	0.221644	-0.765769	-1.71024	0.0352848	0.232819	-1.13901	-0.674017	-0.985772	1.62044	1.63649	0.676474	0.224827	0.254909	1.19963	0.503406	0.632343	0.312607	0.724623	-0.234846	1.97832	-1.42084	0.280029	0.0895388	-0.410407	-0.507818	-0.349936	0.0499291	0.0775765	0.506647
Med27	-2.58399	-1.65953	-2.19716	-1.49747	1.13103	-0.402258	1.08279	0.81832	-1.22041	0.398846	-0.486171	-0.882311	-0.454204	-0.768042	-0.76588	-0.42386	-0.894596	-0.223161	-0.035569	-0.152873	-0.923977	0.708693	0.467383	-0.307401	0.286709	-0.307705	0.026629	0.104343	1.37402	0.239649	0.608251	0.959426	0.901204	1.41919	1.19147	1.76787	0.904369	0.0793649	0.286709	0.861674	-0.674975	1.24361
Rapgef1	-0.049223	-2.20298	-0.817027	-0.963858	0.566446	-0.41393	-1.30094	-1.0101	-1.09056	-1.64032	-0.314359	0.346026	-0.388154	-0.159692	-0.774798	-1.33396	-0.964812	-0.211952	0.25172	-0.0851017	1.11584	0.278015	-0.142648	0.45686	-0.000152831	0.00746877	0.395709	1.14832	2.34048	0.615898	-0.498594	0.647323	2.06776	2.83885	-0.170783	0.83855	-0.25686	-0.0367257	-0.271482	0.920867	0.127372	0.135512
Trub2	1.0499	-0.932215	-1.14625	-1.01063	-0.806285	-2.24432	0.357838	0.773778	-0.308965	-0.732324	-0.690858	-0.846034	-0.106213	1.80589	0.336153	-0.200381	-1.55924	-0.395623	-0.435812	-0.240789	0.111764	0.326028	0.354199	-0.628719	-0.886176	-1.49876	0.931647	0.468993	0.770038	1.09538	-0.52574	-0.0889361	-0.595455	2.72723	-0.192102	1.15285	0.200661	0.275776	0.329005	0.423219	2.40053	0.180937
Urm1	-0.598041	-0.529638	0.410906	0.317649	2.39069	-0.151078	0.880618	-0.871814	-1.467	-2.08939	0.240499	-0.246152	-0.415278	-0.919561	0.655071	-0.606033	-0.90519	0.0591298	0.380395	-0.702635	0.288078	-0.846669	-0.743669	-0.256228	-0.285495	-1.1396	-1.08855	-0.649539	0.706269	-0.231721	0.309299	-0.0563466	2.27343	2.84164	0.22249	0.209117	-0.300416	-0.586546	1.46345	1.193	0.702492	0.142359
Odf2	3.26898	-0.804022	-0.428053	-0.718955	-0.393715	-0.973365	-0.0863107	-0.413639	-1.19057	-0.749377	-0.751079	-0.635973	-0.766507	-0.830286	-0.249363	-0.269434	-1.3155	-1.36886	-0.641574	-1.246	-0.0101278	1.15878	0.396669	-0.765608	0.989605	-0.184749	0.990722	0.578203	0.568182	0.609444	-0.523183	0.14237	0.314109	2.1073	1.3701	1.65153	0.501678	-0.243766	-0.59191	-0.467863	0.547039	1.42509
Gle1	0.610271	0.0755254	-1.3616	-0.911188	-1.44504	-0.319796	-1.49969	0.149014	-1.0535	-0.932823	-0.830714	-0.801448	-0.283019	0.111636	-0.680211	-0.183685	-0.651961	-1.05062	-0.655686	-0.37543	-0.00415358	0.312278	-0.14661	-0.299649	-0.625239	-0.134589	1.67767	1.5001	1.15239	0.486639	0.22558	0.274762	0.481472	3.64949	2.03037	0.938916	0.298362	-0.698962	-0.350175	0.331877	0.143594	0.845841
Sptan1	-1.64659	0.541814	-1.88092	-0.119711	-0.46551	-0.753208	0.513578	-0.757233	-1.26947	-1.46306	-0.663424	-0.13268	-0.206466	0.40331	-0.890877	-0.746393	-1.42937	-1.09224	-0.738467	-0.692341	-0.304287	1.32055	1.14046	0.284696	1.11516	1.37149	2.3214	1.95871	0.515052	0.0325386	-1.15121	0.324826	1.15788	1.12237	0.588	0.608836	-0.313787	-0.599854	0.0876787	0.288945	1.22923	0.390583
Set	3.11443	0.0308928	-1.39187	1.58547	-1.1787	-0.578114	-1.25713	-0.486277	-0.245644	-1.86182	-1.03945	-1.37036	-0.788034	-1.07473	0.677885	-0.537231	-0.20478	1.19616	-0.0580616	0.013068	-0.382166	1.79701	0.826568	0.14893	0.70566	0.56127	1.74507	0.757458	1.19005	-0.0137658	-0.0614353	-0.507775	-0.139096	0.6214	0.324251	0.533788	-0.574877	-0.94933	0.149179	-0.528736	-0.479605	-0.269562
Zdhhc12	-0.282375	-2.32205	0.227544	-1.17626	-0.986474	-0.88408	-1.11367	-0.640213	2.17161	-0.356074	-1.23997	-0.55115	-0.507468	-0.783199	-0.165093	-0.423739	0.541167	-0.60507	0.104118	-0.616334	-0.133833	0.0217605	0.292443	1.67926	0.921495	-1.62961	2.8399	-0.0383062	-0.158731	0.65563	0.144702	-0.320234	1.20014	-1.00281	0.960506	0.259414	0.175808	1.18877	0.765008	0.671573	0.1944	0.921495
Zer1	1.45497	-1.78133	-1.78133	0.0366728	-0.368579	-0.070135	0.135976	-0.447065	-1.42483	-1.55852	-0.827488	-0.563732	-0.070135	0.389033	-1.0208	-1.02833	-1.02417	-0.589454	0.2915	-0.633153	-0.541334	0.732349	0.718319	0.00426485	-0.351761	0.782259	0.558767	2.02966	0.641602	1.3192	-1.32087	0.0714722	1.25594	0.311875	1.5789	0.342494	0.11024	-1.20107	-0.280282	0.757415	1.92626	1.4352
Endog	1.17488	-0.37587	-0.751315	0.568629	1.94715	0.038426	-2.67751	-1.61867	-1.82878	-0.555686	-1.54209	-0.224694	-0.220235	0.0674908	0.264754	-1.33299	-1.17533	-0.245329	0.0542881	-0.334503	1.16023	0.273704	0.487917	0.15651	-0.465282	0.592076	1.03659	-0.520825	0.326844	0.544589	0.885273	1.10338	2.0949	0.437096	1.52239	0.211784	0.217487	-0.190895	0.613964	0.149559	-1.31954	-0.550368
Spout1	-0.336501	0.155179	-1.59777	-0.4973	0.444469	-1.67344	-2.85903	0.145386	-2.48854	0.614375	-0.380793	0.0611394	-0.487853	-1.30832	-0.685451	-0.902614	-1.02294	-0.293204	0.910851	-0.387278	-0.0239265	1.29214	-0.205965	1.05857	0.409511	-0.194786	1.39693	0.971734	1.02299	-0.506266	-0.825226	0.304374	1.18132	0.947907	1.06965	0.845936	0.417371	0.39742	0.835673	0.71561	0.697737	0.780936
Lrrc8a	0.732023	1.38585	-0.525892	-0.266958	-1.89026	-0.257536	0.358525	-1.46994	-0.774854	-1.23674	-1.04056	-0.389566	-0.37015	-0.513427	-0.848756	0.109293	-1.57601	-0.857581	-1.01104	-0.369745	-1.0801	0.875293	0.629982	0.153747	0.489268	-0.344843	3.44138	0.0325692	1.04001	1.50949	0.121894	0.944108	0.777571	0.0896018	1.46998	0.0506526	0.505238	-0.336927	0.571154	0.603191	-0.848756	0.118829
Sh3glb2	-1.56132	-1.26621	-0.299612	2.73654	1.11054	-0.584758	0.512548	-1.4108	-1.51874	-0.57364	0.613546	-0.855262	-0.940561	-0.198495	-0.703359	-1.4314	-1.02872	0.16402	-0.581757	-0.824433	-0.600228	-0.519354	-0.288671	-0.228956	-1.20273	-0.219818	0.57388	-0.191544	1.0809	1.069	-0.418526	1.46503	0.789571	1.16814	1.0119	0.8517	0.492482	-0.252121	1.50768	1.26679	0.304748	0.982021
Ptpa	2.81125	2.51833	-2.06327	-0.475211	1.38717	-0.24308	-0.685446	-0.303675	-1.10221	-0.906957	-0.387793	-0.809167	-0.191011	-1.23548	-1.33652	-1.36127	-0.656405	-1.08473	-0.308259	-0.826243	0.10329	0.973424	-0.223782	0.0761239	0.470614	-0.124985	0.543291	0.304583	0.64301	0.584853	0.829872	-0.718947	0.888625	1.6099	1.36338	0.484774	0.012289	-0.403418	-0.114567	-0.11289	-0.0868739	0.157419
Ier5l	-0.734714	-0.90367	-0.839644	-0.918656	-0.879602	-0.784556	-0.657119	-0.519945	-0.414677	-0.287531	-0.560649	-0.352727	-0.386496	-0.380372	-0.463994	0.212775	-0.303386	-0.514048	-0.693587	-0.580072	-0.575494	2.16811	2.32191	1.44437	1.96034	1.26789	2.8921	2.36205	-0.0284317	-0.15873	-0.736408	-0.227592	-0.146032	-0.475758	0.0439948	-0.0133189	0.142259	-0.431986	-0.375742	0.226305	-0.636605	-0.0605573
Ntmt1	-1.99517	-1.67547	-1.7218	-1.63903	-0.294032	-0.359069	0.899304	-1.38129	1.42363	0.279328	-1.31495	-0.470779	-0.625211	-0.88545	-0.294828	0.689781	0.969531	-0.0110157	0.11655	-0.0330597	1.55979	0.971848	-0.221153	-0.953999	-0.447461	-0.046937	1.6357	0.122002	0.935421	0.388713	-0.445999	-0.0581338	0.962084	-1.16002	1.75749	1.38775	0.260188	-0.34162	1.00922	1.2346	-0.551793	0.325366
Tor1b	1.30611	-2.27909	-0.785256	-1.10426	-0.453191	-0.383415	0.552915	-1.45792	-0.962648	-1.29176	-0.870189	-1.03398	-0.132665	-0.876555	-1.15573	-1.16685	-0.415103	-0.267097	-0.857572	-0.916275	-0.813833	1.20493	0.352563	0.578157	0.465968	0.0199262	1.32143	0.627748	1.89624	0.883091	0.441464	0.164419	0.861299	1.97216	1.31931	0.857958	0.947305	0.292187	1.33838	-0.525095	0.248475	0.0964413
Tor1a	-1.42071	-0.443334	0.806698	-1.3152	0.920865	-2.00478	-2.22765	-0.54364	-1.65582	-1.21962	-1.06644	-1.1086	-0.725262	0.167816	-0.492622	-0.636582	2.00363	-0.327691	-0.230317	0.538035	0.847587	0.812599	0.601437	0.665521	-1.1267	1.41648	1.01357	0.994822	-0.374243	0.483403	-0.513163	0.809569	1.35624	1.08143	1.0192	0.590144	-0.176909	0.00732935	0.465971	0.557432	-0.0855019	0.535018
BC005624	-1.93673	0.907668	-0.182521	3.40744	-0.409717	-0.685395	-1.55837	-0.929685	-0.633865	-0.843205	1.08351	-1.14028	-1.06819	-0.405013	0.482618	-0.445942	-1.24721	1.36965	-0.666134	-0.945601	-1.11556	-0.0637374	-0.447084	0.174932	0.56269	-0.542467	0.174319	-0.0550695	-0.152766	0.0892891	0.883696	0.416462	1.41663	1.31151	0.904066	0.457036	0.475973	0.713621	1.3838	-0.254511	-0.0670349	-0.418834
Fnbp1	-1.38666	2.23943	-0.7512	2.83035	-0.51577	-1.06364	0.699509	-1.34455	-0.316966	-1.34364	-0.51175	-0.927544	-1.1703	-0.886957	-1.01386	0.1611	-0.753075	1.35468	-1.07381	-1.18763	-1.03117	0.371332	0.695999	0.1635	0.0610471	-0.180337	0.538194	1.29741	0.674189	1.23049	0.0582524	1.10015	-0.347183	0.107745	0.608949	-0.0230643	0.477163	0.0734594	1.58177	-0.352343	-0.4663	0.323037
D330023K18Rik	-0.20519	-0.923584	-0.651351	-0.235408	-0.821251	-0.417117	-1.98983	-1.25406	-0.417117	-1.49836	-0.727452	-0.95685	-0.881442	-0.643393	-0.102574	-0.744117	-0.876405	-0.487537	-1.41831	-0.994872	-0.348738	0.0229399	-0.112838	-0.348738	-0.0978436	0.837521	1.23625	1.11081	1.46179	2.29816	0.676325	-0.0923564	1.49392	-0.258402	1.53083	0.68713	0.49373	1.21	0.798361	1.1714	1.47014	1.00582
Gpr107	0.336987	-1.31575	-0.546803	-1.02684	-0.733776	-0.981333	0.0745729	-1.04813	-0.72172	-1.04624	-0.56109	-1.26951	-0.219801	-0.142915	-1.05056	-0.648891	-0.365613	-0.965834	-0.725932	-0.76558	-0.936183	1.01439	0.846248	-0.213781	-0.874625	0.247142	1.10445	1.8474	0.112259	0.775704	-0.17551	0.196865	1.60761	1.02888	1.52839	0.631583	0.374436	-0.245014	0.511623	0.0675566	3.38017	0.89517
Ass1	-1.10159	-0.0940531	-0.342721	-1.00686	-1.10159	-1.04214	-0.901774	-1.10159	-1.02728	-0.869383	-1.10159	-1.10159	-1.03931	-1.10159	-1.06196	-0.787689	-0.522924	-1.04835	-1.03987	-1.05885	-1.10159	1.44629	1.70298	1.13146	0.924592	1.30291	0.97135	1.13816	0.981602	1.07309	0.577976	1.18792	0.873567	0.970791	1.40226	0.74815	0.39098	1.09961	0.429809	0.263973	0.325081	0.611726
Fubp3	3.12628	-1.01673	-1.71726	0.296055	-0.512626	-0.827666	1.25941	-0.491743	-1.05531	-1.19759	-0.895427	-0.715151	-0.795145	-0.3001	-0.600019	-0.627066	-0.309921	-0.749518	-0.436338	-0.255031	-0.758382	0.763523	-0.360168	-0.243703	-0.479064	-0.116225	1.80486	1.00672	1.50319	0.753681	-0.391439	0.788043	1.6139	0.00982251	1.69723	0.966866	0.550705	-0.36751	-0.620198	0.263501	-1.05531	0.490858
Exosc2	0.254123	-2.29053	-1.44231	0.0919135	-0.439158	-1.39354	-1.2855	-1.12485	-0.421801	-1.12257	-1.49054	-1.21041	-0.553502	-0.441799	-0.695881	1.26191	0.355458	-0.951739	-0.0398089	-0.570923	0.309441	1.17505	0.497318	0.933434	0.257311	0.397081	2.41164	2.16331	1.20217	-0.0203224	-0.721627	-0.209347	0.00209616	1.00118	0.79191	0.731245	0.117497	-0.100524	0.194207	0.972033	0.699437	0.70693
Aif1l	-0.937391	0.0452187	-0.937391	-0.577734	-0.18355	0.325613	-1.93958	-1.07623	-1.37737	-1.52942	-1.22685	-1.1237	-0.888488	-1.48296	-0.777272	-0.795258	-0.526956	-0.0374965	-0.269887	-0.411058	-0.39366	0.790004	1.54373	0.723329	1.01583	0.780159	1.39856	0.433266	1.81546	0.764741	-0.786961	1.38003	0.0592709	2.04869	0.329913	1.23663	0.233794	-0.297074	0.155787	0.815324	1.10412	0.576823
Nup214	-0.112563	-2.70588	-1.84144	-1.00627	0.312965	-0.268162	-0.657377	-0.0923424	-0.801412	-0.325296	-0.973387	-0.504328	0.225185	0.0477843	-1.48702	-1.09682	-0.00928965	-1.15956	-0.649401	-0.0333282	0.73872	1.30425	1.44222	-0.480137	0.501642	0.620058	2.50291	1.09888	1.17721	1.18521	0.737918	-0.160699	0.0200023	0.0896676	1.51255	0.292642	-0.34804	-0.721978	1.43013	-0.343411	0.0365523	0.501642
Plpp7	-0.228278	-1.73057	-1.35499	-1.09763	-1.07477	-0.141896	-1.73057	-0.491837	-1.06862	-1.31685	-0.402247	-0.94797	-0.772321	-0.849021	-0.847972	0.0171457	-1.02762	-0.703068	-0.905819	-0.778811	-0.118872	1.17856	0.935734	0.756048	1.05657	0.819466	0.98511	1.28553	1.17497	0.965193	-1.08933	0.235306	0.863642	1.67026	1.23308	0.945386	0.736378	0.101064	0.396462	1.6148	0.917218	0.791133
Prrc2b	0.75112	0.450744	-1.05726	-1.22801	0.0680773	-0.102437	-1.71375	-0.551762	-1.50484	-1.24587	-0.735202	-0.593141	-0.418129	-0.747623	-0.612401	-0.795853	-1.12688	-0.810298	-0.950943	-0.730818	-1.03368	1.65973	0.900849	0.474044	1.24469	1.37752	2.21637	1.93518	0.791128	0.519728	-0.752886	0.519932	0.736098	1.36663	1.19989	0.299024	-0.0887467	-0.845335	0.0826192	0.200686	1.04498	-0.193183
Uck1	-1.11119	-0.766199	-0.226215	0.101683	-0.563217	-0.0735571	0.264611	-1.42171	-0.541487	-2.14999	-1.10749	0.294742	-0.41522	-0.210431	-1.84129	0.413419	-2.05294	-1.11185	-1.01873	-0.817894	-0.439763	0.809949	0.143865	0.265522	0.0898469	0.32352	2.6647	0.330649	0.321215	0.402582	0.0148978	1.75112	0.706824	1.1256	0.886192	0.852346	1.05984	0.0384667	-0.0294862	0.522804	1.48621	1.02805
Swi5	1.23075	-0.723301	-1.48775	0.294391	0.141593	-0.478196	-1.65389	-0.43778	-0.881106	-1.95644	-0.747992	-2.37586	-1.3535	-2.3877	0.218729	0.723022	1.55553	1.30572	1.65679	0.578089	-0.485771	1.17413	0.223197	0.877778	0.978971	0.23467	0.25298	-0.0356524	1.00046	0.140708	0.248442	0.270877	0.886894	0.667894	0.683431	0.130223	-0.603453	-0.543954	0.350971	0.242118	0.305845	-0.221871
Golga2	0.0201639	-0.60694	-1.00759	-0.176379	-2.1658	-0.164832	-0.62758	0.0442049	-0.798827	0.0502739	-1.12446	0.744148	-0.544367	-0.133816	-0.647876	0.762996	0.142949	-0.900213	-0.241943	-0.302348	-2.11801	0.479908	0.314835	-0.79489	0.568814	-0.0392248	1.39577	0.50815	-0.370019	-0.187338	0.300178	1.64406	1.56672	3.5843	1.52547	0.598275	0.0834602	-0.556967	-0.3535	-0.150268	-0.527115	0.205623
Ciz1	2.272	-2.04895	-0.968712	-0.835296	-0.162714	-0.77967	-0.342356	-0.465443	-0.77967	-1.05733	-0.860327	-0.381588	-0.767582	0.60733	-0.525815	-1.3787	-1.15034	-0.912282	-0.269817	-0.771458	-0.945228	0.70952	0.175987	0.423385	-0.267505	1.04785	2.63762	1.34321	-0.341601	0.623217	0.000340682	-0.517569	0.762659	1.21158	1.31586	0.381585	0.516668	0.326914	0.201296	0.793944	-0.525815	1.70481
1110008P14Rik	-0.977127	1.79048	-1.47439	-0.893424	-1.13493	-0.993288	-0.0108064	-1.16106	-0.905646	-1.43287	-0.886593	-1.09777	-1.09762	-1.199	-1.08093	-0.658337	-0.513968	-0.428189	-0.809813	-0.739622	-1.11523	1.17643	1.75939	0.736702	1.05259	1.29668	1.37531	0.97632	0.80455	0.895226	0.149869	1.23662	0.91581	1.31758	0.270883	0.378693	0.0564171	0.29398	1.15432	0.51029	0.277531	0.184946
Ptges2	-0.398436	0.0719914	-0.800686	-1.45614	-0.00241324	-1.11042	1.95422	-0.600737	-1.03952	-2.14728	-0.630503	-1.32183	-0.840336	-1.32825	-0.354189	0.931776	-0.804245	-0.0184003	-0.0883306	-0.447018	-0.0993722	0.235353	0.519706	-0.641885	1.45252	-0.991157	-0.872884	-0.0164531	1.5046	0.85829	1.19433	0.477927	0.570561	2.91182	0.612816	0.883735	0.188502	-0.0424268	0.880183	0.608199	0.307512	-0.111115
Fam102a	-0.657754	-1.13636	-1.44213	3.59852	1.098	0.860022	1.63606	-0.208226	0.790899	-0.202752	1.05791	0.258001	0.886355	-1.03829	0.307034	-0.820843	0.65938	-0.369757	-0.283633	-0.307574	0.11469	-0.841005	-0.381301	-0.991286	0.31535	-0.348031	0.203053	-0.891006	-0.270423	-0.911544	-1.89487	-0.701432	0.404793	-0.474252	0.165326	-0.0694685	-0.565783	-0.873199	0.818663	0.641288	1.966	-0.100431
Dpm2	-0.770681	-1.79191	-0.0143729	0.010737	-1.28269	-0.183282	1.16987	-0.924007	-1.24968	-1.74955	-1.71333	-0.601785	-0.250989	-1.08484	-0.0647934	-0.81561	0.700662	0.341958	0.224315	-0.0767189	-0.631477	0.817878	0.299786	0.388553	-0.438967	0.216688	0.785892	0.257059	1.73875	0.562919	1.07824	0.556514	1.55543	3.34854	0.90196	0.0644093	-0.425919	-0.320333	-0.0779223	-0.109025	-0.894212	0.451923
Cdk9	-0.987447	-2.02593	0.302457	0.236934	-0.470288	-0.157072	-1.27469	0.687165	-1.57798	0.162633	-0.753949	-0.804764	-0.406069	-0.972109	0.221838	-0.265867	0.657751	-0.98841	-0.262556	-0.494576	-0.79957	0.165796	0.29073	0.544734	1.90271	1.97954	0.163544	0.914914	0.858942	0.355878	2.85623	-0.613345	-0.177651	2.27281	0.718493	-0.664971	-0.479735	0.318203	-0.418425	-0.825399	-0.611763	0.421263
Tor2a	-0.832555	-1.06271	0.553075	-2.11551	-0.146175	-0.900451	-0.422688	-0.307474	-1.34004	-1.0653	-1.08929	-1.1247	-0.81672	-1.37692	-1.48657	-0.470371	-0.110311	-1.12499	-0.615314	-0.212359	-1.01088	0.394395	0.921672	1.0278	0.769775	0.337335	0.42375	0.117505	1.37661	0.321858	1.99743	1.48347	0.778849	0.535278	0.748573	1.05537	2.01026	1.323	0.305888	0.597041	0.0764183	0.47598
Stxbp1	1.48985	-1.11256	-1.75727	-0.657646	-2.22114	-1.24005	-0.0226114	-0.18118	-0.585985	-0.432689	0.0757343	0.571245	-0.601558	0.88974	-0.913017	-1.35769	-0.195284	-0.952065	-0.608268	-0.76349	0.338235	0.661236	0.157268	0.281359	-0.581887	-0.121422	2.25108	1.00261	0.672942	0.261927	-0.637136	1.11746	0.00782616	3.17938	0.66868	0.475128	-0.465269	-0.0919446	0.496571	0.596071	0.068078	0.237741
Rpl12	-0.661219	-1.32211	0.757341	-0.328198	-1.17654	-1.09741	-1.55173	-0.872737	-1.18284	-0.0960667	-0.66911	-1.04078	-1.13953	-1.13543	-0.531196	-0.48449	0.816482	-0.165356	-0.363508	-0.54847	-0.583054	1.56772	1.43554	2.2365	1.28163	1.49937	1.59173	1.44088	0.305032	0.135617	2.12654	0.414432	0.291989	0.104206	0.188378	-0.213018	-0.426619	0.941412	-0.0366406	-0.373072	-0.630032	-0.505652
Ralgps1	-1.87196	0.575615	-1.53057	-1.10486	0.512468	-1.39061	-0.253956	-0.370654	-0.66857	-0.743782	0.462377	-0.0540298	-0.267439	-0.38382	-1.39061	-1.87196	-1.02	-0.937986	-0.247656	-0.868414	-0.197677	0.830494	0.641416	0.0534654	0.299573	1.21861	0.761101	2.18767	0.257936	0.0800459	-0.900505	0.0266613	0.896224	1.66093	2.16888	0.688447	-0.00962603	-0.304981	0.261476	1.79091	0.534822	0.480534
Zbtb43	0.89076	-2.2933	-2.2933	-1.99519	1.41322	-0.422663	2.73698	0.915587	-0.890322	-1.12415	-1.16716	-0.204576	-0.262323	0.375859	0.450299	0.670083	0.355388	-1.06482	-0.545268	-0.41056	0.634651	1.18485	0.357857	0.439455	0.707218	0.349011	0.776461	0.165367	1.01756	0.805596	-0.33017	-0.904427	-0.221456	-0.920355	-0.0893104	0.393251	-0.166402	-1.07539	0.504881	0.392466	0.699717	0.144622
Mvb12b	-1.49934	0.491464	0.843116	1.3804	-0.585564	0.975297	-1.12815	-2.21949	-1.44287	-1.29542	-1.21898	-1.6477	-0.968223	-0.926359	-0.361575	0.230168	-1.2106	-0.0564067	0.412062	-0.35253	-0.429957	0.566053	-0.0756131	1.08813	-0.669038	0.88555	1.49351	0.420514	0.751905	-0.250299	0.206598	-0.113432	0.914747	-1.34277	1.14867	1.51239	0.926213	-0.0511769	0.806037	1.30267	0.50346	0.986531
Pbx3	3.16426	-1.66014	-0.454039	0.372452	-0.607135	-0.242971	-0.707421	1.87587	-0.242971	0.332753	0.235737	-0.170833	0.850272	2.3841	0.98524	-0.911799	-1.40931	-0.898675	0.179144	-0.152297	0.8045	-0.0175421	-0.708753	-0.279941	-0.523563	-0.75024	0.665469	0.823396	-0.255513	-0.730848	-0.859317	-1.00252	-0.814969	-0.620016	0.677457	0.978204	0.0406858	-0.391464	-0.953517	-0.43932	-0.242971	1.67855
Mapkap1	0.173427	-0.787848	-2.03405	-1.60108	0.335348	-2.26499	-0.00351347	-0.0490087	-1.42699	-1.4457	-0.500118	0.0404265	-0.338174	0.0228027	-0.509193	-0.694097	-0.997934	-1.11431	-0.767834	-0.399836	-1.24482	0.4052	0.527764	0.816328	0.677738	0.389841	0.788212	0.999395	1.31158	0.805621	0.159719	0.277044	1.82592	1.82943	1.67867	0.820813	0.331368	-0.494741	0.358756	0.661757	0.129278	1.30781
Gapvd1	-0.807772	0.158339	-1.47575	-1.40833	0.0759679	0.419075	-1.45142	-0.586415	-1.2684	-1.80799	-0.934367	-0.199026	0.224726	-0.0479272	0.000477805	0.488496	-0.811712	-0.832031	-0.834069	-0.416239	-0.850367	1.34367	0.361262	-0.140571	0.42773	0.0900093	2.33228	0.885699	0.855269	1.00173	0.450438	-0.0478406	0.777157	3.01419	1.58933	0.472513	-0.0845059	-0.798711	-0.816715	-0.194622	0.576049	0.270363
Hspa5	-1.19179	-1.06087	-0.807504	-1.21912	-1.11148	-0.949978	-1.8496	-0.830651	-0.486024	-0.657467	-1.35151	-0.906225	-0.613906	-0.640995	-0.737756	-1.01753	-0.348316	-1.08726	-0.59763	-0.797738	-0.426392	1.16195	0.995954	0.492386	0.324407	0.890572	1.95502	1.38118	0.886416	1.00909	0.234218	0.0480009	0.558369	1.59358	1.59918	0.973422	0.886359	0.578663	0.376225	0.539401	0.607822	1.59753
Rabepk	-0.85262	-1.30038	-0.85262	-0.246601	-1.47938	-0.00447064	-1.30596	-0.894901	-0.24953	-1.3523	-1.047	-0.612894	-0.639291	0.272933	-1.18076	-0.929711	-0.230012	-0.911556	-0.845401	-0.64011	-0.430661	0.260043	0.045798	-0.532947	0.0987123	0.174899	0.581996	2.07196	1.57432	1.18129	0.0133339	1.03717	1.04153	1.99198	1.21108	1.11133	0.821359	0.109209	0.533167	-0.388684	0.387624	2.40804
Fbxw2	2.72641	-0.202367	-0.533927	-0.825043	-0.396769	-0.841742	0.679634	-0.564209	-1.04455	-2.35438	-1.19491	-0.92411	-0.886811	-0.130974	-0.97695	-0.9118	0.53786	-0.746894	-0.357326	-0.727918	-0.118672	0.996934	0.0183589	-0.21273	-0.225341	0.0617442	2.1363	0.676648	-0.0604059	0.229074	-0.572826	0.165575	0.563473	2.54342	0.970128	1.01234	0.667434	-0.879842	-0.227125	0.394156	0.780756	0.757375
Psmd5	0.292197	3.69398	-2.28095	-1.37197	0.605541	-0.518343	-1.78362	1.10477	-0.871078	-1.24901	-0.846641	-0.292288	-0.777495	-0.166746	0.623846	-0.743854	-0.284673	-0.972611	-0.156419	-0.153617	0.191509	0.779435	-0.0188993	0.0162368	-0.814878	0.226113	0.858142	0.393657	0.214775	1.45259	-0.453867	1.25737	0.811027	0.559741	0.186088	0.935483	-0.496778	0.552216	-0.402765	-0.128963	-0.518343	0.549081
Cntrl	-0.0762234	-1.26435	0.292722	-1.57699	0.837573	-0.166615	-0.404864	1.23127	0.223545	0.833169	-1.7229	-0.636003	-0.674442	0.188751	0.960513	-1.65429	-1.87687	-1.47491	-0.934782	-1.34485	1.04345	0.740735	0.270534	0.319671	-0.159444	0.479268	-0.0043263	2.04329	1.1155	1.05672	0.226826	-0.734504	-0.700955	1.26755	1.87555	1.33038	0.0939023	-0.170055	-0.722133	0.258556	-0.686828	0.296883
Rab14	-0.250994	1.96185	-0.55568	-2.64782	0.0456744	0.509198	0.0741756	-0.163686	-0.0143858	-0.903807	-1.51024	-0.990195	0.0489046	-0.461122	-0.457418	-2.05498	-0.597136	-1.05534	-0.159746	-0.108343	-1.14386	0.294783	0.0730816	0.630609	-0.277339	-0.248304	1.67868	-0.562938	0.781029	0.722148	0.281823	0.504713	2.0142	2.28084	1.46427	0.229839	-0.676928	0.217039	-0.236962	0.104109	0.6166	0.543653
Gsn	1.93707	2.67012	-0.636176	1.34521	0.854823	1.03693	2.63236	-0.0284599	-0.253901	-0.0794647	1.13984	0.215559	0.462118	-0.164505	0.222892	-0.0737077	0.831309	1.92525	0.69367	0.152532	0.239071	-0.433813	-0.561706	-0.416203	-0.739612	-0.838249	-0.726519	-0.616339	-1.28045	-1.12548	-0.89444	-0.852489	-0.932141	-0.799615	-1.22782	-0.67329	-0.732998	-0.631344	-0.277578	-0.421325	-0.219014	-0.722125
Dab2ip	0.472757	-0.894855	-1.65064	1.13093	-0.329269	1.86571	-0.911912	-0.590183	-1.05343	-0.819529	-0.821876	0.418364	0.012283	-0.0766501	0.268911	-0.948447	-1.06999	-0.511612	-0.360067	-1.20276	-1.88329	1.59387	1.37438	-0.633625	0.977263	0.53547	2.19325	1.7975	0.360762	0.74354	-0.145192	-0.56283	-0.884046	0.920813	1.30836	0.419672	0.00666569	-1.21905	0.807442	-0.259533	0.0693113	-0.448446
Ndufa8	-1.5348	1.86233	0.480304	-1.53021	-0.0700398	0.431366	-2.96932	-0.968316	-1.48397	-1.00038	-0.993356	-1.07959	-1.21639	-1.56338	-0.346609	-0.15672	0.452918	0.758509	0.435843	0.253949	-0.0804209	1.18864	1.05867	0.996096	0.800643	0.269136	1.46866	0.356232	0.830081	0.206527	0.254015	0.522717	1.0119	1.20593	0.415225	0.403838	-0.254321	0.791018	0.0457048	0.195635	-0.786333	-0.661715
Rbm18	-0.228499	-0.826612	-0.963679	-1.24193	-1.24364	-0.923244	1.47663	-1.01384	-1.00963	-1.81948	-0.857951	-0.389055	-0.125223	-0.457532	-0.059407	0.251916	-1.48741	-0.229596	-0.299106	0.0103955	-1.2162	0.627178	0.60025	-0.465035	-0.051613	0.269489	-0.0977998	0.464004	-0.29486	0.259296	0.03857	0.598793	1.76173	3.48787	0.647438	1.01212	0.459373	-0.357136	0.563704	1.29569	1.32273	0.511288
Mrrf	-1.7484	-0.656695	-1.7484	0.55488	0.552148	-0.0419144	-0.67247	0.272753	-1.49557	-1.23599	-1.42264	-0.715261	-0.951683	-1.48034	-0.503391	0.39032	0.161462	-0.219617	-0.952709	-0.503524	-0.607725	0.742276	-0.675073	1.02951	0.658281	0.666078	1.25259	0.802087	0.602519	0.428481	0.371878	2.09159	0.650743	3.05464	-0.576521	0.117148	0.745456	-0.505832	0.227302	0.725932	0.234972	0.380701
Ptgs1	-0.439302	-0.439302	2.59459	-0.284366	-0.439302	-0.439302	-0.112504	-0.439302	-0.317774	1.76339	-0.406786	-0.375445	-0.383746	-0.439302	-0.439302	-0.310956	1.36748	-0.439302	-0.414066	-0.411345	-0.27022	-0.357134	-0.294262	1.18389	-0.341836	-0.37688	-0.439302	-0.396707	-0.232812	-0.321864	4.42672	-0.394187	-0.273641	-0.439302	-0.410665	-0.387588	-0.316479	1.8157	-0.331576	-0.327632	-0.34208	-0.366203
Pdcl	-1.49617	-0.227547	0.104873	-1.52328	-0.301584	0.288993	-1.20018	-0.896949	1.841	-0.892652	0.394694	-0.409748	1.4446	0.526551	-1.02786	0.627986	-1.34917	-0.317492	0.931369	-0.338262	0.583446	0.377916	-0.150398	0.239918	1.85338	-0.379552	-0.588912	-0.871886	1.29786	0.847031	0.433645	0.569213	2.07165	-2.06168	1.88984	0.12989	-0.0670509	-0.456225	-0.439526	0.143951	-1.40411	-0.19758
Rc3h2	-0.397213	-0.88533	-1.39718	-1.11193	-1.05106	-0.541208	1.94219	-0.158626	-0.329716	-1.14484	-0.15642	-0.204117	0.0630552	0.28766	-0.917193	0.553246	-0.55119	0.0648589	-0.308443	-0.384705	1.0036	0.896912	-0.246729	-0.394083	-0.323532	0.00919203	2.50524	2.05198	0.347183	0.219847	-1.14673	-0.0491985	-0.154411	2.89441	1.39742	-0.134723	-0.437006	-1.42017	-0.883344	-0.408412	0.022771	0.877927
Zbtb6	-1.45018	0.205243	-2.04573	-1.30308	-0.0415147	-1.80156	-1.22998	2.26939	-0.54197	0.966911	-0.675371	0.116435	0.477696	0.553866	-0.681924	2.34718	-1.15504	-0.510637	0.410281	-0.105808	-0.0855977	1.10998	-0.605586	0.2795	0.0946637	-0.484685	0.803743	0.301894	0.479819	0.0394617	-0.60764	0.0863626	0.578111	2.75145	0.821501	-0.0729746	-0.320684	-0.761939	0.150047	-0.230012	-0.54197	0.41035
Rabgap1	0.419807	-0.611325	-1.36202	-0.650103	-0.763877	-0.0638328	1.17275	-0.574565	-2.08271	-0.848952	-0.591997	-0.234743	0.329261	0.444021	-0.0638328	-1.04699	-1.11198	-1.56376	-0.112743	-0.763078	-1.15617	0.745424	0.630565	0.0922157	0.125068	0.725427	1.99147	1.37889	1.42899	1.05409	-0.538277	-0.571805	1.16312	1.2862	1.68579	0.833446	-0.110592	-1.17014	-0.720015	-0.921819	0.474535	1.65427
Strbp	-0.788108	-1.87995	-1.69359	-1.37252	-0.744857	-0.015863	0.868496	0.296652	-0.0386617	-1.40658	-0.889991	-0.421073	-0.27642	0.526968	-0.137456	-0.588313	-0.937495	-0.857033	0.0318352	-0.140035	-0.340992	1.26571	0.352742	-0.356852	0.677583	1.45057	3.18141	1.65801	0.757275	0.707558	-0.797506	0.311253	0.418648	1.40142	1.18135	0.836905	-0.437886	-0.741525	-0.590314	-0.47164	-0.563032	0.563304
Dennd1a	-0.91897	0.09546	-1.55909	-1.12044	-0.52261	0.508501	-1.44075	-1.67139	-0.224838	-1.14151	-0.463499	-0.568953	0.207644	1.34239	0.0572155	-0.114065	-0.801426	-1.12152	-0.910662	-0.739267	-1.02195	-0.12872	0.535852	-0.158617	-0.728859	0.408537	0.886501	1.01366	0.99573	1.18835	-1.01521	0.20904	0.203799	2.76907	1.52273	1.10141	0.68702	-0.730124	0.175975	0.586901	0.734144	1.87254
Lhx2	-0.654441	1.53141	-1.34189	-1.29094	-1.03413	-0.785055	-1.75435	-0.01604	-0.421568	-1.6029	-0.943904	-1.14954	-0.655816	-0.325186	-1.17278	-0.602712	-0.896568	-0.944194	-0.873745	-0.848468	-1.16435	0.703271	0.794293	0.369675	0.77214	0.921721	0.432782	0.560073	0.716072	1.18951	-0.111143	1.16929	0.929541	0.202029	0.843767	1.54539	1.18454	0.37554	0.769583	0.416653	2.02591	1.13654
Nek6	-0.814568	0.820949	0.560012	-1.38302	-1.98403	-0.332091	-1.1611	-1.4062	-1.49499	-0.79846	-1.3621	-0.872802	-0.396696	-0.712578	-0.913538	-0.417165	-0.405844	-0.959822	-0.954791	-1.12644	-0.441639	1.11623	1.69236	0.906645	1.13051	0.398063	0.716503	0.762661	1.17213	2.15139	1.44746	0.773694	0.590753	0.380938	1.13252	0.422554	0.321129	0.217416	0.112988	0.652572	-0.332091	0.790487
Psmb7	-0.535058	1.44639	-0.955203	-0.995795	-0.876508	-1.20939	0.381141	-1.12105	-2.30164	-1.16774	-1.04197	-1.7303	-0.990766	-1.69508	0.715924	1.66758	0.371228	1.20886	1.50487	1.05227	0.181472	1.18249	0.288191	0.709485	0.512146	0.437076	-0.001797	1.20857	0.816843	-0.0774842	0.0970674	0.413193	1.58513	0.499887	-0.162868	0.626906	-0.405681	-0.750474	0.772949	-0.479411	-0.542936	-0.638515
Rpl35	0.772535	-0.578504	2.54684	1.37319	-0.504038	-0.107685	-0.918654	-1.15658	-1.39092	-0.466462	-0.879578	-1.67137	-1.57424	-1.81677	-0.285014	-0.304327	1.3207	0.582031	-0.230547	-0.275839	-0.422751	1.13081	1.15275	1.7077	1.02555	1.13616	1.24213	0.82265	-0.357583	-0.84249	1.03896	-0.537625	-0.794768	-0.520822	-0.526787	0.372296	-0.218849	0.667763	0.73556	-0.389094	-0.323356	-0.532972
Arpc5l	2.90097	-0.811047	-1.70975	-0.654654	-1.91762	-0.631991	-1.88168	0.649538	-0.352647	-0.2098	0.983773	-1.38325	-0.815802	-0.474488	-0.767431	-0.151918	1.41039	1.74528	1.51061	0.135078	-0.843984	0.780621	-0.145166	-0.314002	-0.210397	0.462396	0.069517	-0.0231801	1.44635	0.287924	0.280689	-0.616908	0.862605	0.389398	0.172269	1.00085	-0.369239	-0.533615	0.826706	-1.04094	0.282227	-0.33769
Golga1	-0.731027	0.633642	-1.64858	-0.818761	-0.104646	-0.328449	1.1542	-1.09859	-1.29876	-0.970272	-1.18789	-0.779616	0.141306	-0.107504	-1.13704	-1.68038	-1.10556	-1.33497	-0.470229	-0.688975	-0.560481	0.56762	0.667122	0.480146	0.162382	0.38462	2.4263	1.04554	1.32738	0.57168	-0.475482	0.894387	2.16382	1.45343	0.941248	0.688317	-0.0132471	-0.725426	-0.00187524	0.353836	0.156708	1.05407
Scai	-0.50683	-1.05197	-1.52251	-0.910134	-0.67873	-1.3837	0.545834	0.186128	-1.56271	-0.555762	-0.743482	-0.450125	0.412117	0.863511	-0.588084	-0.285593	-0.804942	-1.14858	-0.869776	-0.625605	-0.408206	0.761363	0.141879	-0.449716	0.771041	0.28441	2.21901	2.00808	0.842614	0.157144	-0.608637	0.686376	0.579156	2.95642	1.58386	-0.27407	-0.278005	-0.598444	-0.406481	0.0580031	0.764461	0.890683
Ppp6c	-0.25444	0.585606	0.104711	-1.53794	0.766303	2.27218	-2.86205	-0.220835	-0.766229	-1.20142	-1.93908	-0.240286	-0.271884	-1.07182	0.499776	0.115378	0.589404	-0.256048	0.956556	0.933002	-0.160748	0.969034	0.015802	0.63188	0.131714	-0.662591	0.283365	0.81593	0.813476	0.329373	1.15897	-1.0394	0.613028	-0.847532	-0.238571	0.0822636	-0.085995	2.44193	-0.355917	0.234396	-1.27263	-0.0586623
Lrp1b	-0.233727	-1.1365	-1.16236	-0.661574	1.02143	0.902853	2.00592	1.18444	-0.067485	-0.0163376	-0.247148	0.931802	1.61321	3.37575	0.139053	0.00138669	-0.757037	-0.750613	-0.311809	0.21781	1.06348	-0.820754	-0.763075	-1.03477	-0.896537	-0.784604	1.1031	0.169853	-0.74876	-0.479993	-1.1629	-0.861023	-0.279078	1.62232	0.344104	-0.474176	-0.320248	-0.933474	-0.776869	-0.610189	0.0143508	0.580198
Arhgap15	1.46473	3.07487	-0.422664	0.241557	-0.192827	1.05265	0.788015	1.21087	1.77339	-0.16708	0.695146	1.28497	0.820317	0.647081	-0.130119	-1.1826	0.397154	0.0397935	-0.694157	-0.260746	-0.817922	-0.44906	-0.45786	-0.547943	-0.160132	0.6205	-0.96791	-0.510177	-0.662624	-0.145554	-0.164283	-0.160648	0.178326	1.94379	-0.195658	-0.933832	-1.36325	-1.85629	-0.97337	-1.15612	-0.499732	-1.16059
Gtdc1	5.12867	-0.908615	-0.0137709	-0.187235	-0.231356	-0.27775	1.52176	1.09892	0.991149	-0.40615	0.535445	0.573937	0.251677	1.14598	-0.27775	-0.451643	-0.0168048	0.147922	0.0914585	0.113897	-0.677072	-0.00621685	-0.37578	-0.635038	-0.516416	-0.796831	-0.240566	-0.0336723	0.667641	-0.184742	-0.654804	-1.05499	-0.183543	-0.397489	-0.375282	-0.185186	-0.201224	-0.74442	-1.12536	-0.617476	-0.27775	-0.21354
Zeb2	0.270492	-0.13307	-1.24321	4.35735	1.53962	-0.367719	0.815054	-0.381212	-1.26904	-0.827391	0.9133	-0.0797701	0.0580473	0.123388	-0.463859	-1.19015	-1.16917	0.880675	-0.174564	-0.821397	0.510088	-0.188728	-0.373097	-0.929515	-0.506508	0.176719	1.86077	0.679825	-0.255413	-0.51504	-1.09183	-0.185698	0.310488	0.0768219	0.816553	-0.0440108	-0.643729	-0.773798	-0.0944766	0.397542	-0.483087	0.418756
Zeb2os	-1.08215	0.546651	4.37028	0.449312	-0.883801	-0.601652	0.532963	-0.832378	-0.281322	1.42043	-0.225077	-0.450955	-0.639787	-0.929791	-0.655041	-0.65927	0.76046	0.0174937	-0.209087	-0.230083	0.0320447	-0.327974	-0.245854	1.14624	-0.439881	-0.465139	0.232028	-0.275182	-0.4018	-0.501739	2.47349	-0.413245	0.214184	0.0933764	-0.280143	-0.3154	-0.348663	1.58999	-0.239173	-0.622233	-0.761818	-0.560306
Gm13479	-0.124916	0.00619529	-0.797575	-0.230773	-0.797575	-0.0862383	-0.000559082	-0.612692	-0.501185	-0.612331	-0.638972	-0.330359	-0.481426	-0.34647	-0.797575	-0.797575	-0.797575	-0.656016	-0.67448	-0.627114	-0.797575	-0.454038	-0.709142	-0.46768	-0.678722	-0.03638	0.499449	0.0334865	0.125694	-0.142908	-0.606163	0.852859	2.43463	0.0725617	0.459574	0.589784	0.0261864	0.167276	1.10721	4.03659	0.862211	2.53032
Acvr2a	-1.68776	-1.68776	-1.15741	-1.68776	0.627386	-0.939969	0.825827	1.51915	-0.753021	-1.39565	-0.437272	0.154092	0.0926971	1.15758	-0.44144	-0.206984	-0.0333531	-0.348431	0.544455	0.623891	2.21376	0.749956	-0.0143794	-0.257202	-0.00101124	1.43304	2.91404	0.605578	-0.364235	0.570456	-0.782261	-0.473249	-0.095019	1.05643	0.514868	-0.892237	-0.388793	-0.774891	-0.75561	0.352161	-0.566072	0.186405
Orc4	-1.55386	-0.574932	-2.10392	-1.81355	1.59836	-0.101692	-0.597026	1.02919	-0.780332	-2.29515	-0.0913161	-0.147539	0.470766	0.392619	-0.489486	0.635501	1.08571	-0.0206602	0.772041	0.252927	1.68553	0.822553	0.773331	-0.438904	-0.385491	0.406238	2.2317	1.0859	0.0904894	0.443027	-0.464833	-0.774709	0.182443	-2.13672	-0.519756	0.199468	-0.356445	0.267561	-0.142512	0.637706	0.673897	0.0518708
Mbd5	-1.00456	-0.808183	-1.50832	-0.597142	1.06661	1.89455	-0.818299	0.203274	-0.236334	-1.45716	-0.586731	-0.262577	0.862933	0.352764	-1.06501	-0.605547	-0.440623	0.214227	-0.998024	-0.173781	-0.159128	-0.168263	0.372136	-0.900306	-0.765941	1.63632	2.11614	1.56663	0.1251	-0.173517	-1.15198	0.295152	-0.347909	1.89781	2.06768	-0.0285349	-0.834323	-1.00046	-0.733148	0.843387	0.118814	1.19227
Epc2	1.40857	-1.44688	-2.05713	-0.555941	0.030398	0.294734	-1.00221	0.030398	-0.960863	-1.13054	-1.10216	0.114862	-0.0995588	0.788144	-0.564954	-0.497756	-1.14555	-0.801318	-0.924638	-0.290091	-1.05677	1.61407	0.336817	0.524903	1.18708	0.484509	1.1637	1.96004	1.59328	0.264635	-0.745302	-1.44154	0.931225	0.659614	0.491248	0.710619	-0.0192421	-0.617888	0.143202	0.71969	-0.926928	1.93552
Kif5c	-0.313436	-1.95553	-0.0730293	0.102247	-0.110988	0.388551	2.0179	0.417624	-0.713111	-0.633664	0.175417	0.439758	-0.499235	1.56065	-1.19332	-0.99419	-2.62921	0.317721	0.0603564	-1.07164	-1.76319	0.740927	-0.170873	-1.2621	0.823523	0.23838	1.53584	0.739033	2.02042	0.415458	-0.669072	0.48922	0.0752084	1.60761	0.6142	-0.118105	0.0143825	-0.98941	0.123758	-0.418365	0.219064	0.441223
Mmadhc	0.172161	-0.867035	-1.11053	-0.329672	-0.348857	-0.857838	0.930995	-1.53509	0.136887	-1.53041	-1.21048	-0.962671	-1.26262	-0.835688	-0.556406	1.08147	-0.571345	-0.5852	0.104905	-0.577903	-2.67429	1.50479	1.22773	1.4147	0.147086	0.596292	1.75612	1.53493	1.06119	0.405679	0.8856	-0.239728	0.844241	0.0497758	1.12842	0.444732	-0.105342	-0.988653	-0.124883	0.793524	0.589035	0.464382
Rnd3	-1.0671	-0.375858	-0.630914	0.265779	-0.416199	-0.709426	-0.905818	-0.500824	-1.17069	-0.137653	0.27172	-0.525628	-0.255486	-0.403746	-1.63195	0.0902981	-0.987	-0.837937	-0.782063	-1.03307	-1.00356	2.96137	1.75924	1.75064	2.53059	0.923378	1.52986	1.59705	-0.0889672	0.474971	-0.325894	0.48636	-0.171041	-0.246753	0.234384	0.186928	-0.094167	-0.625589	-0.448768	-0.0409877	0.213098	0.141424
Rbm43	5.40251	0.251847	-0.688809	-0.605219	0.111633	0.304415	-0.563684	0.494625	-0.172739	1.4302	0.150417	0.358085	0.202168	-0.457839	-0.729418	-1.05067	0.534547	-0.226151	0.430283	0.589644	0.5015	-0.069401	0.147032	-0.369824	-0.408924	0.0129913	0.265672	-0.215855	-0.605555	-0.254048	0.464028	-0.701372	-0.349321	0.3854	-0.733166	-0.350402	-0.536773	-0.0064873	-0.903008	-0.680549	-0.649892	-0.707892
Nmi	1.06799	-0.534372	-0.126191	1.44781	-0.132353	1.29687	0.860597	-0.505629	-0.106288	0.704915	0.231597	-1.06938	-0.574009	-0.843741	1.85814	1.53305	2.55103	1.73667	0.838866	1.96971	0.381768	-0.473067	-0.479157	-0.0330798	-0.380591	-0.660346	0.0616116	-0.607308	-1.42253	-1.14504	-0.590528	-0.633695	-1.05966	-1.36785	-0.474128	-0.56157	-0.630328	-0.114853	0.430101	-1.22036	-0.386921	-0.837762
Tnfaip6	3.98103	0.749612	-1.07854	0.197809	-0.191368	-1.18778	-1.45346	1.92062	-0.174426	-0.6051	0.116361	-0.0283307	0.858227	-0.224793	1.78472	0.355994	1.30166	0.808676	0.779215	1.172	0.257349	0.0178443	-0.486699	-0.588578	-1.0232	-0.749255	-0.446385	-0.861907	0.182489	-0.655484	-1.14769	-0.794663	-0.617106	0.0840247	-0.517981	0.243851	-0.385418	-0.217105	-0.785805	-0.0430471	-0.21496	-0.332397
Rif1	0.355841	-0.323745	-0.757925	-0.952058	-0.797579	0.744267	-2.32562	-0.230352	-1.26782	-1.45185	-0.753269	-0.34232	0.304926	0.842535	-0.237239	-0.653165	-1.76943	-0.582964	-0.692516	-0.388805	0.769872	1.9917	0.711779	0.155363	0.950408	0.0394101	1.44391	2.34671	0.210953	0.808459	-0.291514	-0.434907	0.610264	2.41733	0.657247	0.61688	-0.0405505	-0.0299547	-0.484111	-0.899844	-0.433541	0.163235
Arl5a	2.58567	0.603797	0.135032	1.68045	-0.748324	0.273318	-2.75689	-0.759645	0.828649	-2.29509	-0.536463	-0.282318	0.59065	0.279481	-0.79621	0.471257	1.04434	0.0780767	-0.123731	-0.0867008	-1.19684	0.768957	-0.0897118	0.133814	1.02737	0.971765	-0.703391	0.774244	-1.35828	-1.05147	-0.530882	-0.178507	0.840806	-0.340321	-0.126892	1.03214	-0.401645	-0.0975311	1.25852	0.190574	-1.20757	0.0994962
Cacnb4	-0.166159	-0.838763	-1.0016	3.09075	-1.10765	0.813401	1.13264	-1.3778	0.00354125	0.923837	2.39816	0.967661	0.266483	0.684188	-1.05173	-0.281963	-0.533977	2.03094	-0.537528	-0.185678	-0.0444742	0.260768	-0.35428	-1.12002	0.820044	0.242848	1.58614	-0.0307304	-1.21157	-0.363307	-0.291771	-0.0605165	-0.833448	-0.756336	-0.362408	-0.348912	-0.302376	-1.47755	-0.205501	0.277053	-0.0700824	-0.582311
Stam2	-0.183678	2.30883	-2.5429	1.08836	2.16337	0.828819	-0.533926	-1.38398	0.828819	-0.730476	-1.84591	-0.871299	0.182	-0.164977	-0.742027	-0.767643	-1.12145	-0.102104	-0.379132	-0.499428	1.00961	1.05515	0.185877	-0.533116	0.422386	0.586318	1.59884	0.374902	-0.0911192	-0.506994	-0.196375	1.94473	0.685639	0.739807	-0.0632275	-0.527731	-0.177469	-0.283679	-0.718478	-0.622891	-0.280013	-0.133419
Fmnl2	-0.354161	3.94044	-0.84521	1.17572	1.5401	-0.24122	-1.93047	-0.968691	0.566556	-1.23652	0.0358864	-0.158225	-0.801717	-0.397369	-0.856668	-1.09965	-0.582303	0.781848	-0.581044	-0.92464	-0.311461	-0.200606	0.586731	-0.431875	0.168886	1.68255	1.23231	0.816182	0.377633	0.330088	-0.315511	-0.337071	1.22096	-0.624463	0.332874	-0.875901	-0.368507	0.123401	-0.0807513	0.233124	-0.472013	-0.14925
Prpf40a	0.924489	-0.370502	-0.726904	0.305601	-1.88884	0.387236	-1.18855	-0.767465	-2.15467	-1.79085	-0.920027	-1.16456	-0.655029	-0.851659	0.128518	-1.30135	-0.184234	-0.80364	0.456541	-0.172087	-1.07059	1.52975	0.731711	0.819183	0.0495405	0.203849	1.25759	0.996598	1.54666	0.763862	-0.44484	0.138002	1.40426	0.973981	1.22672	1.79835	0.310264	-0.537517	-0.000626458	0.0778884	-0.156072	1.11943
Arl6ip6	-0.611609	-0.805184	-2.01009	-1.42878	-0.848297	-1.326	-1.37157	-0.682487	-1.86005	-1.32087	-0.772583	-1.01921	-0.379194	-0.287901	-0.175748	-0.957768	-0.585826	-0.661356	0.29621	-0.255369	-0.0471488	1.74959	1.41538	1.18169	1.23025	0.794357	0.782093	0.403427	1.01377	0.302614	0.707377	0.116294	0.533688	2.04636	0.960225	1.41328	0.637622	0.465825	0.664523	0.543587	-0.34007	0.488952
Rprm	-1.4074	-0.883463	-1.27473	-0.829146	-0.499652	-0.317509	-0.267991	1.10481	-0.130443	-0.422734	0.440452	0.265037	1.49525	0.511832	1.14784	0.61813	0.511044	0.490784	1.6343	1.60607	1.10989	1.43856	0.845222	0.914686	0.344254	0.894216	1.68825	0.952921	0.113736	-0.677195	-0.883143	-1.03648	-0.277366	-0.237706	-0.126999	-0.777214	-1.13944	-1.4792	-1.58785	-1.5556	-0.878707	-1.43733
Galnt13	-0.0385043	1.23587	-1.8287	-0.577702	-0.936372	-0.419816	-1.33828	-0.0217539	-1.55569	-1.20073	-0.413906	-0.363032	0.361476	0.934714	0.337436	2.81163	-1.5166	-0.905813	0.696161	0.898162	-0.211297	0.49515	-0.0214787	0.183791	-0.415387	-0.241948	1.7829	-0.030269	0.225747	0.0347098	-0.658479	0.0387523	0.393888	1.98162	-0.625393	0.431422	0.085318	-1.15961	-0.159008	-0.737104	2.10436	0.343763
Gpd2	-0.42806	1.2435	0.626722	-0.760043	-0.695837	-0.30676	-1.28784	-0.218337	1.18048	-1.37572	-1.16976	-1.43868	-0.94415	-0.946044	-0.802508	0.89825	-0.563408	-1.31675	-0.510882	-0.613083	-1.24437	-0.203286	0.235789	-0.856393	0.630687	2.23683	0.2589	0.475956	1.14758	1.8253	-0.2865	-0.122149	2.21395	0.191261	1.18596	0.725608	1.04397	-0.873365	-0.88971	0.665339	0.436861	0.630687
Ermn	-0.0143213	-0.47683	-0.245575	4.16737	-0.0730297	-0.313795	0.619198	-0.349707	-0.374933	-0.285774	1.99049	-0.276049	-0.286623	-0.379901	-0.259451	-0.31541	-0.332552	3.74503	-0.201756	-0.195534	-0.299618	-0.43254	-0.438826	-0.47683	-0.313387	-0.398322	-0.47683	-0.41433	-0.332552	-0.357262	-0.378121	0.525585	-0.355292	-0.47683	-0.36878	-0.346749	-0.245119	-0.393903	0.832863	-0.336384	-0.395312	-0.262311
Upp2	3.29554	-2.1674	-0.801669	2.1801	-0.975028	0.0792311	-1.08859	-0.916146	1.84444	1.34296	0.408766	-0.480979	-0.516815	-0.0302957	0.614144	1.22214	-0.463256	0.610951	0.248557	-0.736867	0.0652769	-0.7724	-0.671144	0.288545	-0.236891	-0.931008	-0.850695	-0.269136	-0.122426	-0.339746	1.5894	0.662299	0.566976	-0.400719	-0.465766	-0.374876	-0.444194	0.444583	-0.744921	0.136601	-0.562665	-0.236891
Pkp4	-0.213826	-0.645195	-0.213826	4.57654	-0.0301422	-0.574103	-0.452696	-0.676761	-0.89451	-0.357465	2.52534	-0.370543	-0.579652	-0.679948	-0.418755	-0.886339	-0.679273	2.55954	-0.329437	-0.688353	-0.229634	-0.0413786	-0.0298395	-0.290423	0.127886	-0.179872	0.194674	0.0573306	-0.00907382	-0.135401	-0.405273	0.879183	-0.0226897	0.0287638	-0.3023	-0.141523	-0.212195	-0.376401	0.444485	0.0471801	-0.224569	-0.149522
Tanc1	0.0810403	-0.354462	-1.34644	0.345494	-0.190755	0.20416	1.32259	0.0977359	0.141262	-0.684279	1.55805	1.07957	1.46213	2.12806	-0.0474329	2.25759	0.611608	0.117793	-0.0356777	0.652905	1.65903	0.0661752	-0.511913	-0.660008	-0.294612	0.685943	0.00417598	0.585271	-0.902405	-0.931374	-1.24777	-1.12619	-0.666904	1.63293	-1.09679	-0.387352	-1.02719	-1.44591	-1.22386	-0.470789	-1.3054	-0.736004
Wdsub1	0.286934	2.12254	-2.02966	1.22372	0.498511	1.64504	-2.02966	0.517239	-1.51928	-1.71067	-0.800663	0.920288	-0.513118	-0.476081	-0.66866	1.2044	-0.945678	-0.323332	0.725899	-0.268482	0.455643	-0.600056	-0.430724	-0.893521	-0.392367	0.853997	1.87885	-0.330274	0.427365	-0.831886	-0.876037	-0.324464	1.275	0.217861	1.09723	0.793689	-0.482215	-0.53436	0.684798	-0.388254	0.0118388	0.528609
Baz2b	-1.40522	-0.716431	-1.83986	0.411253	0.571506	-0.282769	-2.2745	-0.00472201	-1.12542	-1.43663	-0.634793	-0.66441	-0.435979	0.421704	-0.538119	-0.65644	-1.46099	-0.856735	-1.08143	-1.06292	-0.142882	1.01815	0.811127	0.0702793	0.336598	0.676575	1.70634	2.49128	0.816816	1.26823	-0.233761	0.569305	0.336107	0.536692	1.11011	0.17034	0.773973	-0.217153	0.993413	0.585126	0.33007	1.06617
March7	1.37833	-1.79025	-1.5362	-1.26499	1.03158	-0.877309	0.17473	-0.0387608	-1.13415	-1.86799	-0.380067	-0.471711	-0.35314	0.0767663	-0.0456271	-1.04151	-0.837046	-1.29571	-0.575679	-0.611735	-0.743304	0.61699	0.553759	0.788182	0.304555	0.795557	2.0317	1.13709	0.903382	0.887066	-0.771121	-0.674014	0.653355	1.52348	1.4513	0.727764	0.274059	-0.695007	-0.305282	-0.509495	1.7645	0.745961
Cd302	-1.27843	-0.21695	-0.203283	-1.61683	-1.90338	-1.06004	-0.880898	0.26513	1.54551	-0.171785	-0.450046	0.958593	1.30864	0.807306	2.50878	1.69952	1.9375	0.75713	1.12112	1.48915	1.02028	-0.145599	-0.0540404	-0.100209	-0.626673	-0.569576	-0.189499	-0.606022	-0.611459	-0.256855	1.04572	-0.966614	-0.361292	-0.647152	-0.805382	0.0235061	-0.0173711	-0.0744949	-0.252983	-0.544815	-1.24954	-0.626673
Rbms1	2.37358	2.35541	-0.842931	1.69867	1.51717	-0.151381	3.16644	-0.343421	-0.340351	0.25018	0.949995	-0.673919	0.340541	0.12215	-0.403341	0.413242	-0.354287	-0.561286	-0.149256	-0.321106	-0.819623	0.336035	-0.223622	0.714046	-0.399552	0.349708	0.669104	0.458235	-0.66645	-0.741172	-0.491311	-0.628994	-0.412464	-0.990477	-0.727661	-0.70891	-1.11933	-0.172143	-1.28695	-1.1916	-0.151381	-0.841587
Tank	2.45771	2.80231	0.917458	-1.01062	0.140179	-0.263915	0.562812	-0.547133	-0.372503	-1.22085	-1.27135	-0.804893	-0.398358	-1.74438	-0.481091	-1.0803	0.372236	-0.234743	-0.550429	-0.3081	0.312072	0.269092	0.962697	-0.518861	-0.692279	-0.0195493	2.25866	1.09932	0.218483	0.210723	-0.632741	0.540793	-0.589332	2.09314	0.047295	-0.661301	-0.309271	-0.259276	-0.801139	-0.405633	0.387611	-0.47456
Psmd14	-0.443719	0.0778	-1.11997	-1.46214	-0.860359	-0.289871	0.306413	-0.907738	-1.81948	-1.39734	-1.71085	-1.03058	-1.23961	-1.78015	1.48474	0.743634	2.60093	0.0291551	0.964525	0.754191	-0.148225	1.58117	0.788674	0.501274	0.676594	0.651533	0.714585	0.424747	0.927344	-0.703077	-0.043152	-0.334671	0.406822	1.47647	-0.358565	0.803127	0.0160172	-0.427208	-0.0330015	-0.622371	0.743109	0.0592354
Ifih1	0.460787	1.04117	3.4384	-0.216886	-1.217	-0.155206	1.01127	-1.08461	-1.20481	-0.466809	-0.937147	-0.620981	-0.517571	-1.14397	0.457065	-0.0919872	2.12746	-0.5586	0.275773	0.0864452	2.27487	0.239466	0.321277	1.13399	0.771422	-0.158155	1.251	-0.102611	-1.12354	-0.569752	0.448769	-0.933889	-0.728355	-1.07241	-0.429975	-0.00446459	-0.40352	0.0457997	0.0272396	-0.708455	-0.417608	-0.543877
Kcnh7	-0.691484	-0.0100317	-0.691484	-0.768645	-0.96776	-0.836126	-1.1818	-0.777504	-1.1818	-1.04677	-0.719361	-0.500672	-0.506916	-0.0309312	-0.95135	-0.953632	-0.875894	-0.665871	-0.778029	-0.709637	-1.03151	1.40578	1.23548	1.22287	1.5905	0.14984	1.06359	1.88494	1.14307	1.94982	0.283205	0.26184	0.290709	0.720978	2.73818	0.197209	0.264753	-0.0565209	-0.272137	-0.387722	-0.663291	0.854109
Fign	0.179504	-0.781991	-1.91048	-0.699552	-1.16637	-0.104137	-0.793984	1.40172	-0.104137	-0.893481	-0.519488	0.0721365	0.838063	0.694279	-0.244465	-1.6533	-1.0914	-0.952387	-0.40601	-0.211577	-0.378691	0.459418	0.420865	-1.18405	-0.41539	0.223594	2.97228	0.603649	1.73999	0.951045	-5.9683e-05	0.428196	-0.146729	1.26695	2.25498	0.36611	0.0512592	-0.153388	-0.3432	-0.516658	-1.1566	0.903479
Grb14	-0.0439288	-0.332069	-0.0569959	5.208	0.755308	-0.0828688	-0.178553	-0.351731	-0.373056	-0.293888	2.03516	-0.049529	-0.297822	-0.334854	-0.389945	-0.342273	-0.32516	2.32223	-0.0171332	-0.280254	-0.344017	-0.372535	-0.40575	-0.401695	-0.271178	-0.210214	-0.274044	-0.34493	-0.413207	-0.440519	-0.417561	0.105994	-0.343011	-0.38679	-0.406805	-0.326505	-0.355826	-0.372002	0.29777	-0.215743	-0.322389	-0.349679
Cobll1	-1.139	-2.04548	-2.04548	-0.00859849	2.30733	1.14988	0.10266	-0.799726	-0.447801	-1.04693	-0.121853	0.577966	0.602102	-0.52569	-0.341289	0.485496	-1.19715	0.243732	0.111024	-0.0699173	1.28881	1.42669	0.516765	0.288521	0.517213	-0.404205	2.32424	1.73435	-0.12261	-0.722122	-1.52958	0.0303905	-0.275953	-0.286567	0.307508	-0.175856	-0.279392	-1.39536	-0.629255	0.248388	1.14988	0.196876
Scn3a	0.0077908	-1.44673	-1.0831	-0.629648	-0.176839	-0.677652	-0.585018	-0.447278	-0.485382	-1.04617	-0.160646	0.237075	0.628559	1.11381	-0.0794804	-0.431445	-0.312397	-0.528428	-0.581663	-0.0460609	0.336639	1.30799	0.130866	-0.28754	0.737785	1.35141	4.1625	1.64194	0.458949	-0.517731	-1.03283	-0.257128	-0.463883	1.37557	0.36553	-0.696742	-0.718034	-0.71651	-0.949634	-0.710594	1.11686	0.0952807
Scn2a	0.241006	0.542831	-1.30749	-0.655084	-0.293536	-0.488721	3.27944	0.182145	0.0571226	-0.881047	0.244243	-0.142303	0.460007	0.250212	-0.943591	-1.30749	-0.341392	-0.329856	-0.811588	-0.326459	-0.595517	0.735515	0.321138	0.0215241	1.15497	0.0943591	2.05155	1.38287	-0.341392	-0.695238	-0.646526	-0.547612	-0.261141	3.19948	0.0591323	-0.509045	-0.488614	-0.86326	-0.702674	-0.91564	0.0571226	0.0605427
Csrnp3	-0.813676	-0.624036	-1.30014	-1.51334	-0.0877401	-1.10069	0.519	2.75944	0.785586	-1.25074	-0.639589	0.578628	1.44701	-0.155412	1.18571	-1.33386	-0.876099	-0.967603	-0.273227	-0.307274	0.300969	-0.0474862	-0.571463	0.122034	-0.0675155	0.635575	2.66893	0.842871	0.155815	-0.54379	-0.402314	-0.990881	-0.179559	-0.528044	0.637846	-0.235996	-0.216011	-0.391048	0.113442	-0.112437	2.3289	0.448213
Scn1a	0.850794	-1.15638	-0.654585	-0.874494	0.596014	1.67373	-1.15638	1.60202	-0.271968	-0.0508653	0.85499	1.63191	2.44865	1.70402	0.966207	0.244668	-0.530247	0.42764	1.32296	1.13253	1.91983	-0.0458599	-0.496678	-1.03333	-0.624402	-0.474971	-0.188818	-0.0714498	-0.279794	-1.03429	-0.870797	-0.992219	-1.00568	-0.50727	-0.843774	-0.591861	-0.709459	-1.01243	-0.862391	-0.140544	-0.802614	-0.0924259
B3galt1	0.611941	-2.0605	-1.39239	-1.30987	-0.310588	-0.647445	-2.0605	0.143092	0.294589	-0.95655	-0.170127	-0.0495861	-0.131569	0.627829	0.137583	-0.816887	0.0236499	0.0485352	-0.348818	-0.502855	-0.0125961	-0.468166	-0.391625	-0.913672	-0.643904	2.17336	0.193944	0.519005	0.107016	0.62174	-0.729671	0.780906	1.14984	3.12501	1.68544	0.444913	0.319692	-0.910505	-0.364313	0.644555	0.294589	1.24489
Stk39	2.14221	1.23421	-1.02004	3.21606	-0.210901	0.694089	1.64513	-0.277065	0.464594	-0.990244	1.09891	-0.125699	-0.0490394	0.547044	1.08751	0.620945	-0.581338	1.82738	0.196845	-0.191462	-0.725647	-0.738796	-1.39285	-1.40986	-0.74451	-1.05915	0.00924519	-1.05814	-0.233177	-0.489116	-0.998825	0.416291	0.303461	-1.11902	-0.0431165	0.0146706	-0.68612	-0.454423	0.366057	-0.514605	-0.0927528	-0.678776
Spc25	4.29339	-0.676289	-0.830855	-0.798675	-0.408966	-0.601567	-0.885594	1.96414	-0.632182	-0.613047	-0.436101	-0.588697	-0.572409	-0.392466	1.76601	-0.525584	0.209059	-0.0861346	-0.31262	-0.299068	-0.718703	1.93222	0.00474283	0.186442	0.0748836	0.205928	-0.254071	0.0084572	1.05436	-0.288388	-0.17697	-0.352667	-0.465412	-0.0802656	-0.189637	1.79098	-0.317871	-0.368854	-0.209421	-0.4057	-0.601567	-0.400841
Fastkd1	0.0745152	0.464802	0.5751	0.603021	1.13148	-0.163263	2.81721	-0.827123	-1.48668	-1.3764	-0.983577	-0.305239	-0.213679	-0.752848	-0.986724	-1.92782	-0.990888	-1.08505	-1.01176	-0.354814	0.220338	0.543521	0.309755	0.281714	-0.512637	0.564654	0.485251	1.62836	1.19529	0.569053	-0.360908	0.201113	-0.274135	-0.632733	2.2302	-0.050631	-0.646026	-1.06619	-0.26591	0.402968	0.18965	1.78704
Ppig	1.77453	-1.20603	-1.68154	-0.409508	0.316196	0.46529	-2.19406	0.125556	-1.43377	-2.10561	-0.454101	-0.00257625	-0.319586	-0.576332	0.0830894	-1.18839	0.571833	-0.120846	-0.233386	-0.535411	-0.63146	2.01336	0.783345	0.540069	0.692312	0.434002	1.80789	1.93842	0.926975	0.244181	-0.071565	-0.596182	0.793763	1.66449	0.628246	0.0337896	-0.590326	-0.47602	-0.309699	-0.0466887	-0.394662	-0.259598
Ccdc173	-1.51867	-1.51867	0.337046	-0.8237	0.641544	-0.21039	-1.51867	-1.17864	0.11668	-1.17797	-0.060164	-0.0865081	-0.231156	0.348079	-1.22794	-1.51867	0.410946	0.69434	-0.839484	-0.327329	-0.760246	0.587424	0.921012	0.908283	-0.644297	0.441299	2.05953	0.965103	-0.283715	0.96469	0.417566	0.504964	-0.589823	-1.51867	0.0227495	0.800974	-0.416815	0.0784162	-0.0690524	2.11283	0.661796	2.5253
Phospho2	0.699703	-1.03526	-1.70318	-1.37386	-1.76418	-0.82853	0.0939343	0.193833	-0.489724	0.727862	-1.27725	-0.292226	-0.505858	-0.411166	-0.602659	-0.841948	0.814531	-0.666712	-0.600754	-0.868476	-1.0053	0.679685	1.29118	0.291004	0.873144	3.03702	0.827857	0.117011	1.65405	1.44109	0.551311	0.0173066	-0.596165	-0.94043	0.0117496	0.519487	0.544886	1.53863	-0.306712	0.734892	-0.82853	0.278747
Klhl23	-0.27995	-1.24906	-1.0632	-1.01923	-1.10839	-0.967432	-0.744277	-0.362398	-1.04273	-0.909389	-0.898765	-0.627906	-0.845519	-0.941706	-1.01763	-0.623989	-0.93056	-0.96968	-0.845892	-0.950073	-1.02636	0.835426	1.48274	1.09511	0.795081	0.998078	0.777532	1.68181	1.60162	1.61266	0.505673	1.25963	0.933033	1.34404	1.96683	0.409846	0.404043	-0.43873	-0.00085103	0.267299	0.538549	0.354736
Ssb	3.3006	-0.48235	-1.59201	-1.69195	-1.4128	-0.124639	-0.419899	-0.161905	-1.27197	-1.36331	-1.35079	-0.71128	-0.759375	-0.919826	0.752298	-0.112484	0.171812	0.178144	0.0370145	0.283505	0.721796	2.0401	0.969522	-0.0560094	0.50233	0.098982	1.69269	0.872552	1.09273	0.386794	0.106084	-0.063464	0.810449	0.459449	0.328165	0.691036	-0.122493	-0.901185	-0.459705	-0.168581	-0.62157	-0.728458
Mettl5	1.79039	1.77063	-0.542016	-0.690696	-0.159298	0.140214	2.6528	-0.0964483	-0.133844	-0.733347	-0.949603	-1.43438	-0.107743	-0.267452	1.51051	-1.06546	-0.691662	-0.420174	0.11336	-0.510157	-0.729623	0.401368	1.11188	0.938558	1.38412	1.52458	2.3725	0.487515	-0.158097	-0.604401	-0.440812	0.17773	-0.422787	-1.36585	-0.452704	-0.542016	-0.277744	-0.421006	-0.824683	-0.907031	-0.681961	-0.745152
Ubr3	-0.103023	-0.360106	-1.34122	-1.0144	1.74469	0.912297	-1.11231	-0.197154	-0.124304	-1.04497	-0.900706	-0.286007	-0.189254	0.223089	-0.251606	-1.42703	-0.841283	-1.6674	0.139635	-0.57124	1.78523	0.793202	0.757653	-0.605838	-0.610403	0.643273	2.49401	0.623553	0.742347	-0.206918	-1.08196	-0.857862	-0.534215	2.62612	0.698887	0.496728	0.108639	-0.62576	0.44319	-0.511458	0.0393698	1.19452
Gorasp2	0.454324	-0.0888061	-2.48855	-1.6548	1.78859	-0.397476	1.42154	-0.823026	-1.60773	-1.71579	-1.38511	-1.14356	-0.825594	-0.282076	0.908835	0.700373	0.73067	-0.579831	-0.22978	-0.634298	-0.16695	0.900438	0.639082	0.354237	1.11567	0.254878	1.52751	0.575377	0.118656	-0.202752	0.0610163	-0.28462	0.132561	1.14429	1.40157	1.04699	-0.481841	-1.11907	1.35286	-0.540954	0.2941	-0.270947
Tlk1	0.0623812	0.949871	0.441815	-2.35934	0.146961	1.12669	-0.894175	-0.527849	-2.15019	-1.14706	-1.09115	-0.0983642	-0.159859	0.0894514	-0.0324773	0.806222	0.48043	-0.418424	-1.22735	-0.336965	-1.4669	0.999685	0.298002	0.533539	0.336258	-0.197071	1.54509	1.66199	1.94813	1.09461	0.151975	0.350258	0.409084	0.908275	0.000352947	0.987251	-0.773482	-0.789898	-0.0448273	-0.803807	-1.81582	1.00669
Mettl8	0.117069	-1.71121	-1.71121	-0.940927	-0.514054	-0.422272	0.455069	-0.454935	-0.905622	-0.452482	-0.633502	-0.0180256	-0.821228	-0.331848	-1.28156	-1.28582	-0.570557	-0.653126	-0.623851	-1.01624	-1.1508	1.36231	0.99285	1.42707	-0.096001	0.771491	2.91573	1.32407	0.570092	0.957854	-0.670694	-0.215923	1.17139	-0.528698	1.51587	0.431303	0.476877	-0.268859	0.252543	0.879615	1.18889	0.469321
Dcaf17	-0.838352	-1.66699	-1.18264	0.62112	-0.612377	-1.48734	-0.0398244	-1.01687	-0.900755	-1.64663	-0.564875	-1.17925	-1.13674	-0.868647	-1.0828	-0.720179	-0.210703	0.247969	-0.178365	-0.156449	0.809762	0.998361	0.802054	0.514269	0.663938	0.485766	1.65703	0.815234	-0.754869	-0.554065	-0.843911	-0.113021	-0.147567	0.902064	-0.0944972	1.65777	1.09366	0.813412	2.11007	1.26942	1.26356	1.27227
Cybrd1	-1.01734	-0.43193	-0.772381	-0.879734	-0.803475	-0.844644	-1.01734	-0.748029	-1.01734	-1.01734	-0.959582	-0.790482	-0.869315	-0.770925	-1.01734	-1.01734	-1.01734	-0.914238	-1.01734	-0.942849	-1.01734	1.7141	1.33358	0.724637	2.61836	1.08938	1.34431	1.32815	0.572074	0.651508	0.585892	0.505269	0.159714	1.20077	0.305221	0.911711	1.05528	0.317847	0.848351	0.668708	0.191532	0.75723
Dync1i2	1.51896	0.0109833	0.0391991	-0.177459	2.8275	0.48729	-0.48307	-1.23071	0.144979	-1.52582	-1.14625	-0.624143	-0.540419	-0.82055	0.291684	-0.422311	-2.00366	-0.644501	0.133185	-0.676082	-0.383016	-0.361281	-1.3063	-1.60768	0.407054	1.25056	0.780978	0.278972	0.41978	0.119874	-1.5141	-0.750036	1.57392	1.03702	0.390207	1.5652	0.000861379	0.145891	0.659055	0.326414	1.13931	0.668515
Slc25a12	1.59943	-1.68548	0.428373	0.533348	1.00484	-1.4336	-0.309686	-0.831707	2.59116	-0.182313	-0.0474897	-0.915742	0.0210138	0.841931	-1.1584	-0.905004	-0.527641	-0.620331	0.12972	0.00154058	1.58161	0.354144	0.456216	-0.500323	0.639691	0.360704	0.866767	0.71312	-0.45458	0.833038	-1.58522	0.554716	0.432114	-2.32736	1.90038	-0.449917	-0.998804	0.274695	-0.797826	-0.00289062	0.217583	-0.601801
Hat1	-0.692493	0.329792	1.03696	-1.95083	-1.77675	-1.15296	-0.725193	-0.196918	-1.57208	-0.786229	-1.14583	-0.984286	-0.97878	-1.61943	1.18397	-0.268691	-0.45431	-0.284006	-0.359171	-0.0873074	-0.37104	2.1969	0.805967	0.530158	1.44982	0.725357	0.881757	1.95497	1.78461	0.710919	1.01951	-0.457753	0.478897	0.908049	0.214899	0.320861	-0.013478	0.310346	-0.246954	-0.135665	-0.390919	-0.192674
Metap1d	-1.62351	-0.307532	-1.27534	-0.993747	-0.451793	-1.2353	-0.321516	-0.631929	-0.437544	-1.3005	-1.06865	-0.641593	-0.697618	-0.453962	-0.49891	-0.837535	-0.559732	-0.799327	-0.60181	-0.89525	-0.904457	0.488128	-0.140728	0.0347053	0.612133	0.234721	2.22426	1.22766	0.0267719	0.866279	0.406157	1.04677	1.2175	2.75741	1.13727	1.0966	0.102101	0.874983	0.272157	0.24858	-0.130715	1.9348
Itga6	-1.32476	0.419136	-0.777472	-0.607399	-1.16549	-1.19615	-0.460138	-0.923628	-0.520932	0.483851	-0.894617	-1.07133	-1.01854	-0.774218	-0.896051	-1.15497	-0.641861	-1.01762	-1.0243	-1.15833	-1.21292	1.81193	1.67319	0.911975	1.64074	1.5654	0.346101	1.94337	0.35972	0.961187	0.595989	0.405986	0.264061	0.327141	1.06186	0.522332	0.523439	0.506951	-0.505345	0.00475769	1.63332	0.383624
Rapgef4	-1.12251	1.80428	-0.735332	0.0606149	0.469348	-1.07798	0.855667	-0.619859	0.491531	-1.47036	0.476696	-0.462592	-0.571059	0.440006	0.286812	-1.17618	-1.41375	2.50308	-0.196401	-0.523234	-0.947437	-0.446791	-1.28604	-1.51709	-1.07593	-1.02059	-0.777028	-0.760776	0.808574	0.92929	0.526994	1.39638	1.2426	0.106509	0.515149	-0.299759	0.387676	0.435648	0.144662	0.376165	1.92457	1.31845
Cdca7	1.42032	-1.18682	-1.29258	-0.920771	-0.414035	-0.878861	-0.549381	0.103534	-1.11794	-1.53632	-1.13153	-1.14424	-0.596526	-0.652579	-0.432589	-0.320232	0.0266597	-0.921681	-0.296146	-0.240184	1.15847	2.48305	2.05245	1.22499	1.32853	1.60322	0.388029	2.10315	0.399023	0.112091	-0.059591	-0.326383	-0.694527	-0.782354	0.418267	0.301251	0.0374178	-0.278621	0.125119	0.0870476	-0.687602	1.08886
Sp3	-0.784583	0.845266	-1.0417	-0.963847	-1.04568	-0.847576	-2.23221	1.11596	-1.48201	-1.14213	-0.780283	-0.698456	-0.16567	-0.772354	-0.182934	-1.16644	-1.23738	-0.785351	-0.771235	-0.678299	-0.31954	1.79821	1.75564	1.00449	0.520325	0.999128	1.49649	1.32782	1.39339	0.724388	0.304589	0.270723	0.169947	-0.180716	0.628982	1.35269	-0.265277	-0.333651	-0.130043	0.541784	1.14635	0.611185
Sp3os	2.25413	-2.11408	-1.63899	-0.257008	-0.575913	0.691046	-0.284575	-1.40677	-1.23021	0.313656	-1.03744	0.171409	-0.341467	-0.711305	-0.13235	2.54708	-1.30308	0.121633	1.01218	0.642309	-0.394882	0.5319	-0.699194	0.0347156	-0.12272	-0.802874	1.46752	0.414175	0.785772	0.524567	1.67508	0.228084	0.000351844	-0.449622	0.79493	-0.0330755	0.0126299	0.715895	0.738944	-0.0342284	-1.77914	-0.329085
Ola1	-0.243515	-1.59207	-0.815925	-1.78905	-0.209591	-0.468391	-1.80063	-0.1144	-0.540453	-1.0539	-1.36495	-1.2115	-1.05038	-0.416979	-0.199358	-0.0783505	0.526452	-0.339324	0.27047	-0.234227	-1.04489	1.41006	1.22885	1.74235	2.28406	0.794724	2.12832	0.968119	0.995813	-0.107768	0.116252	-0.194186	0.210023	2.04387	0.0282979	0.267565	-0.200966	0.12101	-0.236833	0.191706	-0.0648418	0.044534
Cir1	-0.413943	-2.67275	-0.831062	0.635503	-0.344208	-1.22733	2.25702	0.417857	-2.14629	0.0822011	-1.11914	-0.691338	-0.373125	-0.74129	0.341043	-1.06234	-0.264444	-0.656744	0.106577	0.186997	1.20194	0.98019	1.0416	0.741659	-0.261835	-0.0142313	2.26632	0.921022	0.0478415	0.322944	0.639168	-0.756542	1.09328	1.22775	-0.183575	-0.257523	0.150725	-0.279005	0.51591	0.349628	-1.5214	0.290926
Gpr155	-1.0074	-2.12982	-1.56861	-1.81456	-0.659904	0.244092	0.530025	-0.895816	-0.646123	0.96121	0.119706	0.468879	0.696265	1.25745	0.771627	3.0933	2.07179	0.232281	0.334981	0.373226	-0.0655483	-0.935577	-0.506631	-1.02887	-1.13821	-0.0975781	1.65761	-0.309733	-0.449173	-0.286402	1.22384	0.256944	0.398307	0.0480811	0.200972	-0.446193	-0.38039	-0.519841	0.062158	-0.312035	0.639743	-0.444083
Wipf1	0.686629	0.537289	-1.34669	1.67628	1.73581	1.35932	-1.09608	1.95497	0.284202	-1.39567	1.05328	1.29929	1.02939	1.04768	0.164744	-1.44064	1.52635	1.57684	0.770636	0.0115367	-0.209209	-0.798414	-0.251825	-0.209209	-0.786124	-0.861476	0.401617	-0.190095	-1.6028	-1.05312	-0.291387	-0.374061	0.758087	-0.510354	-0.872546	-0.478292	-0.778086	-0.368986	-1.11388	-0.506892	-0.551999	-0.786124
Chn1	1.2263	2.10662	-1.31421	-0.118742	-0.825682	-0.703075	-1.9523	-0.0315747	1.93376	-1.73542	0.836394	0.173663	-0.750457	1.25315	-1.03475	-0.400296	-0.64848	-0.854557	-0.758993	-0.686336	0.516919	0.67435	0.940465	-0.521373	-0.896096	1.69298	1.47238	1.06923	0.161633	-0.199464	-1.68365	-0.335075	-0.407851	-0.734112	-0.00757927	0.255965	0.606688	-0.536865	0.513563	0.709968	-0.106056	1.09895
Atf2	1.49171	-1.32351	-1.69635	-0.564655	-0.269128	-1.36161	-0.587229	0.596813	-0.79971	-1.32649	-0.752729	-0.435263	0.0939705	1.73583	-0.612412	-0.642083	-0.22787	-0.455864	-0.750485	-0.47453	0.104208	1.19397	0.665932	0.456003	-0.229366	0.431408	3.30645	1.31432	1.00532	0.502005	0.201041	0.145473	-0.258161	0.102415	1.81943	0.575139	-0.237372	-1.23128	-1.24331	-0.188604	-0.0130571	-0.0603746
Atp5g3	-1.08394	0.0549251	-1.49024	-1.15496	0.308573	-0.389915	-2.02885	-0.722776	-0.810633	-1.1631	-0.915265	-1.13172	-0.920181	-0.893707	1.07812	1.09443	2.34494	0.512709	1.36359	1.04687	1.79112	1.0889	0.591862	1.38013	0.463768	0.828571	1.70916	0.764299	0.671898	0.0559724	-0.0279922	-0.0827838	0.383892	-0.494048	-0.196227	-0.388773	-0.511892	-0.633198	-0.577672	-0.313035	-0.962807	-0.640017
Lnpk	-0.656235	-0.254333	-1.94494	-0.835935	-0.692941	-0.719381	-0.885819	0.540528	-1.12822	-1.44053	-0.651925	-0.689246	0.102629	0.220269	-0.416535	-1.03902	-0.94933	-0.928209	-0.124027	-0.549692	0.28396	1.36244	0.331472	-0.126857	-0.0768018	0.665154	3.12132	0.784631	1.26975	0.16658	-1.10462	0.317321	0.223214	1.28273	2.20587	0.857994	0.0938905	-0.499964	-0.100771	-0.26583	0.734278	1.51712
Mtx2	-0.187557	0.655436	-0.187557	-2.08294	-0.73654	-0.374455	-2.31627	0.58204	-1.51785	0.421841	-0.724813	-1.0078	-0.405568	-1.50847	-0.156664	0.662745	1.65504	0.233408	-0.159491	0.810945	0.222102	1.7195	1.01098	-0.118788	0.0725887	-0.457306	1.29527	1.26029	0.0360706	0.448413	-0.117106	0.0353551	1.33238	-2.5144	-0.406851	0.990211	-0.00705701	1.51387	0.193248	-0.134776	-0.156664	0.127173
Hnrnpa3	3.24459	1.15891	1.35869	-0.152201	0.00974448	0.54001	0.152554	0.0663706	-0.599612	-0.907518	-0.490827	-0.425347	-0.0569351	0.0505437	1.64798	1.19398	0.343769	0.736325	1.40992	1.06507	1.35137	0.724658	0.0218891	-0.209415	0.255461	-0.108383	0.266874	0.284281	-0.366393	-1.0509	-1.00378	-1.12128	-0.913898	0.286906	-0.768499	-0.65139	-1.38892	-1.49592	-1.36712	-1.30199	-0.813291	-0.976273
Nfe2l2	-0.579239	0.916388	3.88165	-0.710867	-0.807118	-0.727704	-0.754957	-0.266194	-0.0643201	1.42522	-0.791141	-0.834697	-0.844702	-0.901474	-0.957021	-0.637209	1.36747	-0.652894	-0.828916	-0.610207	-0.817437	0.221833	0.362071	1.48998	0.210011	0.288057	-0.542065	0.263591	-0.232829	0.07676	2.47187	0.180522	-0.410887	-0.333686	0.147544	-0.370135	-0.313752	1.46373	-0.163348	0.0518263	-0.629425	-0.0363019
Agps	0.415718	-0.217184	-0.621538	-0.948005	0.0207259	-1.59915	-0.238015	-0.4153	-0.410845	-1.2678	-0.861772	-0.774827	-0.11921	0.608122	-1.47727	-1.248	-0.107499	0.578273	0.151188	0.0376528	-0.788401	0.129244	-0.309636	0.101835	-0.496755	-0.818	1.55404	1.38878	0.798493	0.584865	1.58381	0.527626	1.35356	4.01281	0.427175	0.12399	-0.0400521	-0.464314	-0.366534	-0.176255	-0.867886	0.236343
Osbpl6	1.41999	-0.8908	0.0920375	-1.2659	0.858114	0.11417	0.140394	-0.573235	-1.44618	-1.05609	0.124607	-0.751836	0.381659	-0.0379686	1.5705	-0.122715	-1.34952	-0.863959	-0.981416	0.313841	2.42077	0.648259	0.834331	-0.727062	0.278417	-0.201406	1.90124	1.50532	-0.797184	0.170714	-0.73922	-1.4136	-0.347786	0.429103	1.49757	-0.0186255	0.985206	-0.847754	-0.931826	-1.57275	1.05038	0.200204
Prkra	-0.840212	-0.971024	-1.73074	-0.473594	-0.439521	-0.460254	-1.69831	-0.708282	-2.50067	-0.375237	-1.07898	-0.990826	-0.0217763	-0.723028	0.237324	3.09809	-0.289872	0.751658	-0.332056	1.09598	0.37684	0.688887	1.06954	-0.241882	0.0726328	0.22232	1.34272	0.271401	1.15467	0.416564	1.34402	0.270018	-0.242735	1.5672	0.506288	0.421366	-0.47083	-0.0617191	-0.794165	0.037315	0.795387	-0.294514
Fkbp7	-2.48857	-1.15585	0.299737	1.89718	-1.02794	-0.129662	0.154464	0.576937	0.951503	-0.0313741	0.00971607	1.12661	0.544311	1.25127	-0.915963	0.106488	0.642723	-0.845548	0.164755	-0.453566	0.246395	0.786701	-0.069177	0.383143	-0.320818	-0.469172	1.27493	0.353487	0.155633	-0.317587	0.367827	-0.846637	0.526008	3.28245	-0.288312	-0.292777	-0.874366	-0.728787	-0.310446	-1.02095	-2.09542	-0.419352
Plekha3	0.351272	-0.915838	-0.43567	-1.24926	0.982287	-0.299922	1.86564	-1.71503	-1.40951	-1.06276	-1.6832	-0.0635199	-0.603738	0.106113	-0.762251	0.865511	-0.587139	-0.312343	-0.0603276	-0.882037	-1.83164	0.686667	0.72108	-0.673805	0.123473	-0.659247	1.18664	0.667169	1.03306	0.0277365	0.786433	0.164122	0.748514	0.766402	-0.590392	0.523416	-0.211983	0.476959	0.277156	0.150723	3.30624	0.192996
Ccdc141	1.22463	3.71754	-0.870549	-1.28958	-0.557893	-0.107903	-1.28958	-0.368195	-0.551033	-1.05879	-0.696768	-0.707475	-0.473661	-1.00857	-0.501797	-0.119603	-1.02815	-1.02503	-0.599439	-0.652445	-0.518923	0.172805	0.748748	0.765514	0.783542	-0.720556	-0.0776031	1.16956	0.801888	1.3613	-0.216412	0.218362	0.849776	-0.205473	1.843	-0.268184	0.996338	-0.688526	0.0197583	-0.780605	0.778359	0.931622
Sestd1	-2.74784	-0.0934157	-1.63712	-1.08398	0.161343	0.123362	-0.115722	-0.712608	-0.137656	-0.504713	-1.08919	-0.347671	0.260086	-0.14076	0.38438	-2.05868	-0.437942	-0.25453	-0.850756	-0.721241	0.88372	1.28601	0.805417	1.61003	-1.04697	0.603921	0.464694	0.911563	0.486016	0.269974	-0.746084	-0.0831511	1.14381	2.52042	1.6345	0.584309	0.384793	-0.942219	0.288939	0.624974	-0.137656	0.457649
Cwc22	2.52659	-2.36726	0.0796622	-1.18906	-1.14651	-1.3815	-0.710521	-0.253545	0.405191	-1.78967	-0.224304	-0.586742	-0.37227	-0.257429	-1.05291	-0.740594	-0.840641	-0.233899	0.0635566	-0.524718	-0.867191	0.816451	-0.161364	-0.0528668	0.103317	1.58844	2.68792	1.19573	0.68598	0.609583	0.318464	0.148601	0.887114	-0.106343	0.536305	0.0578147	-0.421425	0.440602	-0.114484	1.24177	0.590021	0.412139
Ube2e3	0.423038	-1.78073	-1.58801	-1.14149	0.0671885	-0.554256	0.77143	-0.42553	-1.74029	-1.61249	-0.964056	-1.18794	-0.795748	-1.11013	-0.681494	-1.21276	-0.548948	0.299512	-0.599303	-0.214097	-0.741557	1.50008	0.735027	0.10248	0.54633	0.722002	1.99935	0.867896	0.570616	0.573664	-0.296901	0.654903	-0.0296836	1.95865	0.282012	1.6026	0.241226	-0.293475	1.07214	1.15921	0.590884	0.778665
Itprid2	0.972413	-0.0536757	-0.477629	4.47475	2.09474	-0.352562	0.783542	-0.659944	0.22247	-0.0570599	0.424404	-0.302624	0.122067	0.507745	0.0733872	0.0463964	-0.391011	0.704047	-0.861546	-0.852127	0.236359	-0.122449	-0.412732	-0.341451	-0.603008	0.793194	0.143287	1.09828	0.694595	0.0816196	-0.589564	-0.280813	-0.584181	-0.776949	0.132606	-0.749511	-0.634769	-1.30074	-1.37838	0.282784	-1.37484	-0.731113
Pde1a	-0.744764	-0.512892	-1.33957	-0.263709	-1.41507	-1.51503	-0.524837	0.354402	-1.4102	-0.95155	0.449813	0.544461	-0.57652	1.05732	-0.257026	-0.273634	-1.56327	-0.68262	-0.628196	-0.969685	-0.840449	1.00212	1.19354	0.54518	0.377757	-0.588187	2.07978	0.729536	-0.301558	1.53899	-0.411051	0.206091	0.0305687	2.68217	1.64758	1.07682	-0.345098	-0.739923	0.969616	0.353463	-0.257026	0.27266
Dnajc10	-0.831588	-0.286558	-1.88018	-0.682585	-1.18653	-1.41006	-0.314636	-0.36146	2.84066	-1.12514	-0.331257	-0.552652	-0.107561	1.29468	0.314871	-0.374776	0.0793555	-0.097053	-1.26119	-0.793393	0.657714	1.90599	1.28906	0.657714	-0.0458022	0.169314	1.08993	1.60823	1.43139	0.0716412	0.84799	-0.0830583	-0.163796	0.441471	0.219061	0.238848	-1.05955	-1.02075	-1.17047	0.759238	-1.16364	0.386511
Nckap1	1.80944	-0.803102	-2.34948	-1.13474	2.44519	0.305731	-0.521215	0.520419	-0.129494	-0.616258	-0.5995	0.875349	0.646058	0.971847	0.366816	1.17119	-1.39544	-0.244026	0.728723	0.253957	1.50882	0.73723	-0.0646183	-0.881427	-0.0511289	0.385445	0.664405	0.245718	0.177617	-0.335732	-2.09689	-0.635192	-0.0839975	1.97518	0.058246	-0.302511	-0.436467	-1.52288	-0.787185	-0.515025	-0.244026	-0.0970569
Dusp19	-0.24226	1.73919	-0.24226	3.40429	-0.63068	1.34737	1.14748	-0.361761	0.635422	-0.751828	1.07733	-0.457633	-0.136353	0.483293	0.342268	-0.783358	1.44521	2.53249	0.158336	-0.222786	1.39107	-0.555539	-0.855733	-0.677401	-0.996189	-0.915051	0.27927	-0.713842	-0.422677	-0.656186	-0.721322	-0.657393	-0.6689	-0.131083	-0.779776	-0.554127	-0.583342	-0.440956	-0.693461	-0.561579	0.17475	-0.744284
Nup35	2.14787	-1.08277	-1.6359	-0.488335	0.481486	-0.138949	0.0095605	-1.35378	-0.305671	-1.60819	-1.90877	-1.18856	-1.17104	-0.667465	1.08368	-0.0718194	-0.0474726	1.39888	0.200122	-0.398561	-1.28426	0.880711	0.873823	0.745406	0.874758	-0.834206	-0.825788	0.347158	1.66402	1.05012	-0.301465	-0.296001	-0.0704131	1.64452	0.142442	0.492469	-0.313899	0.275229	1.06829	-1.12253	1.19483	0.540477
Zc3h15	4.34773	-0.931557	-2.41089	-1.18066	-0.658406	-0.181273	-0.105497	-0.146117	-1.12911	-0.536713	-0.490394	0.0489051	0.345713	-0.104268	1.45824	0.0405755	-0.112355	0.100136	0.6188	0.476712	-0.332749	1.20981	0.0881576	-0.234735	-0.117582	0.360845	0.855683	1.2414	0.449867	-0.334402	-0.302044	-0.297294	0.793006	0.728731	-0.678076	0.22806	-0.77125	-1.11778	-0.799495	0.0199883	-0.334977	-0.104741
Itgav	0.960211	1.6393	-1.87055	-0.933611	0.137748	1.31406	-0.975756	0.827778	0.738378	-0.00520646	0.300041	1.25734	2.00852	1.71107	1.0582	-0.0918906	-0.0784398	0.0424087	-0.17277	-0.117897	0.679975	0.145207	0.396191	-0.441345	-0.0614156	0.5317	2.19971	0.401882	-0.567511	-0.563479	-1.1606	-1.02784	-0.75814	0.0112981	-0.127259	-0.604871	-0.681386	-1.96159	-1.54573	-0.716452	-0.681628	-1.21566
Fam171b	-1.41172	0.764072	-1.8031	-0.998513	-1.15484	-1.22973	-0.194833	-0.0369408	1.16158	-1.46829	-0.516395	-1.07433	-0.104147	-0.2213	-0.831177	0.058205	-1.75634	-0.945572	-0.709222	-0.861372	-0.977802	1.56454	0.761746	-0.162035	1.17196	0.861157	0.733161	1.01199	1.80866	0.911217	-0.452826	0.821219	1.5284	1.24175	1.33023	0.838699	0.523071	-0.731687	0.385796	-0.441846	0.425796	0.180763
Calcrl	-1.26826	-1.97034	-1.6193	-1.18155	0.48149	0.504476	-0.306597	0.731214	1.12318	0.156456	-0.232174	0.630452	1.82438	1.91403	0.339489	1.29674	-0.437267	-0.197337	1.24162	1.16099	0.396876	-0.0580154	-0.539676	-0.765211	-1.22603	0.572007	-0.108939	0.0897484	-0.130653	0.122257	-0.87153	-0.132889	-0.388987	3.0247	0.362329	-0.983045	-0.797903	-0.862588	-0.804913	-0.122666	-0.732931	-0.233626
Tfpi	0.640796	-1.65602	-0.890412	-0.150735	-0.987594	-0.306639	-1.65602	-0.183012	0.0307056	0.241546	-0.753422	0.0279359	0.0917488	0.012655	-1.65602	-1.29974	-0.939532	-1.17266	-0.955495	-1.462	-1.18667	1.14619	1.6152	0.690727	1.32005	1.6362	2.21912	1.65461	0.350138	-0.0726225	1.28511	-0.403694	-0.161498	0.819905	-0.622619	0.138369	0.00606732	0.869776	-0.0861034	0.591331	0.502987	0.711312
Ctnnd1	-1.11366	2.91547	-1.89306	-0.264385	-0.971289	-0.474545	1.02152	-0.101798	-0.611915	0.547145	-0.926626	-0.4168	0.41509	-0.189678	-0.840866	0.22908	-0.484271	-0.622167	-0.960912	-1.09237	-0.283422	0.578308	1.32376	-0.283422	-1.01989	-0.0264937	1.83609	1.84134	0.245128	0.930684	0.210781	0.387285	1.30673	1.36042	1.13101	0.104163	-0.459794	-0.436534	-0.922045	-1.25242	-1.02403	0.288393
Selenoh	3.41355	-1.68666	-0.462847	-1.5831	-1.33607	-0.701506	-0.607246	-0.00777561	-1.05841	-1.05204	-1.0596	-0.920855	-0.835526	-0.734244	0.86207	0.00859886	0.318218	-0.0348804	0.442623	0.315286	0.389155	2.07511	0.795515	1.10562	0.798689	0.272388	0.478585	0.474583	1.26394	0.117617	-0.105724	0.138406	-0.181327	1.47827	0.540485	0.578573	-0.443455	-0.756486	-0.0659439	-0.563151	-1.06861	-0.601833
Tmx2	-1.19155	1.24902	-1.85664	-1.27766	-0.325685	-1.17492	-2.3373	-0.137504	0.436902	-0.680383	-0.892642	-0.593614	0.265253	-0.17413	-0.549728	0.504121	-1.02969	-0.894982	-0.598311	-0.704677	-1.27685	0.188735	0.459103	-0.542932	0.0648866	0.921177	1.53023	0.409458	0.422638	1.07245	0.123882	-0.146835	0.575316	2.5031	1.62532	0.751783	0.534607	-0.561971	0.864312	0.418914	1.52122	0.505576
Med19	-1.93879	0.119073	-2.47523	-1.0148	-0.760729	0.181036	-2.03195	0.204873	-1.36324	-0.772316	-1.36587	-0.911717	-0.221165	-1.08874	0.391141	-0.232101	0.177689	-0.603565	-0.585568	-0.246817	0.438643	1.61545	1.58595	0.877123	0.569967	0.724746	1.70349	1.2438	1.44948	0.42805	0.496385	-0.334038	0.945067	-0.71991	0.803182	0.262843	0.0156562	-0.0848119	0.428623	0.834157	0.811351	0.443589
Ube2l6	-0.429794	-0.116472	0.106032	-0.983765	-1.10165	0.229272	-0.132613	-0.41726	-0.384584	-0.709219	-0.710699	-0.424515	0.427145	0.0289394	1.7403	1.95224	3.47865	1.28925	1.05146	1.54748	1.57606	-0.00766718	-0.663609	0.721999	-0.806483	-0.218216	-0.100055	-0.175379	-0.900657	-0.700943	0.707282	-0.634924	-0.508541	-0.651006	-0.47951	-1.0326	-0.426621	1.03705	-1.25246	-0.35594	-1.09288	-0.475117
Timm10	-0.757823	0.685712	-1.62867	-1.44687	-1.15577	-0.577559	-1.00371	-0.254669	-2.20451	-0.919066	-0.81287	-0.747528	-1.14473	-1.08959	-0.864066	-0.48881	1.10563	-0.484092	-0.418754	0.291322	1.44579	0.71775	0.801171	0.548898	0.60017	1.3104	1.14464	0.464602	2.23572	0.938182	0.964182	-0.303206	0.553173	1.28906	1.1706	0.809697	-0.131145	0.204269	-0.83164	1.00812	-0.45477	-0.56925
Ssrp1	1.93325	-1.92469	-1.46573	-0.796316	-0.904495	-0.163355	-0.862102	-0.413571	-2.08038	-1.53123	-1.03451	-0.996347	-0.76813	-1.03705	-0.13673	0.412121	0.255817	-0.48882	-0.583157	-0.843765	-0.986425	2.16067	1.17517	1.22232	0.485061	0.875545	0.872301	1.51579	1.10406	0.167382	-0.0222222	0.279762	0.70252	0.67864	0.132974	0.970203	0.530806	0.00427864	0.350196	0.368367	-0.00360332	0.845404
Ptprj	-0.142798	0.222928	-0.142798	-0.965098	0.847653	-0.365614	-2.01914	0.0437381	-1.19238	0.30613	1.07776	1.23904	1.25641	2.38502	-0.916788	0.600306	-0.555842	-0.53837	-0.0447808	-0.497563	1.71926	-0.661581	-0.354051	-0.983888	-1.52184	0.528828	0.0159686	-0.42538	-0.49731	-0.649523	-1.08475	-0.638004	2.48887	0.408053	1.29278	-1.1396	-0.295765	-0.135163	-0.919842	0.829719	0.6265	0.798898
Fnbp4	1.96674	-1.54823	-1.29914	-0.345233	-0.919971	0.0664098	0.378401	0.842307	-1.08481	-1.3996	-1.12813	-0.208163	-0.0432305	0.556124	0.162345	-1.38402	-1.37771	-1.62176	-0.656186	-0.930668	0.479348	0.725157	0.267002	0.0288699	-0.143494	0.43275	2.88789	0.849128	0.838137	0.356699	-0.839409	0.0136566	1.03159	1.70083	0.655161	0.920642	0.225822	-0.47436	-0.451003	-0.499078	-0.077493	1.04668
Mtch2	-0.237933	0.860687	-2.03222	-1.60152	-0.0935017	-1.02069	-1.84186	0.000780093	-1.43576	-1.22575	-1.06194	-1.20192	-0.832451	-0.58863	2.08903	-0.324539	-1.0011	0.197081	0.32329	0.445485	0.519275	0.464305	0.646035	-0.0444626	0.0580226	-0.48922	2.31202	1.04268	1.32175	0.27566	0.25545	0.490085	1.05762	0.722997	1.50879	0.547067	-0.866252	-0.349278	-0.119267	-0.299439	0.718645	0.810982
C1qtnf4	1.93693	-1.45709	-1.18496	-1.64605	1.95488	0.778488	-0.937607	1.27708	1.0143	0.793226	1.42047	-0.509392	0.920725	1.06618	0.516472	0.797685	0.676928	-0.129574	0.211166	1.20672	2.53513	-0.245202	-0.294862	-0.390332	-0.395265	-0.605108	-0.0505579	-0.422194	-0.0743397	-0.651048	-0.746176	-0.407333	-0.112032	0.0732078	-0.670666	-0.850472	-0.884409	-1.24349	-0.345496	-1.30406	-0.950818	-0.671072
Ndufs3	-0.201243	0.46796	-1.41079	-1.87891	-1.22409	-1.22201	-2.44173	-0.372014	-0.963148	-0.79184	-1.16966	-1.1533	-1.05089	-1.82582	-0.267768	0.211063	0.642456	-0.0392827	0.349651	0.306761	0.602615	0.79222	0.417425	1.40768	0.740668	0.781147	1.30338	0.629881	1.53723	0.876806	1.42781	0.393707	0.521392	1.56472	1.31635	0.214538	0.201984	-0.133392	-0.340769	0.308326	-0.430192	-0.0989319
Ptpmt1	-2.33284	2.48888	-0.639501	-0.0411488	-0.839928	-1.55325	-1.87968	-0.966286	-0.359448	-0.603375	-0.165958	-0.88269	-1.05037	-1.62936	-0.359448	0.886183	2.00541	-0.427979	-0.0632762	-0.0907545	-0.798641	0.0566057	-0.168936	0.494981	0.153794	-0.166352	-0.226018	0.104234	0.526357	0.942353	1.55594	0.422502	0.875726	1.94055	0.537225	0.304863	-0.141562	0.360815	0.625003	0.577323	0.742527	-0.214452
Celf1	1.59226	-0.709308	-2.3552	-0.878439	-0.954644	-0.199884	0.670084	-0.501507	-1.10435	-0.604283	-1.0264	-0.386329	-0.425172	-0.693604	-0.199884	-0.0492554	-0.830361	-0.341109	-0.216499	-0.698457	1.42149	1.06383	0.534454	0.138911	0.436221	-0.233834	1.59834	1.36808	0.302526	0.782676	-0.506544	-0.052665	-0.101488	2.33287	2.5675	0.272331	-0.309313	-1.04808	-0.340189	-0.622623	-0.895625	1.20345
Psmc3	-0.0466272	0.336725	-0.711856	0.75566	0.955481	-0.000536383	-0.407591	-0.995842	-2.81445	-1.08716	-1.85654	-1.28252	-1.22245	-1.84852	0.423784	1.3591	1.70643	1.56042	1.84736	1.03275	0.608272	0.508652	-0.0931467	0.0140284	0.489271	0.850005	1.13957	0.276775	0.437619	-0.497848	-0.537805	-0.22236	0.123399	-0.586308	-0.715215	1.23037	-0.591986	0.203184	0.215305	-0.355534	0.0664616	-0.266345
Slc39a13	-1.69715	-0.660471	-0.829574	-1.20979	-0.182251	-1.39133	-1.69715	-0.98178	-0.168048	-0.741461	-0.469777	0.0102211	0.0795202	0.193772	-0.881629	-1.69715	-1.15587	-0.0539365	-0.903326	-0.33404	-0.899357	0.629041	0.24185	0.749412	0.14237	0.266383	0.393929	1.65247	0.576204	0.783187	0.401314	0.289617	1.55972	1.66968	1.72587	0.905575	0.331188	-0.577157	0.420719	-0.292089	1.97269	1.8286
Spi1	-0.417521	-0.417521	4.11227	-0.361595	-0.417521	-0.347334	-0.417521	-0.417521	-0.329787	1.61132	-0.370573	-0.394471	-0.40081	-0.384139	-0.417521	-0.324865	2.43965	-0.365143	-0.417521	-0.356972	-0.417521	-0.362439	-0.352079	1.01063	-0.347158	-0.372457	-0.249552	-0.386771	-0.256029	-0.33274	2.68459	-0.368667	-0.342775	-0.417521	-0.334827	-0.380188	-0.373187	1.5103	-0.388358	-0.407444	-0.417521	-0.303182
Acp2	-0.660033	0.715687	1.07617	-1.66475	-0.122509	0.0518099	-0.339055	-1.91903	-0.866207	0.950702	-0.758747	-1.49179	-0.327054	0.369095	-0.764205	-1.5883	0.311779	-1.48279	-0.251614	-0.680316	-1.06578	0.116096	0.514028	1.22261	0.518104	-0.431512	0.323815	0.553217	0.528421	0.824877	3.16189	0.301726	0.210842	0.411156	1.93021	-0.361623	0.744762	0.218666	-0.870446	-0.287367	-0.254196	1.13165
Arfgap2	-2.59604	-0.615168	-1.21458	-0.112716	0.539829	-0.258612	1.33241	-0.621604	-1.13515	-1.37863	-0.706814	-0.740938	0.0567559	1.75827	-1.03775	-0.538897	-0.182766	-0.909836	-0.371362	-0.579567	-0.0553568	0.343678	0.0555883	0.114022	-0.936212	1.03079	2.19869	0.689502	0.161988	0.597169	-0.158762	-0.336345	0.225138	2.76504	1.13329	0.719462	0.510688	-0.852282	-0.491707	0.256529	0.325746	1.01653
1110051M20Rik	-2.0773	-0.649157	-2.0773	-1.09534	0.0542866	-0.385332	-1.74409	-0.164266	-0.702999	-1.39789	-1.0111	-0.541297	0.749191	0.501943	-0.491221	0.733315	0.0560273	1.33576	0.49057	1.05319	-1.94604	0.0707919	0.0300777	0.540044	1.37497	0.199521	0.464493	0.0868182	1.18051	1.21835	0.223395	1.27965	1.12722	-0.382418	2.38945	-0.669204	-0.46848	-0.131005	-0.00782835	0.590015	-0.0676658	0.260351
Ckap5	3.89673	-0.318845	-1.52449	-0.50576	0.337514	-0.473922	0.634611	0.93778	-1.15435	-1.36245	-0.912012	-0.772688	-0.573194	-0.636286	-0.0878656	-0.83972	-1.0858	-1.10141	-0.509922	-0.784405	-0.106329	1.54852	0.640782	0.407294	-0.120085	0.0769055	1.99783	0.89013	1.0563	0.633184	-0.383816	0.012724	0.0883882	-0.868124	0.566383	1.12965	-0.232823	-0.200226	-0.139946	-0.0305253	-0.416014	0.28629
Arhgap1	-1.39304	-0.0835239	-0.921932	-1.27667	-0.690025	0.653916	-2.33525	-0.781427	-0.25944	-1.55682	-0.669047	0.500667	0.258524	0.0342833	-1.22815	-0.58143	0.603949	-0.649816	-0.266175	0.577748	-1.46882	0.912862	1.19508	0.0907399	1.99325	0.863429	1.97959	-0.00706887	1.30936	0.358467	1.15027	1.67188	1.20181	-0.507013	1.18659	0.31472	-0.0275197	-0.308009	-0.679201	-0.237087	-0.342472	-0.587199
Mdk	0.736181	0.914221	-1.74177	-1.36662	-1.26713	-0.920274	-1.67025	-0.687081	-0.920274	-1.60268	-1.12985	-0.935864	-0.645391	-0.976721	-0.56582	-0.212117	-0.735429	-0.529165	-0.650417	-0.405629	-0.0121224	1.12876	0.693538	0.0076918	0.226658	0.350714	0.816293	0.541829	2.04733	1.86658	0.507226	1.12838	1.24148	1.1528	1.9462	0.988689	0.641246	-0.145662	0.347388	-0.0383185	-0.0847746	-0.0398491
Dgkz	-0.0935097	-2.168	0.252238	-0.225748	-1.26241	-0.461731	-0.529326	-1.59781	-0.949235	-1.21584	-0.863636	-0.486947	-0.937628	-0.776783	-1.35549	-0.559071	-0.658027	0.0148589	-1.34547	-1.32687	-0.0484122	0.92213	0.65021	1.30812	0.76436	1.58806	0.665362	0.875568	0.938225	0.650191	1.96423	1.2253	-0.195135	0.515514	0.273115	1.3327	0.372492	1.99786	0.0602091	0.141787	0.513277	0.0312714
Phf21a	0.941514	-0.460434	-0.799852	-1.07389	0.499433	1.7556	-1.50957	0.569819	-1.00664	-2.06166	-0.385623	-0.626145	0.440249	-0.205593	0.118718	-0.515372	-1.45479	-0.250802	-0.708885	-0.864324	-1.2068	0.979095	0.549402	0.447874	1.30484	0.611688	1.44606	1.29103	-0.368363	1.00725	-0.930762	-0.120073	0.204354	1.96397	2.43091	0.397337	-0.699481	-0.293209	-0.245726	-0.161685	-1.00664	-0.00281727
Pex16	-0.342224	1.87301	0.774862	-1.32134	0.024374	-1.0013	-0.811587	-1.14356	-0.279388	-1.96112	-1.87401	-0.593522	-0.626283	-0.0792238	-0.476274	1.92881	0.676005	-0.147151	-0.191443	-0.802389	-0.750203	0.307864	-0.863009	0.0715836	-0.076251	-0.216708	1.01356	-0.103635	0.583079	-0.0395793	0.390476	1.07811	0.666603	3.20375	0.516567	-0.691313	-0.337814	0.414622	-0.176672	-0.691864	1.36133	0.713268
Mapk8ip1	-0.723497	-0.887673	-1.12376	3.14742	0.182612	-0.715492	-1.08542	-0.744095	-1.13877	-1.57969	0.156548	-1.04726	-0.817616	-0.985263	-0.941241	-0.950181	-1.39474	0.295324	-1.05316	-0.919169	-0.911795	0.820051	0.660577	0.158059	0.616936	0.728504	0.895622	1.0858	1.19239	0.648936	0.114836	1.06274	0.776278	0.0197456	1.19789	0.347209	-0.00829954	-0.282596	1.70459	0.424597	0.243941	0.829106
Cry2	-0.545694	-1.30676	-0.926228	-1.093	0.0221631	-0.233655	-1.30676	-1.09758	-1.30676	-1.30676	-1.03759	-0.513826	-0.489157	-0.158372	0.48175	-0.24428	-0.831937	-0.826267	-1.02821	-1.1139	-0.840195	0.636686	0.444229	-0.000370864	1.11378	0.415722	1.81167	0.515052	0.402612	0.869081	-0.115624	0.311613	0.521749	2.139	2.01213	0.833745	0.642031	-0.870097	-0.117724	0.773202	1.10773	2.25682
Trp53i11	-0.756623	0.474807	-0.313609	-1.14492	-0.869091	-1.33033	-1.64265	-0.912066	0.699787	-0.178628	-0.702543	-0.719523	-0.958511	-1.197	-0.809785	-0.818031	-0.260682	-1.08326	-0.588732	-0.924147	0.258458	1.52491	1.79365	1.9423	2.11464	1.36529	1.34713	1.29929	0.347384	0.297591	-0.382005	0.821166	1.68349	-1.06958	0.289256	0.184782	0.132904	0.136616	0.693298	-0.118021	-0.393351	-0.233666
Cd82	-0.995807	-0.234869	0.914634	-0.727508	-0.995807	-0.77133	-0.995807	-0.908292	-0.715211	-0.382003	-0.470276	-0.885228	-0.814088	-0.942424	-0.77133	-0.847638	-0.499177	-0.828287	-0.413129	-0.834429	-0.703011	-0.386	-0.200458	0.0582579	0.24191	0.445457	-0.151621	-0.528659	-0.00254693	0.18565	1.63177	0.983339	2.54227	-0.172039	0.12823	1.24299	0.563921	1.15077	2.92166	2.29158	0.238815	0.635729
Ext2	-1.6237	-0.190722	-0.267352	-2.41626	-1.45853	-0.563489	-0.217961	-0.94685	-1.0416	0.303093	0.192326	-0.815238	0.0284619	-0.400138	2.30519	-0.907478	0.234778	-0.863202	0.37371	-0.911562	-0.660497	1.22438	0.490814	-0.882231	1.20118	0.865481	1.79848	1.38562	-0.160124	0.308034	0.170166	-1.36145	1.86323	0.0769208	0.604921	0.806426	0.242239	0.977695	-0.165281	0.961121	-0.563489	0.00289854
Gm13889	-0.0949795	0.261355	-1.00905	0.701346	1.18039	0.439754	1.20572	1.65002	-0.401575	-0.133066	0.974498	0.781071	1.45924	1.21001	1.99114	1.47976	0.294648	1.3257	1.68255	1.50514	0.567394	-0.807919	-1.06857	-0.976731	-0.379817	-0.957702	-0.992908	-0.919282	-1.11206	-0.848165	-0.940491	-0.85989	-1.00808	-0.872083	-0.952962	-0.57106	-0.724571	-0.72854	-0.435542	-0.381079	-0.992296	-0.541326
Alkbh3	-0.452599	-1.35902	-1.57847	-1.43942	-1.2299	-0.719993	-1.37032	-1.46654	-1.21608	-0.223907	-1.11155	-0.879653	-0.360921	-0.439212	0.206035	-0.60866	1.15899	-0.453439	0.798205	0.776469	-1.66903	1.84774	0.996073	0.332573	-0.118224	0.863024	1.63748	1.03397	0.105354	-0.649796	1.46058	0.794739	-0.168434	0.208462	0.335012	0.989922	0.617266	1.65597	-0.17581	0.0307249	1.26435	0.578037
Hsd17b12	1.50305	-1.7955	-1.45561	-2.3829	-0.970135	-1.47862	-0.778794	-0.318158	-0.551577	-1.39654	-1.64967	-0.405695	-0.213131	-0.886864	-1.0151	0.277055	-0.58576	-0.0788283	0.0976376	-0.171138	-0.988229	0.762417	0.671161	0.0463021	0.271304	1.09147	0.815225	1.22112	0.0705573	1.05149	0.512517	0.17436	0.686626	0.83049	0.660139	1.7907	0.416767	0.741229	0.721723	1.75273	0.529979	0.426199
Api5	2.99347	0.767819	-2.01849	-2.05244	-0.303874	0.216843	-2.83557	0.247149	-0.0481646	-0.0205596	-0.950726	-0.426021	-0.473018	0.0941601	-1.31431	-0.291598	0.198081	0.670388	0.149889	-0.162157	0.892804	1.24541	-0.0038937	0.401196	0.581699	0.854335	1.05037	0.349976	0.979814	0.610734	-0.529064	0.0758335	0.191255	0.839246	0.504097	-0.123344	0.0779049	-1.72277	-0.793269	0.339613	-0.313172	0.0503553
Lrrc4c	-0.0704932	0.931382	-2.10004	0.465195	1.22232	-1.20577	0.905907	1.38639	1.0299	-0.00409681	0.292654	1.18923	2.24355	2.74879	0.403914	-1.39171	-0.517263	-0.765311	0.360506	0.26582	0.543887	-0.674825	-0.532464	-1.29131	-0.755275	-0.836868	0.834998	0.172364	-0.643886	-0.402549	-0.800598	-0.606134	0.261821	0.525338	0.902808	-0.292475	-0.320681	-1.37225	-0.910985	-1.02153	-0.311502	0.141236
B230118H07Rik	1.80679	0.960811	-2.16717	-1.45471	-1.09974	-0.347889	-1.71434	-0.801614	-1.63665	-1.49656	-0.449461	-0.616737	-0.491974	-0.932737	-0.459955	0.840452	0.56748	0.349595	0.271054	0.849386	-0.284548	0.894306	0.581813	0.261164	1.23311	1.58277	1.0764	0.501871	1.00384	0.482597	0.835078	0.0943936	1.17604	1.74846	0.858427	-0.647129	-0.677804	-0.588095	-0.338266	-0.830343	-0.459955	-0.480178
Commd9	-0.786835	0.782441	1.93017	0.161578	-0.975777	-1.65001	-2.22701	-1.30017	-1.31848	-1.06523	-1.34743	-0.809486	-0.737869	-0.559196	-0.274784	-1.37866	0.0685878	-0.238131	-0.308887	-0.619755	-1.53469	0.788019	0.958247	1.77097	0.570883	0.35512	1.22386	0.51547	0.824874	0.355365	0.569244	0.868198	0.931912	0.883253	1.06124	0.441044	0.894246	-0.235312	0.491195	0.898974	0.70752	-0.684692
Trim44	-0.00499331	-1.65704	-3.29236	1.4573	0.253518	-0.492346	-0.115493	0.0834389	-1.5932	-1.44835	0.525769	-0.158026	0.738187	1.0637	-0.453719	-0.714545	-1.05739	-0.162002	0.0485518	-0.138875	-0.598149	0.310348	-0.0123497	-1.16243	-0.0198236	0.24776	1.21218	0.338866	1.17817	0.558171	-0.627637	0.411839	1.11775	2.7576	0.543063	-0.231	-0.107651	-0.744735	0.391358	0.471711	0.434693	0.648155
Fjx1	-1.42803	1.57191	-1.34525	-1.31457	-1.01539	-0.893237	-1.39742	-0.910985	-0.572234	-1.09204	-1.12513	-0.903587	-0.837652	-0.649787	-0.776509	-0.669026	-1.18041	-0.757345	-0.820973	-0.695697	-0.883087	0.675424	1.47561	0.598854	0.80532	0.354987	0.800819	1.0657	0.947557	1.85083	0.243891	0.97929	0.91748	0.762376	1.67272	0.532958	0.894875	0.0926	0.669822	0.618616	0.62423	1.1125
Slc1a2	-0.871221	3.33775	-0.965499	-0.840796	-0.936675	-0.701343	-0.303174	-0.946202	1.44427	-1.01706	-0.819076	-0.965557	-0.853661	-0.837506	-0.958899	0.573992	-0.952723	-0.966836	-0.996165	-0.915369	-0.95023	-0.0842255	0.606543	-0.343364	-0.0961711	-0.0832095	0.257944	0.202112	0.936859	2.28206	0.311135	0.938087	0.838591	1.00094	1.3913	0.156266	1.16046	-0.00768177	0.294201	0.0635259	0.0297858	0.586815
Pdhx	1.81141	0.469494	1.33732	-0.798922	0.795713	0.0786095	-2.9295	-0.844607	0.830636	-1.88502	-0.134898	-1.06349	-0.414784	-1.49877	0.190021	-1.6058	0.0283265	-1.03384	0.19378	-0.670834	-0.0231139	0.984865	0.373889	0.209397	0.756292	0.289451	0.270009	0.87777	-0.208299	1.10784	-0.90588	0.0173462	1.48424	1.36342	1.00846	0.626185	0.554032	-0.889412	-0.151929	0.237689	-1.25833	0.421221
Apip	0.80157	0.434171	-0.0654926	-1.15364	0.645875	-2.15945	-0.291366	0.683258	0.183788	-0.261936	-1.12975	-0.653501	-0.674914	-0.330457	1.71199	0.709999	-0.433802	1.37746	1.89314	1.01912	-0.679976	-0.735222	-0.107128	-0.431921	-1.03034	-0.99936	-1.47503	-0.562178	-0.361675	0.486615	2.09648	-0.335067	2.45628	0.0856468	-0.979803	-0.390641	-0.121289	-0.00639468	1.18707	0.74804	-0.936891	-0.213263
Cat	-1.09071	4.48296	-1.70025	-0.275966	1.26064	0.983249	0.0822703	-0.513251	-1.11166	-0.00377638	-1.30119	0.563755	-0.213843	-0.769632	0.625145	1.00949	0.0838681	-1.15576	0.263647	-0.0997145	0.0210379	-0.830924	-0.00291555	-0.464739	-0.836353	-0.493889	-0.296745	-1.12843	-0.106276	1.10579	0.547236	-0.338331	0.498378	1.20205	0.394987	-0.385929	-0.169782	-0.381337	0.339851	0.111305	-0.0910644	0.186803
Caprin1	1.28912	0.793157	-0.994318	0.194067	0.854479	-1.65948	1.35024	-0.97503	-1.70419	-1.76009	-1.59028	-0.702275	-0.708345	-0.633405	0.149092	-1.07722	-0.557239	0.183502	-0.159302	-0.501175	-0.469605	1.57794	1.47553	0.41178	0.409701	1.01246	1.85727	1.27198	1.02568	0.641442	-0.587162	-0.616002	0.922732	0.898848	1.00003	0.660117	-0.56378	-1.21069	-0.365769	0.212211	-1.00362	-0.352399
Lmo2	-0.851155	-0.180693	3.49734	-0.693556	-0.851155	-0.257796	-0.518741	-0.619826	-0.480306	1.93022	-0.685782	-0.493905	-0.530929	-0.568939	-0.125938	-0.459499	1.51178	-0.40835	-0.440437	-0.467242	-0.593173	0.247327	-0.0766068	1.41909	-0.206738	-0.0257222	0.095515	-0.136264	-0.431078	-0.595176	3.10058	-0.484034	-0.472012	0.0561221	-0.530735	-0.325127	-0.320185	1.96574	-0.248482	-0.254814	-0.257796	-0.231523
Fbxo3	-0.622	-0.938117	-0.622	-1.1012	-1.00852	1.16315	-2.76504	0.517663	1.02898	-0.732026	-1.6926	1.62053	0.575352	-1.88021	-1.52029	-0.833043	0.132522	-0.0624178	-0.184313	-0.00166416	-0.1669	0.642017	1.43713	-0.213568	-0.573348	0.467957	1.47049	0.447765	1.36738	0.454206	-0.850916	0.566695	0.905383	0.76433	0.917336	0.329574	0.189148	-0.827997	-0.619364	0.416876	0.894809	0.906242
Cd59a	-1.11615	-1.11615	-0.695502	3.84617	-0.381643	0.366637	2.87118	1.65866	0.737334	0.505649	1.95853	-0.142234	0.296028	0.0122489	-0.325331	0.0583346	-1.11615	0.300244	-0.500327	-0.689756	-0.600399	-0.113602	-0.176015	0.121655	-0.224248	-0.735339	0.30327	-0.141701	-0.486294	-0.0414815	-0.517649	-0.565696	0.273469	-1.11615	-0.242638	-0.721793	-0.226361	-0.512779	0.526828	-0.434899	-0.523036	-0.372899
D430041D05Rik	-1.47949	0.0153578	-1.47949	-1.12811	1.79714	-1.47949	-1.47949	-0.104113	-0.377039	-1.13497	-0.594579	-0.610563	-0.429537	-0.430785	-0.891515	-0.315186	0.861996	-0.952945	0.123033	-0.97225	-0.712567	0.224266	0.57636	-0.405799	0.0678085	1.35184	3.3449	0.645714	0.393699	0.042443	-0.589519	0.56682	0.77472	1.75706	0.988438	-0.0721066	0.0525371	0.494377	0.108527	0.546548	-0.156549	1.0625
Cstf3	-0.593054	-0.845603	-2.72168	-1.65918	-0.370872	-0.024408	0.577305	1.48755	-1.14992	-1.3509	-0.659669	-0.350382	-0.596095	-0.884488	-0.16733	0.936423	0.0097415	-1.04193	-0.911154	-0.0974615	0.14337	0.856807	0.972047	-0.341322	0.627874	0.415369	1.665	1.85831	0.768618	0.303733	-0.862469	-0.339764	-0.103403	2.08795	1.07876	-0.00388196	0.258107	-1.01934	-0.412791	0.729394	0.404358	1.32636
Tcp11l1	0.376334	-1.34731	-0.817268	-0.342681	-1.2378	-1.47852	-0.225482	-1.04482	-2.06757	-1.17348	-1.64401	-1.05129	-1.04576	-1.04747	0.428853	0.622145	-0.850013	-0.378308	0.569665	-0.165292	-0.293121	0.356447	-0.197263	-0.0296982	1.56096	1.61783	1.76948	1.16152	1.20531	0.590132	0.840285	1.41651	1.66985	0.29092	1.32876	0.242054	0.0896434	-0.502293	0.728464	0.121333	-0.300438	0.253384
Qser1	-0.781782	-2.32512	-1.55345	-1.2414	0.706604	-1.23707	0.417869	-0.20416	-0.625037	-1.05006	0.131185	-0.80649	0.00642092	0.2624	0.576352	-0.888746	-0.640082	0.110818	-0.771767	-1.11269	-0.196321	2.14138	0.972007	0.702503	0.947216	-0.0547055	0.650749	1.1309	1.52639	0.678992	-0.788011	0.578035	0.224097	2.16684	1.4406	0.785667	-0.0485001	-1.32894	-0.516722	-0.919164	0.39501	0.538175
Eif3m	-0.558014	-0.885808	-1.31432	-1.48349	0.15581	-0.273859	-0.423641	-1.41984	-0.921311	-0.814196	-2.11164	-1.69646	-1.63768	-1.13664	0.944873	0.616559	1.06216	0.747056	1.12371	-0.0124365	1.18994	1.6823	1.65544	1.04423	1.19343	0.902569	1.50867	0.367043	0.806013	-0.462742	0.0930823	0.66882	0.443719	-0.674979	0.0184838	0.69124	0.368525	-0.0985814	0.307233	-0.962732	-0.502372	-0.20017
Rcn1	0.919515	-0.649724	-2.29618	-1.76343	-1.71543	0.173207	-3.21945	0.173575	-0.157407	-0.555914	-0.22296	0.481252	1.07283	0.0961554	0.362129	0.691339	1.51238	-0.0833886	0.535726	0.472956	1.08496	0.253098	0.143701	-0.590695	-0.289391	0.922526	1.70557	0.090644	0.208316	0.147615	-1.00741	0.342842	-0.389535	1.8943	0.335418	0.902767	-0.0698633	-0.981657	-0.377859	0.412038	-0.393559	-0.171019
Pax6	-0.32366	1.93594	-0.839889	-0.694893	-0.839889	-0.748904	-0.839889	0.0823806	2.79953	-0.697725	-0.65731	-0.391685	-0.406625	-0.363865	-0.293976	2.40316	-0.759371	-0.64977	-0.698186	-0.512839	-0.523418	-0.114862	1.48459	-0.428477	-0.429429	-0.547801	0.0932951	0.017148	0.383986	2.66136	-0.546092	-0.375462	-0.258512	-0.505998	0.660902	-0.0413466	2.11992	-0.173465	-0.209796	-0.343486	-0.839889	0.414297
Elp4	0.12367	1.57195	-1.21146	-0.776615	-0.300019	-2.03758	-1.6322	-0.0949489	0.315595	-1.00807	-1.40403	-0.432088	-0.0317782	-0.751867	-0.547235	3.30948	0.326007	0.298034	0.450738	-0.169081	-0.144808	0.252025	-0.756772	-0.513131	-1.091	-0.79678	-0.800654	-0.172824	0.534253	0.562282	0.395142	-0.484266	1.19647	2.39891	0.94461	1.04157	0.204579	0.424516	0.305817	0.0968327	0.0802777	0.324442
Immp1l	2.17548	1.02646	-0.28329	-0.804571	-0.556244	-0.515995	-1.52005	-1.27748	-0.825536	-1.75416	-0.832782	-1.55593	-1.30017	-1.49283	-0.309634	-0.272857	0.190745	-0.599155	0.389127	0.277552	-0.00457884	-0.110685	-0.439511	-0.198378	0.487881	-0.636234	0.145418	-0.157293	1.41795	2.20124	0.547877	1.01088	2.05989	0.830083	1.56919	0.122846	-0.0983035	-0.0127935	0.157965	0.483514	1.09362	-0.62926
Dnajc24	-0.265689	-1.9461	-2.85379	-0.82963	-0.0253081	0.501782	-1.01853	-1.22269	-0.691232	-1.76582	0.140803	-1.1297	-0.828245	-0.911944	1.01642	0.0418081	0.0012254	0.885139	0.850528	0.126326	0.0563088	-0.0024862	-0.368155	1.27678	0.160921	-0.424829	0.661331	-0.436426	1.16878	1.11588	-0.16685	0.123704	1.23285	2.84661	0.491653	0.630192	-0.169958	-0.193994	0.388643	0.624404	0.361428	0.547863
BB218582	-1.80447	-1.80447	-1.10216	0.957199	-0.57815	2.15655	-0.140177	-0.260214	0.0522574	-1.03084	0.182663	0.309375	0.930521	-0.156009	0.506125	0.810066	0.38636	3.07291	1.28004	1.61266	1.6399	-0.130632	-0.4195	-0.426726	-0.563551	-0.214977	0.565371	0.798611	-0.0518072	-0.437424	-0.805224	-0.425927	0.0937818	-0.895982	-0.34607	-0.35596	-0.866213	-1.40152	-0.707237	0.328168	-0.814218	0.0569109
Mpped2	0.989611	-0.951699	-1.33405	-0.91206	-0.502546	-0.265652	-0.273108	-0.0861594	-0.658133	-1.25539	-1.03566	-0.382553	-0.0673795	-0.387964	-0.925476	-1.29763	-0.900508	-1.08984	-0.83293	-0.28317	-0.14991	-0.262582	-0.13566	-0.731584	0.115325	0.827676	3.352	0.792155	0.670022	-0.00021837	-0.731057	-0.0497928	2.1366	2.14967	1.12835	0.63259	0.0471802	-0.164342	0.217068	0.81182	0.894728	0.902256
Arl14ep	2.16987	0.647964	-1.96284	0.168627	0.750815	-0.133176	0.610239	1.52832	-1.19265	-1.3582	-0.740869	-1.14481	-0.385432	0.819849	-0.133176	-2.09303	-0.794176	-0.520596	0.696324	-0.375766	-0.386529	1.27536	0.850977	-0.248336	0.407184	0.750288	0.505227	-0.476084	0.190293	-0.779008	-1.27551	-0.522798	0.784699	-1.89735	0.137545	1.86461	0.550486	0.146513	0.120688	-0.41877	1.45604	0.407184
Kif18a	3.15949	-1.14048	-0.258968	-0.901025	-0.0185722	-1.20759	-0.566753	1.90006	-1.50884	-1.32056	-0.975572	-0.536824	-0.100952	-0.168382	1.14504	0.321252	-0.657645	-0.644912	-0.606931	-0.610224	0.0722617	1.85084	0.394672	0.0123855	0.43317	0.265442	1.1009	0.953353	1.26184	-0.209038	-0.68178	0.352888	-0.990716	-0.776442	-0.0507535	2.07596	-0.174524	0.027187	-0.102723	-0.685969	-0.69116	0.260594
Bdnf	-1.11276	-0.505811	-1.11276	-0.970089	-0.447559	-0.754659	-1.11276	-0.554319	-0.441322	-0.972875	-0.813344	0.474873	-0.447717	-0.261155	-0.754659	-0.64002	-1.11276	-0.631729	-0.833901	-0.520646	-0.801367	1.2652	1.15771	0.693306	0.233478	0.496675	0.723646	2.18191	0.154849	0.401206	-0.390056	-0.69733	-0.426306	-0.127165	0.25846	0.934882	1.88436	1.00013	0.424786	0.686734	-0.0384613	3.50932
Lin7c	2.74244	1.59006	-1.36264	-0.180995	-0.34431	-0.85335	2.15169	-0.261347	-1.66731	-1.526	-1.44802	-1.077	-0.861964	-1.26135	-0.190123	0.369829	-0.726894	-0.0947338	-0.219155	-1.04151	-0.153423	1.11646	0.827696	0.979044	-0.0296432	-0.908805	1.14251	0.192505	0.937843	0.691231	-0.277856	0.352377	0.386613	1.05004	0.813464	0.353158	0.0991801	-0.616164	-0.871889	0.0191073	-0.67247	0.831691
Ccdc34	1.21901	-0.86169	-1.76132	0.0132523	-0.480521	-0.84558	-1.88774	0.223908	-1.64601	-1.37243	-0.939109	-1.12233	-1.02901	-1.39766	0.738612	0.669598	-0.0190255	0.971076	-0.650178	0.0524267	-0.765101	2.82328	0.965542	1.15768	-0.0630754	0.668644	0.352933	0.774521	1.7607	0.185221	-0.150501	0.701546	0.662213	-0.418284	0.271447	1.45407	0.00262969	-0.250293	0.318347	-0.569515	0.00488121	0.23784
Fibin	0.218425	-1.15174	-1.15174	3.08158	-0.553618	2.22914	-1.15174	1.10783	-1.15174	-0.0197483	1.91738	1.06887	1.28617	0.456289	-0.507762	0.123463	-0.296903	0.290001	-0.650265	-0.665632	-1.15174	0.0728474	-0.341139	0.0242189	-0.909643	0.0886661	-0.161005	-0.41113	-0.809805	-0.818361	-0.761844	-0.703496	-0.945996	-1.15174	-0.724951	0.00433662	0.678752	0.224	0.721325	0.7899	0.297209	1.51132
Nop10	0.0925819	-1.88613	-1.36672	-1.63018	-0.866651	0.26693	-1.36478	-1.36088	-1.37104	-0.296545	-1.03805	-1.17754	-1.29046	-1.44918	0.26693	0.824133	0.975162	1.48081	1.19268	0.98498	0.780155	1.31585	1.29611	1.09092	0.98537	0.670039	1.73031	0.906145	0.0838818	0.185358	1.14367	-0.0740373	-0.00213636	0.244078	0.18511	0.0445786	-0.350905	-0.306055	0.50182	0.245861	-1.03261	-0.62956
Slc12a6	0.156684	-2.0626	-1.32284	-0.608128	-1.41674	-0.498004	0.566971	-0.232664	-0.432813	-1.04398	-0.667196	-0.264214	0.24704	-0.0781746	-0.845691	-1.02986	-1.13953	-1.43987	-0.979599	-0.82532	0.204929	0.078309	-0.652396	0.930537	0.0287554	1.62077	2.92984	1.70751	0.891207	0.457311	0.358233	0.115491	0.381212	0.808216	1.62422	0.226036	-0.04483	-0.470946	0.248898	0.333525	1.58812	0.551593
Emc4	-0.857785	1.59005	-1.03456	-1.5691	-0.425433	-1.38191	-2.65224	-0.471162	-1.63116	-2.11797	-0.995537	0.0826747	-0.865613	-1.01249	0.238199	-0.140197	0.547002	0.238199	0.655499	0.664662	-0.0869071	0.504525	-0.0987797	0.498284	0.125756	-0.505944	2.32592	0.822416	0.635231	0.47906	0.283471	-0.582989	0.933651	0.741268	0.575913	1.31872	0.311015	0.730102	0.0517808	0.621107	0.985943	0.469331
Katnbl1	-1.86423	-0.985071	-1.23167	-0.542394	-1.39225	-0.0440204	-1.74729	0.285016	-0.82445	-1.45158	-0.334118	-1.32515	-0.0758747	0.260622	0.0303062	-0.436259	-0.918181	-0.965893	0.0498887	0.0680306	1.38111	1.40686	0.413894	-0.557844	0.856282	0.796002	0.857428	0.922389	1.13402	1.27404	-0.966766	0.607329	-0.217133	2.41285	0.590109	0.883481	0.249736	-1.31725	-0.0261079	0.704635	0.847899	1.19159
Emc7	-1.94755	1.23166	-2.05304	-0.463865	-1.54712	-1.45593	0.676577	-0.394089	-0.396083	-0.791202	-0.895753	-1.19556	-1.06635	-1.32611	0.180325	0.764036	0.929344	0.693182	0.892996	0.804094	0.949948	-0.806601	-0.0530292	-0.822124	-0.588778	-0.548146	0.372303	-0.614912	-0.242231	0.593208	-0.219995	-0.353589	1.07647	1.36351	0.679155	1.4811	0.701745	0.850535	1.4548	1.76703	-0.414677	0.734691
Aven	2.7075	-0.32424	1.02794	0.735192	-0.864805	1.81314	-0.341105	-1.63872	-0.851058	-0.0184976	-0.549096	-0.775716	-0.865154	-1.76799	0.234354	0.404347	1.59832	0.761596	1.04974	0.77589	-0.529295	-0.22247	-0.564697	-0.168921	-0.10544	-1.57092	-0.91431	-0.774864	-0.864156	-0.441123	-0.180454	1.37769	0.821353	-1.24485	-0.761685	0.503083	0.380125	-0.52432	0.0468465	0.47392	1.81314	0.339705
Scg5	-1.23575	-0.726019	-1.54021	-1.03587	-1.03864	-0.918432	-1.13568	-1.12615	-1.09134	-1.3112	-1.08307	-1.19742	-0.970674	-1.22119	-0.552739	-0.0768504	-0.70062	-0.652172	-0.415069	-0.525386	-0.511953	0.745435	0.575694	0.313448	0.590006	0.933333	1.7943	0.678468	0.949852	0.79108	0.129022	0.713076	1.50452	1.46127	1.11022	1.26126	0.870632	0.183354	1.09021	1.46912	1.06108	0.841054
Arhgap11a	4.74375	-1.04938	-0.163566	-1.08442	0.720662	-0.0789151	-1.05431	0.792069	-0.987076	-0.149189	-0.825808	-0.613202	-0.416644	-0.566188	0.440034	-0.950681	-0.564186	-0.189934	-0.692831	-0.193201	-0.281982	1.22553	0.622291	0.831126	0.618653	0.252335	0.493259	0.940983	1.36465	-0.322345	0.0399561	-0.431704	-0.604127	0.268638	0.0456632	0.618537	-0.543094	-0.861474	-0.82116	-0.592648	-0.251898	0.27182
Actc1	-0.92574	-0.92574	-0.92574	-0.779912	-0.92574	-0.376698	-0.92574	-0.640338	-0.696973	-0.639781	-0.742114	-0.92574	-0.838591	-0.577557	-0.803731	-0.442535	-0.92574	-0.597954	-0.498193	-0.53103	-0.448312	-0.351232	-0.0725283	0.220086	-0.558795	-0.220711	-0.049776	-0.204108	0.564285	0.305933	0.0345752	-0.0764875	0.321639	1.08909	0.63756	2.67613	1.44412	1.82971	1.71047	1.96465	1.81947	2.00982
Aqr	3.47803	0.492012	-2.15548	-1.45358	0.173717	0.430816	2.88843	-0.364494	-0.246165	-0.217958	-0.704279	-0.926852	0.0869524	-0.0886592	-0.893058	-0.558217	0.49472	-0.754743	-0.461868	-0.454305	0.901759	0.220481	-0.149905	-0.416882	-0.103077	0.29752	1.01715	0.537591	0.143249	-0.251422	-1.57667	0.254895	0.127051	0.132696	0.382959	0.229162	-0.414453	-0.902486	-0.729366	-0.328621	1.51399	0.349374
Zfp770	-0.260021	-1.52926	-0.260021	-0.0920047	-1.00436	-0.912309	0.322897	0.92007	-0.981775	-1.24227	-0.346361	0.14576	0.794563	1.21247	2.32943	-0.845366	0.27537	-0.592974	0.0489415	-0.017195	2.62742	-0.158901	-0.148672	-0.513636	-0.488203	-0.558625	-0.373208	0.299879	1.99665	0.231028	-0.497057	0.584025	-0.572305	2.70501	1.00654	-0.235388	-0.560949	-0.812528	-0.257292	-0.700272	-1.19017	-0.348923
Dph6	0.461202	-2.48394	0.0930596	-0.622691	-1.19829	-0.407614	-2.48394	-0.46023	-1.18623	-1.26734	-1.52911	-0.0973587	0.581111	0.355268	0.630547	1.28497	-0.187119	-0.779492	-0.867072	0.0536253	-0.227064	0.837678	0.855603	0.765959	0.117971	0.182288	0.710406	0.756764	0.731607	0.606362	-0.807793	-0.316082	0.390631	1.80205	2.56162	0.00102408	0.0161756	-0.68854	0.607541	-0.322653	0.630547	0.898544
Meis2	-0.688655	-0.790646	-1.2357	-0.770286	-0.994125	-1.24465	-0.442088	-0.83814	-0.90281	-1.08359	-0.72824	-0.855242	-0.500032	-0.150895	-1.08103	-0.64434	-1.26078	-1.07092	-0.838849	-0.785007	-0.653194	1.47244	1.35457	0.444353	0.653715	0.866185	1.34803	2.46293	1.43236	0.666103	-0.0687959	0.209508	-0.0108483	0.480714	1.53768	0.908961	0.851895	-0.100885	0.246733	0.638702	0.0876498	2.07723
Spred1	1.69017	0.584366	-1.79459	0.388977	-0.61742	-0.410366	2.37671	1.56111	-0.239758	-1.73258	0.379339	0.425586	1.18848	1.79192	-1.13829	1.08063	-0.639857	-0.593706	-0.572449	-0.403498	-1.18181	0.142089	0.636349	-0.0424458	-0.468518	-0.0357401	1.74775	1.23555	0.761244	0.0406637	-1.08936	-0.831543	0.088195	-0.748452	-0.364134	-0.439406	-0.819341	-1.00602	-1.17787	-0.703327	0.681526	0.249832
Fam98b	4.0041	-0.587972	-1.19614	0.0655952	-0.457155	0.266431	-0.619303	1.11508	0.495567	-1.30888	-1.31223	0.499705	-0.0216249	-0.480098	0.816356	-1.17039	-0.423003	0.772581	0.679797	0.506933	1.58147	0.530632	0.469395	-0.0443962	0.00226487	-1.25623	0.321267	0.863739	1.7183	-0.457155	0.123077	-1.25405	-0.724293	-0.280131	-0.32075	0.217679	-0.466296	-1.33262	-0.609489	-0.263229	-0.466802	0.00226487
Srp14	-1.64141	-0.578852	-0.993288	1.66679	-0.246667	-1.24488	-0.481825	-1.95565	-1.75372	-0.942424	0.325806	-1.35087	-1.33982	-1.55832	0.195124	0.60338	0.601197	2.39935	1.15562	0.264783	0.781479	0.465586	-0.388351	0.492516	0.39022	0.379458	-0.194698	-0.497729	0.571789	0.0720979	1.62861	0.616549	0.456742	1.21161	-0.399057	0.251393	-0.321584	0.808891	1.25595	0.482922	-0.87103	-0.317704
Bub1b	1.30135	-1.59491	2.26677	-1.59491	-1.17347	-1.2546	-1.59491	0.527884	-0.744135	-0.53144	-0.912014	0.0814958	-0.752237	-0.623751	0.9007	-1.59491	-0.992591	0.030453	-0.181551	-0.0780702	-0.1153	2.67823	1.007	0.654098	1.1344	0.808567	0.96469	0.939713	1.29622	0.166835	-0.0839458	-0.331577	0.289663	0.278358	0.109148	0.7583	0.124779	-0.487084	-0.84076	-0.0313879	-0.233669	-0.571421
Knstrn	4.90293	-1.31573	-0.598189	-0.778288	-1.0025	-0.978483	-0.748932	0.0647983	-0.578008	-0.459446	-0.723578	-0.402015	-0.504738	-0.754324	0.0332435	-0.75922	-0.495003	-0.485204	-0.309032	-0.261086	-0.435963	1.49378	0.916834	1.14761	0.628277	0.633026	1.04785	0.845137	0.355564	0.051866	0.0795249	-0.0637822	0.013131	-0.232838	-0.0492046	0.859308	-0.423691	-0.18358	-0.147989	-0.00839737	-0.0510671	-0.322594
Ivd	-1.18835	3.98505	-1.53959	-0.312337	1.17575	-0.900327	-1.05848	-0.153103	-0.652701	-0.730084	-0.64856	-0.914965	-0.357907	-0.948616	-0.900327	-0.256335	-0.576002	-1.07773	-0.798127	-0.537877	-0.814196	0.0824059	0.0486196	0.0040483	-0.40135	-0.300936	0.648927	0.278951	0.563519	2.08316	0.408021	0.177509	0.746298	0.38097	1.61022	-0.0468056	0.494516	0.527493	0.0984107	0.313452	0.585433	0.901948
Ccdc32	-2.43765	2.59303	-1.25199	-1.13232	-1.60316	-0.953602	-0.272245	0.109321	-1.23223	-0.535656	0.174897	-1.1819	0.280332	-0.837975	-0.117711	-1.0759	-0.0733274	0.472819	-0.0406854	0.548518	-0.14194	1.76769	0.553859	-0.335769	0.590387	1.16944	1.12541	-0.23429	1.40612	-0.316286	-0.419678	-0.91546	0.966543	1.09395	1.15192	0.501797	0.77747	-1.18405	-0.0822069	0.0619084	0.160919	0.869715
Knl1	3.1523	0.0657342	-1.11306	-0.884123	-0.729372	-0.765318	-0.226936	2.88346	-0.514728	-0.893223	-1.04273	-0.33505	-0.427221	-0.55545	0.710378	-0.467863	-0.758665	-0.55213	-0.526111	-0.185052	-0.478411	2.03857	0.534751	0.625637	0.0316708	0.258896	-0.150623	0.626146	1.8729	-0.268967	-0.776865	-0.303481	-0.602795	-0.583698	0.24922	1.84899	-0.255202	-0.602252	-0.0311337	-0.510531	-0.431198	0.0735404
Rad51	3.50278	-1.54242	-0.821675	-0.12534	-0.913162	-1.28836	1.01955	0.240472	-0.272108	-0.748474	-0.607742	-1.0418	-0.284207	0.511828	-0.187421	0.134558	-0.41825	-0.784024	-0.157525	-0.519595	0.666816	1.80111	0.636947	0.666816	0.240472	0.578163	1.23706	1.35161	0.79585	-0.49022	-0.414393	-0.127688	-0.676605	-1.54242	-0.345072	2.10634	0.343237	-0.818742	-0.134873	-0.521064	-0.272108	-0.778322
Rmdn3	-1.49397	-1.34691	-0.362278	-0.765059	-1.26039	-1.98249	-1.35449	-1.00423	-1.58356	-1.20957	-0.558463	-0.676327	0.0564484	0.281392	-1.00734	0.560257	-0.130264	-0.660685	0.581901	0.313538	-0.167102	0.930419	0.429643	0.249164	0.684325	1.84964	0.297393	0.664468	0.481651	0.642803	0.864579	0.836809	-0.0959264	3.11932	1.51165	0.65153	0.313402	-0.516931	0.403679	-0.110159	0.411046	0.151097
Dnajc17	-2.45313	-0.758588	-1.035	-0.461537	0.0231044	-0.95346	-1.61298	-0.69913	-1.2034	-1.08624	-0.279696	-0.729371	-0.548787	-0.0755327	-0.286941	0.186552	0.201152	0.456676	-0.117499	0.385928	-0.931725	0.383552	-0.26247	0.241928	-0.323273	0.275	0.623115	0.22974	1.08591	-0.16718	-0.334525	-0.365423	2.23167	3.50886	1.22794	1.20298	0.586073	0.292958	0.662526	-0.156436	0.796153	0.240512
Zfyve19	-0.383348	-1.29107	0.180397	0.528527	-0.669584	0.143754	-2.63833	-1.08885	-0.154327	-0.775327	0.0201352	-0.549972	-0.480796	-1.12607	1.07112	-2.11366	-0.879743	-0.265551	-0.368715	-0.466836	0.126474	1.15253	-0.118427	0.541194	-0.0484918	-0.85208	0.350966	0.495922	0.597469	0.242171	1.37217	-0.609631	0.747745	3.19566	-0.0628684	0.109929	0.185961	1.56653	0.6645	1.35605	0.143754	0.150726
Ino80	-1.27466	-0.00843779	-0.875159	-1.0773	0.266459	0.225475	-0.0325071	-0.456964	-1.46443	-2.4326	-0.800335	-0.837767	-0.109823	0.610275	-0.431709	-1.0136	-1.12794	-1.19118	-0.4601	-0.928867	0.556109	1.48002	0.0160429	0.164247	1.64502	-0.160155	0.978951	2.12484	0.217998	1.06411	-1.3948	0.00263817	0.606708	1.26164	1.19238	0.198509	1.44159	-0.580509	0.170082	0.847614	0.225475	1.36267
Chp1	-1.86112	3.91408	-0.333154	0.688029	-1.05456	-0.426742	-2.48387	-0.6593	0.313845	-0.23318	-0.236698	0.237012	-0.567807	0.197366	-0.696047	-0.544952	0.42407	1.03233	0.875043	0.366845	-0.813136	1.03293	0.578285	0.451425	0.79559	0.933614	0.661985	0.386481	-0.147905	-0.0431169	-1.43249	-0.26491	-1.20942	0.564002	-0.295461	-0.30928	0.140679	0.11762	0.937685	-0.527853	-0.696047	0.188136
Oip5os1	1.84081	-1.22772	-0.872369	0.640468	-0.247719	0.240035	-1.24753	0.14309	-0.216427	-1.8874	-0.270586	-0.0734813	0.0164619	-0.48406	-0.455526	-1.28997	-0.661732	0.125839	-1.19329	-1.02283	0.345881	0.434973	-0.180706	-0.34968	-0.0990291	0.0429781	1.70547	0.718852	0.415464	1.05052	0.309872	-0.236852	0.970041	3.75294	1.35713	0.16049	-0.770904	-0.896708	-0.912168	0.00959619	0.0661448	0.249623
Nusap1	5.35263	-0.320405	-0.0778208	-0.573232	-0.688487	-0.538719	-0.763105	0.882964	-0.522497	-0.608678	-0.504321	-0.6108	-0.475375	-0.488451	0.813141	-0.362147	-0.257628	-0.199261	-0.281793	-0.264584	-0.300321	0.950611	-0.0556793	0.0156614	-0.130762	0.0762712	-0.202903	-0.223192	1.26411	-0.188882	-0.147386	-0.232113	-0.122812	-0.316369	-0.373533	1.86943	-0.209034	-0.324545	-0.0387478	-0.102731	-0.441385	-0.277129
Ndufaf1	2.59701	-1.6725	-0.957148	0.0110414	-0.406969	0.711085	-0.628613	-0.0478241	-1.55969	-1.51075	-0.324918	-0.882739	-0.914625	0.543121	-0.437353	-0.666833	-1.07116	-0.303342	-0.295212	-0.752739	-1.10009	0.820467	0.653408	-0.119603	-0.379263	0.282243	1.97731	0.559111	0.481028	1.37345	-0.585055	-0.118086	0.0676531	3.01275	0.587	0.514496	-0.112808	0.452041	0.302437	-0.665646	0.711085	-0.143767
Rtf1	0.260681	-1.09348	-1.93616	-1.40503	-0.0951378	-0.220311	0.524962	1.52374	-0.566747	-1.20358	-1.16141	-0.572603	-0.228075	0.0154112	0.649174	-0.58188	-1.9689	-0.16678	-0.493683	-0.41768	0.828742	1.10281	0.153628	0.290039	0.116369	1.88571	2.55535	0.902497	0.59916	0.832411	-1.13893	-0.0478265	0.693621	1.99927	0.356891	0.137831	-0.026711	-0.0863063	-0.971778	0.0568254	-1.36151	0.259377
Mga	0.535497	-1.05478	-1.09424	0.284126	0.121756	0.230504	-1.0688	0.98752	-0.672253	-0.928717	-0.637943	-0.24439	0.85579	0.789079	-1.41087	-1.20719	-1.27143	-0.519139	-0.380671	0.17882	0.701507	0.248637	0.245043	-0.269045	-0.0911893	0.964512	2.88757	1.48284	0.471626	0.504963	-1.06769	0.0941668	0.282594	2.69708	0.950388	-0.453985	-0.857742	-1.78891	-0.632468	-0.414499	-0.261909	0.81383
Jmjd7	1.14548	0.409667	-1.86932	0.237439	0.159839	0.078243	-1.04342	-1.14647	1.24723	-1.80808	-0.908415	-1.63467	-1.41968	-1.86574	-1.33872	-0.227596	-0.21518	0.192446	-0.155128	-0.149734	-0.624075	0.453162	-0.331981	-0.698004	-0.76767	-0.834706	1.01562	0.693758	1.44003	1.78226	0.616144	1.27559	1.33042	1.4276	0.908384	0.806318	-0.0556772	0.295327	0.824795	-0.153068	0.50333	0.40425
Ehd4	-0.855926	-0.855926	3.72641	-0.733348	-0.2844	-0.548255	-0.855926	-0.496076	-0.663631	1.66794	-0.650126	-0.401239	-0.357791	-0.70959	0.0670883	-0.652843	1.32228	-0.304873	-0.496543	-0.479908	-0.454615	-0.112983	-0.425616	1.12387	-0.470373	-0.362071	-0.119618	-0.350442	0.178721	-0.404639	3.11803	-0.142071	0.192581	-0.573659	-0.266864	-0.201306	-0.127135	1.83581	-0.472402	-0.193317	0.528595	0.262178
Tmem87a	0.407905	-2.52658	-0.570256	-1.15287	0.462415	-1.14737	0.950414	0.699637	-0.371567	0.167185	-0.220212	-1.16775	0.0348062	-0.722621	-0.2279	1.11489	-1.00091	-0.879764	-0.647062	-0.444382	1.67101	0.387533	0.688357	-0.727613	-0.971082	0.13	3.36747	0.796812	1.13503	0.0319162	-0.0214596	-0.92657	0.264149	1.2694	0.824956	0.866418	-0.457496	-0.842908	-0.711832	-0.348362	0.231836	0.584415
Ganc	0.055659	-0.446597	-0.880123	-0.140694	-0.647384	-0.312415	5.46065	-0.163237	-0.642278	-0.504835	-0.824309	-0.253195	-0.479965	-0.459892	-0.752232	-1.19205	-0.413612	-0.798183	-0.0504084	-0.622912	0.33775	0.215153	0.0382085	0.0317898	0.130709	0.219884	1.51452	0.0604421	-0.335768	0.0981823	0.0506228	-0.0695461	0.775184	0.421959	0.556856	-0.665673	0.5443	-0.0287486	0.0871973	-0.118554	-0.0925064	0.296054
Zfp106	1.45231	-0.936903	-0.39035	4.00793	-0.510591	-1.30105	0.726921	-1.12476	-1.17614	-1.27763	0.842912	-1.01144	-0.88706	-0.970133	-0.668168	-0.953114	-0.633384	1.61479	-0.828642	-0.845947	-0.714511	0.692855	0.0884053	0.119679	0.88161	0.247609	0.274753	0.395992	1.21486	0.4074	-0.682419	0.190929	0.839602	0.317066	0.540793	0.229777	-0.243571	-0.299219	0.480233	-0.00226043	-0.201832	0.0926962
Snap23	-0.869709	-0.338656	2.30891	-0.533213	1.5596	-1.35331	-1.44209	-0.848465	0.407416	0.157313	-1.45289	-0.335092	-1.03318	0.364592	-0.179494	-1.48116	0.93861	0.3238	-0.270347	-0.280144	0.0246488	-0.772669	0.286154	1.19383	-1.18723	-0.511103	-0.0919361	-0.298243	0.825289	0.935677	2.47891	-0.0289596	1.58788	-0.657246	0.083276	-0.954851	0.551179	1.61646	0.130293	0.726285	-0.392916	-1.18723
Lrrc57	-2.84427	-0.474056	-1.92727	0.874883	0.241737	-1.17533	0.584853	-0.232694	-1.741	-1.741	-0.518032	-0.0458356	0.0868587	1.00474	-0.528843	0.0792387	-0.328604	0.580798	0.266155	0.28217	-1.23155	0.531723	0.397939	-0.500735	1.90966	0.389521	0.659145	-0.150014	0.0146636	1.70513	0.9357	-0.0113535	1.7466	0.98358	1.38015	-0.408486	0.220244	0.447793	-0.0900915	0.322774	-0.852086	-0.844795
Haus2	2.6767	3.57317	-1.41159	-0.917862	-0.584125	-0.661646	-1.31711	-0.798946	0.5543	-0.937486	-0.777924	-0.502803	-0.738849	-0.980158	-0.481506	-0.971392	-1.28496	-0.309432	-0.753645	-0.394479	-0.356191	0.622063	-0.142221	0.521013	-0.387598	0.506229	1.40304	0.405581	0.883096	0.160098	0.258686	0.8359	1.14685	-0.269965	0.0936691	0.424944	-0.102024	-0.603188	0.82189	0.405099	0.419195	-0.0264151
Stard9	-1.53147	-1.53147	-1.20345	-1.16294	0.186806	-0.375213	0.800476	0.451972	-1.53147	-0.628144	-0.371346	-0.0885221	0.340565	1.21825	-0.298129	-0.615623	-0.917528	-1.32438	-0.39097	-0.866476	-0.123853	0.143759	0.279729	-0.485811	-0.835977	0.844146	1.15658	1.71061	0.105708	0.423891	-0.318042	-0.565687	0.241703	2.71167	2.62356	0.129112	-0.362888	-0.402267	-0.18624	0.659856	0.781043	1.30846
Ttbk2	0.0132631	0.463025	-2.29421	-0.673923	-1.28692	-1.07413	0.439855	-1.65999	-0.260749	-1.0233	-0.662001	-0.557922	0.339606	-0.166451	0.145943	-1.75732	0.944931	-1.32301	0.133803	-0.0136933	-1.58692	1.04477	0.663551	0.676411	1.17134	1.88369	1.87699	1.80389	0.297103	1.07442	-0.652668	0.159153	0.997441	-0.0555377	1.29954	0.626186	-0.0464051	-0.639308	0.184246	-0.19214	-0.260749	-0.0517972
Ubr1	-0.622125	-0.266778	-2.14136	-0.567651	0.207576	-0.303085	1.155	-0.273855	0.500212	-0.269615	-1.01235	-0.47544	-0.568301	0.713215	-0.874319	-1.87963	-0.739093	-0.910554	-0.665898	-0.843622	-0.768765	0.710109	0.191252	-0.0609318	-0.83459	1.68087	1.80242	1.12109	-0.0187322	0.364134	-0.975337	-0.258354	1.38735	1.87835	1.71916	0.00456057	-0.0772867	-0.440373	-0.427697	-0.0462761	0.553765	2.33297
Ccndbp1	0.272354	0.359644	0.529858	2.5981	-1.30934	0.116564	-2.72248	-0.21856	-1.06345	-0.92162	0.795975	-1.48451	-0.739269	-1.51946	-1.5173	0.741471	-0.280254	1.70707	0.48424	-0.0177311	-0.0176176	-0.264106	-0.252018	0.582255	0.853191	-1.11809	-0.601839	0.00779922	0.0731875	0.990433	0.331079	0.205439	1.92597	0.997618	0.891654	-0.14609	-0.0358779	-0.303952	-0.365699	0.785514	0.298105	-0.648271
Trp53bp1	1.20683	-1.40621	-1.1967	-1.45525	0.171431	0.920124	0.214256	0.793191	-1.62161	-0.713848	-0.202789	-0.239347	0.424457	1.34238	-0.290225	-0.309399	-0.298794	-0.853851	-0.593087	-0.10367	0.720153	1.22196	1.15881	0.214964	0.442658	0.570813	2.57323	1.75027	0.600934	-0.138175	-1.54283	0.132133	-0.267539	-0.00595979	1.69482	-0.874798	-0.00964217	-1.43876	-0.5504	-0.558535	-1.74264	0.26065
Map1a	-1.14192	-0.319298	-0.961491	3.47979	0.318806	-0.0724431	-0.12001	-1.25059	-1.24904	-1.05029	1.06151	-0.811729	-0.88713	-0.743307	-1.36564	-1.20444	-1.25608	1.24038	-0.723343	-0.846115	-0.108391	0.0292441	-0.371764	-0.362791	0.219416	0.446873	0.956574	0.157228	1.15284	0.183878	-0.375426	1.82213	1.5051	0.289902	0.616105	0.188723	-0.0253142	-0.724166	1.09191	0.713632	0.309157	0.187536
Pdia3	-2.02025	-1.4819	1.17032	-2.02689	-1.12357	-1.08927	-2.18672	-0.358269	-1.59286	0.647052	-1.09938	-0.43822	0.487034	-0.135591	-0.0597169	-0.704795	1.30833	-0.873806	0.211143	-0.157884	0.00548166	0.48315	0.338926	1.17322	-0.137632	-0.363396	1.71417	0.615825	0.351669	0.611365	2.29135	-0.404581	0.623673	0.946634	0.231376	0.387558	0.344416	0.709568	-0.0486191	0.703106	0.656495	0.291489
Serf2	-1.10259	-0.374399	1.727	1.56178	-0.823461	-1.30871	-0.863933	-1.64106	-1.32243	-0.0499066	-0.012177	-1.47964	-1.51699	-1.73985	-0.0337022	-0.0521244	0.964242	1.45181	-0.0594541	-0.33524	-0.883793	0.00208507	-0.0147181	1.2535	0.114682	0.147305	0.217357	0.0660907	0.599831	0.287929	2.88693	0.751082	0.711513	1.09433	0.579986	-0.288106	-0.571415	0.889036	0.46811	-0.324341	-0.219767	-0.756817
Hypk	0.436698	-0.857672	-1.1025	-0.0133156	-0.814747	-1.03027	-0.888583	-0.826233	-2.24062	-0.688562	-1.35355	-1.5481	-1.22902	-1.87611	1.30694	0.863406	0.413122	1.26956	1.18398	1.46476	0.254465	0.422331	0.164792	0.457701	0.610291	-0.0342406	0.65771	0.181483	1.13704	0.0300115	0.248166	-0.120413	0.0508583	2.6624	0.332073	1.1471	0.393788	-1.13948	0.0652636	0.137851	-0.529444	0.401089
Mfap1b	0.654168	-1.23208	-1.10302	0.245791	0.570751	0.510664	1.52045	-0.167907	1.13007	-2.74123	-0.717103	2.07088	-1.00344	0.0928154	2.30006	0.329407	-1.83907	-0.456968	-0.0657349	-0.409913	-0.44089	0.405591	-0.489437	-0.871782	0.522048	-0.584982	-0.361095	0.129386	1.08439	-0.397516	-1.19818	-1.15738	0.190076	0.514452	0.711964	0.580951	1.05467	-0.166925	0.200674	-1.06728	0.923603	0.729035
Mfap1a	2.39619	-1.84385	-2.6182	-0.0455271	-0.256767	-0.425802	0.785588	2.03127	-0.229405	0.200214	-0.285237	0.565535	0.191446	0.187443	0.228855	-1.1012	0.995904	-0.595817	0.902968	-0.295059	-0.44288	1.66195	-0.0989312	-0.44288	-0.0251322	-0.653408	-0.489589	0.352472	0.578777	0.891532	-0.321559	-1.35265	0.505777	1.8697	0.874063	-0.250298	-1.00437	-0.298333	-0.45518	0.433946	-1.60418	-0.517355
Wdr76	0.0841272	-0.683727	-0.869629	-0.483947	-0.990694	-0.814788	2.69694	0.79805	-0.562639	-1.29807	-0.811415	-0.498463	-0.0623424	-0.54415	0.193809	-1.37956	-0.930821	-0.61909	-0.427101	-0.711584	-0.946344	1.91103	0.370921	-0.537058	-0.306698	0.766912	-0.444107	2.81638	-0.0382574	0.497229	-0.466376	-0.107288	0.324852	0.0272519	0.0581412	1.30613	0.353348	-0.592137	-0.426436	0.0108667	2.211	1.12573
Frmd5	-0.834719	0.360133	-1.26457	3.13502	1.3079	-1.08833	-1.69443	-1.22184	-1.31562	-0.747405	0.434002	0.395557	-0.222482	-0.397197	0.325891	-0.494239	-0.353509	0.114812	-0.199838	-0.953694	-1.16739	1.08633	0.283506	-0.113309	0.736031	0.835025	1.82818	0.960975	0.129222	-0.177882	-0.471229	-0.569425	0.371074	-1.13838	-0.266221	0.723507	-0.593742	-0.707905	0.404241	0.568097	2.2452	-0.251344
Casc4	-1.56197	-1.19273	-2.79332	-1.06197	-0.479308	-0.785281	-1.43621	0.0842472	-0.0340438	-1.57825	-1.06668	-0.430016	-0.00304038	-0.439091	0.0605565	-0.106495	-1.38804	-0.526148	0.114319	0.172923	0.027652	1.26821	0.914488	-0.227841	0.627238	0.316587	1.65749	1.10758	0.963913	0.772649	-0.949696	0.788851	0.895869	1.81227	1.12656	0.788233	0.61405	-0.65757	0.0582134	0.66626	0.884135	0.99543
Ctdspl2	0.161041	-0.428245	-1.52907	-0.566176	0.636454	-0.69367	-0.447641	0.581803	0.0297562	-1.80541	-1.65463	0.00285398	0.311426	0.987864	-0.239755	-1.16331	-1.38057	-0.551398	-0.7922	-0.019651	-0.812082	1.86725	0.437942	-0.427242	0.335317	-0.222633	2.73397	1.55179	1.11998	0.494771	0.0119357	-1.07755	-0.198425	1.63629	1.77612	0.296853	-0.747161	-0.519816	-0.614455	-0.341259	0.838291	0.420639
Eif3j1	0.762976	0.994238	-1.76032	-1.06033	1.02743	2.01715	1.59858	-1.58051	-0.964194	-0.799479	-1.8558	-0.981369	-0.210427	-1.51484	0.655502	-0.673089	1.66031	1.47826	0.551322	0.421673	0.0348375	0.123655	-0.69754	-0.217248	-0.505346	-1.24564	0.694921	-0.769261	-0.368743	-0.627161	-1.09991	-0.466037	0.246434	1.10079	-0.0201764	0.944046	0.599752	0.335344	0.472384	-0.0796645	1.42417	0.353319
B2m	-0.42377	-0.334642	3.24762	0.429619	-0.627962	-0.578845	-0.892266	-0.367264	-0.561937	1.4722	0.140899	-0.443381	-0.347707	-0.431858	-0.124914	0.1372	2.0112	0.754043	0.256015	0.105713	0.129384	-0.115181	-0.110668	1.15691	-0.0957296	-0.174539	-0.0197136	-0.122593	-0.727132	-0.69452	3.28544	-0.786516	-0.726401	-0.665228	-0.696794	-0.724632	-0.787134	1.38822	-0.555232	-0.744023	-0.840137	-0.793741
Sord	-2.0209	0.883823	1.35048	-0.303868	2.74218	1.60896	-0.481586	-0.0559035	-1.16401	0.569095	-0.759921	-0.802996	0.552589	1.00038	-1.29605	-1.05288	2.11377	-0.188445	0.248566	-0.353791	-0.0444884	0.107626	-0.115951	0.162192	-1.15904	-0.601276	-0.165199	-0.107496	-0.0597303	-0.341997	1.65213	-1.12265	-0.275968	1.21645	0.122419	0.542756	-0.830114	0.723993	0.476507	-1.43843	-0.76787	-0.563348
Gatm	0.672512	-0.10711	0.055093	4.01697	1.0357	0.750847	0.669918	0.226297	-0.38723	-0.364559	1.15416	-0.128916	-0.0514852	-0.217643	-0.0290303	0.227277	0.151052	1.9032	0.444736	0.178987	-0.106308	-1.18729	-1.32921	0.0545561	-1.09696	-1.04323	-1.03383	-1.10925	-0.693186	-0.665207	1.78929	-0.588111	-0.383149	-0.553829	-0.45571	-0.615385	-0.611137	1.36954	-0.18809	-0.456837	-0.536857	-0.760588
Bloc1s6	0.518221	-2.47078	0.891847	-1.21147	-0.839786	-0.100129	-1.58538	-0.62232	-1.48301	-0.618709	-0.620774	-1.00021	-0.539139	-0.0904194	0.690089	-1.07986	0.559552	-1.1341	-0.351228	-0.349901	0.735899	0.804897	0.672897	-0.0886764	-0.886386	0.573396	-0.129396	0.760484	2.09803	0.756452	1.67567	-0.0261796	-0.563263	2.36235	0.08957	0.821792	0.316142	0.101646	-0.646641	1.08416	1.2169	-0.292237
Sema6d	0.849036	1.43694	-1.71474	-0.0492171	0.202839	-0.0407452	1.04927	1.3147	-1.10396	-1.08735	0.144161	1.08008	2.06543	3.09201	0.242778	-1.04431	-0.944006	-0.358122	-0.0697232	-0.225718	0.513975	-0.883486	-0.343104	-1.3166	-0.834825	-0.119249	0.0137785	-0.0943135	-0.36065	0.328031	-0.836814	-0.687061	-0.581976	-0.216322	1.37165	-0.442278	0.653513	-1.25863	-0.547318	-0.640663	-0.147067	1.59005
Slc24a5	3.3078	-1.0806	-1.90701	-0.752898	-0.559718	0.450735	-0.787362	0.919966	-1.45642	-1.44206	-1.29004	-0.71634	-0.560287	0.0663695	0.113728	0.690068	-1.16056	-0.316106	-0.0632158	-0.108727	-0.312527	1.37786	0.632201	-0.456388	0.228904	0.767777	1.63772	1.09693	1.18196	-0.0792408	-0.835372	-0.305666	0.26055	1.09749	1.02968	0.961135	-0.424507	-0.743362	-0.327582	-0.126002	-0.560287	0.5514
Myef2	3.66909	-0.248305	-2.13209	-0.587603	-0.676164	0.695757	-0.92883	0.92278	-1.21932	-1.14832	-0.854025	-0.813454	-0.441854	-0.241502	0.349528	1.04156	-0.341782	-0.0154345	-0.127493	0.0964203	-0.393737	1.44417	0.677901	0.080447	0.510602	0.630526	1.15407	1.02241	0.508471	-0.483746	-1.31153	-0.196226	0.127603	1.19723	0.246589	0.952667	-0.335704	-1.63852	-0.415942	0.0635402	-0.862276	0.0224969
Dut	2.3808	-0.0736333	-1.85231	-1.14123	-1.49906	-1.25819	0.60053	0.385432	-0.702968	-1.18012	-1.2055	-1.35426	-0.712883	-0.854401	1.44853	0.807641	0.36879	0.389875	0.344837	0.48028	0.488958	1.99618	0.905926	1.1166	0.659876	1.68047	1.18634	0.957617	0.381074	-0.485297	-0.666901	-0.587833	-0.559949	0.43359	-0.0656641	0.799539	-0.775714	-0.703321	-0.652021	-0.481505	-0.564162	-0.435965
Shc4	0.322845	-0.733539	-0.232404	0.33833	0.0254516	2.35991	0.579472	-0.454828	0.0356772	-0.453636	0.309381	-0.326085	2.42049	-0.0878147	-0.0214093	-0.677702	0.14718	-0.101257	-0.12539	1.8896	0.0409958	-0.403604	-0.572542	-0.384494	-0.427576	-0.688278	3.35109	-0.314961	-0.71886	-0.778191	-0.867774	-0.520334	-0.773461	0.730367	-0.690545	-0.674867	-0.802558	-0.706879	-0.821298	-0.559454	2.06633	-0.697372
Eid1	-0.533492	-1.15749	-1.89827	3.29959	-0.0551029	-0.318623	-1.33798	-0.605128	-0.92878	-1.60714	1.0746	-0.509716	-0.268335	-0.926687	-0.592411	-0.206551	-0.726294	1.97314	0.639406	-0.062875	0.0762448	0.144191	0.0720112	-0.368619	0.17255	0.175854	0.181417	-0.0117964	0.806367	0.438475	-0.80268	0.842178	1.60604	2.2092	0.54788	-0.0237801	-0.552863	-0.873274	0.200719	0.255128	0.103794	-0.4509
Secisbp2l	0.327345	0.614786	-0.797007	3.96731	0.403346	-0.710807	-0.741892	-0.64797	-1.30531	-1.41884	1.85719	-0.97286	-0.629024	-0.473917	-0.798881	-1.24972	-0.834734	2.12072	-0.0328464	-0.5011	-0.0559938	-0.0630502	-0.596249	-0.159385	-0.342617	0.29095	0.323501	-0.0822286	-0.0748015	0.0178007	-0.296476	1.32083	1.30562	-0.720503	0.233235	-0.0123029	-0.241193	-0.33396	0.777917	-0.247611	0.676363	0.104377
Cops2	3.26008	-2.18447	-0.135567	-0.565773	1.63269	0.855962	1.01153	-1.65401	-0.899588	-1.02427	-0.779491	-1.27303	-1.37837	-1.70136	-0.314405	0.377702	-0.369957	0.398614	-0.953961	-0.414836	-0.171	1.14172	0.437814	0.162069	0.790364	-0.27837	0.894156	0.844075	0.420958	0.673646	0.843723	0.664892	-0.470431	0.0887323	-0.0475506	0.034215	-0.806654	-0.148694	0.680893	-0.490002	0.21758	0.630368
Galk2	-0.54259	1.31166	1.54124	-1.03449	0.879962	-1.09741	2.50435	1.20003	-1.83196	-2.23367	-1.45731	-1.37663	-0.345371	-0.524006	0.738965	1.18018	-0.743135	-1.36601	0.431035	0.0809856	-0.474639	0.145206	-0.312349	-0.474639	0.0136199	0.340445	0.851972	0.193483	1.14199	-0.055794	0.927235	0.251537	0.712367	0.375059	0.442548	0.336525	-0.246428	-0.978223	-1.22662	-0.398981	1.10624	0.0136199
Dtwd1	-0.96007	-1.9689	-1.46449	-1.11883	-1.9689	-0.546449	2.81245	-0.0279339	0.698196	-0.301966	-0.898494	-0.917828	-0.0722989	-0.615796	0.164776	-0.560533	2.43692	0.578773	0.338775	0.229712	0.504928	-0.079741	-0.045773	-0.484604	-1.07764	1.68427	0.948948	-0.0993042	0.548712	0.485718	-0.820605	0.67138	0.303386	1.2936	0.335512	-0.0773431	0.277371	0.346381	-0.786808	0.788184	-0.902062	0.348376
Gabpb1	-1.40375	0.302182	0.437408	-0.217879	-1.02374	-1.76585	0.277531	0.405107	-2.09035	0.749063	-0.605301	-0.783986	0.294499	-0.161717	0.253292	0.224733	0.431977	-0.693852	0.0642375	-0.453832	-1.12624	2.38379	0.918942	0.529199	-0.462407	0.702401	-0.856125	1.06524	0.431977	-0.764615	-0.360862	-0.422655	0.133489	3.71997	0.427466	-0.790032	0.306814	-0.342385	-0.11426	0.226373	-0.467829	0.621986
Usp8	1.48521	-1.80527	-0.566451	1.11023	1.95367	-0.931903	0.610239	-2.23418	-2.06192	-1.94892	-0.801894	-0.734475	-0.785539	-1.06412	-0.51003	-1.01843	1.31613	-0.189802	-0.264892	-0.706387	-0.185109	1.00574	0.0648307	1.51287	0.434314	0.883381	0.559334	0.554324	0.388118	0.443228	1.1726	0.215419	-0.409134	-0.326462	0.509993	0.587611	-0.0464472	0.770366	0.663269	-0.373141	-0.0278887	0.751512
Trpm7	1.08078	-1.57609	-2.10789	-1.34413	-0.152041	-0.961883	-0.374754	0.103667	-0.916922	-0.242518	-0.415442	-0.334801	0.292723	0.417719	-0.51228	-0.947341	-1.21732	-1.12159	-0.809992	-0.809774	0.011605	0.918469	0.477475	-0.426269	0.619502	0.165227	2.18226	2.37483	0.628836	0.87664	-0.566904	-0.0286701	0.612158	1.96425	1.80023	0.140122	-0.190156	-0.441478	-0.223837	0.272282	-0.51228	1.2956
Sppl2a	-0.876763	-1.76797	0.968187	-2.0543	-0.674561	-0.749461	-0.467463	-0.25099	0.161021	-0.753526	-0.915636	-0.100612	0.266315	-0.739872	0.637941	-1.54533	1.2833	-0.178711	-0.423487	0.144658	0.528608	0.128632	-0.180069	0.93578	-0.156816	0.416775	2.6012	0.356908	0.362456	0.567838	3.05181	-0.616073	1.00945	0.489177	1.0853	-0.461649	-0.831313	0.772994	-0.964922	-0.737696	-0.0991165	-0.222014
Blvra	-0.312178	2.69484	-0.101722	-0.473164	1.20467	1.02001	2.14962	1.32716	0.686172	0.407976	-0.257276	-0.547515	0.483045	0.408527	1.11892	0.296269	1.62662	-0.62315	1.28324	1.30096	-0.128258	0.189791	-0.65185	0.568443	-0.457756	-1.02766	0.00296641	-0.562512	-1.52463	-1.30145	-0.442146	-0.565604	-0.372692	-1.74868	-0.346582	-0.312178	-0.986667	-0.543401	-1.07034	-0.451777	-1.50231	-0.457756
Snrnp200	-1.02682	-0.714953	-2.36015	-0.679407	-0.298645	-0.934817	-1.99488	-0.427987	0.193181	-1.45182	-0.74053	-0.465898	-0.478246	-0.570218	-0.872151	1.59232	-0.630357	-0.269803	-0.723638	-0.194036	0.479268	2.23065	0.984183	0.511964	1.61378	0.752956	1.61523	0.379534	1.233	0.584915	-0.0467981	-0.533082	0.336334	1.85758	0.695714	0.873181	-0.370521	-0.484804	-0.595793	0.396297	0.00518165	0.530073
Ciao1	1.70052	-1.76554	-0.699683	0.793988	-0.707114	-0.337253	-0.647242	-0.629502	-1.94479	-1.94479	-1.79623	-0.614553	-0.482293	-0.51874	0.452414	2.64159	-0.466035	0.0819947	0.771589	-1.18904	-0.528538	0.639011	0.168418	0.177747	-0.327922	0.503115	0.568116	-0.575598	0.252751	0.962441	0.857663	0.180205	-0.599994	0.907792	0.126778	0.710436	0.0551535	0.0714093	1.75238	0.118763	1.69332	-0.412742
Tmem127	1.42169	0.334202	-0.883525	-0.262066	-2.42033	-1.60775	-1.50987	-1.15314	-0.388864	-1.57389	-0.0650067	-0.463363	-0.330822	-0.101415	-0.253433	-1.34761	-1.46153	-0.803244	-0.732936	0.150038	0.877125	-0.19653	0.206213	1.06555	0.295081	-0.681248	0.728155	1.43642	2.08605	1.36567	0.0942335	-0.283599	1.04117	1.05864	0.850762	0.677298	0.146071	0.665792	1.33123	-0.164766	0.830018	0.0235395
Stard7	1.02809	-0.115654	-2.36008	-1.11032	1.9337	-0.105533	-1.48219	-0.695713	1.48691	-0.845768	-1.02624	-0.809252	-0.399376	-0.649206	-0.8354	-1.12446	-1.0233	-0.756175	-0.596001	-0.94225	-0.373824	0.812475	0.259633	-0.235351	0.102502	0.344657	1.95477	0.391341	1.44287	1.01031	-0.597043	0.759502	-0.182484	1.62387	1.6115	0.322223	0.408332	-0.735502	0.370324	-0.4029	0.889742	0.651275
Fahd2a	2.45543	3.3593	-0.525642	0.423181	1.28843	-0.0801375	-0.611929	-1.2714	0.15338	-0.357439	-0.854103	-0.724707	-0.625012	-0.848996	-0.78069	-1.25697	1.53795	0.46706	0.0609428	-0.234417	-0.963443	-0.151821	-0.962496	0.0924624	-1.01128	-0.532554	1.33095	-0.54487	0.215376	-0.046087	-0.862221	-0.231301	1.7972	1.24598	0.363167	0.116117	-0.00610884	-0.661437	-0.564638	0.366278	-0.547172	-0.0163445
Kcnip3	-2.29694	-0.702655	-2.12259	-0.937551	-1.70047	0.693192	-1.54825	0.839352	-0.0750446	-0.113456	-0.424991	-0.0475445	1.34875	0.981121	0.119575	-0.154657	-0.438088	-0.407565	0.100538	0.142669	1.01385	0.775187	0.925275	0.63975	0.240337	0.399215	2.5107	0.586834	0.203696	0.632741	-1.20825	-0.456133	0.618578	2.30579	0.445184	-0.166579	-0.228328	-1.24373	-0.338501	-0.629521	-0.0443151	-0.237164
Mrps5	-0.34964	-2.04892	-2.0857	-0.557137	-0.383904	-0.00948139	-1.29061	-0.741776	-0.831803	-1.69237	-1.48131	-0.816259	-0.246252	-0.221139	0.88296	-0.878192	-0.693875	-0.225266	-0.0902454	0.266748	0.585849	0.91153	0.360869	-0.225663	0.728053	1.74868	1.36416	0.752034	0.727714	0.117702	-0.115772	0.193381	-0.0529019	3.13243	0.743865	0.70827	0.188294	-0.398649	0.272978	0.89819	-0.162471	1.01563
Mal	-0.289817	-0.101205	-0.255889	3.50057	-0.0700778	-0.282013	-0.264728	-0.294975	-0.365729	-0.369466	2.6943	-0.229149	-0.261512	-0.243505	-0.313905	-0.330798	-0.277357	4.10831	-0.220641	-0.246694	-0.259135	-0.396647	-0.398763	-0.425525	-0.305632	-0.379454	-0.425525	-0.415046	-0.383191	-0.318211	-0.338636	0.462406	-0.323635	-0.425525	-0.355073	-0.317382	-0.315989	-0.318463	0.760469	-0.32937	-0.353769	-0.323616
Nphp1	3.10315	0.994346	-1.26244	3.01445	1.29474	0.0188575	-2.13556	0.984177	-0.596691	-1.17377	0.128998	-0.0129812	0.29732	0.792136	-0.083734	0.302254	-1.59083	-0.389977	0.0214539	-0.0557076	-0.797414	-0.61202	-0.356355	-0.422732	0.795622	-0.5547	-0.872899	-0.18037	0.152317	0.0950709	-0.64483	0.720812	-0.562276	0.123331	1.12802	-0.58032	-0.677493	0.494452	-0.345186	0.250627	-0.596691	-0.207152
Mtln	-1.43791	2.17046	-0.890627	0.45818	0.263247	-1.06795	-0.73334	-2.22139	-1.53095	-1.01248	-0.0521277	-1.2864	-1.24433	-1.35019	-0.862168	0.228869	1.13917	0.71496	-0.000125647	0.248167	-0.557973	0.0484963	0.154496	0.6096	0.408866	-0.427323	-0.996716	-0.279202	0.251407	0.881274	1.60479	0.988174	1.44644	2.10086	0.38175	-0.439117	0.211937	0.644332	0.920872	0.807332	-0.373443	0.0800839
Bub1	3.91662	0.282272	-0.89877	-0.793818	-1.00664	-1.14945	0.265207	0.742802	-0.250817	-0.656451	-0.74672	-0.830397	-0.569381	-0.513795	2.37853	-0.430412	-0.688206	-0.317879	-0.193474	0.0316443	-0.185698	2.01273	1.00718	-0.428808	0.653825	-0.209948	-0.24655	0.96366	1.64454	-0.370136	-0.539481	-0.451209	-0.132254	-0.282878	-0.513305	0.800779	-0.455599	-0.285861	-0.752825	-0.200284	0.0487284	-0.647458
Anapc1	-0.818459	-1.83436	-1.94405	-0.768009	0.441302	0.468941	0.160526	0.277516	-0.275007	-1.57692	-0.914454	-0.291702	-0.315156	-0.902778	-0.787505	-1.19737	-0.751222	-0.138061	-0.807502	-0.624251	0.770834	1.75669	0.563741	-0.0227114	0.675283	0.550143	1.69826	1.7955	1.42576	0.539977	-0.665123	0.162847	1.80314	0.041228	1.46672	0.76441	-0.0319192	-1.53813	-0.913168	0.512378	0.865714	0.376958
Tmem87b	0.149525	-1.36101	-1.36101	-0.936733	-1.36101	-0.0298509	-1.36101	-0.738243	-0.36264	-0.94502	-0.737723	-0.399252	-0.321437	0.158505	-1.00603	-1.36101	-0.418595	-0.72523	-0.186203	-0.136075	-0.20348	0.63191	0.525573	0.398434	-0.0265146	0.519277	0.459377	1.555	0.90078	0.568537	-0.931168	-0.125595	0.907203	4.01246	0.442621	0.338341	0.909262	-0.0609969	1.14643	-0.137834	0.502611	1.1078
Zc3h8	-0.522927	-0.0754741	-1.09683	1.37257	-0.814322	-2.00935	-1.45854	-0.610188	-1.80704	0.342417	-1.0594	-0.426805	0.148544	0.0680402	-0.390928	-0.147899	2.19424	-0.0406738	-0.0879345	-0.433396	-0.355745	1.91994	-0.404132	-1.55197	0.832011	0.818338	1.05458	-0.248231	1.04846	-0.37487	-1.34875	0.936474	0.973265	-0.591374	0.280036	1.27053	-0.0711423	0.638899	-0.128664	-0.611093	1.22749	1.54184
Gm10762	-0.240732	0.267722	-1.97979	-0.651246	-1.71058	0.828789	0.241528	1.45256	1.74832	-0.454717	-0.184023	0.0698143	0.916363	0.212126	-0.601586	1.60164	-0.679343	0.261518	0.81049	0.191532	-1.7832	-0.591903	-0.505847	-0.717082	-1.46657	-1.27495	-0.124794	-1.03645	0.0801475	0.165524	-0.498695	0.706469	-1.02136	2.7747	0.581415	0.819006	-0.0419724	0.268779	-0.0474361	1.0233	1.1353	-0.54474
Zc3h6	-1.37671	1.36805	-1.37671	-0.731527	1.13012	-0.567005	-1.37671	1.14869	-0.870645	-1.06042	-0.699699	-0.180101	-0.258546	-0.221364	-1.10681	-0.307792	-0.30188	-1.01416	-0.641092	-0.503556	0.383519	0.480749	0.510715	0.0314732	-0.362042	-0.856836	1.66834	1.37256	0.62964	0.6493	0.747644	-0.625244	-0.169482	2.33754	0.650535	-0.407648	-0.417723	-0.717744	0.193356	0.134585	3.07667	-0.362042
Ttl	-0.311855	0.0632828	-0.311855	0.196137	-1.81639	-0.879617	0.0439571	0.143976	0.731649	-0.381396	-0.0809326	-0.565468	-0.750392	-1.1071	0.703381	-1.78867	-0.135147	-0.818862	-0.563516	-0.480656	-0.466661	0.384679	0.0407677	-0.820623	1.50423	0.377054	1.70653	1.03306	0.645345	0.924451	0.0911305	-0.504986	0.942529	3.98764	0.760999	0.289588	0.0133474	-1.27025	-0.639066	0.101254	-0.540403	-0.451136
Chchd5	1.1695	1.96665	-0.875349	-1.3886	-1.43246	-0.277229	0.310322	-0.672059	-1.11818	0.458598	-0.509464	-0.553007	-0.631914	-0.863192	0.443581	-1.01707	-0.793917	-0.0513035	-0.61261	0.154428	-2.29341	0.531915	0.260998	0.422688	-0.0297328	0.62793	-0.948754	0.13252	0.992163	0.39673	1.44394	-0.132844	0.969157	2.81101	-0.726276	-0.300234	-1.02308	0.403985	0.00829965	0.529479	1.8852	0.331576
Slc20a1	-2.10386	1.77744	-2.10386	-0.88741	-1.15857	-0.958876	0.461927	0.574461	0.28152	-2.10386	-0.444464	-1.10114	0.258802	-0.107061	-0.831656	-0.592331	-0.415095	-0.736716	-0.915039	-0.512463	-0.776343	0.568802	1.02772	0.41842	0.000535867	1.81689	0.244822	1.40759	1.00347	1.32088	-0.409301	0.552712	0.660031	-0.00297438	0.819021	0.8398	0.909648	-0.550814	-0.623734	0.197612	0.949426	1.24404
Ckap2l	4.05988	-1.06511	-0.709204	-0.145433	-0.75438	-0.46292	-0.559067	1.59562	-0.814195	-0.594648	-0.628739	-0.669582	-0.496375	-0.611617	1.84546	-0.468882	-0.709834	-0.316119	-0.544071	-0.459024	-0.148737	2.29148	0.366664	0.191629	0.217745	0.127022	0.0328961	0.100131	1.72378	-0.329044	-0.356176	-0.156938	-0.35967	-0.420565	-0.266922	1.45735	-0.201331	-0.554606	-0.411765	-0.272567	-0.362556	-0.159564
Il1b	-0.391949	-0.391949	0.558342	-0.32522	-0.391949	-0.391949	-0.391949	-0.391949	-0.391949	1.83251	-0.335933	-0.391949	-0.375997	-0.391949	-0.391949	-0.391949	1.83135	-0.391949	-0.391949	-0.391949	-0.391949	-0.351505	-0.391949	1.9092	-0.391949	-0.391949	-0.391949	-0.391949	-0.332661	-0.377498	4.23892	-0.314228	-0.249253	-0.238289	-0.293281	-0.347404	-0.3655	2.74314	-0.368751	-0.319807	-0.308204	-0.37096
Sirpa	-0.85798	1.29505	2.63183	-0.520818	-0.902278	-0.837914	0.0335335	-0.439612	0.330735	1.96454	-0.466398	-0.802968	-0.668035	-0.621868	-0.878919	-0.557373	1.95008	-0.619423	-0.72799	-0.835526	-0.56514	-0.256402	-0.243481	0.97523	0.0879411	-0.654081	0.0547385	-0.290743	-0.379599	-0.485212	3.46044	-0.0082001	-0.211307	0.14734	-0.047461	-0.290887	-0.391065	1.49613	-0.525434	-0.359186	0.392243	-0.374524
Snrpb	1.60564	-1.77537	-0.448737	-2.17245	-0.611561	-0.791817	-0.825085	-1.47072	-2.20394	-0.634915	-1.65113	-1.6085	-1.19183	-1.52649	1.01055	0.222494	0.526636	0.140592	1.04412	0.836022	0.228313	1.25975	0.394083	0.698496	0.185596	0.619009	0.658166	0.656304	0.825702	-0.00879276	0.879246	0.191884	0.11091	1.11183	0.206302	1.25896	0.436111	0.589526	0.49764	0.488635	-0.019373	0.258194
Nop56	2.17751	-1.35377	-0.958695	-1.33118	-1.08912	-0.537427	-1.56485	-0.146267	-1.22464	-1.07524	-1.31008	-1.1562	-0.571574	-0.52279	-0.577265	-0.360324	-0.136577	-0.535643	-0.397592	-0.361033	-0.0229939	2.41632	0.82961	-0.0126013	0.486087	1.38267	1.55766	1.31865	0.434556	0.15316	-0.205415	0.0374085	0.180043	2.36492	0.493498	1.03851	0.00701863	0.0326693	-0.284824	0.399387	0.0601468	0.366272
Idh3b	0.851303	-1.51471	-1.73815	-1.35221	-0.42265	0.236309	-0.42265	-2.12773	-1.21584	-1.28067	-1.91312	-1.32996	-0.968877	-1.32808	0.208649	1.47827	0.151861	-0.68638	0.238732	-0.0443674	0.723366	0.781954	0.500337	0.261564	0.830064	-0.0120982	1.00583	0.56214	1.42961	0.855975	-0.207898	0.216094	1.00999	1.45817	1.75843	0.969006	0.245646	-0.275668	0.0167914	0.152019	0.65121	0.247748
Cpxm1	-1.90921	2.22865	-1.21663	-1.32562	-0.699877	-0.444406	-1.08859	-1.14778	-0.383372	-1.33702	-0.847758	-0.626404	-0.444406	-0.167469	-0.444406	-0.297764	-0.396875	-0.961824	-0.578434	-0.259419	-1.27234	0.861523	0.958937	-0.295803	1.51723	2.00947	1.26244	2.20871	0.683363	1.41893	0.16014	-0.0966141	-0.245251	0.330551	-0.0395534	0.817818	0.249733	-0.220389	0.119604	0.544398	0.776264	0.599435
Vps16	-1.61367	0.948313	-0.126882	-0.656045	-0.874114	-0.508492	0.918454	-0.697833	-1.73138	-1.78597	-0.384626	-1.11319	-0.708147	-0.444512	1.12202	-1.68237	-1.36807	-0.623219	0.0252387	-0.947058	-1.6934	0.432442	0.913526	-0.0527576	-0.328102	0.984434	0.978682	0.456653	-0.131268	1.07299	0.638769	1.28632	0.52072	0.600601	0.585494	1.48381	-0.177165	1.09169	0.2987	0.104018	1.93728	1.24812
Ptpra	1.24886	0.651402	-0.61732	-0.51736	-0.868968	-0.462323	-1.34741	-1.03324	-1.12015	-1.59982	-1.43061	-1.4166	-1.21065	-1.53993	-0.681599	-0.611161	-0.272801	-0.672872	-0.884417	-0.622537	-0.834139	0.446486	0.230945	0.246353	0.534038	-0.0278766	1.33499	1.07421	1.16317	1.20252	1.46647	0.926766	1.13955	0.978731	2.04789	0.263933	1.0501	-0.041244	-0.0733757	0.234125	0.0493218	1.59653
Mrps26	-0.398833	-1.38309	-1.78976	-0.555382	-0.992024	-0.811765	-1.40404	-0.817739	-2.19074	-0.716003	-0.473555	-1.01807	-1.45967	-1.31096	1.51717	-0.316204	-0.188039	1.17323	0.737334	0.14214	1.02687	0.667246	0.0782657	0.77106	-0.742644	-0.0198437	1.40403	0.205224	1.24382	0.502301	0.37874	0.674216	0.562153	1.97149	1.28682	1.40503	0.227442	0.36349	0.911425	-0.426791	-0.444038	0.209699
Ddrgk1	-1.70113	-0.365456	-0.194177	3.35406	-0.333318	-0.682163	-1.85905	-1.07284	-1.79143	-0.727081	0.0157226	-1.37493	-0.935116	-1.27656	-0.619669	-0.644419	0.364751	1.52565	0.0275769	-0.468713	-1.05441	0.155235	0.353433	0.597608	0.0131034	0.371409	0.341779	0.220887	0.375812	0.773642	1.95072	0.940509	0.554342	0.0912731	0.0466894	0.38755	0.186611	0.44076	0.689072	1.11563	-0.119716	0.326357
Itpa	3.57159	-2.06204	-2.45847	-0.805901	-0.18143	-0.409165	-0.340964	-0.157795	-0.956667	-0.453448	-0.916274	-0.579872	-0.75883	-1.10506	0.0631898	0.199241	-0.180018	-0.0265383	1.81094	0.999193	0.324572	0.998489	0.351467	0.839868	1.14802	-0.0636353	0.679783	1.19951	0.412801	0.495938	0.00772572	-0.502719	1.01805	-1.00837	0.156788	0.156838	-0.56474	-0.384134	0.0179884	-0.0798452	-0.280341	-0.175732
4930402H24Rik	-0.262587	-0.892068	-1.04447	0.296567	1.70059	-0.907639	-1.20873	-1.25328	-0.907639	-1.53925	-0.259318	-0.0764247	-0.66265	-0.559163	-0.785144	-0.734812	-0.93203	-0.729382	-0.133204	-0.848858	0.170847	-0.328904	-0.575704	-0.77183	-0.122475	0.415127	2.00554	0.206285	0.482622	0.551676	-1.08471	0.433124	1.42191	2.55649	1.90803	0.348258	0.509417	-0.517911	0.794902	0.917251	0.74604	1.6735
Atrn	-2.33351	0.77321	-1.35853	-0.507847	-0.0635841	0.186817	0.747103	-0.904297	0.244097	-1.61751	-0.80093	-0.979101	-0.391439	-0.262978	0.568684	-1.72857	-0.508655	-1.03402	0.223839	-0.323969	1.45196	0.0731903	-0.325366	-0.580238	0.307981	-0.568214	2.3664	1.17984	0.0185249	0.987651	-0.298937	-0.10078	2.54659	0.188919	1.51329	0.225816	-0.234971	-0.935011	0.395627	0.561337	0.645058	0.652523
1700037H04Rik	-1.34272	0.175145	0.841526	-0.134207	-1.71973	-0.317492	-2.43485	-0.183539	-1.23181	-0.329522	-1.34044	-1.36021	-0.949949	-1.33623	-0.125005	-0.147874	-0.901767	0.0358802	-0.186461	-0.442172	-1.26319	1.1209	0.580333	1.85008	0.845632	0.160482	0.592298	0.390262	0.972001	0.621028	0.750608	0.334106	1.00901	2.50977	1.13708	0.89272	-0.0943039	-0.163384	0.497779	0.162966	0.837431	-0.312185
Cenpb	0.0197574	1.28684	-0.336231	4.23312	-0.251367	-0.735828	-0.850769	-0.550657	-1.17503	-1.03778	0.674735	-1.06531	-1.14814	-1.42981	-0.526685	-0.625252	-0.894629	1.91061	-0.910988	-0.898302	-0.915873	0.277642	-0.0803177	0.197133	0.148235	0.0994692	0.586601	0.1379	0.437965	0.579771	0.669589	1.1156	-0.031423	-0.0439286	0.397242	0.0364444	-0.283177	0.0539801	1.27299	-0.242442	-0.108398	0.00670896
Pank2	-0.446062	-2.0325	-1.76437	0.620137	0.753882	-1.22386	-2.04132	1.02386	-0.371907	0.0637514	-0.906807	-1.14959	-0.633764	-1.01978	0.0153449	0.189161	-0.615225	-0.0308942	-0.750615	-0.32096	-0.92753	1.59287	0.441413	0.904341	-0.287469	-0.496847	2.00125	1.12493	1.19424	1.40798	1.54403	0.511315	1.27237	0.896432	0.476169	0.130697	-0.0983999	0.825305	-0.164872	-1.12556	-0.604259	0.0231093
Smox	1.56579	0.96755	-1.13334	-0.202744	0.804714	0.218305	0.442173	-1.51823	-0.0744468	-1.28662	-1.72913	-1.51177	-1.77519	-2.16652	-0.65995	-0.683138	-0.152168	-1.29789	-0.380307	-1.08677	-1.60185	1.0628	0.819503	0.358316	0.373118	0.475343	0.300876	0.685489	0.158718	0.988956	0.188468	0.597999	1.11339	1.56389	1.1802	0.112416	0.927588	0.273996	0.687842	0.360582	0.0719289	0.960088
Prnp	0.27516	3.09245	-1.86836	0.239836	-0.535069	0.55674	-2.04193	-0.0530341	0.522395	-2.13934	-0.0502128	-0.359352	-0.26754	0.231831	-1.04603	0.562634	-1.23892	-0.556652	-0.378353	-0.31623	-0.85887	0.827229	1.09441	0.347684	-0.0530341	0.718376	2.34972	1.52321	-0.0718036	0.496169	-1.20924	-0.399182	-0.0330134	-0.276362	-0.250746	0.262981	0.824829	-0.380602	0.416316	0.379517	-0.336229	-0.00138748
Rassf2	-0.323475	-1.5373	0.283435	2.66755	-0.830799	-0.824176	-0.578479	-0.0915951	-0.467616	-0.645896	0.656918	-0.694198	-0.844551	-1.06245	-1.5373	-1.16073	-1.28486	0.676568	-0.722831	-0.963109	-1.04121	-0.211362	0.11169	0.0501706	0.464444	0.202579	0.803199	1.05587	0.431672	0.160901	-0.155671	0.779102	0.832175	3.17322	1.02531	0.16964	0.106849	-0.782825	-0.154515	0.305655	1.45781	0.500189
Tmem230	1.99817	-2.01046	0.211847	-1.10903	0.336835	-0.947474	0.515071	-0.183023	-1.82902	0.21743	-1.10668	0.00417672	-0.695603	-1.56173	-0.527689	0.271981	-0.15174	-0.635455	-0.122233	-0.603619	-1.74689	0.0527878	1.02581	-0.126155	-1.19303	1.45682	1.44853	0.0889768	0.828997	0.80215	2.17842	-1.02987	1.00285	0.441283	0.95584	-0.368707	-0.0190413	1.2015	0.0495447	0.621431	-0.443732	0.700735
Pcna	1.64626	-1.04924	-0.803214	-1.03887	-2.16684	-1.45142	-1.06928	-0.34218	-1.99506	-0.685914	-0.867234	-1.3967	-0.979342	-0.726732	0.957685	1.12529	0.5845	-0.341213	0.168463	0.428208	-0.31963	1.92502	0.442141	0.948416	1.24654	0.508094	1.0703	1.17536	1.70519	-0.145152	-0.181348	-0.0210327	0.543692	1.37742	-0.0807843	0.886469	-0.121318	-0.206927	-0.723424	0.294103	-0.172248	-0.148043
Gpcpd1	-1.01479	2.2051	-0.628666	-0.945566	1.72515	3.2017	-1.5015	-0.996727	-0.269087	-0.566826	-0.600256	0.244396	0.323961	0.68214	0.298035	0.621463	-0.68163	-1.30006	-0.505136	0.504172	0.455843	-0.373541	-0.99643	-1.43785	-1.28479	1.03793	1.32176	0.127091	-0.440729	-0.0433145	-0.0352563	-0.426197	0.147286	0.164839	0.918111	0.795172	-0.752293	-0.673053	-0.843121	0.0296598	1.02395	0.489066
Shld1	-0.839212	-0.260921	1.38595	-1.30611	-0.568243	-0.668616	3.22468	-1.76745	0.115755	-0.537888	-0.308348	-1.05844	-0.220404	0.919401	-0.668616	1.71642	0.358702	-0.684226	-0.955693	-0.197204	1.19569	-0.77563	-0.295629	0.377212	-0.136528	-0.112968	0.842024	0.203098	-0.289156	-0.0162144	0.626269	0.076324	0.426218	-1.88715	0.814642	0.227013	0.240135	-1.67827	1.69826	-0.502695	0.900126	0.387696
Chgb	-1.35356	-0.0425678	-1.35356	-0.737237	-0.714976	-0.193332	-0.920235	-0.750453	-0.547846	-0.749275	-0.0601061	-0.252815	-0.432744	0.363253	-0.322246	-1.18338	-0.32681	-0.31455	-0.383148	-0.16729	-0.120467	0.576457	0.473477	0.39519	0.197288	0.964	4.55226	0.820898	-0.0301926	-0.152288	-0.468982	0.0223229	1.3373	2.43108	-0.0245472	0.257868	-0.233894	0.0627918	0.0391423	0.27522	-0.580075	-0.351971
Trmt6	0.920335	1.19976	-0.82821	-1.75174	-0.740822	-0.406061	1.15963	-1.51623	-0.934372	0.27634	-0.807742	-0.568574	-1.26142	-1.9845	0.18095	-1.71609	-0.459048	-0.632105	0.0809944	-1.0692	0.405546	2.20737	0.200654	0.956826	0.837697	0.155321	2.08347	0.243188	0.663027	0.708906	-0.590517	0.428285	1.00014	1.91721	0.521918	0.217795	-0.210978	0.150375	-0.0636109	-0.744109	-0.406061	0.175654
Crls1	-1.60168	0.374921	-0.666231	-1.29359	-1.64609	-0.359091	-0.401579	-1.35369	-0.798753	-0.661359	-1.59647	-0.703096	-0.0345785	-0.645839	0.740065	-2.06478	-1.76173	0.0379174	0.582859	0.0127728	-0.655385	0.840525	0.45413	-0.0436812	0.421612	0.420374	1.61563	0.478579	0.884025	0.569738	0.872717	-1.13794	0.866953	1.95418	1.01914	0.522572	1.18042	0.465891	0.0446431	0.638118	1.17973	1.24805
Tmx4	0.0366286	-0.689112	-1.75495	-0.213193	0.924097	0.201454	-1.98078	0.617058	-1.09318	-1.15239	-0.591022	-0.0922237	0.983349	1.97605	-0.219567	-0.495523	-0.817938	-1.09554	0.0552303	-0.269266	1.12404	0.418305	-0.00346258	-0.325737	-0.234128	1.22488	3.73371	0.85	0.0762653	-0.301591	-0.892605	-0.778518	0.129356	0.414668	0.964871	0.0926154	-0.0374958	-0.362877	-0.555683	-0.436152	-0.430077	1.00044
Plcb1	0.36755	-0.345991	-1.39707	-0.595612	2.46855	0.512501	-0.958566	-0.767589	-0.598267	-1.59796	-0.786243	1.05676	0.165519	1.1433	0.690224	-0.511018	-1.68151	-0.933155	0.291645	-0.49238	0.319324	-0.479646	-1.22537	-0.546109	-0.460743	2.06865	0.277056	-0.167829	-0.643484	-0.55859	-0.790381	-0.503942	2.4648	1.43373	0.202337	-0.120873	0.512852	-0.417696	-0.282575	1.01071	0.867947	1.00915
Plcb4	-0.364764	0.901243	-0.7642	-1.28935	-1.26504	-0.554496	-0.0693834	0.891939	-1.6105	-1.3025	-1.11487	-0.482824	-0.192436	-0.221328	-1.02383	-0.847251	-1.4641	-0.701602	-1.15845	-0.747832	-0.738149	0.757465	0.76818	-0.39533	-0.127506	0.930355	1.88846	1.73872	1.42669	1.82782	0.197106	0.389622	1.03645	0.620998	1.60418	0.284318	0.216491	-0.58744	-0.636402	0.463355	0.0087079	1.70749
Pak7	1.70175	-1.19788	-1.34642	2.38637	2.88138	0.577737	1.50323	-0.642309	-1.10114	-0.429587	1.30544	0.626256	0.654486	0.702305	-0.138582	-1.04462	-1.39531	0.216905	0.0530485	-0.0228432	-0.0062187	-0.0976634	-0.655785	-1.361	-1.30058	0.478568	0.646614	0.421802	-1.06251	-0.625141	-1.02422	-0.363367	0.0656719	0.848821	-0.605139	0.106224	-0.920722	-0.687481	-0.0249829	0.0512966	0.577737	0.247853
Snap25	-0.895987	-1.21425	-0.698326	-1.02041	-1.34149	-0.850525	-0.749818	0.59514	0.577823	0.164125	2.6943	1.74566	0.436813	3.74822	-0.664724	-0.766822	-1.19335	-0.563503	-0.601484	-0.724899	-0.474883	-0.0714548	-0.127459	-0.620293	-0.080078	0.0133171	1.55298	-0.0382291	-0.256125	-0.0995445	-0.617945	0.705939	0.569104	0.103198	0.694034	-0.0559277	0.0298125	0.127909	-0.374184	-0.0860451	-0.0144189	0.443798
Slx4ip	1.00596	-1.98915	-0.491594	-0.306637	0.625775	-0.933371	-0.214735	1.71533	-1.32929	-1.16432	-0.75329	-1.2957	0.323503	-0.231614	-0.229522	-0.595384	1.74811	-0.0982068	-0.481876	-0.319337	-0.153017	1.45256	0.0781045	-0.33663	-0.13691	1.06125	0.537493	1.24872	1.00066	0.379287	-0.710711	-0.029472	0.0347026	2.85386	0.809667	0.678369	0.42834	-1.34473	-1.258	0.284596	-1.46126	-0.401515
Btbd3	-1.03359	1.39282	-0.597129	1.14348	-0.874137	1.83612	-2.77941	-0.380177	-1.2409	-0.135099	-0.824116	-0.65733	-0.112663	0.147597	0.092472	-0.34217	-0.328689	-0.850535	-0.463162	-0.921256	0.163823	0.304108	-0.828482	-1.38806	-0.00315465	-0.408675	-0.0442844	0.118984	0.923902	0.937435	-0.0470444	0.36186	-0.551113	3.43108	0.845941	0.739519	0.816314	-0.0248074	0.544791	0.0479992	0.605308	0.382437
Esf1	-1.31875	-1.95997	-1.17436	0.472098	-0.440755	0.120872	-0.26066	-1.59403	-1.43156	-1.35203	-1.09322	-0.766065	-0.519007	-0.483627	0.120872	0.0194088	-1.0881	-0.635782	-0.222245	-0.5593	0.731665	1.33023	0.741156	0.0234989	0.997005	-0.791233	1.46253	1.74408	1.88478	0.840578	0.48102	0.674979	1.03955	-0.538486	1.48729	1.31647	0.099893	-0.854865	0.88958	0.43058	-0.693519	0.869438
Ndufaf5	-0.894786	0.726313	-1.91773	-0.929428	-0.707933	0.665196	-0.516556	-0.410236	-0.687002	-1.25042	-1.01111	-0.809121	-0.777148	-0.711119	0.424806	4.19965	-0.387843	-0.249724	0.522459	-0.296539	1.44908	0.368064	0.488686	-0.0559759	1.21647	-0.162473	1.00421	-0.018061	-0.132561	-0.0783764	-0.7575	-0.765435	0.899443	-0.294161	0.776718	1.18306	0.760574	-0.593003	-0.343646	0.269147	0.30461	-0.500608
Macrod2	1.55739	-0.40624	-0.591676	-0.765251	0.158955	0.427177	2.352	0.481143	0.530478	-1.23426	0.299575	-0.207674	0.682971	2.04152	1.39133	0.714012	-1.03428	0.219545	0.977493	0.764535	2.05006	-0.678658	-1.04553	-1.35141	-0.531449	-1.23737	-0.292109	-0.598523	-0.839259	-0.577853	-1.40647	-0.439822	0.0169036	1.05015	0.302018	0.372962	-0.522182	-1.56375	-1.06197	-0.209492	0.978119	-0.773091
Flrt3	-0.290144	-2.0337	-0.290144	-0.564528	-0.89202	-1.11179	2.09808	1.80008	0.655188	0.127014	0.53571	1.29666	1.47832	2.49726	0.0149773	-0.00530658	-0.673957	0.167863	-0.438363	0.440618	0.10405	1.04581	0.143915	-0.323499	-0.339305	0.136648	1.74847	1.13019	-1.27224	-0.601923	-1.28948	-0.322507	-0.331923	0.221724	-0.223381	0.336445	-0.238175	-1.15837	-0.756822	-1.06304	-1.41909	-0.339305
Snrpb2	0.674803	-1.60132	-0.0899543	-0.143579	-1.45421	-0.751469	-0.538526	-0.489775	-1.82978	-0.144921	-0.774911	-0.984306	-0.920918	-1.49962	2.37562	-1.25148	1.48626	1.46148	1.10041	1.69158	-0.0247837	1.04663	1.32597	0.837863	0.39305	1.49775	0.340663	1.28527	0.245727	-0.227202	0.175048	-0.972885	-0.621131	0.618674	-0.904719	0.0343188	-0.149311	0.257182	-0.343744	-0.500277	-0.427977	-0.201505
Pcsk2os1	-1.63437	1.31129	-1.63437	0.442848	-0.0201852	0.538053	-0.173917	1.07587	0.538053	0.062836	-0.181244	1.79014	0.517364	1.4654	0.972538	1.23352	-0.48087	-0.3374	2.20015	1.05188	1.38813	-0.637664	-0.662096	-1.02987	-0.545435	-1.07644	0.148131	-0.0163545	-0.86537	-1.03456	-1.28362	0.180183	0.586638	1.55451	-0.482569	0.561164	-0.605191	-1.28077	-0.912234	-0.761033	-1.19988	-0.763222
Pcsk2	-0.748917	-1.75706	-1.50503	-0.90757	-0.876886	-0.335578	-0.562538	0.875317	-0.202313	-0.0912599	-0.21197	0.226948	0.493622	0.440239	-0.335578	-0.58422	0.444352	-0.696253	0.180068	-0.351928	0.715085	0.00209477	-0.23286	-0.21197	0.469574	0.866867	2.85973	0.695116	-0.310419	-0.285292	-1.03987	-0.76763	0.135223	4.11145	0.388773	0.0859532	-0.522453	-0.744815	-0.18201	0.0287225	-0.157892	0.603173
Dstn	-1.77558	-0.289383	-0.596218	1.3697	2.76078	-0.0899756	-0.195829	-0.37207	-1.7321	-1.79056	-0.321197	-0.829477	-0.713565	-0.941053	0.117888	2.44678	0.395284	0.444264	1.60646	-0.232446	-0.941311	-0.535203	-0.552508	-0.767791	-0.346601	-0.527122	-0.0718542	-0.840423	0.145112	-0.290235	-0.164102	1.06297	1.40456	0.545819	-0.38527	1.05858	-0.0870378	-0.473603	0.859286	1.03093	0.575187	0.0389101
Rrbp1	-0.997382	-1.61697	2.5377	-0.88567	-0.853113	-0.727028	-0.682762	-0.902474	-0.826151	-0.587194	-1.47474	-0.845799	-0.891559	-0.981141	-1.31233	-0.364185	1.23337	-1.24357	-0.685604	-0.829765	-0.379791	0.312644	0.147418	0.821998	0.217425	0.525907	0.763567	0.576474	-0.240311	1.16785	2.16947	-0.101868	0.541708	0.636009	1.81	0.458831	0.501758	1.15724	0.240587	0.629891	-0.160612	1.14016
Snx5	0.641418	0.260386	3.30444	-0.672453	-0.607936	-0.737163	-0.198552	-0.495792	-0.64984	1.14436	-0.776881	-1.18539	-0.895175	-1.21209	-0.737163	-1.32565	1.5564	-0.278394	-0.554358	-0.829696	-0.516958	-0.0724785	-0.168447	1.53322	-0.186965	-0.24967	-0.437131	0.0201423	-0.027764	-0.0987064	3.01004	-0.581968	-0.0439765	0.283469	-0.0949115	-0.229485	0.0260214	1.86013	-0.0971203	0.20928	0.310707	-0.197908
Mgme1	-0.715053	-0.376497	0.153416	-1.23233	0.201814	0.303227	4.75119	-1.01978	0.226693	-0.538645	0.721987	-0.642324	-0.177843	-0.122305	-0.615179	0.376983	-0.826493	-0.0760151	-0.0680686	0.189004	-0.322354	-0.160365	-0.339728	-1.17421	-0.150221	0.299787	-0.149434	0.0292814	1.23247	-0.497373	-0.84563	-0.17906	0.417009	-1.89027	0.0728367	0.397673	-0.0831583	0.0394463	0.0920701	1.85544	0.915498	-0.0734957
Polr3f	-2.25733	-2.25733	-0.641583	-0.215114	0.563978	-0.548677	1.57159	-1.1471	-1.18942	-1.36741	-1.30491	-0.760973	-0.331705	0.451595	0.210726	0.750203	-0.241219	-0.302154	-0.335418	-0.496676	-0.0286508	1.24972	1.1945	0.218981	0.883055	1.76519	0.858166	1.67276	-0.745248	0.936877	-1.10788	-0.142986	0.411495	0.877817	0.762384	1.45384	-0.0537757	-0.403247	-0.0485437	0.686512	-1.11823	0.526193
Rbbp9	-0.829632	2.079	-1.35283	-0.277251	-0.638494	0.0284133	2.03697	0.816454	-0.386548	-1.62567	-1.0103	-1.10541	-0.621474	-0.0277263	0.397268	-2.19202	-1.12711	-0.830413	-0.863923	-0.297218	-1.63945	0.796183	0.413604	-0.228181	-0.426415	1.57725	0.104076	-0.0540033	1.12518	0.0691496	-0.838079	1.69896	0.848614	-0.215234	1.36911	0.609163	0.485077	0.529725	0.602641	0.519866	-0.156014	0.6367
Sec23b	-0.912209	1.22188	-1.67996	-0.291278	-0.101672	-1.36518	-1.53802	-0.126498	-0.756259	-0.544828	-0.999511	-0.314648	-0.488849	-1.54668	-1.72603	0.410452	0.186763	0.541363	0.713471	-0.19082	-1.50638	0.787134	0.277538	-0.0943864	0.672361	-0.362582	-0.967329	0.279362	0.905256	0.821359	1.15708	0.440708	1.12613	3.01459	0.581458	0.863217	0.885778	0.635791	0.101181	0.58306	-1.36518	0.672361
Smim26	-2.36347	-1.00446	-0.433971	-0.224706	-1.45813	-0.75341	-1.53834	-1.48586	-0.299978	0.29043	-0.944489	-1.69601	-1.30041	-1.20307	0.0526923	0.710145	1.94043	1.42577	0.0408571	0.267764	-0.924269	1.04928	1.33301	0.863176	0.467108	-0.487998	1.70882	0.722274	0.148105	0.642229	0.496923	0.760837	0.685921	0.0813496	0.506941	-0.380373	0.122188	0.595663	0.359447	1.47675	-0.451122	0.201942
Dtd1	-0.210941	-1.08585	-2.09782	-0.577684	0.486727	1.05124	-0.790821	-0.798915	-1.13416	-1.90618	-0.711509	0.165505	0.0422469	-0.00773413	1.20961	1.40905	1.48093	1.29092	1.81132	1.35706	1.96424	0.363234	0.108376	-0.382283	0.0636794	0.102745	1.40776	0.0741127	-0.116717	-0.656205	-0.839809	-0.280988	0.386728	1.76867	-0.346313	-0.724778	-0.593616	-0.736886	-0.641966	-0.710573	0.00604965	-1.19846
Rin2	-0.701179	-1.90552	-0.701179	-0.961922	3.16365	1.31644	-0.148068	-0.403746	-0.72689	-1.01526	-0.694926	0.20337	0.851901	1.19762	0.525471	-1.25659	1.4401	-0.466187	0.344796	-0.1675	2.49715	0.381587	0.289472	0.617177	-1.18201	-0.13811	1.53502	-0.574199	0.320147	-0.0987475	0.670202	-0.879058	0.350263	-0.306615	0.189981	-0.747927	-0.320557	-0.903577	-0.114312	-0.891793	-0.265494	-0.322983
Naa20	-0.771192	1.76248	0.212274	-0.683033	1.28708	0.438472	-0.22574	-1.1987	-1.12155	-0.922938	-1.48001	-0.685603	-0.772129	-1.08342	-0.485987	2.68555	0.573459	0.245301	1.64759	0.631538	1.00119	-0.345211	-0.941752	0.217406	-1.05711	-0.0860807	-0.482036	-0.987706	1.10523	-0.0125907	0.42961	-0.879579	-0.0788904	2.85139	-0.283804	0.458141	-0.309161	-0.43003	-0.392517	0.525741	-0.485987	0.130319
Crnkl1	1.41857	-0.928312	-1.4965	-0.3177	-0.594005	1.24002	0.769412	0.596039	-0.558216	-0.999746	-2.17774	-0.783891	-0.472585	-0.990439	-0.643846	-0.68115	2.40853	-1.11417	-0.143957	0.0946301	0.0560881	0.240836	0.426831	0.592208	-0.806092	1.19631	0.155369	0.878177	0.317031	0.686341	-0.367686	-0.596958	0.622277	3.13017	-0.249871	0.575929	0.172498	-1.17104	-0.284246	0.456991	-0.558216	-0.0978727
Insm1	-0.0901047	-0.479461	-0.479461	-0.479461	-0.479461	-0.342213	-0.479461	-0.0513967	-0.479461	-0.479461	-0.295852	-0.434388	-0.46639	-0.414183	0.344028	-0.479461	-0.236544	-0.479461	-0.443836	-0.439994	-0.360115	3.63012	-0.223521	-0.0498147	-0.135481	-0.391341	-0.0102366	-0.299069	3.1643	-0.218938	-0.0916762	-0.0336434	-0.128667	0.0242019	-0.277328	3.68179	-0.176031	-0.144369	-0.137291	-0.124764	-0.342213	-0.169879
Ralgapa2	-1.77632	-1.77632	-1.37923	0.00821455	0.303796	-0.656526	1.0467	-0.248335	-1.07645	-0.0266397	-0.652781	-0.581137	-0.203274	0.487239	-0.656526	-1.03718	-0.289867	-0.522819	0.0403501	-0.689532	0.414585	0.522084	0.311877	-0.413092	0.188234	0.560333	0.712116	1.10596	-0.289867	0.204337	-1.09834	-0.347347	-0.106764	3.87403	0.944834	0.53177	0.036219	-1.09283	0.00728767	0.796076	1.02317	1.80198
Kiz	2.00521	2.1419	-0.817288	2.02289	-0.119465	0.908471	1.13779	0.793213	-1.50779	-0.530628	0.258176	-0.279006	0.556522	0.686736	-0.607616	-0.262369	0.133656	1.11212	1.59912	0.77441	1.05678	-1.51187	-0.194138	-2.05779	-0.505024	-0.719559	0.0532421	-1.08669	-0.319157	0.0392387	-1.00079	0.713244	-1.46011	0.532926	0.044368	-0.31327	-0.991277	-0.863639	-0.568769	-0.619588	-0.512861	0.278668
Xrn2	1.00224	-1.00801	-0.897336	-2.02876	-0.343048	-0.427785	-2.16438	-0.715432	-1.76699	-1.36156	-1.61722	-0.408406	-0.623085	-0.516461	-0.567285	0.165298	0.192188	-0.648903	0.409161	0.670906	0.398298	1.3568	0.984971	-0.0383974	0.799606	0.892473	0.912131	0.712388	0.903268	0.45984	0.235988	-1.23973	1.00831	2.21453	0.801336	0.312159	-0.0835669	-0.268814	0.149305	0.807407	-0.344085	1.68066
Nkx2-2	1.30123	-0.66325	-0.467263	-0.206026	1.95573	1.10534	0.615327	-0.692402	-0.644963	-0.689919	-0.712723	1.7844	1.23321	0.362716	-0.17342	-1.45724	-0.351089	-0.188689	1.82032	1.13899	-0.462531	-1.03733	-1.1231	-1.19643	-0.954136	0.00679643	0.069216	-0.976251	-0.741506	-0.606588	-0.299103	-0.40603	1.71326	1.37986	-0.353464	-0.688325	-0.585471	-0.675818	-0.343095	2.24989	0.721711	-0.761842
Nxt1	0.981399	-3.1932	-1.40408	-1.85314	-2.15186	1.8521	0.339924	-0.734475	0.485666	-0.0727331	-0.591803	-0.776867	-0.690569	-0.793531	1.29151	-0.418006	0.527524	0.634703	0.844787	-0.231065	1.74242	1.24853	0.374185	0.243455	0.705634	0.451079	0.112838	0.444796	1.27167	0.253044	0.200881	-0.0715899	-0.238018	-0.878841	0.212441	0.440938	0.126514	0.228504	-0.922114	-0.657872	0.170335	0.494886
Gzf1	3.7048	-2.18725	-1.38379	-0.682764	-0.0828305	-1.24319	0.986084	-0.862247	-1.00717	-1.74472	-0.608546	-0.327022	-0.38903	-0.570777	-0.55087	0.0560754	-0.850521	-0.270937	-0.716935	-0.666973	-0.0528399	0.958689	0.770385	-0.0200028	0.746691	-0.126368	0.523915	0.583942	0.486212	0.875468	0.937411	0.00315849	-0.0960283	1.62366	0.982812	0.474214	-0.338626	-0.266465	0.0617718	-0.0727591	1.02258	0.320796
Cst3	-0.77365	1.07424	2.62152	-0.615177	-0.756274	-0.710869	-0.717886	-0.779568	0.057829	1.6293	-0.721211	-0.77879	-0.748841	-0.759337	-0.706166	0.0520672	0.83924	-0.634856	-0.671013	-0.683063	-0.639337	-0.038481	0.253516	0.466957	-0.0192145	-0.050217	-0.09425	-0.0188136	-0.102933	0.171026	4.34741	-0.134323	-0.0729763	-0.119649	-0.0255847	-0.303277	-0.141928	1.48434	-0.262233	-0.284655	-0.331306	-0.301569
Zfp120	-2.27356	-0.733759	-0.340618	-0.463833	-0.0234476	0.451889	2.30703	-0.148454	-1.13796	0.210573	-0.298597	-0.930975	-0.28355	-1.19332	-1.6679	-2.27356	-0.263642	-1.3244	-0.387028	-0.444838	0.0963954	0.633147	0.8606	0.412389	2.28024	0.35127	-0.0994129	-0.0844446	0.781515	1.17538	0.293294	0.888213	1.59644	0.226852	0.268587	-0.340618	-0.336802	0.683861	-0.637788	0.465584	1.36037	0.344874
Cst7	-0.425705	-0.425705	3.02196	-0.408716	-0.399301	-0.425705	-0.28237	-0.425705	-0.399053	0.973492	-0.418574	-0.397697	-0.415552	-0.415564	-0.425705	-0.397558	2.10264	-0.41934	-0.409102	-0.404246	-0.425705	-0.322735	-0.330282	2.40722	-0.329519	-0.32988	-0.294498	-0.322952	-0.380421	-0.348441	3.20598	-0.405917	-0.380292	-0.425705	-0.356623	-0.403023	-0.405503	2.22913	-0.390268	-0.395093	-0.425705	-0.372268
Apmap	0.0203062	-1.9443	0.564493	-1.10492	-0.869262	-0.175601	-1.95523	0.0457653	-0.367427	0.951376	-0.806894	-0.850929	-0.248678	-1.2376	2.63784	0.806952	-0.189182	-0.954357	0.0414946	0.285553	-1.57676	0.877733	-0.0253598	0.491619	-0.744829	1.18904	1.73938	-0.135261	1.10097	-0.000822659	-1.23171	-0.396356	0.0237835	2.38677	0.145333	0.734551	0.572012	-0.122522	-0.162848	0.0601534	-0.175601	0.601318
Entpd6	1.91978	-1.49731	-1.07017	-1.49731	-0.751476	-0.895049	-1.49731	-1.02771	0.384757	-0.556277	-0.792322	-1.00284	-0.264108	-0.35151	-0.493541	-0.304713	-0.964336	-0.598413	-0.168505	0.0613823	-0.973605	0.465993	0.0188725	-0.449899	-0.138826	-0.143914	1.79711	0.613573	0.634589	0.789101	-0.889579	0.319256	1.19651	1.81789	0.720147	0.584977	0.309712	-0.271956	0.171004	0.405023	2.71852	1.67249
Pygb	-1.36505	0.0814945	-0.154467	-1.02503	-0.836592	-0.51159	-1.36505	-1.03232	0.768604	-0.698284	-1.00825	-0.874556	-0.978962	-0.553197	-1.08056	-0.238369	-0.987414	-0.791831	-0.700448	-0.874204	-0.993981	0.618546	0.743736	0.416087	0.239201	-0.132121	-0.0520329	0.317568	0.900777	2.79549	1.30471	0.813158	1.54345	-0.190562	2.59431	-0.0598901	1.46522	-0.149541	0.408069	0.901862	0.128507	0.613526
[truncated: 7,209 more rows]
