# Supplementary material for: Transcription factors ASCL1 and OLIG2 drive glioblastoma initiation and co-regulate tumor cell types and migration
Source: Nat Commun. 2024 Nov 28;15:10363. doi: 10.1038/s41467-024-54750-9 (PMC11605073; doi:10.1038/s41467-024-54750-9)
Supplement: Supplementary file 11 — Supplementary Data 9 [file 41467_2024_54750_MOESM11_ESM.xlsx]

## Sheet: DEGs-Up
p_val	avg_log2FC	pct.OE	pct.Control	p_val_adj	gene	condition
8.64614880222181e-322	5.40158	0.543	0.02	7.09848816662411e-318	Id1	aNSC2_Ascl1-CE_Vs_aNSC2_Control
5.60270442383974e-321	1.64626	0.907	0.518	4.59982033197242e-317	Cst3	OPC2_Ascl1-CE_Vs_OPC2_Control
3.46834083380555e-321	1.87768	0.92	0.496	2.84750782455436e-317	Cst3	aNSC2_Ascl1-CE_Vs_aNSC2_Control
1.2445513618741e-320	2.17036	1	0.846	1.02177666809864e-316	Tmsb4x	NFOL2_Ascl1-CE_Vs_NFOL2_Control
5.77239e-06	0.422411	0.232	0.171	0.0473913	Bcas2	aNSC2_Ascl1-CE_Vs_aNSC2_Control
5.69847e-06	0.395629	0.333	0.27	0.0467844	Psip1	OPC2_Ascl1-CE_Vs_OPC2_Control
5.62645e-06	0.424528	0.318	0.251	0.0461931	Jund	aNSC2_Ascl1-CE_Vs_aNSC2_Control
5.52647e-06	0.405308	0.335	0.282	0.0453723	mt-Nd5	OPC2_Ascl1-CE_Vs_OPC2_Control
5.50053e-06	0.373271	0.203	0.155	0.0451594	Selenoh	MOL2_Ascl1-CE_Vs_MOL2_Control
5.19699e-06	0.497466	0.205	0.148	0.0426673	Rnf187	OPC2_Ascl1-CE_Vs_OPC2_Control
5.14501e-06	0.48567	0.273	0.206	0.0422406	Polr2f	Microglia2_Ascl1-CE_Vs_Microglia2_Control
5.04898e-06	0.39695	0.221	0.171	0.0414521	Cbx5	NFOL2_Ascl1-CE_Vs_NFOL2_Control
4.54737e-06	0.518409	0.206	0.156	0.0373339	Csnk1a1	OPC2_Ascl1-CE_Vs_OPC2_Control
4.54361e-06	0.555032	0.246	0.167	0.037303	Banf1	Astrocyte2_Ascl1-CE_Vs_Astrocyte2_Control
4.53954e-06	0.478259	0.235	0.177	0.0372696	Vdac3	qNSC2_Ascl1-CE_Vs_qNSC2_Control
4.51282e-06	0.65641	0.208	0.135	0.0370503	Tcf25	Astrocyte2_Ascl1-CE_Vs_Astrocyte2_Control
4.50357e-06	0.429244	0.286	0.204	0.0369743	Polr2f	Astrocyte2_Ascl1-CE_Vs_Astrocyte2_Control
4.3075e-06	0.527556	0.202	0.144	0.0353645	Hmgb3	aNSC2_Ascl1-CE_Vs_aNSC2_Control
4.18269e-06	0.481411	0.24	0.178	0.0343399	Atxn10	aNSC2_Ascl1-CE_Vs_aNSC2_Control
4.08156e-06	0.337885	0.427	0.358	0.0335096	Rpl36al	qNSC2_Ascl1-CE_Vs_qNSC2_Control
3.91078e-06	0.384019	0.456	0.383	0.0321075	Jun	qNSC2_Ascl1-CE_Vs_qNSC2_Control
3.82138e-06	0.601828	0.226	0.15	0.0313735	Tubb4b	Astrocyte2_Ascl1-CE_Vs_Astrocyte2_Control
3.7903e-06	0.398977	0.293	0.226	0.0311184	Mdh2	OPC2_Ascl1-CE_Vs_OPC2_Control
3.55119e-06	0.377608	0.397	0.328	0.0291553	Hsp90aa1	qNSC2_Ascl1-CE_Vs_qNSC2_Control
3.52391e-06	0.52396	0.302	0.217	0.0289313	Marcksl1	Astrocyte2_Ascl1-CE_Vs_Astrocyte2_Control
3.5221e-06	0.622777	0.257	0.216	0.0289164	Gria2	NFOL2_Ascl1-CE_Vs_NFOL2_Control
3.40756e-06	0.402074	0.291	0.225	0.0279761	Romo1	qNSC2_Ascl1-CE_Vs_qNSC2_Control
3.3819e-06	0.64681	0.211	0.136	0.0277654	Ube2c	Astrocyte2_Ascl1-CE_Vs_Astrocyte2_Control
3.20404e-06	0.40515	0.252	0.183	0.0263052	Tomm20	Microglia2_Ascl1-CE_Vs_Microglia2_Control
3.13845e-06	0.385845	0.214	0.152	0.0257667	Psma6	Microglia2_Ascl1-CE_Vs_Microglia2_Control
3.12263e-06	0.345343	0.27	0.215	0.0256368	Pdia3	MOL2_Ascl1-CE_Vs_MOL2_Control
3.06947e-06	0.4592	0.239	0.177	0.0252004	Zranb2	qNSC2_Ascl1-CE_Vs_qNSC2_Control
2.95122e-06	0.532829	0.203	0.139	0.0242295	Pabpn1	Microglia2_Ascl1-CE_Vs_Microglia2_Control
2.90646e-06	0.386514	0.32	0.251	0.023862	Hnrnpu	qNSC2_Ascl1-CE_Vs_qNSC2_Control
2.90512e-06	0.389832	0.485	0.393	0.023851	Sumo2	Astrocyte2_Ascl1-CE_Vs_Astrocyte2_Control
2.71936e-06	0.4455	0.211	0.151	0.022326	Rnasek	aNSC2_Ascl1-CE_Vs_aNSC2_Control
2.49537e-06	0.536029	0.336	0.25	0.020487	Srrm2	Astrocyte2_Ascl1-CE_Vs_Astrocyte2_Control
2.47997e-06	0.418681	0.238	0.174	0.0203605	Ddx39b	aNSC2_Ascl1-CE_Vs_aNSC2_Control
2.39646e-06	0.408549	0.285	0.218	0.0196749	Pgam1	OPC2_Ascl1-CE_Vs_OPC2_Control
2.36319e-06	0.47744	0.201	0.141	0.0194018	Cope	aNSC2_Ascl1-CE_Vs_aNSC2_Control
2.33777e-06	0.385295	0.346	0.278	0.0191931	Ndufa7	qNSC2_Ascl1-CE_Vs_qNSC2_Control
2.28372e-06	0.382347	0.262	0.195	0.0187493	Metap2	aNSC2_Ascl1-CE_Vs_aNSC2_Control
2.21759e-06	0.634193	0.203	0.128	0.0182064	Smarca5	Astrocyte2_Ascl1-CE_Vs_Astrocyte2_Control
2.20123e-06	0.334127	0.426	0.351	0.0180721	Slc25a5	OPC2_Ascl1-CE_Vs_OPC2_Control
2.08546e-06	0.472325	0.238	0.175	0.0171216	Eif3e	OPC2_Ascl1-CE_Vs_OPC2_Control
2.00083e-06	0.431038	0.327	0.259	0.0164268	Jund	OPC2_Ascl1-CE_Vs_OPC2_Control
1.95165e-06	0.400111	0.281	0.213	0.0160231	Psma4	OPC2_Ascl1-CE_Vs_OPC2_Control
1.81177e-06	0.493352	0.215	0.154	0.0148747	Ywhaz	qNSC2_Ascl1-CE_Vs_qNSC2_Control
1.7746e-06	0.486336	0.204	0.144	0.0145694	Srp9	OPC2_Ascl1-CE_Vs_OPC2_Control
1.73163e-06	0.474004	0.237	0.171	0.0142167	Anp32e	aNSC2_Ascl1-CE_Vs_aNSC2_Control
1.71137e-06	0.464519	0.308	0.238	0.0140504	Tubb2a	Microglia2_Ascl1-CE_Vs_Microglia2_Control
1.6328e-06	0.388756	0.3	0.231	0.0134053	Snrpe	qNSC2_Ascl1-CE_Vs_qNSC2_Control
1.54015e-06	0.574709	0.237	0.157	0.0126446	Maged1	Astrocyte2_Ascl1-CE_Vs_Astrocyte2_Control
1.44527e-06	0.525413	0.246	0.165	0.0118657	Camk2n1	Astrocyte2_Ascl1-CE_Vs_Astrocyte2_Control
1.35557e-06	0.48156	0.246	0.179	0.0111292	Eif3e	aNSC2_Ascl1-CE_Vs_aNSC2_Control
1.30391e-06	0.467284	0.228	0.163	0.0107051	Pgk1	aNSC2_Ascl1-CE_Vs_aNSC2_Control
1.29152e-06	0.52869	0.215	0.155	0.0106034	Fxr1	qNSC2_Ascl1-CE_Vs_qNSC2_Control
1.27239e-06	0.335655	0.38	0.304	0.0104463	Atp5mpl	OPC2_Ascl1-CE_Vs_OPC2_Control
1.2401e-06	0.702394	0.215	0.139	0.0101812	Hdgf	Astrocyte2_Ascl1-CE_Vs_Astrocyte2_Control
1.20859e-06	0.429684	0.313	0.245	0.00992255	Gpx4	OPC2_Ascl1-CE_Vs_OPC2_Control
1.16739e-06	0.359292	0.653	0.559	0.00958427	Rpl35	Astrocyte2_Ascl1-CE_Vs_Astrocyte2_Control
1.10738e-06	0.478764	0.259	0.195	0.00909163	Cops9	qNSC2_Ascl1-CE_Vs_qNSC2_Control
1.0691e-06	0.489424	0.237	0.173	0.00877728	Ddx39b	qNSC2_Ascl1-CE_Vs_qNSC2_Control
1.0614e-06	0.550731	0.204	0.157	0.00871408	Sfpq	OPC2_Ascl1-CE_Vs_OPC2_Control
1.04384e-06	0.344194	0.333	0.254	0.00856989	Hmgb2	Microglia2_Ascl1-CE_Vs_Microglia2_Control
9.39805e-07	0.359399	0.237	0.182	0.0077158	Banf1	NFOL2_Ascl1-CE_Vs_NFOL2_Control
8.56447e-07	0.479258	0.231	0.167	0.00703143	Rtn4	qNSC2_Ascl1-CE_Vs_qNSC2_Control
8.38483e-07	0.468763	0.249	0.182	0.00688395	Psmd4	OPC2_Ascl1-CE_Vs_OPC2_Control
8.38199e-07	0.506717	0.25	0.188	0.00688161	D8Ertd738e	qNSC2_Ascl1-CE_Vs_qNSC2_Control
8.22267e-07	0.496796	0.263	0.201	0.00675081	Dynlrb1	OPC2_Ascl1-CE_Vs_OPC2_Control
8.07553e-07	0.538774	0.252	0.181	0.00663001	Drap1	Microglia2_Ascl1-CE_Vs_Microglia2_Control
7.8445e-07	0.345104	0.374	0.296	0.00644033	Ndufb5	aNSC2_Ascl1-CE_Vs_aNSC2_Control
7.66549e-07	0.466225	0.255	0.186	0.00629337	Ube2d3	aNSC2_Ascl1-CE_Vs_aNSC2_Control
7.64554e-07	0.513613	0.223	0.153	0.00627699	Mrpl30	Microglia2_Ascl1-CE_Vs_Microglia2_Control
7.50876e-07	0.35625	0.3	0.229	0.00616469	Mrpl52	qNSC2_Ascl1-CE_Vs_qNSC2_Control
7.35376e-07	0.375686	0.375	0.291	0.00603744	Psmb6	Microglia2_Ascl1-CE_Vs_Microglia2_Control
7.35161e-07	0.40264	0.281	0.21	0.00603567	D8Ertd738e	aNSC2_Ascl1-CE_Vs_aNSC2_Control
7.3395e-07	0.3833	0.269	0.212	0.00602573	Ubxn1	NFOL2_Ascl1-CE_Vs_NFOL2_Control
7.01036e-07	0.418303	0.237	0.173	0.00575551	Tomm20	qNSC2_Ascl1-CE_Vs_qNSC2_Control
6.73883e-07	0.364544	0.247	0.191	0.00553258	Tomm20	MOL2_Ascl1-CE_Vs_MOL2_Control
6.54243e-07	0.482074	0.25	0.167	0.00537134	Psap	Astrocyte2_Ascl1-CE_Vs_Astrocyte2_Control
6.52766e-07	0.480701	0.216	0.166	0.00535921	Prdx5	NFOL2_Ascl1-CE_Vs_NFOL2_Control
6.34337e-07	0.462755	0.243	0.176	0.0052079	Ddx39b	OPC2_Ascl1-CE_Vs_OPC2_Control
6.00917e-07	0.358999	0.571	0.504	0.00493352	Qk	qNSC2_Ascl1-CE_Vs_qNSC2_Control
5.95533e-07	0.390117	0.312	0.233	0.00488932	Ndufa6	Microglia2_Ascl1-CE_Vs_Microglia2_Control
5.71216e-07	0.467233	0.312	0.233	0.00468968	Cnp	Microglia2_Ascl1-CE_Vs_Microglia2_Control
5.55102e-07	0.547044	0.234	0.167	0.00455739	Stmn3	aNSC2_Ascl1-CE_Vs_aNSC2_Control
5.54073e-07	0.363987	0.365	0.289	0.00454894	Hspd1	qNSC2_Ascl1-CE_Vs_qNSC2_Control
5.50575e-07	0.632395	0.274	0.189	0.00452022	Nedd4	Astrocyte2_Ascl1-CE_Vs_Astrocyte2_Control
5.45494e-07	0.483398	0.269	0.203	0.0044785	Pgam1	qNSC2_Ascl1-CE_Vs_qNSC2_Control
5.28897e-07	0.406837	0.229	0.154	0.00434225	Rdx	Astrocyte2_Ascl1-CE_Vs_Astrocyte2_Control
5.15725e-07	0.452539	0.202	0.149	0.0042341	Ap2m1	NFOL2_Ascl1-CE_Vs_NFOL2_Control
4.77464e-07	0.547186	0.203	0.135	0.00391998	Dpm3	Microglia2_Ascl1-CE_Vs_Microglia2_Control
4.73832e-07	0.483683	0.224	0.158	0.00389016	Ndufa8	aNSC2_Ascl1-CE_Vs_aNSC2_Control
4.7381e-07	0.503718	0.419	0.32	0.00388998	Mbp	Astrocyte2_Ascl1-CE_Vs_Astrocyte2_Control
4.60507e-07	0.522651	0.219	0.14	0.00378077	Ncor1	Astrocyte2_Ascl1-CE_Vs_Astrocyte2_Control
4.59097e-07	0.469493	0.28	0.217	0.00376918	Tmbim6	OPC2_Ascl1-CE_Vs_OPC2_Control
4.25849e-07	0.349798	0.468	0.389	0.00349622	Selenof	aNSC2_Ascl1-CE_Vs_aNSC2_Control
4.15541e-07	0.570984	0.202	0.138	0.00341159	Eif1ax	aNSC2_Ascl1-CE_Vs_aNSC2_Control
3.9786e-07	0.436007	0.262	0.192	0.00326643	Rtraf	qNSC2_Ascl1-CE_Vs_qNSC2_Control
3.95123e-07	0.471341	0.2	0.148	0.00324396	Tcf25	MOL2_Ascl1-CE_Vs_MOL2_Control
3.89651e-07	0.437944	0.213	0.159	0.00319904	Pgk1	NFOL2_Ascl1-CE_Vs_NFOL2_Control
3.8015e-07	0.53885	0.234	0.173	0.00312103	Pcbp2	qNSC2_Ascl1-CE_Vs_qNSC2_Control
3.74922e-07	0.420833	0.249	0.179	0.00307811	Scand1	aNSC2_Ascl1-CE_Vs_aNSC2_Control
3.70748e-07	0.534696	0.229	0.163	0.00304384	Prpf4b	OPC2_Ascl1-CE_Vs_OPC2_Control
3.58588e-07	0.43996	0.574	0.479	0.002944	Ptprz1	Astrocyte2_Ascl1-CE_Vs_Astrocyte2_Control
3.41437e-07	0.475312	0.296	0.23	0.00280319	Hnrnpdl	OPC2_Ascl1-CE_Vs_OPC2_Control
3.28409e-07	0.538747	0.213	0.149	0.00269624	Cfl2	qNSC2_Ascl1-CE_Vs_qNSC2_Control
3.24352e-07	0.361636	0.259	0.2	0.00266293	Ndufc2	MOL2_Ascl1-CE_Vs_MOL2_Control
3.00127e-07	0.527493	0.215	0.151	0.00246404	Mrpl30	qNSC2_Ascl1-CE_Vs_qNSC2_Control
2.9049e-07	0.532619	0.207	0.142	0.00238492	Mrps24	aNSC2_Ascl1-CE_Vs_aNSC2_Control
2.82219e-07	0.51552	0.293	0.218	0.00231701	Fkbp1a	Microglia2_Ascl1-CE_Vs_Microglia2_Control
2.81803e-07	0.642509	0.247	0.161	0.0023136	Manf	Astrocyte2_Ascl1-CE_Vs_Astrocyte2_Control
2.65576e-07	0.571954	0.224	0.163	0.00218038	Ndufab1	OPC2_Ascl1-CE_Vs_OPC2_Control
2.42734e-07	0.408189	0.209	0.155	0.00199285	Ywhab	MOL2_Ascl1-CE_Vs_MOL2_Control
2.39727e-07	0.360161	0.263	0.203	0.00196816	Cyc1	MOL2_Ascl1-CE_Vs_MOL2_Control
2.39179e-07	0.591959	0.236	0.163	0.00196366	Banf1	Microglia2_Ascl1-CE_Vs_Microglia2_Control
2.33948e-07	0.35766	0.431	0.35	0.00192071	Hsp90aa1	OPC2_Ascl1-CE_Vs_OPC2_Control
2.21041e-07	0.447737	0.315	0.24	0.00181474	Mrpl52	OPC2_Ascl1-CE_Vs_OPC2_Control
2.18365e-07	0.466954	0.243	0.169	0.00179277	Manf	Microglia2_Ascl1-CE_Vs_Microglia2_Control
1.87389e-07	0.539	0.282	0.217	0.00153846	Maged1	aNSC2_Ascl1-CE_Vs_aNSC2_Control
1.83043e-07	0.535871	0.289	0.213	0.00150279	Srrm2	Microglia2_Ascl1-CE_Vs_Microglia2_Control
1.82823e-07	0.61178	0.204	0.143	0.00150098	Anp32e	qNSC2_Ascl1-CE_Vs_qNSC2_Control
1.80942e-07	0.480356	0.415	0.336	0.00148553	Jun	aNSC2_Ascl1-CE_Vs_aNSC2_Control
1.75306e-07	0.524587	0.223	0.15	0.00143926	Cuedc2	Microglia2_Ascl1-CE_Vs_Microglia2_Control
1.73809e-07	0.559005	0.211	0.146	0.00142697	Nisch	qNSC2_Ascl1-CE_Vs_qNSC2_Control
1.68909e-07	0.531743	0.221	0.155	0.00138674	Csnk1a1	qNSC2_Ascl1-CE_Vs_qNSC2_Control
1.67034e-07	0.4487	0.266	0.179	0.00137135	Eif5	Astrocyte2_Ascl1-CE_Vs_Astrocyte2_Control
1.65643e-07	0.331885	0.475	0.391	0.00135993	Slc25a5	aNSC2_Ascl1-CE_Vs_aNSC2_Control
1.58874e-07	0.576483	0.244	0.157	0.00130435	Cnn3	Astrocyte2_Ascl1-CE_Vs_Astrocyte2_Control
1.58378e-07	0.376736	0.21	0.156	0.00130028	Mrpl30	NFOL2_Ascl1-CE_Vs_NFOL2_Control
1.57952e-07	0.501794	0.249	0.173	0.00129678	Psip1	Microglia2_Ascl1-CE_Vs_Microglia2_Control
1.5447e-07	0.385959	0.399	0.319	0.0012682	Ndufb11	OPC2_Ascl1-CE_Vs_OPC2_Control
1.51681e-07	0.369093	0.294	0.232	0.0012453	Calr	MOL2_Ascl1-CE_Vs_MOL2_Control
1.48283e-07	0.764414	0.201	0.12	0.00121741	Zfp706	Astrocyte2_Ascl1-CE_Vs_Astrocyte2_Control
1.45756e-07	0.490166	0.297	0.236	0.00119666	Hnrnpu	OPC2_Ascl1-CE_Vs_OPC2_Control
1.45397e-07	0.383425	0.363	0.283	0.00119371	Tubb2a	OPC2_Ascl1-CE_Vs_OPC2_Control
1.42097e-07	0.480296	0.201	0.147	0.00116662	Spag9	NFOL2_Ascl1-CE_Vs_NFOL2_Control
1.3544e-07	0.382379	0.474	0.394	0.00111197	Nme1	aNSC2_Ascl1-CE_Vs_aNSC2_Control
1.34437e-07	0.565783	0.229	0.162	0.00110373	Ktn1	OPC2_Ascl1-CE_Vs_OPC2_Control
1.30703e-07	0.901378	0.248	0.167	0.00107307	Nrxn1	Astrocyte2_Ascl1-CE_Vs_Astrocyte2_Control
1.29969e-07	0.472202	0.218	0.168	0.00106704	Ssr2	MOL2_Ascl1-CE_Vs_MOL2_Control
1.27364e-07	0.548286	0.238	0.152	0.00104566	Drap1	Astrocyte2_Ascl1-CE_Vs_Astrocyte2_Control
1.24795e-07	0.651704	0.303	0.213	0.00102456	Eef1d	Astrocyte2_Ascl1-CE_Vs_Astrocyte2_Control
1.23623e-07	0.392913	0.328	0.251	0.00101494	Fkbp1a	qNSC2_Ascl1-CE_Vs_qNSC2_Control
1.22263e-07	0.5808	0.251	0.175	0.00100378	Psmd4	Microglia2_Ascl1-CE_Vs_Microglia2_Control
1.20564e-07	0.416811	0.268	0.209	0.00098983	Eif3i	MOL2_Ascl1-CE_Vs_MOL2_Control
1.19056e-07	0.526778	0.299	0.227	0.000977453	Bzw1	aNSC2_Ascl1-CE_Vs_aNSC2_Control
1.18097e-07	0.47444	0.214	0.149	0.000969573	Cct4	qNSC2_Ascl1-CE_Vs_qNSC2_Control
1.05553e-07	0.399828	0.476	0.4	0.000866591	Sumo2	Microglia2_Ascl1-CE_Vs_Microglia2_Control
1.04877e-07	0.398845	0.554	0.448	0.000861038	Rps17	Astrocyte2_Ascl1-CE_Vs_Astrocyte2_Control
1.04088e-07	0.417243	0.237	0.178	0.00085456	Aldoa	NFOL2_Ascl1-CE_Vs_NFOL2_Control
1.03898e-07	0.492113	0.251	0.18	0.000853005	Cyc1	qNSC2_Ascl1-CE_Vs_qNSC2_Control
1.02807e-07	0.560413	0.247	0.178	0.000844048	Atrx	qNSC2_Ascl1-CE_Vs_qNSC2_Control
1.01147e-07	0.432132	0.238	0.167	0.000830419	Fkbp2	aNSC2_Ascl1-CE_Vs_aNSC2_Control
9.73707e-08	0.602969	0.318	0.223	0.000799413	Fkbp1a	Astrocyte2_Ascl1-CE_Vs_Astrocyte2_Control
9.55577e-08	0.383381	0.324	0.246	0.000784528	Gpx4	qNSC2_Ascl1-CE_Vs_qNSC2_Control
9.41878e-08	0.384848	0.449	0.378	0.000773282	Ndufa13	OPC2_Ascl1-CE_Vs_OPC2_Control
9.39853e-08	0.457358	0.34	0.262	0.00077162	Gpx4	aNSC2_Ascl1-CE_Vs_aNSC2_Control
9.03229e-08	0.457422	0.209	0.184	0.000741551	Slc22a17	OPC2_Ascl1-CE_Vs_OPC2_Control
8.84843e-08	0.505166	0.248	0.177	0.000726456	Ube2d3	OPC2_Ascl1-CE_Vs_OPC2_Control
8.79235e-08	0.595253	0.221	0.152	0.000721852	Tcf25	aNSC2_Ascl1-CE_Vs_aNSC2_Control
8.50944e-08	0.386979	0.415	0.309	0.000698625	Ndufb9	Astrocyte2_Ascl1-CE_Vs_Astrocyte2_Control
8.39977e-08	0.428556	0.303	0.227	0.000689621	Swi5	qNSC2_Ascl1-CE_Vs_qNSC2_Control
8.36958e-08	0.508238	0.298	0.223	0.000687143	Cct6a	aNSC2_Ascl1-CE_Vs_aNSC2_Control
8.25094e-08	0.495688	0.227	0.159	0.000677402	Arhgdia	OPC2_Ascl1-CE_Vs_OPC2_Control
8.174e-08	0.389706	0.285	0.221	0.000671085	Eif3i	NFOL2_Ascl1-CE_Vs_NFOL2_Control
8.1658e-08	0.428421	0.363	0.287	0.000670413	Psmb6	OPC2_Ascl1-CE_Vs_OPC2_Control
8.11724e-08	0.525147	0.353	0.251	0.000666426	Ubc	Astrocyte2_Ascl1-CE_Vs_Astrocyte2_Control
8.06937e-08	0.486679	0.274	0.198	0.000662495	Arpc2	aNSC2_Ascl1-CE_Vs_aNSC2_Control
7.41208e-08	0.397219	0.314	0.234	0.000608532	Mdh2	aNSC2_Ascl1-CE_Vs_aNSC2_Control
7.40735e-08	0.439204	0.268	0.189	0.000608144	Pdap1	Microglia2_Ascl1-CE_Vs_Microglia2_Control
6.8965e-08	0.410053	0.75	0.656	0.000566203	Rps19	Astrocyte2_Ascl1-CE_Vs_Astrocyte2_Control
6.58136e-08	0.377689	0.535	0.459	0.00054033	Sumo2	aNSC2_Ascl1-CE_Vs_aNSC2_Control
6.39507e-08	0.486719	0.276	0.223	0.000525035	Atp6v0b	OPC2_Ascl1-CE_Vs_OPC2_Control
5.92262e-08	0.341568	0.524	0.439	0.000486247	Cox6a1	aNSC2_Ascl1-CE_Vs_aNSC2_Control
5.81348e-08	0.789493	0.211	0.127	0.000477287	Bag1	Astrocyte2_Ascl1-CE_Vs_Astrocyte2_Control
5.66303e-08	0.487091	0.243	0.17	0.000464935	Eif3c	aNSC2_Ascl1-CE_Vs_aNSC2_Control
5.35008e-08	0.517839	0.259	0.186	0.000439241	Tomm20	OPC2_Ascl1-CE_Vs_OPC2_Control
5.2572e-08	0.417561	0.373	0.314	0.000431616	Lamp1	OPC2_Ascl1-CE_Vs_OPC2_Control
5.10493e-08	0.54028	0.231	0.161	0.000419115	Atxn10	qNSC2_Ascl1-CE_Vs_qNSC2_Control
4.90701e-08	0.717946	0.239	0.15	0.000402866	Ube2d3	Astrocyte2_Ascl1-CE_Vs_Astrocyte2_Control
4.67369e-08	0.482625	0.236	0.184	0.00038371	Maged1	NFOL2_Ascl1-CE_Vs_NFOL2_Control
4.65946e-08	0.494984	0.291	0.218	0.000382541	Pkm	qNSC2_Ascl1-CE_Vs_qNSC2_Control
4.40871e-08	0.406719	0.393	0.313	0.000361955	Eif4a1	qNSC2_Ascl1-CE_Vs_qNSC2_Control
4.32904e-08	0.605748	0.235	0.167	0.000355414	Cct4	aNSC2_Ascl1-CE_Vs_aNSC2_Control
4.19155e-08	0.496781	0.278	0.203	0.000344126	Fez1	OPC2_Ascl1-CE_Vs_OPC2_Control
4.17401e-08	0.477023	0.259	0.179	0.000342686	Ppp1ca	Microglia2_Ascl1-CE_Vs_Microglia2_Control
4.03241e-08	0.491549	0.298	0.219	0.000331061	Pgam1	aNSC2_Ascl1-CE_Vs_aNSC2_Control
3.98653e-08	0.556361	0.206	0.139	0.000327294	Dhx36	qNSC2_Ascl1-CE_Vs_qNSC2_Control
3.9414e-08	0.526965	0.264	0.188	0.000323589	Pcbp2	aNSC2_Ascl1-CE_Vs_aNSC2_Control
3.89446e-08	0.348455	0.51	0.427	0.000319735	Cox6a1	OPC2_Ascl1-CE_Vs_OPC2_Control
3.75584e-08	0.356131	0.425	0.337	0.000308354	Ncl	aNSC2_Ascl1-CE_Vs_aNSC2_Control
3.74721e-08	0.620833	0.237	0.159	0.000307646	Eif3c	Microglia2_Ascl1-CE_Vs_Microglia2_Control
3.72719e-08	0.534507	0.263	0.181	0.000306002	Cct6a	Microglia2_Ascl1-CE_Vs_Microglia2_Control
3.72677e-08	0.439907	0.335	0.252	0.000305968	Fkbp1a	aNSC2_Ascl1-CE_Vs_aNSC2_Control
3.31227e-08	0.564886	0.227	0.15	0.000271938	Fez1	Microglia2_Ascl1-CE_Vs_Microglia2_Control
3.26005e-08	0.424003	0.392	0.299	0.00026765	Ndufa7	Microglia2_Ascl1-CE_Vs_Microglia2_Control
3.02742e-08	0.497789	0.281	0.203	0.000248551	Ubxn1	aNSC2_Ascl1-CE_Vs_aNSC2_Control
3.02251e-08	0.34916	0.386	0.3	0.000248148	Atp5g1	OPC2_Ascl1-CE_Vs_OPC2_Control
2.91431e-08	0.47381	0.2	0.143	0.000239265	Hdgf	MOL2_Ascl1-CE_Vs_MOL2_Control
2.87213e-08	0.558771	0.251	0.182	0.000235802	Vdac1	OPC2_Ascl1-CE_Vs_OPC2_Control
2.77405e-08	0.473752	0.334	0.253	0.000227749	Eef1d	aNSC2_Ascl1-CE_Vs_aNSC2_Control
2.70488e-08	0.397616	0.295	0.229	0.000222071	Hnrnpab	NFOL2_Ascl1-CE_Vs_NFOL2_Control
2.65756e-08	0.369129	0.501	0.421	0.000218185	Gpm6b	qNSC2_Ascl1-CE_Vs_qNSC2_Control
2.55558e-08	0.539977	0.268	0.2	0.000209813	Cct6a	OPC2_Ascl1-CE_Vs_OPC2_Control
2.54429e-08	0.612986	0.223	0.152	0.000208886	Csnk1a1	aNSC2_Ascl1-CE_Vs_aNSC2_Control
2.505e-08	0.436928	0.214	0.156	0.00020566	Snrpb	MOL2_Ascl1-CE_Vs_MOL2_Control
2.47517e-08	0.827902	0.203	0.117	0.000203212	Itgb1	Astrocyte2_Ascl1-CE_Vs_Astrocyte2_Control
2.37646e-08	0.586134	0.271	0.19	0.000195107	Eif4g2	Microglia2_Ascl1-CE_Vs_Microglia2_Control
2.30196e-08	0.350317	0.367	0.296	0.000188991	Tle5	NFOL2_Ascl1-CE_Vs_NFOL2_Control
2.27474e-08	0.79637	0.232	0.143	0.000186756	Map2	Astrocyte2_Ascl1-CE_Vs_Astrocyte2_Control
2.2521e-08	0.495846	0.337	0.265	0.000184897	Cd81	qNSC2_Ascl1-CE_Vs_qNSC2_Control
2.15855e-08	0.444351	0.208	0.143	0.000177217	Dpm3	OPC2_Ascl1-CE_Vs_OPC2_Control
2.08949e-08	0.815049	0.216	0.13	0.000171547	Mrps7	Astrocyte2_Ascl1-CE_Vs_Astrocyte2_Control
2.05991e-08	0.489744	0.34	0.259	0.000169119	Hnrnpu	aNSC2_Ascl1-CE_Vs_aNSC2_Control
1.9633e-08	0.493424	0.281	0.203	0.000161187	Rtraf	OPC2_Ascl1-CE_Vs_OPC2_Control
1.95132e-08	0.545602	0.245	0.169	0.000160204	Aldoa	aNSC2_Ascl1-CE_Vs_aNSC2_Control
1.92096e-08	0.469192	0.237	0.165	0.000157711	Mtdh	qNSC2_Ascl1-CE_Vs_qNSC2_Control
1.85146e-08	0.441364	0.266	0.204	0.000152005	Tmbim6	MOL2_Ascl1-CE_Vs_MOL2_Control
1.82789e-08	0.474743	0.208	0.15	0.00015007	Psap	MOL2_Ascl1-CE_Vs_MOL2_Control
1.6931e-08	0.582538	0.225	0.154	0.000139004	Smarca5	qNSC2_Ascl1-CE_Vs_qNSC2_Control
1.69175e-08	0.518438	0.258	0.182	0.000138892	Gstm5	qNSC2_Ascl1-CE_Vs_qNSC2_Control
1.62647e-08	0.514789	0.284	0.208	0.000133533	Cct3	OPC2_Ascl1-CE_Vs_OPC2_Control
1.58611e-08	0.41326	0.426	0.339	0.00013022	Eif4a1	aNSC2_Ascl1-CE_Vs_aNSC2_Control
1.56516e-08	0.612776	0.229	0.149	0.000128499	Pgls	Microglia2_Ascl1-CE_Vs_Microglia2_Control
1.52357e-08	0.570808	0.239	0.166	0.000125085	Vdac1	qNSC2_Ascl1-CE_Vs_qNSC2_Control
1.51882e-08	0.504466	0.271	0.194	0.000124695	Cct6a	qNSC2_Ascl1-CE_Vs_qNSC2_Control
1.46594e-08	0.458982	0.366	0.294	0.000120354	Tle5	OPC2_Ascl1-CE_Vs_OPC2_Control
1.44468e-08	0.371206	0.207	0.145	0.000118608	Chchd1	qNSC2_Ascl1-CE_Vs_qNSC2_Control
1.38886e-08	0.452931	0.406	0.311	0.000114026	Eif3f	Microglia2_Ascl1-CE_Vs_Microglia2_Control
1.35181e-08	0.389562	0.759	0.702	0.000110984	Rps15	qNSC2_Ascl1-CE_Vs_qNSC2_Control
1.34973e-08	0.597385	0.264	0.181	0.000110813	Cct3	Microglia2_Ascl1-CE_Vs_Microglia2_Control
1.25044e-08	0.469188	0.358	0.264	0.000102661	2410006H16Rik	Microglia2_Ascl1-CE_Vs_Microglia2_Control
1.15431e-08	0.360129	0.64	0.584	9.4769e-05	Ftl1	OPC2_Ascl1-CE_Vs_OPC2_Control
1.13873e-08	0.524629	0.32	0.245	9.34895e-05	Calr	aNSC2_Ascl1-CE_Vs_aNSC2_Control
1.12439e-08	0.475746	0.202	0.144	9.23123e-05	Rnf187	NFOL2_Ascl1-CE_Vs_NFOL2_Control
1.06981e-08	0.390512	0.294	0.226	8.78316e-05	Eef1d	NFOL2_Ascl1-CE_Vs_NFOL2_Control
1.06335e-08	0.375792	0.396	0.326	8.73014e-05	Tuba1b	MOL2_Ascl1-CE_Vs_MOL2_Control
1.03252e-08	0.664921	0.263	0.205	8.47697e-05	Gatm	Microglia2_Ascl1-CE_Vs_Microglia2_Control
1.0266e-08	0.446297	0.215	0.147	8.42839e-05	Ndufab1	qNSC2_Ascl1-CE_Vs_qNSC2_Control
1.01691e-08	0.927177	0.999	0.993	8.34885e-05	Malat1	Astrocyte2_Ascl1-CE_Vs_Astrocyte2_Control
9.82027e-09	0.524589	0.208	0.15	8.06244e-05	Cbx5	MOL2_Ascl1-CE_Vs_MOL2_Control
9.7546e-09	0.596479	0.261	0.186	8.00852e-05	Map1lc3b	aNSC2_Ascl1-CE_Vs_aNSC2_Control
9.34214e-09	0.538534	0.298	0.226	7.6699e-05	Sec11c	OPC2_Ascl1-CE_Vs_OPC2_Control
9.01389e-09	0.584137	0.287	0.186	7.4004e-05	Hnrnpab	Astrocyte2_Ascl1-CE_Vs_Astrocyte2_Control
8.56612e-09	0.495156	0.205	0.132	7.03278e-05	Aimp1	Microglia2_Ascl1-CE_Vs_Microglia2_Control
8.51426e-09	0.446181	0.231	0.146	6.99021e-05	Ramp1	Astrocyte2_Ascl1-CE_Vs_Astrocyte2_Control
8.40371e-09	0.509299	0.2	0.141	6.89945e-05	Srsf11	NFOL2_Ascl1-CE_Vs_NFOL2_Control
8.25801e-09	0.672997	0.205	0.119	6.77983e-05	Mtdh	Astrocyte2_Ascl1-CE_Vs_Astrocyte2_Control
7.77536e-09	0.340335	0.969	0.952	6.38357e-05	Eef1a1	qNSC2_Ascl1-CE_Vs_qNSC2_Control
7.2912e-09	0.362872	0.813	0.721	5.98607e-05	Rpl27a	Astrocyte2_Ascl1-CE_Vs_Astrocyte2_Control
7.16475e-09	0.660534	0.26	0.18	5.88226e-05	Rbm39	Microglia2_Ascl1-CE_Vs_Microglia2_Control
6.87023e-09	0.77684	0.208	0.119	5.64046e-05	Spag9	Astrocyte2_Ascl1-CE_Vs_Astrocyte2_Control
6.82141e-09	0.559148	0.263	0.187	5.60038e-05	Maged1	qNSC2_Ascl1-CE_Vs_qNSC2_Control
6.81661e-09	0.489737	0.232	0.17	5.59644e-05	Drap1	NFOL2_Ascl1-CE_Vs_NFOL2_Control
6.29596e-09	0.759082	0.236	0.142	5.16898e-05	Sf3b2	Astrocyte2_Ascl1-CE_Vs_Astrocyte2_Control
6.09745e-09	0.506469	0.281	0.201	5.00601e-05	Ndufc2	qNSC2_Ascl1-CE_Vs_qNSC2_Control
6.09217e-09	0.393054	0.499	0.409	5.00167e-05	Eif5a	aNSC2_Ascl1-CE_Vs_aNSC2_Control
6.03895e-09	0.400224	0.263	0.197	4.95798e-05	Cyc1	NFOL2_Ascl1-CE_Vs_NFOL2_Control
5.89368e-09	0.649845	0.209	0.14	4.83871e-05	Itgb1	OPC2_Ascl1-CE_Vs_OPC2_Control
5.85562e-09	0.609736	0.251	0.175	4.80746e-05	Ppp1ca	aNSC2_Ascl1-CE_Vs_aNSC2_Control
5.61447e-09	0.546814	0.228	0.154	4.60948e-05	Aimp1	OPC2_Ascl1-CE_Vs_OPC2_Control
5.59401e-09	0.555675	0.271	0.194	4.59268e-05	Map1lc3b	OPC2_Ascl1-CE_Vs_OPC2_Control
5.26993e-09	0.557103	0.218	0.146	4.32661e-05	Ywhab	qNSC2_Ascl1-CE_Vs_qNSC2_Control
5.05572e-09	0.632172	0.215	0.144	4.15075e-05	Mrps24	OPC2_Ascl1-CE_Vs_OPC2_Control
4.84153e-09	0.357633	0.893	0.821	3.97489e-05	Rpl32	Astrocyte2_Ascl1-CE_Vs_Astrocyte2_Control
4.72614e-09	0.617249	0.225	0.152	3.88016e-05	Psma5	qNSC2_Ascl1-CE_Vs_qNSC2_Control
4.68011e-09	0.630871	0.264	0.191	3.84237e-05	Vdac1	aNSC2_Ascl1-CE_Vs_aNSC2_Control
4.60607e-09	0.615807	0.215	0.136	3.78158e-05	Sars	Microglia2_Ascl1-CE_Vs_Microglia2_Control
4.59424e-09	0.403359	0.48	0.38	3.77187e-05	Ndufa13	Microglia2_Ascl1-CE_Vs_Microglia2_Control
4.53113e-09	0.61433	0.231	0.16	3.72006e-05	Ywhaz	OPC2_Ascl1-CE_Vs_OPC2_Control
4.40856e-09	0.680043	0.224	0.152	3.61943e-05	C1qbp	aNSC2_Ascl1-CE_Vs_aNSC2_Control
4.393e-09	0.57631	0.23	0.156	3.60665e-05	Eloc	OPC2_Ascl1-CE_Vs_OPC2_Control
4.21921e-09	0.460241	0.226	0.163	3.46397e-05	Fkbp3	MOL2_Ascl1-CE_Vs_MOL2_Control
4.11493e-09	0.883146	0.212	0.124	3.37836e-05	Srsf2	Astrocyte2_Ascl1-CE_Vs_Astrocyte2_Control
3.88734e-09	0.63286	0.201	0.131	3.19151e-05	Eif4h	OPC2_Ascl1-CE_Vs_OPC2_Control
3.80367e-09	0.462316	0.361	0.274	3.12282e-05	Hspd1	OPC2_Ascl1-CE_Vs_OPC2_Control
3.78594e-09	0.478385	0.329	0.244	3.10826e-05	Ppp2ca	OPC2_Ascl1-CE_Vs_OPC2_Control
3.78563e-09	0.580091	0.248	0.169	3.108e-05	Cbx5	aNSC2_Ascl1-CE_Vs_aNSC2_Control
3.75325e-09	0.523731	0.308	0.229	3.08142e-05	Ndufc2	OPC2_Ascl1-CE_Vs_OPC2_Control
3.53569e-09	0.658041	0.202	0.129	2.9028e-05	Nhp2	aNSC2_Ascl1-CE_Vs_aNSC2_Control
3.47686e-09	0.577617	0.228	0.153	2.8545e-05	Anp32e	OPC2_Ascl1-CE_Vs_OPC2_Control
3.31283e-09	0.521907	0.382	0.294	2.71983e-05	Ndufb8	Microglia2_Ascl1-CE_Vs_Microglia2_Control
3.0617e-09	0.517299	0.3	0.218	2.51366e-05	Ppp2ca	qNSC2_Ascl1-CE_Vs_qNSC2_Control
3.00019e-09	0.427803	0.319	0.25	2.46315e-05	Hmgb2	MOL2_Ascl1-CE_Vs_MOL2_Control
2.80359e-09	0.480913	0.362	0.279	2.30174e-05	Cd81	OPC2_Ascl1-CE_Vs_OPC2_Control
2.77105e-09	0.580408	0.27	0.189	2.27503e-05	Canx	aNSC2_Ascl1-CE_Vs_aNSC2_Control
2.73364e-09	0.60724	0.223	0.146	2.24432e-05	Zranb2	aNSC2_Ascl1-CE_Vs_aNSC2_Control
2.73252e-09	0.540972	0.351	0.265	2.2434e-05	Rbm39	aNSC2_Ascl1-CE_Vs_aNSC2_Control
2.6926e-09	0.681879	0.217	0.144	2.21063e-05	Tsn	aNSC2_Ascl1-CE_Vs_aNSC2_Control
2.65885e-09	0.590408	0.234	0.158	2.18292e-05	Rnasek	OPC2_Ascl1-CE_Vs_OPC2_Control
2.50545e-09	0.673187	0.206	0.132	2.05697e-05	Dhx36	aNSC2_Ascl1-CE_Vs_aNSC2_Control
2.42797e-09	0.433679	0.423	0.321	1.99336e-05	Nme1	Microglia2_Ascl1-CE_Vs_Microglia2_Control
2.37106e-09	0.348163	0.746	0.68	1.94664e-05	mt-Nd1	aNSC2_Ascl1-CE_Vs_aNSC2_Control
2.35529e-09	0.556308	0.278	0.2	1.9337e-05	Cyc1	OPC2_Ascl1-CE_Vs_OPC2_Control
2.33813e-09	0.46194	0.298	0.233	1.9196e-05	Hnrnpu	NFOL2_Ascl1-CE_Vs_NFOL2_Control
2.22138e-09	0.330521	0.243	0.18	1.82375e-05	Camk2n1	MOL2_Ascl1-CE_Vs_MOL2_Control
2.21158e-09	0.365847	0.659	0.575	1.81571e-05	Ftl1	qNSC2_Ascl1-CE_Vs_qNSC2_Control
2.2019e-09	0.622818	0.2	0.113	1.80776e-05	Ttyh1	Astrocyte2_Ascl1-CE_Vs_Astrocyte2_Control
2.06049e-09	0.430942	0.708	0.609	1.69167e-05	Rpl5	Astrocyte2_Ascl1-CE_Vs_Astrocyte2_Control
1.98626e-09	0.342156	0.893	0.839	1.63072e-05	Rps12	qNSC2_Ascl1-CE_Vs_qNSC2_Control
1.97845e-09	0.471378	0.265	0.199	1.62431e-05	Pgam1	MOL2_Ascl1-CE_Vs_MOL2_Control
1.84302e-09	0.333486	0.202	0.139	1.51312e-05	Dek	qNSC2_Ascl1-CE_Vs_qNSC2_Control
1.8414e-09	0.630243	0.234	0.162	1.51179e-05	Srsf2	OPC2_Ascl1-CE_Vs_OPC2_Control
1.75596e-09	0.400664	0.223	0.154	1.44164e-05	Aimp1	qNSC2_Ascl1-CE_Vs_qNSC2_Control
1.73003e-09	0.518458	0.232	0.169	1.42036e-05	Ube2d3	NFOL2_Ascl1-CE_Vs_NFOL2_Control
1.69616e-09	0.623399	0.23	0.155	1.39255e-05	Drap1	OPC2_Ascl1-CE_Vs_OPC2_Control
1.63783e-09	0.547045	0.209	0.148	1.34466e-05	Cuedc2	MOL2_Ascl1-CE_Vs_MOL2_Control
1.49713e-09	0.480502	0.375	0.284	1.22915e-05	Eif3h	aNSC2_Ascl1-CE_Vs_aNSC2_Control
1.4951e-09	0.720203	0.208	0.128	1.22748e-05	Smarca5	Microglia2_Ascl1-CE_Vs_Microglia2_Control
1.45461e-09	0.717668	0.211	0.14	1.19424e-05	Itgb1	aNSC2_Ascl1-CE_Vs_aNSC2_Control
1.4507e-09	0.607862	0.233	0.154	1.19103e-05	Ndufab1	aNSC2_Ascl1-CE_Vs_aNSC2_Control
1.44296e-09	0.668507	0.208	0.132	1.18467e-05	Dpm3	aNSC2_Ascl1-CE_Vs_aNSC2_Control
1.42642e-09	0.335652	0.736	0.669	1.17109e-05	Cfl1	Microglia2_Ascl1-CE_Vs_Microglia2_Control
1.38594e-09	0.454118	0.408	0.322	1.13785e-05	Ifi27	OPC2_Ascl1-CE_Vs_OPC2_Control
1.35927e-09	0.490774	0.379	0.288	1.11596e-05	Uqcr10	aNSC2_Ascl1-CE_Vs_aNSC2_Control
1.30382e-09	0.641982	0.218	0.144	1.07044e-05	Esd	OPC2_Ascl1-CE_Vs_OPC2_Control
1.24835e-09	0.541506	0.288	0.206	1.0249e-05	Nedd4	qNSC2_Ascl1-CE_Vs_qNSC2_Control
1.22217e-09	0.47806	0.251	0.184	1.0034e-05	Banf1	MOL2_Ascl1-CE_Vs_MOL2_Control
1.18132e-09	0.483604	0.838	0.756	9.69864e-06	Rps7	Astrocyte2_Ascl1-CE_Vs_Astrocyte2_Control
1.12466e-09	0.403708	0.326	0.239	9.23343e-06	Ndufc1	qNSC2_Ascl1-CE_Vs_qNSC2_Control
1.08911e-09	0.400455	0.547	0.448	8.94159e-06	Hint1	Microglia2_Ascl1-CE_Vs_Microglia2_Control
1.00087e-09	0.610058	0.204	0.115	8.21711e-06	Plpp3	Astrocyte2_Ascl1-CE_Vs_Astrocyte2_Control
9.70072e-10	0.589153	0.204	0.144	7.96429e-06	Mtdh	NFOL2_Ascl1-CE_Vs_NFOL2_Control
9.6732e-10	0.672699	0.221	0.143	7.9417e-06	Fubp1	aNSC2_Ascl1-CE_Vs_aNSC2_Control
9.66134e-10	0.344337	0.37	0.28	7.93196e-06	Hmgb2	qNSC2_Ascl1-CE_Vs_qNSC2_Control
9.56233e-10	0.45998	0.281	0.211	7.85067e-06	Polr2f	MOL2_Ascl1-CE_Vs_MOL2_Control
9.40876e-10	0.365372	0.346	0.251	7.72459e-06	Ndufc1	Microglia2_Ascl1-CE_Vs_Microglia2_Control
9.38427e-10	0.432136	0.282	0.211	7.70449e-06	Cct6a	NFOL2_Ascl1-CE_Vs_NFOL2_Control
9.16e-10	0.56774	0.274	0.189	7.52036e-06	Cyc1	aNSC2_Ascl1-CE_Vs_aNSC2_Control
9.10808e-10	0.51673	0.229	0.164	7.47773e-06	Ppp1ca	NFOL2_Ascl1-CE_Vs_NFOL2_Control
8.90491e-10	0.390603	0.486	0.38	7.31093e-06	Pfdn5	Microglia2_Ascl1-CE_Vs_Microglia2_Control
8.54749e-10	0.378375	0.465	0.37	7.01749e-06	Ndufa13	qNSC2_Ascl1-CE_Vs_qNSC2_Control
8.387e-10	0.690336	0.229	0.155	6.88573e-06	Fubp1	qNSC2_Ascl1-CE_Vs_qNSC2_Control
8.33626e-10	0.443928	0.449	0.359	6.84407e-06	Rpl36al	OPC2_Ascl1-CE_Vs_OPC2_Control
7.93445e-10	0.521267	0.325	0.227	6.51418e-06	Tmbim6	Microglia2_Ascl1-CE_Vs_Microglia2_Control
7.92315e-10	0.687038	0.211	0.138	6.50491e-06	Glrx3	qNSC2_Ascl1-CE_Vs_qNSC2_Control
7.76273e-10	0.399782	0.484	0.387	6.3732e-06	Ndufa13	aNSC2_Ascl1-CE_Vs_aNSC2_Control
7.65897e-10	0.661613	0.256	0.175	6.28801e-06	Psma5	aNSC2_Ascl1-CE_Vs_aNSC2_Control
7.46105e-10	0.592682	0.255	0.176	6.12552e-06	Atxn10	OPC2_Ascl1-CE_Vs_OPC2_Control
7.29208e-10	0.338236	0.284	0.207	5.9868e-06	D8Ertd738e	OPC2_Ascl1-CE_Vs_OPC2_Control
6.80382e-10	0.664966	0.218	0.142	5.58594e-06	Ssr4	qNSC2_Ascl1-CE_Vs_qNSC2_Control
6.75124e-10	0.366573	0.445	0.372	5.54277e-06	Eif5a	MOL2_Ascl1-CE_Vs_MOL2_Control
6.63838e-10	0.626019	0.263	0.185	5.45011e-06	Ncor1	qNSC2_Ascl1-CE_Vs_qNSC2_Control
6.62169e-10	0.558502	0.212	0.137	5.43641e-06	Mrps7	qNSC2_Ascl1-CE_Vs_qNSC2_Control
6.62119e-10	0.566417	0.253	0.172	5.436e-06	Sf3b1	qNSC2_Ascl1-CE_Vs_qNSC2_Control
6.43337e-10	0.449471	0.715	0.65	5.2818e-06	H3f3b	qNSC2_Ascl1-CE_Vs_qNSC2_Control
6.36903e-10	0.654544	0.235	0.161	5.22898e-06	Ttc3	OPC2_Ascl1-CE_Vs_OPC2_Control
5.83105e-10	0.506768	0.355	0.266	4.78729e-06	Uqcr10	OPC2_Ascl1-CE_Vs_OPC2_Control
5.81965e-10	0.470534	0.389	0.299	4.77793e-06	Ndufb8	OPC2_Ascl1-CE_Vs_OPC2_Control
5.1316e-10	0.361352	0.885	0.822	4.21305e-06	Hsp90ab1	Astrocyte2_Ascl1-CE_Vs_Astrocyte2_Control
4.99241e-10	0.576962	0.392	0.273	4.09877e-06	Pfdn5	Astrocyte2_Ascl1-CE_Vs_Astrocyte2_Control
4.75846e-10	0.411506	0.93	0.874	3.90669e-06	Rpl19	Astrocyte2_Ascl1-CE_Vs_Astrocyte2_Control
4.75512e-10	0.481584	0.378	0.284	3.90395e-06	Tubb2a	aNSC2_Ascl1-CE_Vs_aNSC2_Control
4.53274e-10	0.487146	0.351	0.258	3.72138e-06	Snrpe	aNSC2_Ascl1-CE_Vs_aNSC2_Control
4.46039e-10	0.419574	0.971	0.953	3.66198e-06	Tpt1	qNSC2_Ascl1-CE_Vs_qNSC2_Control
4.45366e-10	0.564114	0.354	0.266	3.65645e-06	Marcksl1	aNSC2_Ascl1-CE_Vs_aNSC2_Control
4.3691e-10	0.375332	0.496	0.453	3.58703e-06	Gpm6b	OPC2_Ascl1-CE_Vs_OPC2_Control
4.15615e-10	0.655843	0.228	0.148	3.4122e-06	Rtn4	aNSC2_Ascl1-CE_Vs_aNSC2_Control
4.1339e-10	0.674144	0.204	0.13	3.39393e-06	Rbm8a	OPC2_Ascl1-CE_Vs_OPC2_Control
4.05429e-10	0.525222	0.24	0.159	3.32857e-06	Aimp1	aNSC2_Ascl1-CE_Vs_aNSC2_Control
3.9812e-10	0.478435	0.277	0.206	3.26856e-06	Fez1	NFOL2_Ascl1-CE_Vs_NFOL2_Control
3.7148e-10	0.485642	0.365	0.27	3.04985e-06	Srrm2	aNSC2_Ascl1-CE_Vs_aNSC2_Control
3.66458e-10	0.645059	0.207	0.132	3.00862e-06	Fxr1	OPC2_Ascl1-CE_Vs_OPC2_Control
3.59176e-10	0.668977	0.272	0.191	2.94883e-06	Smarca5	aNSC2_Ascl1-CE_Vs_aNSC2_Control
3.57891e-10	0.506146	0.411	0.309	2.93829e-06	Ndufb9	Microglia2_Ascl1-CE_Vs_Microglia2_Control
3.38273e-10	0.530289	0.276	0.191	2.77722e-06	Gstm5	OPC2_Ascl1-CE_Vs_OPC2_Control
3.1668e-10	0.49494	0.235	0.167	2.59994e-06	Psma5	NFOL2_Ascl1-CE_Vs_NFOL2_Control
2.74974e-10	0.46122	0.522	0.397	2.25753e-06	Hint1	Astrocyte2_Ascl1-CE_Vs_Astrocyte2_Control
2.4452e-10	0.410832	0.86	0.773	2.00751e-06	Rpl37a	Astrocyte2_Ascl1-CE_Vs_Astrocyte2_Control
2.36455e-10	0.530322	0.342	0.256	1.9413e-06	Ndufb5	qNSC2_Ascl1-CE_Vs_qNSC2_Control
2.32589e-10	0.445614	0.309	0.235	1.90955e-06	Romo1	MOL2_Ascl1-CE_Vs_MOL2_Control
2.29522e-10	0.420023	0.243	0.175	1.88437e-06	Fkbp3	NFOL2_Ascl1-CE_Vs_NFOL2_Control
2.26404e-10	0.442502	0.327	0.252	1.85878e-06	Hspd1	MOL2_Ascl1-CE_Vs_MOL2_Control
2.23432e-10	0.662228	0.215	0.131	1.83438e-06	Sf3b1	Microglia2_Ascl1-CE_Vs_Microglia2_Control
2.19173e-10	0.712622	0.248	0.16	1.79941e-06	Vdac1	Microglia2_Ascl1-CE_Vs_Microglia2_Control
2.15792e-10	0.821271	0.204	0.125	1.77166e-06	Nedd4	Microglia2_Ascl1-CE_Vs_Microglia2_Control
2.04416e-10	0.632539	0.26	0.168	1.67826e-06	Eif5	Microglia2_Ascl1-CE_Vs_Microglia2_Control
1.82326e-10	0.493199	0.316	0.222	1.4969e-06	Romo1	aNSC2_Ascl1-CE_Vs_aNSC2_Control
1.76713e-10	0.472536	0.283	0.211	1.45081e-06	Hnrnpu	MOL2_Ascl1-CE_Vs_MOL2_Control
1.66262e-10	0.52464	0.341	0.25	1.36501e-06	Sec62	OPC2_Ascl1-CE_Vs_OPC2_Control
1.63715e-10	0.576188	0.268	0.183	1.3441e-06	Nedd4	OPC2_Ascl1-CE_Vs_OPC2_Control
1.58189e-10	0.542653	0.228	0.162	1.29873e-06	Ube2d3	MOL2_Ascl1-CE_Vs_MOL2_Control
1.57888e-10	0.546761	0.241	0.174	1.29626e-06	Vdac1	NFOL2_Ascl1-CE_Vs_NFOL2_Control
1.3546e-10	0.337337	0.648	0.551	1.11213e-06	Ywhae	aNSC2_Ascl1-CE_Vs_aNSC2_Control
1.33816e-10	0.43461	0.436	0.326	1.09863e-06	Cox7b	Microglia2_Ascl1-CE_Vs_Microglia2_Control
1.29907e-10	0.562024	0.305	0.217	1.06653e-06	Pkm	OPC2_Ascl1-CE_Vs_OPC2_Control
1.28359e-10	0.516065	0.367	0.273	1.05383e-06	2410006H16Rik	qNSC2_Ascl1-CE_Vs_qNSC2_Control
1.28309e-10	0.504315	0.34	0.271	1.05342e-06	Srrm2	NFOL2_Ascl1-CE_Vs_NFOL2_Control
1.22609e-10	0.48208	0.225	0.157	1.00662e-06	Csnk1a1	NFOL2_Ascl1-CE_Vs_NFOL2_Control
1.2238e-10	0.507992	0.398	0.302	1.00474e-06	Ndufb8	aNSC2_Ascl1-CE_Vs_aNSC2_Control
1.02222e-10	0.698798	0.215	0.134	8.3924e-07	Ramp1	aNSC2_Ascl1-CE_Vs_aNSC2_Control
9.45073e-11	0.493022	0.283	0.211	7.75905e-07	Hnrnpab	MOL2_Ascl1-CE_Vs_MOL2_Control
9.11282e-11	0.408697	0.467	0.366	7.48162e-07	Gng5	OPC2_Ascl1-CE_Vs_OPC2_Control
8.93787e-11	0.357975	0.584	0.484	7.33799e-07	Itm2b	aNSC2_Ascl1-CE_Vs_aNSC2_Control
8.75144e-11	0.410978	0.641	0.517	7.18493e-07	Npm1	Astrocyte2_Ascl1-CE_Vs_Astrocyte2_Control
8.59384e-11	0.706308	0.231	0.156	7.05554e-07	Srsf2	qNSC2_Ascl1-CE_Vs_qNSC2_Control
8.34702e-11	0.72484	0.201	0.126	6.8529e-07	Ube2c	OPC2_Ascl1-CE_Vs_OPC2_Control
7.52306e-11	0.681761	0.226	0.143	6.17643e-07	Prkar1a	aNSC2_Ascl1-CE_Vs_aNSC2_Control
7.51278e-11	0.533716	0.307	0.213	6.16799e-07	Ndufa6	aNSC2_Ascl1-CE_Vs_aNSC2_Control
7.27835e-11	0.343758	0.551	0.42	5.97552e-07	Prdx2	Astrocyte2_Ascl1-CE_Vs_Astrocyte2_Control
7.14957e-11	0.335009	0.427	0.342	5.8698e-07	Slc25a3	NFOL2_Ascl1-CE_Vs_NFOL2_Control
7.1381e-11	0.565474	0.316	0.226	5.86038e-07	Romo1	OPC2_Ascl1-CE_Vs_OPC2_Control
7.11162e-11	0.419706	0.518	0.424	5.83864e-07	Cox5b	OPC2_Ascl1-CE_Vs_OPC2_Control
6.9146e-11	0.678948	0.223	0.143	5.67689e-07	Smarca5	OPC2_Ascl1-CE_Vs_OPC2_Control
6.82982e-11	0.672008	0.213	0.132	5.60728e-07	Bag1	aNSC2_Ascl1-CE_Vs_aNSC2_Control
6.24094e-11	0.387269	0.323	0.227	5.12381e-07	Ndufc2	Microglia2_Ascl1-CE_Vs_Microglia2_Control
6.21661e-11	0.521071	0.359	0.253	5.10383e-07	Jun	Microglia2_Ascl1-CE_Vs_Microglia2_Control
6.17642e-11	0.526515	0.231	0.161	5.07084e-07	Eif3c	NFOL2_Ascl1-CE_Vs_NFOL2_Control
5.90885e-11	0.581768	0.218	0.152	4.85117e-07	Atxn10	MOL2_Ascl1-CE_Vs_MOL2_Control
5.46015e-11	0.4294	0.515	0.404	4.48278e-07	Uqcrq	Microglia2_Ascl1-CE_Vs_Microglia2_Control
5.43956e-11	0.569105	0.275	0.187	4.46588e-07	Fez1	qNSC2_Ascl1-CE_Vs_qNSC2_Control
5.43439e-11	0.35949	0.432	0.347	4.46164e-07	Eef2	MOL2_Ascl1-CE_Vs_MOL2_Control
5.42128e-11	0.449983	0.324	0.245	4.45087e-07	Psmb4	NFOL2_Ascl1-CE_Vs_NFOL2_Control
5.3079e-11	0.730857	0.216	0.135	4.35779e-07	Arhgdia	aNSC2_Ascl1-CE_Vs_aNSC2_Control
5.24656e-11	0.461874	0.45	0.35	4.30743e-07	Slc25a3	aNSC2_Ascl1-CE_Vs_aNSC2_Control
5.24432e-11	0.372904	0.723	0.63	4.30559e-07	Gnas	Microglia2_Ascl1-CE_Vs_Microglia2_Control
5.14735e-11	0.730919	0.342	0.225	4.22597e-07	Syt11	Astrocyte2_Ascl1-CE_Vs_Astrocyte2_Control
4.87983e-11	0.562029	0.299	0.227	4.00634e-07	Jund	MOL2_Ascl1-CE_Vs_MOL2_Control
4.80473e-11	0.502414	0.283	0.21	3.94469e-07	Cct3	NFOL2_Ascl1-CE_Vs_NFOL2_Control
4.51904e-11	0.443594	0.522	0.416	3.71013e-07	Cox6a1	Microglia2_Ascl1-CE_Vs_Microglia2_Control
4.49866e-11	0.500034	0.392	0.283	3.6934e-07	Ubc	Microglia2_Ascl1-CE_Vs_Microglia2_Control
4.49291e-11	0.570057	0.379	0.282	3.68868e-07	Mbp	qNSC2_Ascl1-CE_Vs_qNSC2_Control
4.49277e-11	0.569862	0.333	0.229	3.68857e-07	Hspd1	Microglia2_Ascl1-CE_Vs_Microglia2_Control
4.47494e-11	0.441377	0.253	0.181	3.67393e-07	Psmd4	MOL2_Ascl1-CE_Vs_MOL2_Control
4.03831e-11	0.742067	0.216	0.135	3.31546e-07	Zfp706	aNSC2_Ascl1-CE_Vs_aNSC2_Control
3.9024e-11	0.482666	0.313	0.236	3.20387e-07	Rbm39	NFOL2_Ascl1-CE_Vs_NFOL2_Control
3.87906e-11	0.678776	0.249	0.168	3.18471e-07	Eif3c	OPC2_Ascl1-CE_Vs_OPC2_Control
3.8637e-11	0.669522	0.245	0.152	3.1721e-07	Gstm5	Microglia2_Ascl1-CE_Vs_Microglia2_Control
3.79781e-11	0.621426	0.349	0.227	3.118e-07	Cnp	Astrocyte2_Ascl1-CE_Vs_Astrocyte2_Control
3.72289e-11	0.640972	0.242	0.158	3.05649e-07	Tcf25	qNSC2_Ascl1-CE_Vs_qNSC2_Control
3.68891e-11	0.903744	0.227	0.123	3.02859e-07	Sox2	Astrocyte2_Ascl1-CE_Vs_Astrocyte2_Control
3.66871e-11	0.422598	0.213	0.149	3.01201e-07	Zfp706	MOL2_Ascl1-CE_Vs_MOL2_Control
3.6407e-11	0.483596	0.363	0.262	2.98901e-07	Ndufc1	aNSC2_Ascl1-CE_Vs_aNSC2_Control
3.46937e-11	0.356909	0.559	0.48	2.84835e-07	Rps17	MOL2_Ascl1-CE_Vs_MOL2_Control
3.45123e-11	0.567659	0.217	0.139	2.83346e-07	Psmd12	OPC2_Ascl1-CE_Vs_OPC2_Control
3.38897e-11	0.365781	0.464	0.336	2.78235e-07	Atp5f1	Astrocyte2_Ascl1-CE_Vs_Astrocyte2_Control
3.22238e-11	0.351967	0.482	0.376	2.64557e-07	Nme1	OPC2_Ascl1-CE_Vs_OPC2_Control
3.11605e-11	0.60388	0.279	0.19	2.55828e-07	Ndufa6	qNSC2_Ascl1-CE_Vs_qNSC2_Control
3.07027e-11	0.487392	0.407	0.31	2.52069e-07	Ndufb9	qNSC2_Ascl1-CE_Vs_qNSC2_Control
3.05483e-11	0.437681	0.516	0.452	2.50802e-07	Tubb2b	OPC2_Ascl1-CE_Vs_OPC2_Control
3.04555e-11	0.692162	0.233	0.151	2.5004e-07	Eif3c	qNSC2_Ascl1-CE_Vs_qNSC2_Control
2.85553e-11	0.64404	0.281	0.196	2.34439e-07	Tmbim6	qNSC2_Ascl1-CE_Vs_qNSC2_Control
2.84945e-11	0.52479	0.366	0.271	2.3394e-07	Gabarap	OPC2_Ascl1-CE_Vs_OPC2_Control
2.66679e-11	0.370186	0.269	0.182	2.18943e-07	Ube2c	aNSC2_Ascl1-CE_Vs_aNSC2_Control
2.65741e-11	0.547656	0.229	0.159	2.18173e-07	Psma5	MOL2_Ascl1-CE_Vs_MOL2_Control
2.62475e-11	0.566573	0.331	0.242	2.15492e-07	Fkbp1a	OPC2_Ascl1-CE_Vs_OPC2_Control
2.59361e-11	0.40823	0.884	0.8	2.12935e-07	Rpl18a	Astrocyte2_Ascl1-CE_Vs_Astrocyte2_Control
2.50892e-11	0.706056	0.233	0.141	2.05983e-07	Sf3b2	Microglia2_Ascl1-CE_Vs_Microglia2_Control
2.37751e-11	0.711848	0.29	0.197	1.95194e-07	Rtn1	Microglia2_Ascl1-CE_Vs_Microglia2_Control
2.12966e-11	0.55321	0.239	0.168	1.74845e-07	Nedd4	MOL2_Ascl1-CE_Vs_MOL2_Control
2.07215e-11	0.54622	0.203	0.136	1.70123e-07	Ncor1	MOL2_Ascl1-CE_Vs_MOL2_Control
2.03854e-11	0.918001	0.23	0.124	1.67364e-07	Rtn3	Astrocyte2_Ascl1-CE_Vs_Astrocyte2_Control
1.93829e-11	0.830647	0.431	0.305	1.59134e-07	Jun	Astrocyte2_Ascl1-CE_Vs_Astrocyte2_Control
1.82108e-11	0.729233	0.216	0.132	1.49511e-07	Atrx	aNSC2_Ascl1-CE_Vs_aNSC2_Control
1.67125e-11	0.372403	0.295	0.218	1.3721e-07	Ndufa6	NFOL2_Ascl1-CE_Vs_NFOL2_Control
1.666e-11	0.638043	0.276	0.188	1.36779e-07	Cct3	qNSC2_Ascl1-CE_Vs_qNSC2_Control
1.64685e-11	0.640842	0.35	0.225	1.35207e-07	Psmb4	Astrocyte2_Ascl1-CE_Vs_Astrocyte2_Control
1.6042e-11	0.751737	0.214	0.134	1.31705e-07	Map4k4	qNSC2_Ascl1-CE_Vs_qNSC2_Control
1.44137e-11	0.717932	0.218	0.136	1.18337e-07	Cuedc2	qNSC2_Ascl1-CE_Vs_qNSC2_Control
1.422e-11	0.601592	0.299	0.208	1.16746e-07	Ndufa6	OPC2_Ascl1-CE_Vs_OPC2_Control
1.37957e-11	0.48916	0.435	0.333	1.13262e-07	Cox7b	aNSC2_Ascl1-CE_Vs_aNSC2_Control
1.36272e-11	0.411122	0.62	0.514	1.11879e-07	Calm1	Microglia2_Ascl1-CE_Vs_Microglia2_Control
1.27023e-11	0.391729	0.805	0.707	1.04286e-07	mt-Nd1	Astrocyte2_Ascl1-CE_Vs_Astrocyte2_Control
1.20253e-11	0.679167	0.273	0.183	9.87279e-08	Fez1	aNSC2_Ascl1-CE_Vs_aNSC2_Control
1.16189e-11	0.832737	0.208	0.12	9.53908e-08	Maged1	Microglia2_Ascl1-CE_Vs_Microglia2_Control
1.14983e-11	0.482765	0.311	0.233	9.44011e-08	Ppp2ca	MOL2_Ascl1-CE_Vs_MOL2_Control
1.12078e-11	0.759526	0.207	0.119	9.20164e-08	Rtn3	Microglia2_Ascl1-CE_Vs_Microglia2_Control
1.00588e-11	0.483709	0.444	0.341	8.25831e-08	Ndufb9	aNSC2_Ascl1-CE_Vs_aNSC2_Control
9.65468e-12	0.379883	0.692	0.596	7.9265e-08	Ftl1	aNSC2_Ascl1-CE_Vs_aNSC2_Control
9.61412e-12	0.544457	0.343	0.246	7.89319e-08	Cnp	qNSC2_Ascl1-CE_Vs_qNSC2_Control
9.56228e-12	0.669102	0.248	0.161	7.85063e-08	Ncor1	OPC2_Ascl1-CE_Vs_OPC2_Control
8.95496e-12	0.563805	0.337	0.237	7.35203e-08	Cct3	aNSC2_Ascl1-CE_Vs_aNSC2_Control
8.8867e-12	0.882261	0.209	0.124	7.29598e-08	Mrps7	Microglia2_Ascl1-CE_Vs_Microglia2_Control
8.542e-12	0.527015	0.379	0.281	7.01298e-08	Eif3h	OPC2_Ascl1-CE_Vs_OPC2_Control
8.21107e-12	0.765139	0.228	0.142	6.74129e-08	Rbm8a	aNSC2_Ascl1-CE_Vs_aNSC2_Control
8.19403e-12	0.37033	0.413	0.324	6.7273e-08	Ndufb9	NFOL2_Ascl1-CE_Vs_NFOL2_Control
7.91195e-12	0.398331	0.517	0.413	6.49571e-08	Cox6a1	qNSC2_Ascl1-CE_Vs_qNSC2_Control
7.73599e-12	0.899231	0.226	0.119	6.35125e-08	Sf3b1	Astrocyte2_Ascl1-CE_Vs_Astrocyte2_Control
7.66039e-12	0.561591	0.258	0.185	6.28918e-08	Cct3	MOL2_Ascl1-CE_Vs_MOL2_Control
7.54217e-12	0.555471	0.306	0.208	6.19212e-08	Ndufc2	aNSC2_Ascl1-CE_Vs_aNSC2_Control
6.9383e-12	0.7185	0.241	0.16	5.69635e-08	Aldoa	OPC2_Ascl1-CE_Vs_OPC2_Control
6.66797e-12	0.715655	0.241	0.158	5.4744e-08	Spag9	OPC2_Ascl1-CE_Vs_OPC2_Control
6.54065e-12	0.722246	0.283	0.166	5.36988e-08	Cct3	Astrocyte2_Ascl1-CE_Vs_Astrocyte2_Control
6.36028e-12	0.666516	0.251	0.159	5.22179e-08	Ywhaz	aNSC2_Ascl1-CE_Vs_aNSC2_Control
6.29402e-12	0.597411	0.374	0.268	5.16739e-08	Tle5	Microglia2_Ascl1-CE_Vs_Microglia2_Control
5.711e-12	0.472106	0.452	0.353	4.68873e-08	Slc25a3	OPC2_Ascl1-CE_Vs_OPC2_Control
5.49479e-12	0.549905	0.336	0.234	4.51123e-08	Polr2f	aNSC2_Ascl1-CE_Vs_aNSC2_Control
5.18817e-12	0.885946	0.206	0.126	4.25949e-08	Zbtb20	aNSC2_Ascl1-CE_Vs_aNSC2_Control
5.15388e-12	0.703237	0.209	0.127	4.23133e-08	Rnasek	qNSC2_Ascl1-CE_Vs_qNSC2_Control
5.09791e-12	0.604812	0.225	0.154	4.18538e-08	Ppp1ca	MOL2_Ascl1-CE_Vs_MOL2_Control
5.05986e-12	0.70216	0.226	0.141	4.15415e-08	Ppp1ca	qNSC2_Ascl1-CE_Vs_qNSC2_Control
4.57163e-12	0.559947	0.36	0.263	3.75331e-08	Tle5	qNSC2_Ascl1-CE_Vs_qNSC2_Control
4.20377e-12	0.355664	0.455	0.348	3.4513e-08	Gng5	qNSC2_Ascl1-CE_Vs_qNSC2_Control
3.74494e-12	0.42396	0.371	0.285	3.0746e-08	Tubb2a	NFOL2_Ascl1-CE_Vs_NFOL2_Control
3.6471e-12	0.767825	0.208	0.127	2.99427e-08	Dhx36	OPC2_Ascl1-CE_Vs_OPC2_Control
3.34372e-12	0.369586	0.559	0.447	2.7452e-08	Serf2	aNSC2_Ascl1-CE_Vs_aNSC2_Control
3.22736e-12	0.952828	0.27	0.157	2.64966e-08	Sox4	Astrocyte2_Ascl1-CE_Vs_Astrocyte2_Control
3.12522e-12	0.540688	0.386	0.271	2.56581e-08	Hspa5	Microglia2_Ascl1-CE_Vs_Microglia2_Control
3.06603e-12	0.371547	0.808	0.734	2.51721e-08	Rps11	aNSC2_Ascl1-CE_Vs_aNSC2_Control
3.04488e-12	0.763158	0.229	0.147	2.49985e-08	Manf	qNSC2_Ascl1-CE_Vs_qNSC2_Control
3.02285e-12	0.74999	0.236	0.167	2.48176e-08	Arglu1	OPC2_Ascl1-CE_Vs_OPC2_Control
2.90596e-12	0.625043	0.209	0.139	2.38579e-08	Smarca5	NFOL2_Ascl1-CE_Vs_NFOL2_Control
2.83066e-12	0.330287	0.661	0.524	2.32397e-08	Gnas	Astrocyte2_Ascl1-CE_Vs_Astrocyte2_Control
2.80496e-12	0.346967	0.621	0.535	2.30287e-08	Rpl22	MOL2_Ascl1-CE_Vs_MOL2_Control
2.7721e-12	0.435441	0.274	0.183	2.27589e-08	Tubb4b	aNSC2_Ascl1-CE_Vs_aNSC2_Control
2.65659e-12	0.495619	0.262	0.184	2.18106e-08	Nedd4	NFOL2_Ascl1-CE_Vs_NFOL2_Control
2.56193e-12	0.35525	0.721	0.624	2.10334e-08	H3f3a	aNSC2_Ascl1-CE_Vs_aNSC2_Control
2.51452e-12	0.754985	0.21	0.128	2.06442e-08	Eprs	OPC2_Ascl1-CE_Vs_OPC2_Control
2.46119e-12	0.733837	0.241	0.186	2.02064e-08	Snrnp70	OPC2_Ascl1-CE_Vs_OPC2_Control
2.28025e-12	0.606087	0.299	0.199	1.87208e-08	Banf1	aNSC2_Ascl1-CE_Vs_aNSC2_Control
2.08569e-12	0.455338	0.53	0.423	1.71235e-08	Cox5b	aNSC2_Ascl1-CE_Vs_aNSC2_Control
2.06051e-12	0.573955	0.217	0.145	1.69168e-08	Eif3c	MOL2_Ascl1-CE_Vs_MOL2_Control
2.03759e-12	0.466341	0.704	0.582	1.67286e-08	H3f3b	Astrocyte2_Ascl1-CE_Vs_Astrocyte2_Control
1.92195e-12	0.671349	0.28	0.176	1.57792e-08	Rbm3	Microglia2_Ascl1-CE_Vs_Microglia2_Control
1.90013e-12	0.689022	0.22	0.15	1.56e-08	Map2	NFOL2_Ascl1-CE_Vs_NFOL2_Control
1.87836e-12	0.462306	0.832	0.733	1.54213e-08	Rps14	Astrocyte2_Ascl1-CE_Vs_Astrocyte2_Control
1.79258e-12	0.705889	0.289	0.185	1.4717e-08	Hnrnpab	Microglia2_Ascl1-CE_Vs_Microglia2_Control
1.72217e-12	0.453055	0.402	0.318	1.4139e-08	Cox7b	MOL2_Ascl1-CE_Vs_MOL2_Control
1.68279e-12	0.635211	0.305	0.21	1.38157e-08	Marcksl1	qNSC2_Ascl1-CE_Vs_qNSC2_Control
1.54766e-12	0.514246	0.312	0.232	1.27063e-08	Marcksl1	MOL2_Ascl1-CE_Vs_MOL2_Control
1.48407e-12	0.762744	0.247	0.161	1.21842e-08	Spag9	qNSC2_Ascl1-CE_Vs_qNSC2_Control
1.40883e-12	0.620849	0.316	0.218	1.15665e-08	Eif3f	qNSC2_Ascl1-CE_Vs_qNSC2_Control
1.33072e-12	0.831618	0.224	0.137	1.09252e-08	Mtdh	aNSC2_Ascl1-CE_Vs_aNSC2_Control
1.2095e-12	0.862631	0.207	0.13	9.92997e-09	Aplp2	qNSC2_Ascl1-CE_Vs_qNSC2_Control
1.19887e-12	0.377474	0.361	0.273	9.84272e-09	Ndufb5	MOL2_Ascl1-CE_Vs_MOL2_Control
1.18459e-12	0.540231	0.49	0.381	9.72545e-09	Eef2	Microglia2_Ascl1-CE_Vs_Microglia2_Control
1.11425e-12	0.8113	0.324	0.237	9.14796e-09	Nrxn1	qNSC2_Ascl1-CE_Vs_qNSC2_Control
1.05803e-12	0.403965	0.234	0.154	8.68639e-09	Aldoa	qNSC2_Ascl1-CE_Vs_qNSC2_Control
9.50841e-13	0.394226	0.65	0.51	7.80641e-09	Nme2	Astrocyte2_Ascl1-CE_Vs_Astrocyte2_Control
8.94087e-13	0.422108	0.587	0.486	7.34045e-09	Itm2b	OPC2_Ascl1-CE_Vs_OPC2_Control
8.78111e-13	0.407495	0.702	0.572	7.20929e-09	H2afz	Astrocyte2_Ascl1-CE_Vs_Astrocyte2_Control
7.92216e-13	0.355604	0.888	0.792	6.50409e-09	Rpl38	Astrocyte2_Ascl1-CE_Vs_Astrocyte2_Control
7.83656e-13	0.525399	0.319	0.238	6.43381e-09	Eif3f	NFOL2_Ascl1-CE_Vs_NFOL2_Control
7.42663e-13	0.651823	0.218	0.145	6.09726e-09	Ncor1	NFOL2_Ascl1-CE_Vs_NFOL2_Control
7.3498e-13	0.923035	0.236	0.123	6.03418e-09	Sars	Astrocyte2_Ascl1-CE_Vs_Astrocyte2_Control
7.24937e-13	0.64951	0.33	0.201	5.95173e-09	Ddah1	Astrocyte2_Ascl1-CE_Vs_Astrocyte2_Control
6.69055e-13	0.453342	0.808	0.695	5.49294e-09	Rps9	Astrocyte2_Ascl1-CE_Vs_Astrocyte2_Control
6.5699e-13	0.456969	0.33	0.243	5.39389e-09	Ppp2ca	NFOL2_Ascl1-CE_Vs_NFOL2_Control
6.2203e-13	0.525784	0.776	0.66	5.10686e-09	Rpl17	Astrocyte2_Ascl1-CE_Vs_Astrocyte2_Control
6.06804e-13	0.691146	0.336	0.205	4.98186e-09	Ifitm3	Astrocyte2_Ascl1-CE_Vs_Astrocyte2_Control
5.34197e-13	0.821115	0.203	0.124	4.38576e-09	Lamtor2	OPC2_Ascl1-CE_Vs_OPC2_Control
5.22262e-13	0.834318	0.376	0.252	4.28777e-09	Tcf4	Astrocyte2_Ascl1-CE_Vs_Astrocyte2_Control
5.19974e-13	0.440789	0.411	0.326	4.26898e-09	Slc25a5	MOL2_Ascl1-CE_Vs_MOL2_Control
4.72995e-13	0.394266	0.702	0.596	3.88329e-09	Npm1	Microglia2_Ascl1-CE_Vs_Microglia2_Control
4.6183e-13	0.438563	0.505	0.393	3.79163e-09	Uqcrq	OPC2_Ascl1-CE_Vs_OPC2_Control
4.45481e-13	0.51277	0.756	0.637	3.6574e-09	Rpl3	Astrocyte2_Ascl1-CE_Vs_Astrocyte2_Control
4.43359e-13	0.745368	0.242	0.148	3.63998e-09	Ssr4	aNSC2_Ascl1-CE_Vs_aNSC2_Control
4.24122e-13	0.627023	0.297	0.188	3.48204e-09	Tcf4	Microglia2_Ascl1-CE_Vs_Microglia2_Control
3.82142e-13	0.349027	0.702	0.564	3.13738e-09	Cfl1	Astrocyte2_Ascl1-CE_Vs_Astrocyte2_Control
3.68739e-13	0.560498	0.399	0.29	3.02734e-09	Psmb6	aNSC2_Ascl1-CE_Vs_aNSC2_Control
3.30681e-13	0.458056	0.616	0.503	2.71489e-09	Rps17	Microglia2_Ascl1-CE_Vs_Microglia2_Control
3.28745e-13	0.880994	0.268	0.147	2.69899e-09	Ptgds	Astrocyte2_Ascl1-CE_Vs_Astrocyte2_Control
3.06793e-13	0.818534	0.322	0.193	2.51877e-09	Top1	Astrocyte2_Ascl1-CE_Vs_Astrocyte2_Control
2.88268e-13	0.52014	0.292	0.208	2.36668e-09	Tmbim6	NFOL2_Ascl1-CE_Vs_NFOL2_Control
2.79695e-13	0.568425	0.368	0.259	2.2963e-09	Ubc	aNSC2_Ascl1-CE_Vs_aNSC2_Control
2.52669e-13	0.674546	0.2	0.128	2.07441e-09	Mtdh	MOL2_Ascl1-CE_Vs_MOL2_Control
2.47146e-13	0.552241	0.273	0.179	2.02907e-09	Banf1	OPC2_Ascl1-CE_Vs_OPC2_Control
2.05804e-13	0.705375	0.203	0.133	1.68965e-09	Sf3b1	MOL2_Ascl1-CE_Vs_MOL2_Control
2.01803e-13	0.355734	0.72	0.607	1.6568e-09	H2afz	Microglia2_Ascl1-CE_Vs_Microglia2_Control
2.00459e-13	0.339992	0.545	0.448	1.64577e-09	Prdx2	NFOL2_Ascl1-CE_Vs_NFOL2_Control
1.97431e-13	0.333352	0.939	0.885	1.6209e-09	Rpl18a	Microglia2_Ascl1-CE_Vs_Microglia2_Control
1.88049e-13	0.627678	0.321	0.223	1.54388e-09	Hnrnpab	OPC2_Ascl1-CE_Vs_OPC2_Control
1.79465e-13	0.701533	0.282	0.182	1.47341e-09	Tmbim6	aNSC2_Ascl1-CE_Vs_aNSC2_Control
1.65452e-13	0.442646	0.323	0.235	1.35836e-09	Marcksl1	NFOL2_Ascl1-CE_Vs_NFOL2_Control
1.46584e-13	0.502679	0.381	0.271	1.20345e-09	Ndufb8	qNSC2_Ascl1-CE_Vs_qNSC2_Control
1.46549e-13	0.796869	0.239	0.15	1.20316e-09	Atrx	OPC2_Ascl1-CE_Vs_OPC2_Control
1.45017e-13	0.41526	0.384	0.291	1.19059e-09	Pfdn5	NFOL2_Ascl1-CE_Vs_NFOL2_Control
1.43649e-13	0.644258	0.26	0.164	1.17936e-09	Psmd4	qNSC2_Ascl1-CE_Vs_qNSC2_Control
1.36323e-13	0.597519	0.312	0.209	1.11921e-09	Eef1d	qNSC2_Ascl1-CE_Vs_qNSC2_Control
1.33502e-13	0.438141	0.359	0.267	1.09605e-09	Hspd1	NFOL2_Ascl1-CE_Vs_NFOL2_Control
1.23233e-13	0.504073	0.748	0.621	1.01175e-09	Rplp2	Astrocyte2_Ascl1-CE_Vs_Astrocyte2_Control
1.19586e-13	0.366823	0.786	0.707	9.81805e-10	Rps11	OPC2_Ascl1-CE_Vs_OPC2_Control
1.14873e-13	0.695588	0.299	0.204	9.43104e-10	Eif4g2	qNSC2_Ascl1-CE_Vs_qNSC2_Control
1.12462e-13	0.710188	0.208	0.14	9.23314e-10	Smarca5	MOL2_Ascl1-CE_Vs_MOL2_Control
1.10789e-13	0.500579	0.648	0.506	9.09577e-10	Rps6	Astrocyte2_Ascl1-CE_Vs_Astrocyte2_Control
1.06697e-13	0.35427	0.571	0.477	8.75986e-10	Rpl31	NFOL2_Ascl1-CE_Vs_NFOL2_Control
1.00076e-13	0.549422	0.309	0.206	8.2162e-10	Polr2f	OPC2_Ascl1-CE_Vs_OPC2_Control
9.51755e-14	0.543276	0.469	0.348	7.8139e-10	Ddx5	Microglia2_Ascl1-CE_Vs_Microglia2_Control
8.98525e-14	0.774275	0.255	0.158	7.37689e-10	Sars	aNSC2_Ascl1-CE_Vs_aNSC2_Control
8.61106e-14	0.755186	0.319	0.186	7.06968e-10	Phgdh	Astrocyte2_Ascl1-CE_Vs_Astrocyte2_Control
8.4665e-14	0.465074	0.468	0.323	6.951e-10	Eif2s2	Astrocyte2_Ascl1-CE_Vs_Astrocyte2_Control
8.38594e-14	0.467927	0.591	0.471	6.88485e-10	Rpl4	Microglia2_Ascl1-CE_Vs_Microglia2_Control
8.16889e-14	1.17976	0.209	0.1	6.70666e-10	Ctsd	Astrocyte2_Ascl1-CE_Vs_Astrocyte2_Control
7.94596e-14	0.829562	0.214	0.125	6.52363e-10	Eprs	qNSC2_Ascl1-CE_Vs_qNSC2_Control
7.82645e-14	0.691289	0.318	0.186	6.42552e-10	Krtcap2	Astrocyte2_Ascl1-CE_Vs_Astrocyte2_Control
7.40158e-14	0.340028	0.782	0.671	6.07669e-10	Gapdh	Microglia2_Ascl1-CE_Vs_Microglia2_Control
7.33327e-14	0.369565	0.706	0.626	6.02062e-10	Rpl10a	MOL2_Ascl1-CE_Vs_MOL2_Control
6.3664e-14	0.354341	0.787	0.656	5.22681e-10	Rps5	Astrocyte2_Ascl1-CE_Vs_Astrocyte2_Control
6.33986e-14	0.636041	0.346	0.228	5.20502e-10	Ndufb5	Microglia2_Ascl1-CE_Vs_Microglia2_Control
5.63324e-14	0.417125	0.774	0.642	4.62489e-10	Rps15a	Astrocyte2_Ascl1-CE_Vs_Astrocyte2_Control
5.44484e-14	0.369105	0.633	0.539	4.47021e-10	Rpl36a	MOL2_Ascl1-CE_Vs_MOL2_Control
5.22777e-14	0.768254	0.248	0.155	4.292e-10	Tubb4b	qNSC2_Ascl1-CE_Vs_qNSC2_Control
5.18133e-14	0.753002	0.244	0.152	4.25387e-10	Tubb4b	OPC2_Ascl1-CE_Vs_OPC2_Control
5.09122e-14	0.702651	0.332	0.197	4.17989e-10	Rtn1	Astrocyte2_Ascl1-CE_Vs_Astrocyte2_Control
5.02401e-14	0.610524	0.241	0.13	4.12471e-10	Mt2	Astrocyte2_Ascl1-CE_Vs_Astrocyte2_Control
4.74086e-14	0.424422	0.879	0.779	3.89225e-10	Rpl30	Astrocyte2_Ascl1-CE_Vs_Astrocyte2_Control
3.89334e-14	0.640599	0.235	0.156	3.19643e-10	Vdac1	MOL2_Ascl1-CE_Vs_MOL2_Control
3.57032e-14	0.36367	0.587	0.499	2.93123e-10	Itm2b	NFOL2_Ascl1-CE_Vs_NFOL2_Control
3.43851e-14	0.919312	0.21	0.124	2.82302e-10	Zfp36l1	qNSC2_Ascl1-CE_Vs_qNSC2_Control
3.27446e-14	0.708192	0.22	0.147	2.68833e-10	Sf3b2	NFOL2_Ascl1-CE_Vs_NFOL2_Control
3.24589e-14	0.810916	0.209	0.12	2.66488e-10	Eif3a	qNSC2_Ascl1-CE_Vs_qNSC2_Control
3.15811e-14	0.854371	0.232	0.138	2.59281e-10	Mrps7	aNSC2_Ascl1-CE_Vs_aNSC2_Control
2.89503e-14	0.700016	0.51	0.385	2.37682e-10	Ddx5	Astrocyte2_Ascl1-CE_Vs_Astrocyte2_Control
2.8616e-14	0.459244	0.343	0.251	2.34938e-10	Tubb2a	MOL2_Ascl1-CE_Vs_MOL2_Control
2.85821e-14	0.599796	0.398	0.285	2.34659e-10	Hspd1	aNSC2_Ascl1-CE_Vs_aNSC2_Control
2.76833e-14	0.663259	0.332	0.24	2.2728e-10	Marcksl1	OPC2_Ascl1-CE_Vs_OPC2_Control
2.51598e-14	0.419463	0.746	0.646	2.06562e-10	Rpl13a	qNSC2_Ascl1-CE_Vs_qNSC2_Control
2.47799e-14	0.572362	0.401	0.292	2.03443e-10	Lamp1	qNSC2_Ascl1-CE_Vs_qNSC2_Control
2.22801e-14	0.55713	0.547	0.397	1.82919e-10	Tubb5	Astrocyte2_Ascl1-CE_Vs_Astrocyte2_Control
2.2e-14	0.792992	0.232	0.152	1.8062e-10	Manf	OPC2_Ascl1-CE_Vs_OPC2_Control
2.19124e-14	0.479247	0.347	0.254	1.79901e-10	Fkbp1a	NFOL2_Ascl1-CE_Vs_NFOL2_Control
2.16301e-14	0.530317	0.978	0.937	1.77583e-10	Rps8	Astrocyte2_Ascl1-CE_Vs_Astrocyte2_Control
2.12099e-14	0.683771	0.315	0.207	1.74133e-10	Pkm	aNSC2_Ascl1-CE_Vs_aNSC2_Control
2.04968e-14	0.798011	0.229	0.149	1.68279e-10	Cuedc2	OPC2_Ascl1-CE_Vs_OPC2_Control
1.81864e-14	0.376364	0.691	0.544	1.49311e-10	Eif1	Astrocyte2_Ascl1-CE_Vs_Astrocyte2_Control
1.80376e-14	0.693966	0.257	0.158	1.48088e-10	Banf1	qNSC2_Ascl1-CE_Vs_qNSC2_Control
1.73576e-14	0.420788	0.749	0.613	1.42506e-10	Rps25	Astrocyte2_Ascl1-CE_Vs_Astrocyte2_Control
1.71263e-14	0.475869	0.564	0.5	1.40607e-10	Qk	OPC2_Ascl1-CE_Vs_OPC2_Control
1.59989e-14	0.587682	0.367	0.256	1.31351e-10	Tubb2a	qNSC2_Ascl1-CE_Vs_qNSC2_Control
1.42203e-14	0.375314	0.631	0.536	1.16749e-10	Nme2	MOL2_Ascl1-CE_Vs_MOL2_Control
1.36979e-14	0.754705	0.272	0.173	1.1246e-10	Ubxn1	qNSC2_Ascl1-CE_Vs_qNSC2_Control
1.35201e-14	0.369684	0.606	0.487	1.11e-10	Calm1	qNSC2_Ascl1-CE_Vs_qNSC2_Control
1.3337e-14	0.565557	0.541	0.389	1.09497e-10	Rpl4	Astrocyte2_Ascl1-CE_Vs_Astrocyte2_Control
1.28215e-14	0.864372	0.218	0.127	1.05264e-10	Sptbn1	qNSC2_Ascl1-CE_Vs_qNSC2_Control
1.20908e-14	0.679195	0.295	0.192	9.92652e-11	Polr2f	qNSC2_Ascl1-CE_Vs_qNSC2_Control
1.16632e-14	0.493357	0.731	0.603	9.5755e-11	Ppp1r14b	Astrocyte2_Ascl1-CE_Vs_Astrocyte2_Control
9.62672e-15	0.774351	0.263	0.161	7.90354e-11	Sf3b1	aNSC2_Ascl1-CE_Vs_aNSC2_Control
9.56483e-15	0.625186	0.326	0.214	7.85273e-11	Cd81	aNSC2_Ascl1-CE_Vs_aNSC2_Control
8.88922e-15	0.580612	0.403	0.275	7.29805e-11	Pabpc1	Microglia2_Ascl1-CE_Vs_Microglia2_Control
8.6421e-15	0.791803	0.21	0.116	7.09516e-11	Mdk	aNSC2_Ascl1-CE_Vs_aNSC2_Control
8.27691e-15	0.421956	0.502	0.409	6.79534e-11	Ddx5	NFOL2_Ascl1-CE_Vs_NFOL2_Control
7.57122e-15	0.833843	0.212	0.12	6.21597e-11	Pgls	qNSC2_Ascl1-CE_Vs_qNSC2_Control
7.4866e-15	0.624486	0.542	0.437	6.1465e-11	Tubb2b	qNSC2_Ascl1-CE_Vs_qNSC2_Control
6.9205e-15	0.554059	0.308	0.218	5.68173e-11	Jund	NFOL2_Ascl1-CE_Vs_NFOL2_Control
6.47612e-15	0.772236	0.255	0.161	5.31689e-11	Ppp1ca	OPC2_Ascl1-CE_Vs_OPC2_Control
5.77591e-15	0.389331	0.549	0.45	4.74202e-11	Rps17	NFOL2_Ascl1-CE_Vs_NFOL2_Control
5.5996e-15	0.815846	0.234	0.138	4.59727e-11	Drap1	qNSC2_Ascl1-CE_Vs_qNSC2_Control
5.38579e-15	0.840476	0.209	0.117	4.42173e-11	Bag1	qNSC2_Ascl1-CE_Vs_qNSC2_Control
5.37735e-15	0.63289	0.374	0.248	4.4148e-11	Pkm	Microglia2_Ascl1-CE_Vs_Microglia2_Control
5.12755e-15	0.410581	0.879	0.772	4.20972e-11	Rps10	Astrocyte2_Ascl1-CE_Vs_Astrocyte2_Control
4.85762e-15	0.807991	0.244	0.148	3.98811e-11	Psap	qNSC2_Ascl1-CE_Vs_qNSC2_Control
4.73498e-15	0.342921	0.79	0.675	3.88742e-11	Rps13	Microglia2_Ascl1-CE_Vs_Microglia2_Control
4.64168e-15	0.786582	0.257	0.154	3.81082e-11	Ptgds	aNSC2_Ascl1-CE_Vs_aNSC2_Control
4.01579e-15	0.39117	0.785	0.649	3.29696e-11	Rpl28	Astrocyte2_Ascl1-CE_Vs_Astrocyte2_Control
3.96873e-15	0.625097	0.334	0.224	3.25833e-11	Eef1d	OPC2_Ascl1-CE_Vs_OPC2_Control
3.85392e-15	0.383004	0.915	0.856	3.16407e-11	Rps12	aNSC2_Ascl1-CE_Vs_aNSC2_Control
3.81692e-15	0.892482	0.205	0.118	3.13369e-11	Pgls	OPC2_Ascl1-CE_Vs_OPC2_Control
3.25227e-15	0.497802	0.598	0.477	2.67011e-11	Tubb5	aNSC2_Ascl1-CE_Vs_aNSC2_Control
3.04167e-15	0.363474	0.574	0.451	2.49721e-11	Atp5e	qNSC2_Ascl1-CE_Vs_qNSC2_Control
3.0051e-15	0.884039	0.206	0.115	2.46719e-11	Ube2c	qNSC2_Ascl1-CE_Vs_qNSC2_Control
2.88669e-15	0.330835	0.624	0.525	2.36997e-11	Npm1	MOL2_Ascl1-CE_Vs_MOL2_Control
2.87483e-15	0.860199	0.222	0.127	2.36023e-11	Ramp1	qNSC2_Ascl1-CE_Vs_qNSC2_Control
2.82886e-15	0.739578	0.277	0.17	2.3225e-11	Psmd4	aNSC2_Ascl1-CE_Vs_aNSC2_Control
2.57684e-15	0.588723	0.296	0.207	2.11559e-11	Eif4g2	NFOL2_Ascl1-CE_Vs_NFOL2_Control
2.56894e-15	0.601941	0.391	0.274	2.1091e-11	Gabarap	aNSC2_Ascl1-CE_Vs_aNSC2_Control
2.56045e-15	0.74958	0.435	0.286	2.10213e-11	Eef2	Astrocyte2_Ascl1-CE_Vs_Astrocyte2_Control
2.54912e-15	0.650059	0.388	0.273	2.09283e-11	Tle5	aNSC2_Ascl1-CE_Vs_aNSC2_Control
2.513e-15	0.8406	0.288	0.192	2.06317e-11	Map2	qNSC2_Ascl1-CE_Vs_qNSC2_Control
2.41586e-15	0.735559	0.256	0.155	1.98342e-11	Fkbp3	qNSC2_Ascl1-CE_Vs_qNSC2_Control
2.34703e-15	0.590933	0.407	0.293	1.92692e-11	Cox7b	qNSC2_Ascl1-CE_Vs_qNSC2_Control
2.33245e-15	0.758718	0.24	0.133	1.91494e-11	Fkbp3	Microglia2_Ascl1-CE_Vs_Microglia2_Control
2.17902e-15	0.564026	0.38	0.263	1.78898e-11	Ndufb5	OPC2_Ascl1-CE_Vs_OPC2_Control
2.15061e-15	0.58063	0.302	0.213	1.76565e-11	Srrm2	MOL2_Ascl1-CE_Vs_MOL2_Control
2.14184e-15	0.797947	0.252	0.155	1.75845e-11	Mtdh	OPC2_Ascl1-CE_Vs_OPC2_Control
2.00972e-15	0.34045	0.562	0.457	1.64998e-11	Serf2	NFOL2_Ascl1-CE_Vs_NFOL2_Control
1.91161e-15	0.59511	0.78	0.661	1.56943e-11	Rpl7	Astrocyte2_Ascl1-CE_Vs_Astrocyte2_Control
1.76428e-15	0.650033	0.591	0.445	1.44847e-11	Rpl31	Astrocyte2_Ascl1-CE_Vs_Astrocyte2_Control
1.71817e-15	0.478501	0.79	0.7	1.41062e-11	mt-Nd1	Microglia2_Ascl1-CE_Vs_Microglia2_Control
1.67919e-15	0.619689	0.258	0.171	1.37861e-11	Eif5	NFOL2_Ascl1-CE_Vs_NFOL2_Control
1.38072e-15	0.826652	0.282	0.169	1.13357e-11	Marcksl1	Microglia2_Ascl1-CE_Vs_Microglia2_Control
1.24721e-15	0.76887	0.215	0.137	1.02396e-11	Itgb1	NFOL2_Ascl1-CE_Vs_NFOL2_Control
1.19844e-15	0.895221	0.255	0.154	9.83922e-12	Mrpl30	aNSC2_Ascl1-CE_Vs_aNSC2_Control
1.11103e-15	0.895897	0.237	0.147	9.12155e-12	Zbtb20	OPC2_Ascl1-CE_Vs_OPC2_Control
1.07965e-15	0.417818	0.776	0.675	8.86395e-12	Rps11	qNSC2_Ascl1-CE_Vs_qNSC2_Control
1.04039e-15	0.600439	0.358	0.242	8.54161e-12	Ubc	qNSC2_Ascl1-CE_Vs_qNSC2_Control
1.01167e-15	0.636901	0.243	0.158	8.30581e-12	Tubb4b	NFOL2_Ascl1-CE_Vs_NFOL2_Control
1.01079e-15	0.339177	0.709	0.622	8.29858e-12	H3f3b	MOL2_Ascl1-CE_Vs_MOL2_Control
1.00976e-15	0.967623	0.319	0.181	8.29012e-12	Rbm39	Astrocyte2_Ascl1-CE_Vs_Astrocyte2_Control
9.94612e-16	0.544718	0.352	0.257	8.16576e-12	Tcf4	NFOL2_Ascl1-CE_Vs_NFOL2_Control
9.78072e-16	0.545842	0.472	0.337	8.02997e-12	Atp5f1	Microglia2_Ascl1-CE_Vs_Microglia2_Control
9.37017e-16	1.27258	0.218	0.101	7.69291e-12	H1f0	Astrocyte2_Ascl1-CE_Vs_Astrocyte2_Control
9.32598e-16	0.616136	0.356	0.241	7.65663e-12	Psmb4	OPC2_Ascl1-CE_Vs_OPC2_Control
8.37048e-16	0.625509	0.326	0.241	6.87216e-12	Eif3f	MOL2_Ascl1-CE_Vs_MOL2_Control
8.32321e-16	0.417811	0.681	0.554	6.83335e-12	Atp5g2	Microglia2_Ascl1-CE_Vs_Microglia2_Control
7.0968e-16	0.658487	0.356	0.246	5.82647e-12	Eif3f	OPC2_Ascl1-CE_Vs_OPC2_Control
6.96786e-16	0.490906	0.587	0.465	5.72061e-12	Hint1	aNSC2_Ascl1-CE_Vs_aNSC2_Control
6.77818e-16	0.651471	0.354	0.245	5.56489e-12	Ubc	OPC2_Ascl1-CE_Vs_OPC2_Control
6.55221e-16	0.386248	0.845	0.779	5.37936e-12	Rps16	OPC2_Ascl1-CE_Vs_OPC2_Control
6.47058e-16	0.746477	0.217	0.136	5.31234e-12	Nrxn1	NFOL2_Ascl1-CE_Vs_NFOL2_Control
5.69144e-16	0.903405	0.266	0.164	4.67268e-12	Map2	aNSC2_Ascl1-CE_Vs_aNSC2_Control
5.52285e-16	0.717935	0.266	0.161	4.53426e-12	Ptgds	qNSC2_Ascl1-CE_Vs_qNSC2_Control
5.37713e-16	0.665898	0.31	0.199	4.41462e-12	Hnrnpab	qNSC2_Ascl1-CE_Vs_qNSC2_Control
5.31448e-16	0.652966	0.264	0.179	4.36319e-12	Cct6a	MOL2_Ascl1-CE_Vs_MOL2_Control
4.91863e-16	0.830307	0.245	0.148	4.03819e-12	Prdx5	OPC2_Ascl1-CE_Vs_OPC2_Control
4.66634e-16	0.544573	0.342	0.248	3.83107e-12	Psmb4	MOL2_Ascl1-CE_Vs_MOL2_Control
4.6521e-16	0.604658	0.339	0.221	3.81937e-12	Sec62	aNSC2_Ascl1-CE_Vs_aNSC2_Control
4.50909e-16	0.579479	0.401	0.282	3.70196e-12	Pfdn5	qNSC2_Ascl1-CE_Vs_qNSC2_Control
4.47946e-16	0.681289	0.37	0.254	3.67764e-12	Psmb4	aNSC2_Ascl1-CE_Vs_aNSC2_Control
4.32286e-16	0.606307	0.401	0.279	3.54907e-12	Lamp1	aNSC2_Ascl1-CE_Vs_aNSC2_Control
3.92195e-16	0.716516	0.338	0.212	3.21992e-12	Krtcap2	Microglia2_Ascl1-CE_Vs_Microglia2_Control
3.60831e-16	0.374036	0.963	0.893	2.96242e-12	mt-Co1	Astrocyte2_Ascl1-CE_Vs_Astrocyte2_Control
3.53153e-16	0.368845	0.802	0.689	2.89938e-12	Rps25	Microglia2_Ascl1-CE_Vs_Microglia2_Control
3.46602e-16	0.739116	0.218	0.137	2.8456e-12	Glrx3	NFOL2_Ascl1-CE_Vs_NFOL2_Control
3.13939e-16	0.40382	0.459	0.323	2.57744e-12	Eif2s2	Microglia2_Ascl1-CE_Vs_Microglia2_Control
2.84671e-16	0.817436	0.245	0.143	2.33715e-12	Zbtb20	qNSC2_Ascl1-CE_Vs_qNSC2_Control
2.59991e-16	0.947891	0.202	0.118	2.13453e-12	Map4k4	OPC2_Ascl1-CE_Vs_OPC2_Control
2.33095e-16	0.38335	0.89	0.821	1.91371e-12	Rpl11	aNSC2_Ascl1-CE_Vs_aNSC2_Control
2.17385e-16	0.617102	0.22	0.137	1.78473e-12	Cuedc2	NFOL2_Ascl1-CE_Vs_NFOL2_Control
2.10026e-16	0.851705	0.237	0.133	1.72431e-12	Srsf11	aNSC2_Ascl1-CE_Vs_aNSC2_Control
2.08079e-16	0.936462	0.232	0.131	1.70833e-12	Eprs	aNSC2_Ascl1-CE_Vs_aNSC2_Control
2.03619e-16	0.409787	0.734	0.639	1.67171e-12	H3f3b	OPC2_Ascl1-CE_Vs_OPC2_Control
1.9755e-16	0.847132	0.252	0.146	1.62188e-12	Manf	aNSC2_Ascl1-CE_Vs_aNSC2_Control
1.72137e-16	0.93367	0.328	0.184	1.41325e-12	Pabpc1	Astrocyte2_Ascl1-CE_Vs_Astrocyte2_Control
1.63293e-16	0.549903	0.357	0.258	1.34064e-12	Nnat	NFOL2_Ascl1-CE_Vs_NFOL2_Control
1.6318e-16	0.494925	0.817	0.733	1.33971e-12	Rpl27a	qNSC2_Ascl1-CE_Vs_qNSC2_Control
1.36533e-16	0.729768	0.294	0.185	1.12094e-12	Ubxn1	OPC2_Ascl1-CE_Vs_OPC2_Control
1.34595e-16	0.547473	0.495	0.368	1.10502e-12	Rpl36al	aNSC2_Ascl1-CE_Vs_aNSC2_Control
1.21494e-16	0.531751	0.437	0.312	9.97466e-13	Slc25a5	qNSC2_Ascl1-CE_Vs_qNSC2_Control
1.01637e-16	0.928825	0.222	0.138	8.34442e-13	Fubp1	OPC2_Ascl1-CE_Vs_OPC2_Control
9.83883e-17	0.384952	0.75	0.639	8.07768e-13	Rpl10a	OPC2_Ascl1-CE_Vs_OPC2_Control
9.26183e-17	0.830676	0.272	0.168	7.60396e-13	Eif5	qNSC2_Ascl1-CE_Vs_qNSC2_Control
8.43117e-17	0.810099	0.227	0.145	6.92199e-13	Maged1	MOL2_Ascl1-CE_Vs_MOL2_Control
6.6485e-17	0.937405	0.23	0.127	5.45842e-13	Eif3a	aNSC2_Ascl1-CE_Vs_aNSC2_Control
6.63147e-17	0.899479	0.228	0.128	5.44444e-13	Hdgf	qNSC2_Ascl1-CE_Vs_qNSC2_Control
6.36092e-17	0.605439	0.47	0.342	5.22232e-13	Hsp90aa1	aNSC2_Ascl1-CE_Vs_aNSC2_Control
6.32553e-17	0.91379	0.241	0.136	5.19326e-13	Psap	aNSC2_Ascl1-CE_Vs_aNSC2_Control
6.21961e-17	0.468052	0.426	0.32	5.1063e-13	Eef2	NFOL2_Ascl1-CE_Vs_NFOL2_Control
6.05466e-17	0.760465	0.214	0.131	4.97088e-13	Hdgf	NFOL2_Ascl1-CE_Vs_NFOL2_Control
5.77144e-17	0.467122	0.536	0.408	4.73835e-13	Hint1	qNSC2_Ascl1-CE_Vs_qNSC2_Control
5.76761e-17	0.977814	0.218	0.116	4.73521e-13	Sox11	aNSC2_Ascl1-CE_Vs_aNSC2_Control
5.3581e-17	1.11198	0.214	0.092	4.399e-13	Scg5	Astrocyte2_Ascl1-CE_Vs_Astrocyte2_Control
5.22904e-17	0.450591	0.961	0.897	4.29304e-13	mt-Co2	Astrocyte2_Ascl1-CE_Vs_Astrocyte2_Control
5.063e-17	0.347547	0.788	0.699	4.15672e-13	Rpl14	MOL2_Ascl1-CE_Vs_MOL2_Control
4.98238e-17	0.728313	0.358	0.239	4.09053e-13	Eif3f	aNSC2_Ascl1-CE_Vs_aNSC2_Control
4.86452e-17	0.512607	0.424	0.318	3.99377e-13	Jun	NFOL2_Ascl1-CE_Vs_NFOL2_Control
4.84921e-17	0.875718	0.234	0.132	3.9812e-13	Kif1b	qNSC2_Ascl1-CE_Vs_qNSC2_Control
4.81691e-17	0.763689	0.311	0.194	3.95468e-13	Fkbp3	aNSC2_Ascl1-CE_Vs_aNSC2_Control
4.77999e-17	0.331936	0.85	0.741	3.92437e-13	Rpl10	Microglia2_Ascl1-CE_Vs_Microglia2_Control
4.40801e-17	0.357634	0.945	0.886	3.61898e-13	Rps2	Microglia2_Ascl1-CE_Vs_Microglia2_Control
3.84612e-17	1.23448	0.236	0.108	3.15766e-13	Rbm3	Astrocyte2_Ascl1-CE_Vs_Astrocyte2_Control
3.83617e-17	0.476293	0.983	0.95	3.14949e-13	mt-Co3	Astrocyte2_Ascl1-CE_Vs_Astrocyte2_Control
3.56397e-17	0.497976	0.233	0.147	2.92602e-13	Cldn11	NFOL2_Ascl1-CE_Vs_NFOL2_Control
3.51684e-17	0.47366	0.683	0.567	2.88733e-13	Rps6	aNSC2_Ascl1-CE_Vs_aNSC2_Control
3.49005e-17	0.815502	0.272	0.169	2.86533e-13	Sf3b1	OPC2_Ascl1-CE_Vs_OPC2_Control
3.36576e-17	0.488498	0.641	0.521	2.76329e-13	Calm1	aNSC2_Ascl1-CE_Vs_aNSC2_Control
2.66657e-17	0.463964	0.717	0.605	2.18925e-13	Rpl5	qNSC2_Ascl1-CE_Vs_qNSC2_Control
2.61689e-17	0.384606	0.682	0.553	2.14847e-13	Cox6c	aNSC2_Ascl1-CE_Vs_aNSC2_Control
2.42822e-17	0.570871	0.532	0.398	1.99357e-13	Prdx2	Microglia2_Ascl1-CE_Vs_Microglia2_Control
2.25663e-17	0.839623	0.256	0.145	1.85269e-13	Cuedc2	aNSC2_Ascl1-CE_Vs_aNSC2_Control
1.95789e-17	0.527357	0.527	0.396	1.60742e-13	Uqcrq	aNSC2_Ascl1-CE_Vs_aNSC2_Control
1.80087e-17	0.384431	0.865	0.81	1.47851e-13	Hsp90ab1	OPC2_Ascl1-CE_Vs_OPC2_Control
1.653e-17	0.7466	0.356	0.224	1.35711e-13	Psmb4	Microglia2_Ascl1-CE_Vs_Microglia2_Control
1.46456e-17	0.338981	0.984	0.959	1.2024e-13	Tpt1	Microglia2_Ascl1-CE_Vs_Microglia2_Control
1.45498e-17	0.863757	0.244	0.141	1.19454e-13	Hdgf	OPC2_Ascl1-CE_Vs_OPC2_Control
1.32638e-17	0.370155	0.88	0.805	1.08896e-13	Hsp90ab1	qNSC2_Ascl1-CE_Vs_qNSC2_Control
1.30022e-17	0.704664	0.374	0.217	1.06748e-13	Gnai2	Astrocyte2_Ascl1-CE_Vs_Astrocyte2_Control
1.19382e-17	0.797333	0.328	0.214	9.80127e-14	Eif4g2	aNSC2_Ascl1-CE_Vs_aNSC2_Control
1.13513e-17	0.654148	0.393	0.269	9.31941e-14	Rbm39	qNSC2_Ascl1-CE_Vs_qNSC2_Control
1.13394e-17	0.88125	0.254	0.144	9.30968e-14	Ncor1	aNSC2_Ascl1-CE_Vs_aNSC2_Control
1.04098e-17	0.883233	0.234	0.132	8.54641e-14	Eif3a	OPC2_Ascl1-CE_Vs_OPC2_Control
8.56382e-18	0.519908	0.87	0.753	7.0309e-14	Rpl26	Astrocyte2_Ascl1-CE_Vs_Astrocyte2_Control
7.98538e-18	0.967168	0.227	0.125	6.55599e-14	Zeb1	qNSC2_Ascl1-CE_Vs_qNSC2_Control
7.95177e-18	0.482321	0.726	0.623	6.5284e-14	Rpl10a	qNSC2_Ascl1-CE_Vs_qNSC2_Control
7.82486e-18	0.908244	0.308	0.235	6.42421e-14	Gria2	OPC2_Ascl1-CE_Vs_OPC2_Control
7.39453e-18	0.561894	0.564	0.441	6.07091e-14	Rps17	qNSC2_Ascl1-CE_Vs_qNSC2_Control
6.84673e-18	0.908006	0.291	0.167	5.62116e-14	Top1	Microglia2_Ascl1-CE_Vs_Microglia2_Control
6.14398e-18	0.904239	0.243	0.141	5.04421e-14	Glrx3	OPC2_Ascl1-CE_Vs_OPC2_Control
4.22671e-18	0.987833	0.212	0.131	3.47013e-14	Ncam1	OPC2_Ascl1-CE_Vs_OPC2_Control
4.12747e-18	0.922484	0.206	0.106	3.38865e-14	Rbm8a	qNSC2_Ascl1-CE_Vs_qNSC2_Control
3.74056e-18	0.417626	0.861	0.774	3.071e-14	mt-Nd4	aNSC2_Ascl1-CE_Vs_aNSC2_Control
3.37676e-18	0.483859	0.602	0.47	2.77232e-14	Atp5e	OPC2_Ascl1-CE_Vs_OPC2_Control
3.34275e-18	0.634755	0.293	0.196	2.7444e-14	Rbm39	MOL2_Ascl1-CE_Vs_MOL2_Control
3.25514e-18	0.396603	0.714	0.613	2.67247e-14	Cfl1	NFOL2_Ascl1-CE_Vs_NFOL2_Control
3.13005e-18	0.362809	0.971	0.961	2.56977e-14	Eef1a1	OPC2_Ascl1-CE_Vs_OPC2_Control
2.94954e-18	0.57463	0.567	0.441	2.42157e-14	Tubb2b	aNSC2_Ascl1-CE_Vs_aNSC2_Control
2.62701e-18	0.884925	0.246	0.143	2.15678e-14	Tcf25	OPC2_Ascl1-CE_Vs_OPC2_Control
2.42563e-18	0.756703	0.358	0.234	1.99144e-14	Hnrnpab	aNSC2_Ascl1-CE_Vs_aNSC2_Control
2.29784e-18	0.832446	0.998	0.996	1.88652e-14	Malat1	OPC2_Ascl1-CE_Vs_OPC2_Control
2.23357e-18	0.33964	0.911	0.83	1.83376e-14	Rpl32	aNSC2_Ascl1-CE_Vs_aNSC2_Control
2.10727e-18	0.659581	0.293	0.198	1.73007e-14	Pkm	MOL2_Ascl1-CE_Vs_MOL2_Control
2.05356e-18	0.603736	0.538	0.416	1.68597e-14	Ddx5	aNSC2_Ascl1-CE_Vs_aNSC2_Control
2.01418e-18	0.457637	0.702	0.575	1.65364e-14	Rpl35	aNSC2_Ascl1-CE_Vs_aNSC2_Control
1.94904e-18	0.420286	0.894	0.811	1.60017e-14	Rpl32	qNSC2_Ascl1-CE_Vs_qNSC2_Control
1.91361e-18	0.615406	0.319	0.219	1.57107e-14	Pkm	NFOL2_Ascl1-CE_Vs_NFOL2_Control
1.81016e-18	0.643942	0.647	0.483	1.48614e-14	Rpl22	Astrocyte2_Ascl1-CE_Vs_Astrocyte2_Control
1.52455e-18	0.391557	0.888	0.799	1.25166e-14	Rps14	Microglia2_Ascl1-CE_Vs_Microglia2_Control
1.50121e-18	0.960778	0.387	0.229	1.23249e-14	Nnat	Astrocyte2_Ascl1-CE_Vs_Astrocyte2_Control
1.48832e-18	0.670254	0.639	0.472	1.22191e-14	Rpl36a	Astrocyte2_Ascl1-CE_Vs_Astrocyte2_Control
1.48488e-18	0.392689	0.83	0.713	1.21909e-14	Rps3	Microglia2_Ascl1-CE_Vs_Microglia2_Control
1.43703e-18	0.525664	0.422	0.31	1.1798e-14	Cnp	NFOL2_Ascl1-CE_Vs_NFOL2_Control
1.34796e-18	0.344757	0.768	0.671	1.10668e-14	Rpl18	MOL2_Ascl1-CE_Vs_MOL2_Control
1.31761e-18	0.437652	0.841	0.746	1.08176e-14	Rpl7	Microglia2_Ascl1-CE_Vs_Microglia2_Control
1.29516e-18	1.08657	0.212	0.111	1.06333e-14	Ssr3	aNSC2_Ascl1-CE_Vs_aNSC2_Control
1.2514e-18	0.840976	0.263	0.151	1.0274e-14	Ube2d3	qNSC2_Ascl1-CE_Vs_qNSC2_Control
1.22368e-18	0.613412	0.438	0.311	1.00464e-14	Ndufb9	OPC2_Ascl1-CE_Vs_OPC2_Control
1.07909e-18	0.468944	0.715	0.579	8.85933e-15	Rpl36a	Microglia2_Ascl1-CE_Vs_Microglia2_Control
1.04441e-18	0.374762	0.891	0.807	8.57465e-15	Rps10	aNSC2_Ascl1-CE_Vs_aNSC2_Control
9.91889e-19	0.412878	0.562	0.45	8.14341e-15	Tubb5	NFOL2_Ascl1-CE_Vs_NFOL2_Control
9.32769e-19	0.523285	0.579	0.573	7.65803e-15	Ptprz1	OPC2_Ascl1-CE_Vs_OPC2_Control
8.99069e-19	1.16847	0.201	0.104	7.38136e-15	Zfp36l1	aNSC2_Ascl1-CE_Vs_aNSC2_Control
7.97989e-19	0.415299	0.784	0.705	6.55149e-15	Rps15	OPC2_Ascl1-CE_Vs_OPC2_Control
7.80491e-19	0.523174	0.583	0.461	6.40783e-15	Itm2b	qNSC2_Ascl1-CE_Vs_qNSC2_Control
7.13296e-19	0.588912	0.465	0.315	5.85616e-15	Cox5a	Microglia2_Ascl1-CE_Vs_Microglia2_Control
7.12433e-19	0.770496	0.239	0.148	5.84908e-15	Sars	NFOL2_Ascl1-CE_Vs_NFOL2_Control
6.99094e-19	0.396622	0.979	0.942	5.73957e-15	Rps24	Microglia2_Ascl1-CE_Vs_Microglia2_Control
6.44659e-19	0.448797	0.651	0.523	5.29265e-15	Rps6	qNSC2_Ascl1-CE_Vs_qNSC2_Control
5.52206e-19	0.960152	0.219	0.119	4.53361e-15	Cnn3	OPC2_Ascl1-CE_Vs_OPC2_Control
5.14308e-19	0.725968	0.489	0.316	4.22247e-15	Scd2	Astrocyte2_Ascl1-CE_Vs_Astrocyte2_Control
4.93313e-19	0.977776	0.238	0.131	4.0501e-15	Srsf11	qNSC2_Ascl1-CE_Vs_qNSC2_Control
4.57931e-19	0.767384	0.223	0.118	3.75962e-15	Lamtor2	aNSC2_Ascl1-CE_Vs_aNSC2_Control
4.13465e-19	0.465803	0.57	0.458	3.39455e-15	Tubb2b	NFOL2_Ascl1-CE_Vs_NFOL2_Control
4.01987e-19	0.806934	0.35	0.227	3.30031e-15	Rtn1	qNSC2_Ascl1-CE_Vs_qNSC2_Control
3.96366e-19	0.395912	0.894	0.845	3.25416e-15	Rps12	OPC2_Ascl1-CE_Vs_OPC2_Control
3.83852e-19	0.910768	0.249	0.143	3.15142e-15	Mrpl30	OPC2_Ascl1-CE_Vs_OPC2_Control
3.83509e-19	0.770061	0.261	0.145	3.14861e-15	Hdgf	aNSC2_Ascl1-CE_Vs_aNSC2_Control
3.65445e-19	0.775954	0.229	0.139	3.0003e-15	Psap	NFOL2_Ascl1-CE_Vs_NFOL2_Control
3.55448e-19	0.762208	0.224	0.134	2.91823e-15	Manf	MOL2_Ascl1-CE_Vs_MOL2_Control
3.31356e-19	0.442579	0.463	0.347	2.72043e-15	Cox5a	NFOL2_Ascl1-CE_Vs_NFOL2_Control
3.29079e-19	0.765439	0.329	0.22	2.70174e-15	Eif4g2	OPC2_Ascl1-CE_Vs_OPC2_Control
3.25653e-19	0.999211	0.209	0.109	2.67361e-15	Zfp706	OPC2_Ascl1-CE_Vs_OPC2_Control
2.75001e-19	0.412439	0.777	0.687	2.25776e-15	Rps15a	MOL2_Ascl1-CE_Vs_MOL2_Control
2.52237e-19	0.59037	0.523	0.383	2.07087e-15	Egr1	aNSC2_Ascl1-CE_Vs_aNSC2_Control
2.49925e-19	1.20424	0.212	0.101	2.05189e-15	Ramp1	Microglia2_Ascl1-CE_Vs_Microglia2_Control
2.29421e-19	0.94225	0.249	0.135	1.88355e-15	Glrx3	aNSC2_Ascl1-CE_Vs_aNSC2_Control
2.26289e-19	1.04717	0.204	0.125	1.85784e-15	Slc38a2	OPC2_Ascl1-CE_Vs_OPC2_Control
2.15847e-19	0.366003	0.748	0.649	1.7721e-15	Rpl3	NFOL2_Ascl1-CE_Vs_NFOL2_Control
2.11538e-19	0.952187	0.243	0.134	1.73672e-15	Sars	qNSC2_Ascl1-CE_Vs_qNSC2_Control
2.04114e-19	0.899368	0.252	0.145	1.67578e-15	Psap	OPC2_Ascl1-CE_Vs_OPC2_Control
2.00456e-19	0.549631	0.86	0.785	1.64574e-15	Rpl37a	qNSC2_Ascl1-CE_Vs_qNSC2_Control
1.78234e-19	0.485076	0.754	0.646	1.4633e-15	Rpl5	aNSC2_Ascl1-CE_Vs_aNSC2_Control
1.62925e-19	0.703902	0.397	0.262	1.33762e-15	Tcf4	aNSC2_Ascl1-CE_Vs_aNSC2_Control
1.48082e-19	0.451998	0.743	0.659	1.21575e-15	Rpl13a	OPC2_Ascl1-CE_Vs_OPC2_Control
1.47732e-19	0.609958	0.443	0.308	1.21288e-15	Cox7b	OPC2_Ascl1-CE_Vs_OPC2_Control
1.46197e-19	0.515029	0.642	0.496	1.20028e-15	Rpl31	Microglia2_Ascl1-CE_Vs_Microglia2_Control
1.44514e-19	0.508909	0.857	0.725	1.18646e-15	Rps18	Astrocyte2_Ascl1-CE_Vs_Astrocyte2_Control
1.37635e-19	0.426182	0.778	0.661	1.12999e-15	Rpl13a	aNSC2_Ascl1-CE_Vs_aNSC2_Control
1.3457e-19	0.825909	0.308	0.183	1.10482e-15	Nedd4	aNSC2_Ascl1-CE_Vs_aNSC2_Control
1.30783e-19	0.442768	0.799	0.644	1.07373e-15	Rps27	Astrocyte2_Ascl1-CE_Vs_Astrocyte2_Control
1.22699e-19	0.42164	0.474	0.356	1.00736e-15	Atp5f1	NFOL2_Ascl1-CE_Vs_NFOL2_Control
1.03304e-19	0.536027	0.568	0.435	8.48124e-16	Hint1	OPC2_Ascl1-CE_Vs_OPC2_Control
9.34777e-20	0.482049	0.651	0.532	7.67452e-16	Rps6	OPC2_Ascl1-CE_Vs_OPC2_Control
9.31289e-20	0.37428	0.781	0.687	7.64588e-16	Rpl7	MOL2_Ascl1-CE_Vs_MOL2_Control
9.0674e-20	0.372756	0.735	0.635	7.44433e-16	Rplp2	NFOL2_Ascl1-CE_Vs_NFOL2_Control
5.67439e-20	0.395977	0.857	0.78	4.65867e-16	Rpl26	NFOL2_Ascl1-CE_Vs_NFOL2_Control
5.66761e-20	0.446253	0.732	0.637	4.6531e-16	Rpl5	OPC2_Ascl1-CE_Vs_OPC2_Control
5.03451e-20	0.900418	0.419	0.248	4.13333e-16	Hspa5	Astrocyte2_Ascl1-CE_Vs_Astrocyte2_Control
4.94437e-20	0.506927	0.985	0.95	4.05933e-16	mt-Atp6	Astrocyte2_Ascl1-CE_Vs_Astrocyte2_Control
4.37563e-20	0.638081	0.481	0.343	3.5924e-16	Cox5a	aNSC2_Ascl1-CE_Vs_aNSC2_Control
4.20108e-20	0.330954	0.771	0.666	3.44908e-16	Cox4i1	NFOL2_Ascl1-CE_Vs_NFOL2_Control
3.76257e-20	0.839187	0.263	0.148	3.08907e-16	Ssr4	OPC2_Ascl1-CE_Vs_OPC2_Control
3.17214e-20	0.954419	0.244	0.132	2.60432e-16	Sf3b2	qNSC2_Ascl1-CE_Vs_qNSC2_Control
2.68851e-20	0.553648	0.429	0.313	2.20726e-16	Lamp1	NFOL2_Ascl1-CE_Vs_NFOL2_Control
1.76487e-20	0.41383	0.886	0.802	1.44896e-16	mt-Nd4	qNSC2_Ascl1-CE_Vs_qNSC2_Control
1.7371e-20	0.577213	0.711	0.541	1.42616e-16	Rps13	Astrocyte2_Ascl1-CE_Vs_Astrocyte2_Control
1.64893e-20	0.514207	0.709	0.584	1.35377e-16	Eif1	aNSC2_Ascl1-CE_Vs_aNSC2_Control
1.49095e-20	0.385182	0.817	0.728	1.22407e-16	Rpl23a	MOL2_Ascl1-CE_Vs_MOL2_Control
1.44099e-20	1.02713	0.24	0.124	1.18305e-16	Rtn3	aNSC2_Ascl1-CE_Vs_aNSC2_Control
1.39753e-20	0.571	0.564	0.431	1.14738e-16	Serf2	OPC2_Ascl1-CE_Vs_OPC2_Control
1.19297e-20	0.677301	0.296	0.192	9.79426e-17	Krtcap2	NFOL2_Ascl1-CE_Vs_NFOL2_Control
1.15093e-20	0.94943	0.254	0.135	9.44911e-17	Drap1	aNSC2_Ascl1-CE_Vs_aNSC2_Control
1.14705e-20	0.443517	0.933	0.87	9.4173e-17	Rpl19	qNSC2_Ascl1-CE_Vs_qNSC2_Control
1.12463e-20	0.448581	0.903	0.781	9.23323e-17	Rpl37	Astrocyte2_Ascl1-CE_Vs_Astrocyte2_Control
1.08693e-20	0.419765	0.902	0.812	8.92369e-17	Rps7	Microglia2_Ascl1-CE_Vs_Microglia2_Control
9.29987e-21	0.662785	0.863	0.738	7.63519e-17	Rpl39	Astrocyte2_Ascl1-CE_Vs_Astrocyte2_Control
9.19916e-21	0.911047	0.25	0.137	7.55251e-17	Sars	OPC2_Ascl1-CE_Vs_OPC2_Control
8.49256e-21	1.17206	0.215	0.105	6.97239e-17	Podxl2	aNSC2_Ascl1-CE_Vs_aNSC2_Control
6.32685e-21	0.585335	0.823	0.68	5.19435e-17	Rpl23a	Astrocyte2_Ascl1-CE_Vs_Astrocyte2_Control
5.37704e-21	0.405673	0.751	0.651	4.41455e-17	Rps3	MOL2_Ascl1-CE_Vs_MOL2_Control
4.98123e-21	0.468304	0.776	0.688	4.08959e-17	Rpl18	OPC2_Ascl1-CE_Vs_OPC2_Control
4.868e-21	0.79464	0.242	0.146	3.99663e-17	Sars	MOL2_Ascl1-CE_Vs_MOL2_Control
4.51364e-21	0.477636	0.917	0.804	3.7057e-17	Rpl21	Astrocyte2_Ascl1-CE_Vs_Astrocyte2_Control
4.49102e-21	0.57217	0.437	0.325	3.68713e-17	Cox5a	MOL2_Ascl1-CE_Vs_MOL2_Control
3.23773e-21	0.626109	0.554	0.43	2.65818e-17	Ddx5	qNSC2_Ascl1-CE_Vs_qNSC2_Control
3.17042e-21	0.578432	0.553	0.421	2.60291e-17	Prdx2	qNSC2_Ascl1-CE_Vs_qNSC2_Control
2.83556e-21	0.378956	0.779	0.611	2.328e-17	Cox8a	Astrocyte2_Ascl1-CE_Vs_Astrocyte2_Control
2.80226e-21	0.810758	0.478	0.296	2.30065e-17	Gm10076	Astrocyte2_Ascl1-CE_Vs_Astrocyte2_Control
2.35406e-21	0.330308	0.881	0.809	1.93268e-17	Hsp90ab1	MOL2_Ascl1-CE_Vs_MOL2_Control
2.30284e-21	0.991796	0.202	0.115	1.89063e-17	Map2	MOL2_Ascl1-CE_Vs_MOL2_Control
2.0075e-21	0.507404	0.66	0.542	1.64816e-17	Npm1	OPC2_Ascl1-CE_Vs_OPC2_Control
1.67211e-21	0.504045	0.66	0.523	1.3728e-17	Nme2	OPC2_Ascl1-CE_Vs_OPC2_Control
1.56452e-21	0.431941	0.915	0.831	1.28447e-17	Rpl26	Microglia2_Ascl1-CE_Vs_Microglia2_Control
1.49398e-21	0.420955	0.822	0.706	1.22656e-17	Rpl28	aNSC2_Ascl1-CE_Vs_aNSC2_Control
1.47045e-21	0.543629	0.725	0.589	1.20724e-17	Rpl22	Microglia2_Ascl1-CE_Vs_Microglia2_Control
1.43872e-21	0.913301	0.281	0.168	1.18119e-17	Eif5	OPC2_Ascl1-CE_Vs_OPC2_Control
1.35994e-21	0.447757	0.98	0.954	1.11651e-17	Tpt1	aNSC2_Ascl1-CE_Vs_aNSC2_Control
1.29781e-21	0.932882	0.266	0.116	1.0655e-17	Slc1a3	Astrocyte2_Ascl1-CE_Vs_Astrocyte2_Control
1.23729e-21	0.773445	0.423	0.27	1.01581e-17	Gnai2	Microglia2_Ascl1-CE_Vs_Microglia2_Control
1.02845e-21	0.905986	0.207	0.116	8.44361e-18	Cnn3	NFOL2_Ascl1-CE_Vs_NFOL2_Control
9.79047e-22	0.451729	0.947	0.888	8.03798e-18	mt-Cytb	aNSC2_Ascl1-CE_Vs_aNSC2_Control
9.19331e-22	0.679958	0.317	0.208	7.54771e-18	Pabpc1	MOL2_Ascl1-CE_Vs_MOL2_Control
9.15926e-22	0.616625	0.748	0.58	7.51975e-18	Rps3	Astrocyte2_Ascl1-CE_Vs_Astrocyte2_Control
8.35312e-22	0.437882	0.781	0.651	6.85791e-18	H2afz	aNSC2_Ascl1-CE_Vs_aNSC2_Control
8.28595e-22	0.499559	0.777	0.663	6.80277e-18	Rpl18	qNSC2_Ascl1-CE_Vs_qNSC2_Control
8.21922e-22	0.406788	0.885	0.797	6.74798e-18	Rpl11	OPC2_Ascl1-CE_Vs_OPC2_Control
7.74316e-22	0.797157	0.343	0.212	6.35713e-18	Psmb4	qNSC2_Ascl1-CE_Vs_qNSC2_Control
7.61572e-22	0.886531	0.225	0.134	6.2525e-18	Sf3b2	MOL2_Ascl1-CE_Vs_MOL2_Control
6.30485e-22	0.77211	0.332	0.2	5.17628e-18	Krtcap2	OPC2_Ascl1-CE_Vs_OPC2_Control
5.37322e-22	0.9606	0.251	0.135	4.41142e-18	Srsf11	OPC2_Ascl1-CE_Vs_OPC2_Control
4.52392e-22	1.07402	0.24	0.12	3.71414e-18	Pgls	aNSC2_Ascl1-CE_Vs_aNSC2_Control
3.54568e-22	0.630064	0.526	0.39	2.911e-18	Egr1	OPC2_Ascl1-CE_Vs_OPC2_Control
3.27896e-22	0.506964	0.889	0.762	2.69203e-18	Rpl6	Astrocyte2_Ascl1-CE_Vs_Astrocyte2_Control
3.19207e-22	0.793959	0.384	0.25	2.62069e-18	Syt11	qNSC2_Ascl1-CE_Vs_qNSC2_Control
2.57454e-22	0.607637	0.762	0.637	2.1137e-18	Rps19	qNSC2_Ascl1-CE_Vs_qNSC2_Control
2.46802e-22	1.09933	0.263	0.131	2.02624e-18	Syt11	Microglia2_Ascl1-CE_Vs_Microglia2_Control
2.40347e-22	0.620045	0.308	0.197	1.97325e-18	Top1	NFOL2_Ascl1-CE_Vs_NFOL2_Control
2.1146e-22	0.906933	0.317	0.183	1.73609e-18	Eif5	aNSC2_Ascl1-CE_Vs_aNSC2_Control
2.11225e-22	0.877997	0.3	0.177	1.73416e-18	Maged1	OPC2_Ascl1-CE_Vs_OPC2_Control
2.00508e-22	0.53875	0.653	0.522	1.64617e-18	Npm1	qNSC2_Ascl1-CE_Vs_qNSC2_Control
1.89099e-22	0.641279	0.24	0.141	1.55251e-18	Bag1	NFOL2_Ascl1-CE_Vs_NFOL2_Control
1.82873e-22	0.370805	0.891	0.778	1.50139e-18	Rps18	Microglia2_Ascl1-CE_Vs_Microglia2_Control
1.70022e-22	0.624732	0.91	0.798	1.39588e-18	Rpl34	Astrocyte2_Ascl1-CE_Vs_Astrocyte2_Control
1.50199e-22	1.08083	0.242	0.12	1.23313e-18	Sox2	aNSC2_Ascl1-CE_Vs_aNSC2_Control
1.24259e-22	0.518854	0.691	0.549	1.02016e-18	Nme2	aNSC2_Ascl1-CE_Vs_aNSC2_Control
1.23461e-22	0.477459	0.766	0.639	1.01361e-18	Rpl10a	aNSC2_Ascl1-CE_Vs_aNSC2_Control
7.89872e-23	0.5124	0.804	0.685	6.48485e-19	Rps27	qNSC2_Ascl1-CE_Vs_qNSC2_Control
7.16931e-23	0.348464	0.87	0.778	5.886e-19	Rps18	MOL2_Ascl1-CE_Vs_MOL2_Control
5.39986e-23	0.529653	0.645	0.507	4.43329e-19	Calm1	OPC2_Ascl1-CE_Vs_OPC2_Control
4.9094e-23	0.757846	0.406	0.266	4.03062e-19	2410006H16Rik	OPC2_Ascl1-CE_Vs_OPC2_Control
4.79587e-23	1.07789	0.244	0.121	3.93741e-19	Cnn3	aNSC2_Ascl1-CE_Vs_aNSC2_Control
4.65642e-23	0.707339	0.637	0.452	3.82292e-19	Atp5g2	Astrocyte2_Ascl1-CE_Vs_Astrocyte2_Control
4.33091e-23	0.851906	0.34	0.2	3.55568e-19	Syt11	aNSC2_Ascl1-CE_Vs_aNSC2_Control
3.5337e-23	0.460308	0.876	0.776	2.90117e-19	mt-Nd4	Microglia2_Ascl1-CE_Vs_Microglia2_Control
3.45796e-23	0.868891	0.216	0.119	2.83898e-19	Glrx3	MOL2_Ascl1-CE_Vs_MOL2_Control
3.1303e-23	0.435805	0.723	0.615	2.56998e-19	Ppp1r14b	NFOL2_Ascl1-CE_Vs_NFOL2_Control
3.11904e-23	0.825483	0.295	0.166	2.56073e-19	Fkbp3	OPC2_Ascl1-CE_Vs_OPC2_Control
2.7684e-23	0.736048	0.728	0.553	2.27285e-19	Rack1	Astrocyte2_Ascl1-CE_Vs_Astrocyte2_Control
2.73143e-23	0.463961	0.738	0.635	2.2425e-19	Rpl10	NFOL2_Ascl1-CE_Vs_NFOL2_Control
2.55283e-23	0.5085	0.956	0.907	2.09587e-19	Rpl19	aNSC2_Ascl1-CE_Vs_aNSC2_Control
2.46755e-23	0.512105	0.889	0.799	2.02586e-19	Rpl9	qNSC2_Ascl1-CE_Vs_qNSC2_Control
2.30148e-23	0.390458	0.89	0.785	1.88952e-19	Hsp90ab1	Microglia2_Ascl1-CE_Vs_Microglia2_Control
2.033e-23	0.940183	0.306	0.17	1.6691e-19	Phgdh	aNSC2_Ascl1-CE_Vs_aNSC2_Control
1.96e-23	0.924877	0.299	0.163	1.60916e-19	Sf3b2	aNSC2_Ascl1-CE_Vs_aNSC2_Control
1.95991e-23	0.508332	0.539	0.415	1.60909e-19	Prdx2	MOL2_Ascl1-CE_Vs_MOL2_Control
1.84219e-23	0.884773	0.229	0.13	1.51244e-19	Rtn3	NFOL2_Ascl1-CE_Vs_NFOL2_Control
1.72144e-23	0.469933	0.669	0.548	1.41331e-19	Rpl12	MOL2_Ascl1-CE_Vs_MOL2_Control
1.67835e-23	0.451312	0.806	0.681	1.37793e-19	Rpl18	aNSC2_Ascl1-CE_Vs_aNSC2_Control
1.36369e-23	0.985053	0.202	0.109	1.11959e-19	Ramp1	MOL2_Ascl1-CE_Vs_MOL2_Control
1.03622e-23	0.751294	0.551	0.41	8.5074e-20	Egr1	qNSC2_Ascl1-CE_Vs_qNSC2_Control
9.92423e-24	0.520158	0.223	0.094	8.14779e-20	Aqp4	Astrocyte2_Ascl1-CE_Vs_Astrocyte2_Control
9.6818e-24	0.378454	0.985	0.943	7.94876e-20	Rps8	Microglia2_Ascl1-CE_Vs_Microglia2_Control
8.98979e-24	0.742653	0.494	0.349	7.38062e-20	Tubb2b	Microglia2_Ascl1-CE_Vs_Microglia2_Control
8.77976e-24	1.2182	0.215	0.123	7.20819e-20	Pnisr	OPC2_Ascl1-CE_Vs_OPC2_Control
8.70373e-24	0.498063	0.819	0.709	7.14576e-20	Rps5	OPC2_Ascl1-CE_Vs_OPC2_Control
6.98662e-24	1.53109	0.254	0.101	5.73601e-20	Nfia	Astrocyte2_Ascl1-CE_Vs_Astrocyte2_Control
6.18626e-24	0.426527	0.9	0.821	5.07892e-20	Rpl32	OPC2_Ascl1-CE_Vs_OPC2_Control
5.26155e-24	1.09002	0.248	0.127	4.31973e-20	Rtn3	qNSC2_Ascl1-CE_Vs_qNSC2_Control
5.11377e-24	0.810114	0.45	0.291	4.19841e-20	Egr1	Microglia2_Ascl1-CE_Vs_Microglia2_Control
5.07628e-24	0.536408	0.529	0.404	4.16762e-20	Rpl4	NFOL2_Ascl1-CE_Vs_NFOL2_Control
4.95608e-24	1.25866	0.203	0.092	4.06894e-20	Ctsd	qNSC2_Ascl1-CE_Vs_qNSC2_Control
4.91993e-24	0.531991	0.928	0.812	4.03926e-20	Rps2	Astrocyte2_Ascl1-CE_Vs_Astrocyte2_Control
4.78302e-24	0.550809	0.813	0.697	3.92686e-20	Rps9	qNSC2_Ascl1-CE_Vs_qNSC2_Control
3.82106e-24	0.456651	0.918	0.791	3.13709e-20	Rps21	Astrocyte2_Ascl1-CE_Vs_Astrocyte2_Control
3.30192e-24	0.678902	0.288	0.159	2.71087e-20	Ptgds	OPC2_Ascl1-CE_Vs_OPC2_Control
2.72797e-24	0.602454	0.612	0.462	2.23966e-20	Rps17	aNSC2_Ascl1-CE_Vs_aNSC2_Control
2.68295e-24	0.41888	0.792	0.656	2.2027e-20	Rpl28	qNSC2_Ascl1-CE_Vs_qNSC2_Control
2.30877e-24	1.15659	0.204	0.095	1.8955e-20	Ssr3	OPC2_Ascl1-CE_Vs_OPC2_Control
2.19053e-24	0.409052	0.905	0.828	1.79843e-20	Rpl34	MOL2_Ascl1-CE_Vs_MOL2_Control
2.08314e-24	0.453646	0.654	0.529	1.71026e-20	Gnas	NFOL2_Ascl1-CE_Vs_NFOL2_Control
1.68931e-24	0.836227	0.36	0.218	1.38692e-20	Gabarap	qNSC2_Ascl1-CE_Vs_qNSC2_Control
1.61857e-24	0.436344	0.717	0.597	1.32884e-20	Rps13	MOL2_Ascl1-CE_Vs_MOL2_Control
1.57812e-24	0.789021	0.364	0.215	1.29564e-20	Top1	aNSC2_Ascl1-CE_Vs_aNSC2_Control
1.50471e-24	0.350764	0.943	0.877	1.23536e-20	Rps3a1	MOL2_Ascl1-CE_Vs_MOL2_Control
1.49641e-24	0.827709	0.451	0.309	1.22855e-20	Eef2	qNSC2_Ascl1-CE_Vs_qNSC2_Control
1.36929e-24	1.21359	0.256	0.12	1.12419e-20	Ddah1	Microglia2_Ascl1-CE_Vs_Microglia2_Control
1.25306e-24	0.553659	0.45	0.283	1.02876e-20	Ifitm3	Microglia2_Ascl1-CE_Vs_Microglia2_Control
1.20453e-24	0.364083	0.884	0.796	9.88916e-21	Rpl6	MOL2_Ascl1-CE_Vs_MOL2_Control
1.1696e-24	0.518818	0.892	0.802	9.60244e-21	Rpl37a	aNSC2_Ascl1-CE_Vs_aNSC2_Control
1.01078e-24	0.777424	0.431	0.279	8.29847e-21	Pfdn5	aNSC2_Ascl1-CE_Vs_aNSC2_Control
8.14592e-25	0.427228	0.753	0.641	6.6878e-21	Rps15a	NFOL2_Ascl1-CE_Vs_NFOL2_Control
6.18484e-25	0.677081	0.48	0.33	5.07775e-21	Atp5f1	OPC2_Ascl1-CE_Vs_OPC2_Control
5.87718e-25	0.565469	0.513	0.35	4.82516e-21	Eif2s2	aNSC2_Ascl1-CE_Vs_aNSC2_Control
5.27711e-25	1.49836	0.27	0.109	4.33251e-21	Mapt	Astrocyte2_Ascl1-CE_Vs_Astrocyte2_Control
4.48649e-25	0.339808	0.883	0.794	3.68341e-21	Rps10	NFOL2_Ascl1-CE_Vs_NFOL2_Control
4.40896e-25	0.563227	0.683	0.534	3.61976e-21	Gnas	aNSC2_Ascl1-CE_Vs_aNSC2_Control
3.67331e-25	0.686921	0.756	0.576	3.01579e-21	Rpl10	Astrocyte2_Ascl1-CE_Vs_Astrocyte2_Control
3.39439e-25	0.771988	0.28	0.166	2.78679e-21	Sox4	NFOL2_Ascl1-CE_Vs_NFOL2_Control
3.09477e-25	0.337835	0.904	0.824	2.54081e-21	Rpl21	NFOL2_Ascl1-CE_Vs_NFOL2_Control
2.82764e-25	0.670063	0.486	0.332	2.3215e-21	Cox5a	OPC2_Ascl1-CE_Vs_OPC2_Control
2.5597e-25	0.549468	0.714	0.569	2.10152e-21	Npm1	aNSC2_Ascl1-CE_Vs_aNSC2_Control
2.34917e-25	1.14641	0.225	0.112	1.92867e-21	Sox2	OPC2_Ascl1-CE_Vs_OPC2_Control
1.96956e-25	0.85701	0.406	0.239	1.61701e-21	Junb	Microglia2_Ascl1-CE_Vs_Microglia2_Control
1.88367e-25	1.26998	0.243	0.108	1.54649e-21	Fxyd6	Microglia2_Ascl1-CE_Vs_Microglia2_Control
1.27206e-25	0.56418	0.702	0.547	1.04436e-21	Ppp1r14b	Microglia2_Ascl1-CE_Vs_Microglia2_Control
1.19617e-25	0.352422	0.978	0.931	9.82059e-22	Rps8	MOL2_Ascl1-CE_Vs_MOL2_Control
1.1569e-25	1.72872	0.241	0.086	9.49813e-22	Socs3	Astrocyte2_Ascl1-CE_Vs_Astrocyte2_Control
1.04828e-25	1.43459	0.26	0.097	8.60638e-22	Id2	Astrocyte2_Ascl1-CE_Vs_Astrocyte2_Control
1.0015e-25	0.898864	0.248	0.143	8.22231e-22	Manf	NFOL2_Ascl1-CE_Vs_NFOL2_Control
9.02597e-26	0.651572	0.361	0.236	7.41032e-22	Ubc	MOL2_Ascl1-CE_Vs_MOL2_Control
8.61559e-26	1.26957	0.235	0.114	7.0734e-22	Atp1a2	qNSC2_Ascl1-CE_Vs_qNSC2_Control
8.21704e-26	1.00965	0.344	0.189	6.74619e-22	Nnat	Microglia2_Ascl1-CE_Vs_Microglia2_Control
7.99336e-26	0.871696	0.231	0.127	6.56255e-22	Mrps7	MOL2_Ascl1-CE_Vs_MOL2_Control
7.74418e-26	0.615958	0.451	0.294	6.35797e-22	Cox5a	qNSC2_Ascl1-CE_Vs_qNSC2_Control
7.64352e-26	0.350436	0.912	0.83	6.27533e-22	Rps2	NFOL2_Ascl1-CE_Vs_NFOL2_Control
7.35563e-26	1.40643	0.219	0.089	6.03897e-22	Sox4	Microglia2_Ascl1-CE_Vs_Microglia2_Control
6.40299e-26	0.504084	0.751	0.628	5.25686e-22	Rps25	OPC2_Ascl1-CE_Vs_OPC2_Control
6.31559e-26	1.48677	0.2	0.075	5.1851e-22	Nfia	Microglia2_Ascl1-CE_Vs_Microglia2_Control
6.015e-26	0.585311	0.959	0.862	4.93831e-22	Rps24	Astrocyte2_Ascl1-CE_Vs_Astrocyte2_Control
5.94813e-26	0.832541	0.675	0.482	4.88342e-22	Rpl12	Astrocyte2_Ascl1-CE_Vs_Astrocyte2_Control
5.93944e-26	0.553384	0.777	0.647	4.87628e-22	Rps25	aNSC2_Ascl1-CE_Vs_aNSC2_Control
5.78249e-26	0.6493	0.507	0.343	4.74743e-22	Atp5f1	aNSC2_Ascl1-CE_Vs_aNSC2_Control
4.24327e-26	0.596804	0.649	0.502	3.48373e-22	Gnas	qNSC2_Ascl1-CE_Vs_qNSC2_Control
3.97901e-26	0.865882	0.339	0.247	3.26676e-22	Cnp	OPC2_Ascl1-CE_Vs_OPC2_Control
3.66591e-26	1.428	0.225	0.096	3.00971e-22	Mapt	Microglia2_Ascl1-CE_Vs_Microglia2_Control
3.13214e-26	0.91518	0.356	0.207	2.57148e-22	Gnai2	aNSC2_Ascl1-CE_Vs_aNSC2_Control
2.93727e-26	0.44015	0.644	0.511	2.4115e-22	Atp5g2	NFOL2_Ascl1-CE_Vs_NFOL2_Control
2.91055e-26	0.535182	0.969	0.881	2.38956e-22	Rplp1	Astrocyte2_Ascl1-CE_Vs_Astrocyte2_Control
2.72948e-26	1.29626	0.213	0.094	2.2409e-22	Slc3a2	qNSC2_Ascl1-CE_Vs_qNSC2_Control
2.53747e-26	0.360466	0.886	0.731	2.08327e-22	Fth1	Astrocyte2_Ascl1-CE_Vs_Astrocyte2_Control
2.44256e-26	0.76245	0.438	0.287	2.00535e-22	Pfdn5	OPC2_Ascl1-CE_Vs_OPC2_Control
2.38682e-26	0.356045	0.961	0.902	1.95958e-22	Rpl23	MOL2_Ascl1-CE_Vs_MOL2_Control
2.35497e-26	0.606656	0.808	0.641	1.93343e-22	Rpl7a	Astrocyte2_Ascl1-CE_Vs_Astrocyte2_Control
1.89026e-26	0.567072	0.704	0.575	1.55191e-22	Cfl1	qNSC2_Ascl1-CE_Vs_qNSC2_Control
1.79062e-26	0.617798	0.652	0.496	1.4701e-22	Rpl35	qNSC2_Ascl1-CE_Vs_qNSC2_Control
1.63992e-26	0.473785	0.851	0.738	1.34637e-22	Dbi	Microglia2_Ascl1-CE_Vs_Microglia2_Control
1.62066e-26	0.467964	0.881	0.787	1.33056e-22	Dbi	qNSC2_Ascl1-CE_Vs_qNSC2_Control
1.58649e-26	0.934885	0.223	0.119	1.30251e-22	Rtn3	MOL2_Ascl1-CE_Vs_MOL2_Control
1.56765e-26	0.534856	0.911	0.823	1.28704e-22	Ppia	aNSC2_Ascl1-CE_Vs_aNSC2_Control
1.39128e-26	0.659278	0.572	0.439	1.14224e-22	Tubb5	OPC2_Ascl1-CE_Vs_OPC2_Control
1.30074e-26	0.859945	0.401	0.286	1.06791e-22	Srrm2	OPC2_Ascl1-CE_Vs_OPC2_Control
1.28556e-26	0.661788	0.485	0.323	1.05544e-22	Eif2s2	OPC2_Ascl1-CE_Vs_OPC2_Control
1.24664e-26	0.808645	0.428	0.267	1.0235e-22	2410006H16Rik	aNSC2_Ascl1-CE_Vs_aNSC2_Control
1.00956e-26	0.547625	0.95	0.904	8.28851e-23	mt-Cytb	qNSC2_Ascl1-CE_Vs_qNSC2_Control
1.00021e-26	0.865112	0.356	0.217	8.21171e-23	Gnai2	OPC2_Ascl1-CE_Vs_OPC2_Control
8.90637e-27	1.12995	0.242	0.132	7.31213e-23	Aplp2	OPC2_Ascl1-CE_Vs_OPC2_Control
8.6097e-27	0.768115	0.336	0.216	7.06856e-23	Tcf4	MOL2_Ascl1-CE_Vs_MOL2_Control
7.86839e-27	0.721831	0.466	0.309	6.45995e-23	Atp5f1	qNSC2_Ascl1-CE_Vs_qNSC2_Control
7.33356e-27	0.378189	0.966	0.918	6.02085e-23	Rplp1	NFOL2_Ascl1-CE_Vs_NFOL2_Control
7.13422e-27	0.507052	0.75	0.61	5.8572e-23	Rps25	qNSC2_Ascl1-CE_Vs_qNSC2_Control
6.26046e-27	0.719102	0.551	0.34	5.13984e-23	Cryab	Astrocyte2_Ascl1-CE_Vs_Astrocyte2_Control
6.24964e-27	0.419521	0.892	0.785	5.13095e-23	Hsp90ab1	aNSC2_Ascl1-CE_Vs_aNSC2_Control
5.96874e-27	0.795334	0.492	0.335	4.90034e-23	Eef2	aNSC2_Ascl1-CE_Vs_aNSC2_Control
5.87812e-27	1.11695	0.273	0.177	4.82594e-23	Nrxn1	OPC2_Ascl1-CE_Vs_OPC2_Control
5.85172e-27	0.593069	0.643	0.49	4.80426e-23	Rpl22	OPC2_Ascl1-CE_Vs_OPC2_Control
5.36018e-27	0.704956	0.454	0.294	4.4007e-23	Cd63	qNSC2_Ascl1-CE_Vs_qNSC2_Control
5.11328e-27	0.963914	0.426	0.275	4.19801e-23	Hspa5	aNSC2_Ascl1-CE_Vs_aNSC2_Control
4.42313e-27	0.906355	0.331	0.188	3.63139e-23	Ddah1	OPC2_Ascl1-CE_Vs_OPC2_Control
4.11148e-27	0.409938	0.813	0.715	3.37552e-23	Rpl23a	NFOL2_Ascl1-CE_Vs_NFOL2_Control
4.06585e-27	0.459353	0.765	0.659	3.33806e-23	Rpl7	NFOL2_Ascl1-CE_Vs_NFOL2_Control
3.91946e-27	1.44129	0.27	0.1	3.21788e-23	Fxyd6	Astrocyte2_Ascl1-CE_Vs_Astrocyte2_Control
3.8716e-27	0.508356	0.466	0.327	3.17858e-23	Eif2s2	NFOL2_Ascl1-CE_Vs_NFOL2_Control
3.55277e-27	0.560334	0.461	0.325	2.91683e-23	Eif2s2	MOL2_Ascl1-CE_Vs_MOL2_Control
3.48373e-27	0.849829	0.496	0.287	2.86014e-23	S100a16	Astrocyte2_Ascl1-CE_Vs_Astrocyte2_Control
2.21282e-27	0.7276	0.589	0.416	1.81672e-23	Gm10076	Microglia2_Ascl1-CE_Vs_Microglia2_Control
2.10827e-27	0.413558	0.941	0.876	1.73089e-23	Tuba1a	Microglia2_Ascl1-CE_Vs_Microglia2_Control
2.09437e-27	1.05975	0.343	0.185	1.71948e-23	Jpt1	Microglia2_Ascl1-CE_Vs_Microglia2_Control
2.07658e-27	0.558437	0.465	0.328	1.70488e-23	Atp5f1	MOL2_Ascl1-CE_Vs_MOL2_Control
2.00009e-27	0.471105	0.937	0.853	1.64208e-23	Rpl34	Microglia2_Ascl1-CE_Vs_Microglia2_Control
1.93631e-27	0.482668	0.635	0.5	1.58971e-23	Rpl22	NFOL2_Ascl1-CE_Vs_NFOL2_Control
1.79813e-27	0.566423	0.659	0.5	1.47626e-23	Nme2	qNSC2_Ascl1-CE_Vs_qNSC2_Control
1.75321e-27	1.23667	0.238	0.114	1.43938e-23	Cnn3	qNSC2_Ascl1-CE_Vs_qNSC2_Control
1.71111e-27	0.521727	0.81	0.704	1.40482e-23	Rpl28	OPC2_Ascl1-CE_Vs_OPC2_Control
1.6372e-27	0.714287	0.488	0.307	1.34414e-23	Sh3glb1	Microglia2_Ascl1-CE_Vs_Microglia2_Control
1.48774e-27	0.483956	0.852	0.722	1.22143e-23	Rpl7a	Microglia2_Ascl1-CE_Vs_Microglia2_Control
1.28527e-27	1.12976	0.432	0.232	1.0552e-23	Sh3glb1	Astrocyte2_Ascl1-CE_Vs_Astrocyte2_Control
1.27578e-27	1.2529	0.215	0.114	1.04741e-23	Cald1	OPC2_Ascl1-CE_Vs_OPC2_Control
1.25546e-27	0.766044	0.315	0.193	1.03073e-23	Rtn1	MOL2_Ascl1-CE_Vs_MOL2_Control
1.20857e-27	0.734034	0.592	0.442	9.9224e-24	Rpl31	qNSC2_Ascl1-CE_Vs_qNSC2_Control
1.19067e-27	0.487011	0.833	0.703	9.77543e-24	Rps5	aNSC2_Ascl1-CE_Vs_aNSC2_Control
1.1417e-27	1.02572	0.282	0.149	9.37333e-24	Phgdh	OPC2_Ascl1-CE_Vs_OPC2_Control
1.07518e-27	1.12451	0.263	0.137	8.82726e-24	Mrps7	OPC2_Ascl1-CE_Vs_OPC2_Control
1.06441e-27	0.472089	0.707	0.583	8.73878e-24	Rps13	NFOL2_Ascl1-CE_Vs_NFOL2_Control
1.00085e-27	0.692396	0.551	0.392	8.21701e-24	Tubb5	qNSC2_Ascl1-CE_Vs_qNSC2_Control
9.49511e-28	0.459967	0.882	0.779	7.79549e-24	Rps10	OPC2_Ascl1-CE_Vs_OPC2_Control
8.18926e-28	1.06777	0.278	0.168	6.72338e-24	Map2	OPC2_Ascl1-CE_Vs_OPC2_Control
7.68519e-28	0.58858	0.9	0.808	6.30954e-24	Rpl18a	qNSC2_Ascl1-CE_Vs_qNSC2_Control
6.5812e-28	0.773755	0.26	0.146	5.40316e-24	Camk2n1	NFOL2_Ascl1-CE_Vs_NFOL2_Control
5.74307e-28	0.86606	0.246	0.134	4.71506e-24	Tubb4b	MOL2_Ascl1-CE_Vs_MOL2_Control
5.33599e-28	0.668829	0.391	0.258	4.38085e-24	Ubc	NFOL2_Ascl1-CE_Vs_NFOL2_Control
4.01755e-28	0.693292	0.469	0.304	3.29841e-24	Eif2s2	qNSC2_Ascl1-CE_Vs_qNSC2_Control
3.89034e-28	0.50856	0.794	0.662	3.19397e-24	mt-Nd1	qNSC2_Ascl1-CE_Vs_qNSC2_Control
2.94412e-28	0.694191	0.639	0.49	2.41712e-24	Rpl22	qNSC2_Ascl1-CE_Vs_qNSC2_Control
2.62191e-28	1.22681	0.278	0.127	2.15259e-24	Phgdh	Microglia2_Ascl1-CE_Vs_Microglia2_Control
2.27217e-28	0.772335	0.306	0.183	1.86545e-24	Top1	MOL2_Ascl1-CE_Vs_MOL2_Control
2.14887e-28	0.647622	0.556	0.39	1.76423e-24	Serf2	qNSC2_Ascl1-CE_Vs_qNSC2_Control
1.74316e-28	0.502879	0.861	0.746	1.43113e-24	Rps14	aNSC2_Ascl1-CE_Vs_aNSC2_Control
1.64026e-28	0.532049	0.833	0.713	1.34665e-24	Rps14	qNSC2_Ascl1-CE_Vs_qNSC2_Control
1.43666e-28	0.737203	0.957	0.866	1.1795e-24	Rpl23	Astrocyte2_Ascl1-CE_Vs_Astrocyte2_Control
1.26432e-28	0.509074	0.949	0.876	1.03801e-24	mt-Co1	Microglia2_Ascl1-CE_Vs_Microglia2_Control
1.23544e-28	0.495719	0.8	0.656	1.01429e-24	Rps5	qNSC2_Ascl1-CE_Vs_qNSC2_Control
1.19669e-28	0.481712	0.701	0.571	9.82485e-25	Gapdh	MOL2_Ascl1-CE_Vs_MOL2_Control
1.10561e-28	0.490405	0.751	0.6	9.07706e-25	H2afz	OPC2_Ascl1-CE_Vs_OPC2_Control
1.02984e-28	0.464612	0.972	0.91	8.45497e-25	Rpl23	Microglia2_Ascl1-CE_Vs_Microglia2_Control
1.02852e-28	0.735251	0.934	0.815	8.44417e-25	Rplp0	Astrocyte2_Ascl1-CE_Vs_Astrocyte2_Control
9.07254e-29	0.752586	0.395	0.276	7.44856e-25	Hspa5	NFOL2_Ascl1-CE_Vs_NFOL2_Control
7.81495e-29	0.616344	0.736	0.596	6.41607e-25	Ppp1r14b	qNSC2_Ascl1-CE_Vs_qNSC2_Control
7.75126e-29	0.613962	0.785	0.641	6.36378e-25	Rack1	Microglia2_Ascl1-CE_Vs_Microglia2_Control
6.86954e-29	0.929602	0.358	0.204	5.63989e-25	Top1	qNSC2_Ascl1-CE_Vs_qNSC2_Control
5.91343e-29	0.475246	0.984	0.945	4.85492e-25	Eef1a1	aNSC2_Ascl1-CE_Vs_aNSC2_Control
5.28559e-29	0.525148	0.976	0.939	4.33947e-25	mt-Atp6	aNSC2_Ascl1-CE_Vs_aNSC2_Control
5.20364e-29	0.491641	0.911	0.811	4.27219e-25	Rpl9	aNSC2_Ascl1-CE_Vs_aNSC2_Control
5.17215e-29	0.695687	0.534	0.396	4.24633e-25	Ddx5	OPC2_Ascl1-CE_Vs_OPC2_Control
4.91807e-29	0.489341	0.816	0.665	4.03773e-25	Cox4i1	Microglia2_Ascl1-CE_Vs_Microglia2_Control
4.70478e-29	0.959771	0.399	0.239	3.86263e-25	Rtn1	aNSC2_Ascl1-CE_Vs_aNSC2_Control
4.29411e-29	0.595591	0.47	0.328	3.52546e-25	Gm10076	NFOL2_Ascl1-CE_Vs_NFOL2_Control
4.21382e-29	0.616078	0.473	0.336	3.45954e-25	Ddx5	MOL2_Ascl1-CE_Vs_MOL2_Control
3.94504e-29	0.654787	0.796	0.609	3.23888e-25	Rpl14	Astrocyte2_Ascl1-CE_Vs_Astrocyte2_Control
3.51442e-29	0.482626	0.909	0.821	2.88534e-25	Rpl9	OPC2_Ascl1-CE_Vs_OPC2_Control
2.43794e-29	0.837349	0.317	0.193	2.00155e-25	Syt11	MOL2_Ascl1-CE_Vs_MOL2_Control
1.97252e-29	0.746989	0.362	0.232	1.61944e-25	Gnai2	MOL2_Ascl1-CE_Vs_MOL2_Control
1.82229e-29	1.56028	0.318	0.136	1.4961e-25	Gadd45g	Astrocyte2_Ascl1-CE_Vs_Astrocyte2_Control
1.79928e-29	0.983943	0.344	0.186	1.47721e-25	Ddah1	aNSC2_Ascl1-CE_Vs_aNSC2_Control
1.5574e-29	0.591249	0.722	0.599	1.27862e-25	Cfl1	OPC2_Ascl1-CE_Vs_OPC2_Control
1.31982e-29	1.25321	0.251	0.111	1.08357e-25	Nfix	aNSC2_Ascl1-CE_Vs_aNSC2_Control
1.30212e-29	0.46751	0.843	0.693	1.06904e-25	Rpl14	Microglia2_Ascl1-CE_Vs_Microglia2_Control
1.15453e-29	0.367761	0.862	0.752	9.47873e-26	Rps18	NFOL2_Ascl1-CE_Vs_NFOL2_Control
1.14527e-29	0.887841	0.465	0.303	9.4027e-26	Gm10076	qNSC2_Ascl1-CE_Vs_qNSC2_Control
9.11181e-30	0.477928	0.898	0.802	7.4808e-26	Ppia	qNSC2_Ascl1-CE_Vs_qNSC2_Control
8.29929e-30	0.591753	0.853	0.757	6.81372e-26	Ptma	Microglia2_Ascl1-CE_Vs_Microglia2_Control
6.05154e-30	0.468286	0.879	0.759	4.96831e-26	Rps18	aNSC2_Ascl1-CE_Vs_aNSC2_Control
5.77152e-30	0.833503	0.44	0.274	4.73842e-26	Tcf4	qNSC2_Ascl1-CE_Vs_qNSC2_Control
4.67998e-30	0.861072	0.372	0.212	3.84226e-26	Top1	OPC2_Ascl1-CE_Vs_OPC2_Control
3.75417e-30	0.686038	0.587	0.412	3.08217e-26	Rpl4	aNSC2_Ascl1-CE_Vs_aNSC2_Control
3.38981e-30	0.956795	0.252	0.135	2.78303e-26	Mrps7	NFOL2_Ascl1-CE_Vs_NFOL2_Control
3.27762e-30	1.84304	0.256	0.084	2.69093e-26	Dclk1	Astrocyte2_Ascl1-CE_Vs_Astrocyte2_Control
3.24714e-30	0.790799	0.476	0.322	2.6659e-26	Eef2	OPC2_Ascl1-CE_Vs_OPC2_Control
3.12219e-30	0.537483	0.894	0.801	2.56332e-26	mt-Nd4	OPC2_Ascl1-CE_Vs_OPC2_Control
3.07107e-30	0.78085	0.312	0.184	2.52135e-26	Krtcap2	MOL2_Ascl1-CE_Vs_MOL2_Control
2.57066e-30	0.56514	0.699	0.547	2.11051e-26	Eif1	qNSC2_Ascl1-CE_Vs_qNSC2_Control
2.16539e-30	0.707416	0.851	0.718	1.77778e-26	Ptma	Astrocyte2_Ascl1-CE_Vs_Astrocyte2_Control
2.0137e-30	0.549827	0.983	0.951	1.65325e-26	mt-Atp6	qNSC2_Ascl1-CE_Vs_qNSC2_Control
1.88102e-30	0.515651	0.871	0.779	1.54431e-26	Rpl37a	OPC2_Ascl1-CE_Vs_OPC2_Control
1.72057e-30	0.432737	0.796	0.677	1.41259e-26	Rpl7a	NFOL2_Ascl1-CE_Vs_NFOL2_Control
1.61825e-30	0.367936	0.912	0.82	1.32859e-26	Rps21	NFOL2_Ascl1-CE_Vs_NFOL2_Control
1.2539e-30	0.397933	0.954	0.893	1.02945e-26	Rps24	NFOL2_Ascl1-CE_Vs_NFOL2_Control
8.81525e-31	0.470257	0.698	0.566	7.23732e-27	H2afz	MOL2_Ascl1-CE_Vs_MOL2_Control
6.44499e-31	0.46768	0.648	0.501	5.29134e-27	Rpl36a	NFOL2_Ascl1-CE_Vs_NFOL2_Control
6.31693e-31	0.723046	0.973	0.88	5.1862e-27	Rpsa	Astrocyte2_Ascl1-CE_Vs_Astrocyte2_Control
6.00193e-31	0.776683	0.477	0.32	4.92759e-27	Cd63	OPC2_Ascl1-CE_Vs_OPC2_Control
5.8316e-31	0.601739	0.764	0.617	4.78775e-27	Rplp2	qNSC2_Ascl1-CE_Vs_qNSC2_Control
5.35527e-31	0.753253	0.542	0.373	4.39667e-27	Rpl4	qNSC2_Ascl1-CE_Vs_qNSC2_Control
2.82532e-31	1.54572	0.228	0.099	2.31959e-27	Gm3764	qNSC2_Ascl1-CE_Vs_qNSC2_Control
2.38397e-31	0.678934	0.583	0.421	1.95724e-27	Rpl4	OPC2_Ascl1-CE_Vs_OPC2_Control
2.05566e-31	0.673261	0.948	0.831	1.6877e-27	Rps3a1	Astrocyte2_Ascl1-CE_Vs_Astrocyte2_Control
1.59637e-31	0.549528	0.781	0.608	1.31062e-27	Rpl12	Microglia2_Ascl1-CE_Vs_Microglia2_Control
1.53326e-31	1.01631	0.436	0.274	1.2588e-27	Hspa5	qNSC2_Ascl1-CE_Vs_qNSC2_Control
1.46716e-31	0.656478	0.674	0.506	1.20454e-27	Rpl22	aNSC2_Ascl1-CE_Vs_aNSC2_Control
1.42453e-31	1.37164	0.332	0.134	1.16954e-27	Jpt1	Astrocyte2_Ascl1-CE_Vs_Astrocyte2_Control
1.20309e-31	0.456336	0.877	0.754	9.87733e-28	Rpl11	qNSC2_Ascl1-CE_Vs_qNSC2_Control
1.19477e-31	0.658473	0.956	0.854	9.80905e-28	Rps27a	Astrocyte2_Ascl1-CE_Vs_Astrocyte2_Control
1.0562e-31	0.447672	0.864	0.772	8.67137e-28	Ptma	NFOL2_Ascl1-CE_Vs_NFOL2_Control
9.97852e-32	1.18013	0.271	0.125	8.19237e-28	Sox2	qNSC2_Ascl1-CE_Vs_qNSC2_Control
9.15831e-32	0.793605	0.33	0.196	7.51897e-28	Pabpc1	NFOL2_Ascl1-CE_Vs_NFOL2_Control
8.24042e-32	0.807506	0.402	0.26	6.76538e-28	Jun	MOL2_Ascl1-CE_Vs_MOL2_Control
8.18938e-32	1.74237	0.248	0.073	6.72348e-28	S100a10	Astrocyte2_Ascl1-CE_Vs_Astrocyte2_Control
7.78015e-32	1.16493	0.259	0.134	6.38751e-28	Rtn3	OPC2_Ascl1-CE_Vs_OPC2_Control
6.26942e-32	0.611889	0.698	0.532	5.1472e-28	Rpl35	OPC2_Ascl1-CE_Vs_OPC2_Control
4.85815e-32	1.0399	0.222	0.108	3.98854e-28	Sox2	NFOL2_Ascl1-CE_Vs_NFOL2_Control
3.7751e-32	1.64676	0.223	0.079	3.09936e-28	Id2	Microglia2_Ascl1-CE_Vs_Microglia2_Control
2.91511e-32	1.74654	0.205	0.067	2.39331e-28	H1f0	Microglia2_Ascl1-CE_Vs_Microglia2_Control
2.72125e-32	0.567716	0.717	0.607	2.23415e-28	Rps3	NFOL2_Ascl1-CE_Vs_NFOL2_Control
1.98759e-32	1.05432	0.33	0.172	1.63181e-28	Ddah1	qNSC2_Ascl1-CE_Vs_qNSC2_Control
1.93943e-32	0.694549	0.855	0.737	1.59228e-28	Rps7	qNSC2_Ascl1-CE_Vs_qNSC2_Control
1.25118e-32	0.6586	0.886	0.717	1.02722e-28	Rps20	Astrocyte2_Ascl1-CE_Vs_Astrocyte2_Control
1.25033e-32	0.835841	0.489	0.314	1.02652e-28	Cd63	aNSC2_Ascl1-CE_Vs_aNSC2_Control
1.0268e-32	0.422139	0.974	0.954	8.42999e-29	Tpt1	OPC2_Ascl1-CE_Vs_OPC2_Control
9.14875e-33	0.662036	0.447	0.299	7.51113e-29	Sh3glb1	MOL2_Ascl1-CE_Vs_MOL2_Control
8.99603e-33	0.621988	0.854	0.738	7.38574e-29	Rps9	aNSC2_Ascl1-CE_Vs_aNSC2_Control
8.20281e-33	0.861338	0.344	0.21	6.73451e-29	Syt11	NFOL2_Ascl1-CE_Vs_NFOL2_Control
8.17574e-33	0.637692	0.782	0.63	6.71228e-29	Ppp1r14b	aNSC2_Ascl1-CE_Vs_aNSC2_Control
6.68667e-33	0.966365	0.388	0.244	5.48976e-29	Rbm39	OPC2_Ascl1-CE_Vs_OPC2_Control
6.45059e-33	1.80072	0.274	0.089	5.29594e-29	Nfib	Astrocyte2_Ascl1-CE_Vs_Astrocyte2_Control
6.42808e-33	0.943574	0.401	0.25	5.27745e-29	Nnat	OPC2_Ascl1-CE_Vs_OPC2_Control
5.92894e-33	1.13269	0.331	0.167	4.86766e-29	Sox4	aNSC2_Ascl1-CE_Vs_aNSC2_Control
4.92336e-33	1.2012	0.273	0.137	4.04208e-29	Sf3b2	OPC2_Ascl1-CE_Vs_OPC2_Control
4.49002e-33	0.523956	0.951	0.876	3.68631e-29	mt-Cytb	Microglia2_Ascl1-CE_Vs_Microglia2_Control
3.24816e-33	0.625121	0.79	0.685	2.66674e-29	mt-Nd1	OPC2_Ascl1-CE_Vs_OPC2_Control
2.18603e-33	0.485762	0.966	0.895	1.79473e-29	Rps3a1	Microglia2_Ascl1-CE_Vs_Microglia2_Control
1.72672e-33	0.944638	0.439	0.246	1.41764e-29	Eef1g	Microglia2_Ascl1-CE_Vs_Microglia2_Control
1.20524e-33	0.640931	0.873	0.698	9.89501e-30	Fau	Astrocyte2_Ascl1-CE_Vs_Astrocyte2_Control
1.18745e-33	0.989422	0.289	0.161	9.74893e-30	Ifitm3	NFOL2_Ascl1-CE_Vs_NFOL2_Control
1.10212e-33	0.59453	0.91	0.802	9.04842e-30	Rpl21	qNSC2_Ascl1-CE_Vs_qNSC2_Control
9.71106e-34	1.07652	0.35	0.187	7.97278e-30	Pabpc1	qNSC2_Ascl1-CE_Vs_qNSC2_Control
8.82457e-34	1.04131	0.353	0.182	7.24497e-30	Krtcap2	aNSC2_Ascl1-CE_Vs_aNSC2_Control
8.05829e-34	1.18515	0.201	0.092	6.61586e-30	Sox2	MOL2_Ascl1-CE_Vs_MOL2_Control
8.04908e-34	1.38715	0.266	0.115	6.60829e-30	Nfia	aNSC2_Ascl1-CE_Vs_aNSC2_Control
7.24057e-34	0.637072	0.883	0.777	5.94451e-30	Rpl30	qNSC2_Ascl1-CE_Vs_qNSC2_Control
5.43669e-34	0.689062	0.686	0.512	4.46352e-30	Atp5g2	aNSC2_Ascl1-CE_Vs_aNSC2_Control
5.4301e-34	1.01377	0.357	0.216	4.45811e-30	Syt11	OPC2_Ascl1-CE_Vs_OPC2_Control
5.4286e-34	0.687839	0.832	0.699	4.45688e-30	Rpl23a	qNSC2_Ascl1-CE_Vs_qNSC2_Control
4.99011e-34	0.541794	0.836	0.732	4.09688e-30	Rpl27a	OPC2_Ascl1-CE_Vs_OPC2_Control
4.73052e-34	0.566921	0.729	0.57	3.88376e-30	H2afz	qNSC2_Ascl1-CE_Vs_qNSC2_Control
4.59022e-34	0.729809	0.6	0.419	3.76857e-30	Prdx2	aNSC2_Ascl1-CE_Vs_aNSC2_Control
4.11663e-34	0.486036	0.777	0.645	3.37975e-30	Cox8a	MOL2_Ascl1-CE_Vs_MOL2_Control
3.51705e-34	0.698276	0.837	0.672	2.8875e-30	Actg1	Astrocyte2_Ascl1-CE_Vs_Astrocyte2_Control
3.25624e-34	0.493411	0.938	0.879	2.67337e-30	Rpl19	OPC2_Ascl1-CE_Vs_OPC2_Control
3.01024e-34	0.632049	0.797	0.642	2.4714e-30	Rps19	aNSC2_Ascl1-CE_Vs_aNSC2_Control
2.56665e-34	0.71729	0.589	0.435	2.10722e-30	Rps17	OPC2_Ascl1-CE_Vs_OPC2_Control
2.29663e-34	0.665844	0.884	0.715	1.88553e-30	Rpl15	Astrocyte2_Ascl1-CE_Vs_Astrocyte2_Control
2.12142e-34	0.819216	0.501	0.266	1.74169e-30	Sparc	Astrocyte2_Ascl1-CE_Vs_Astrocyte2_Control
1.87797e-34	0.688328	0.617	0.442	1.54181e-30	Rpl31	OPC2_Ascl1-CE_Vs_OPC2_Control
1.85227e-34	0.598378	0.851	0.728	1.52071e-30	Rpl23a	Microglia2_Ascl1-CE_Vs_Microglia2_Control
1.77684e-34	0.64034	0.794	0.642	1.45878e-30	Rpl17	qNSC2_Ascl1-CE_Vs_qNSC2_Control
1.56897e-34	0.651611	0.761	0.607	1.28813e-30	Rpl3	qNSC2_Ascl1-CE_Vs_qNSC2_Control
1.36583e-34	1.14077	0.535	0.308	1.12135e-30	Egr1	Astrocyte2_Ascl1-CE_Vs_Astrocyte2_Control
1.22446e-34	0.569242	0.698	0.57	1.00528e-30	Rack1	NFOL2_Ascl1-CE_Vs_NFOL2_Control
1.21484e-34	0.56366	0.959	0.881	9.97386e-31	mt-Co1	aNSC2_Ascl1-CE_Vs_aNSC2_Control
8.58612e-35	0.596351	0.926	0.829	7.0492e-31	Rpl21	aNSC2_Ascl1-CE_Vs_aNSC2_Control
7.26953e-35	0.951715	0.431	0.263	5.96829e-31	Tcf4	OPC2_Ascl1-CE_Vs_OPC2_Control
7.0375e-35	0.814721	0.891	0.729	5.77779e-31	Rps4x	Astrocyte2_Ascl1-CE_Vs_Astrocyte2_Control
6.45914e-35	0.598879	0.725	0.549	5.30296e-31	Gapdh	aNSC2_Ascl1-CE_Vs_aNSC2_Control
5.5665e-35	0.471118	0.913	0.785	4.5701e-31	Rpl15	Microglia2_Ascl1-CE_Vs_Microglia2_Control
5.29108e-35	0.922376	0.301	0.167	4.34398e-31	Phgdh	MOL2_Ascl1-CE_Vs_MOL2_Control
4.85037e-35	0.573155	0.804	0.692	3.98216e-31	Rps27	OPC2_Ascl1-CE_Vs_OPC2_Control
3.27461e-35	0.556988	0.857	0.722	2.68845e-31	Rpl27a	aNSC2_Ascl1-CE_Vs_aNSC2_Control
3.01081e-35	1.30477	0.452	0.227	2.47187e-31	Junb	Astrocyte2_Ascl1-CE_Vs_Astrocyte2_Control
2.59197e-35	0.468979	0.977	0.902	2.12801e-31	Rps27a	Microglia2_Ascl1-CE_Vs_Microglia2_Control
2.25951e-35	0.420653	0.892	0.8	1.85506e-31	Hsp90ab1	NFOL2_Ascl1-CE_Vs_NFOL2_Control
1.78722e-35	0.458779	0.892	0.792	1.4673e-31	Rpl6	NFOL2_Ascl1-CE_Vs_NFOL2_Control
1.69071e-35	1.38866	0.42	0.197	1.38807e-31	Eef1g	Astrocyte2_Ascl1-CE_Vs_Astrocyte2_Control
1.45102e-35	0.734307	0.883	0.771	1.19129e-31	Rpl26	qNSC2_Ascl1-CE_Vs_qNSC2_Control
1.34295e-35	1.557	0.207	0.069	1.10256e-31	Slc3a2	aNSC2_Ascl1-CE_Vs_aNSC2_Control
9.46394e-36	1.4409	0.219	0.09	7.7699e-32	Nfix	OPC2_Ascl1-CE_Vs_OPC2_Control
7.97165e-36	0.516372	0.787	0.626	6.54473e-32	Cox4i1	qNSC2_Ascl1-CE_Vs_qNSC2_Control
4.48051e-36	1.1735	0.225	0.108	3.6785e-32	Cnn3	MOL2_Ascl1-CE_Vs_MOL2_Control
4.25108e-36	0.549851	0.933	0.829	3.49014e-32	Rps2	aNSC2_Ascl1-CE_Vs_aNSC2_Control
3.45899e-36	0.884459	0.326	0.128	2.83983e-32	Glud1	Astrocyte2_Ascl1-CE_Vs_Astrocyte2_Control
3.2967e-36	0.695998	0.682	0.526	2.70659e-32	Gnas	OPC2_Ascl1-CE_Vs_OPC2_Control
2.51628e-36	1.12401	0.331	0.164	2.06587e-32	Krtcap2	qNSC2_Ascl1-CE_Vs_qNSC2_Control
2.08228e-36	1.5489	0.224	0.078	1.70955e-32	Scg5	aNSC2_Ascl1-CE_Vs_aNSC2_Control
1.68399e-36	0.572267	0.975	0.927	1.38256e-32	mt-Co3	aNSC2_Ascl1-CE_Vs_aNSC2_Control
1.50175e-36	1.23865	0.293	0.144	1.23294e-32	Sox4	OPC2_Ascl1-CE_Vs_OPC2_Control
1.33136e-36	0.581207	0.956	0.894	1.09305e-32	mt-Co2	qNSC2_Ascl1-CE_Vs_qNSC2_Control
8.0594e-37	0.657353	0.701	0.535	6.61677e-33	Gapdh	OPC2_Ascl1-CE_Vs_OPC2_Control
6.72033e-37	0.495844	0.985	0.948	5.51739e-33	mt-Atp6	NFOL2_Ascl1-CE_Vs_NFOL2_Control
4.23492e-37	0.382474	0.977	0.922	3.47687e-33	Rps8	NFOL2_Ascl1-CE_Vs_NFOL2_Control
3.87004e-37	0.918824	0.351	0.213	3.17731e-33	Nnat	MOL2_Ascl1-CE_Vs_MOL2_Control
3.69864e-37	0.736977	0.777	0.611	3.03658e-33	Rps15a	qNSC2_Ascl1-CE_Vs_qNSC2_Control
3.62735e-37	1.34726	0.431	0.205	2.97806e-33	Cdk2ap1	Astrocyte2_Ascl1-CE_Vs_Astrocyte2_Control
2.76915e-37	1.37572	0.27	0.109	2.27347e-33	H1f0	aNSC2_Ascl1-CE_Vs_aNSC2_Control
2.29513e-37	0.770381	0.591	0.425	1.88431e-33	Prdx2	OPC2_Ascl1-CE_Vs_OPC2_Control
2.1771e-37	0.349843	0.541	0.376	1.7874e-33	Mbp	NFOL2_Ascl1-CE_Vs_NFOL2_Control
1.53791e-37	0.861607	0.587	0.373	1.26262e-33	Sparc	Microglia2_Ascl1-CE_Vs_Microglia2_Control
1.32823e-37	1.53827	0.221	0.078	1.09048e-33	Ttyh1	qNSC2_Ascl1-CE_Vs_qNSC2_Control
9.48591e-38	0.597291	0.832	0.715	7.78793e-34	Rps9	OPC2_Ascl1-CE_Vs_OPC2_Control
8.48168e-38	0.695382	0.753	0.593	6.96346e-34	Cfl1	aNSC2_Ascl1-CE_Vs_aNSC2_Control
8.29689e-38	0.718447	0.758	0.604	6.81175e-34	Rps3	qNSC2_Ascl1-CE_Vs_qNSC2_Control
7.70113e-38	0.585891	0.8	0.637	6.32263e-34	Cox4i1	aNSC2_Ascl1-CE_Vs_aNSC2_Control
6.55061e-38	1.04256	0.302	0.161	5.37805e-34	Ptgds	NFOL2_Ascl1-CE_Vs_NFOL2_Control
6.39341e-38	0.61635	0.648	0.494	5.24899e-34	Atp5g2	MOL2_Ascl1-CE_Vs_MOL2_Control
5.87982e-38	0.44321	0.954	0.892	4.82733e-34	Rpl23	NFOL2_Ascl1-CE_Vs_NFOL2_Control
5.82061e-38	1.42284	0.291	0.127	4.77872e-34	Rbm3	aNSC2_Ascl1-CE_Vs_aNSC2_Control
3.73275e-38	0.601538	0.84	0.691	3.06459e-34	Rps27	aNSC2_Ascl1-CE_Vs_aNSC2_Control
3.49254e-38	1.16488	0.24	0.115	2.86738e-34	Rbm3	NFOL2_Ascl1-CE_Vs_NFOL2_Control
3.38189e-38	0.503037	0.87	0.759	2.77653e-34	Rpl39	NFOL2_Ascl1-CE_Vs_NFOL2_Control
3.0113e-38	0.611442	0.666	0.517	2.47228e-34	Rpl12	NFOL2_Ascl1-CE_Vs_NFOL2_Control
2.50777e-38	0.713099	0.517	0.365	2.05888e-34	Egr1	NFOL2_Ascl1-CE_Vs_NFOL2_Control
1.63981e-38	0.488152	0.95	0.883	1.34628e-34	Rps27a	NFOL2_Ascl1-CE_Vs_NFOL2_Control
1.31571e-38	1.02094	0.401	0.243	1.08019e-34	Rtn1	OPC2_Ascl1-CE_Vs_OPC2_Control
1.18583e-38	1.16661	0.362	0.19	9.73569e-35	Gnai2	qNSC2_Ascl1-CE_Vs_qNSC2_Control
1.12163e-38	0.499648	0.959	0.895	9.20854e-35	mt-Cytb	NFOL2_Ascl1-CE_Vs_NFOL2_Control
1.0771e-38	0.729009	0.441	0.281	8.84296e-35	Scd2	MOL2_Ascl1-CE_Vs_MOL2_Control
9.82613e-39	1.01419	0.426	0.273	8.06725e-35	Hspa5	OPC2_Ascl1-CE_Vs_OPC2_Control
8.68762e-39	0.594438	0.791	0.639	7.13254e-35	Cox4i1	OPC2_Ascl1-CE_Vs_OPC2_Control
8.05365e-39	1.74735	0.222	0.076	6.61204e-35	Ctsd	aNSC2_Ascl1-CE_Vs_aNSC2_Control
6.89739e-39	0.604459	0.803	0.624	5.66276e-35	Cox8a	Microglia2_Ascl1-CE_Vs_Microglia2_Control
6.45929e-39	1.5943	0.229	0.083	5.30308e-35	H1f0	qNSC2_Ascl1-CE_Vs_qNSC2_Control
5.88149e-39	0.780451	0.771	0.615	4.8287e-35	Rpl10	qNSC2_Ascl1-CE_Vs_qNSC2_Control
4.86926e-39	0.58346	0.889	0.779	3.99766e-35	Rps4x	MOL2_Ascl1-CE_Vs_MOL2_Control
4.81268e-39	0.635523	0.794	0.629	3.95121e-35	Rplp2	aNSC2_Ascl1-CE_Vs_aNSC2_Control
4.30015e-39	0.548999	0.801	0.671	3.53042e-35	Rpl7a	MOL2_Ascl1-CE_Vs_MOL2_Control
3.81734e-39	0.62937	0.971	0.903	3.13404e-35	Rplp1	qNSC2_Ascl1-CE_Vs_qNSC2_Control
3.49695e-39	0.418335	0.943	0.847	2.871e-35	Rplp0	MOL2_Ascl1-CE_Vs_MOL2_Control
3.49013e-39	0.580253	0.887	0.754	2.86539e-35	Rps10	qNSC2_Ascl1-CE_Vs_qNSC2_Control
2.39352e-39	1.13406	0.438	0.239	1.96508e-35	S100a16	Microglia2_Ascl1-CE_Vs_Microglia2_Control
2.03952e-39	1.656	0.23	0.077	1.67444e-35	Ifi27l2a	aNSC2_Ascl1-CE_Vs_aNSC2_Control
1.30023e-39	0.511794	0.785	0.645	1.06749e-35	Rpl14	NFOL2_Ascl1-CE_Vs_NFOL2_Control
1.18822e-39	2.05579	0.248	0.057	9.75532e-36	Tst	Astrocyte2_Ascl1-CE_Vs_Astrocyte2_Control
1.0082e-39	0.960142	0.335	0.189	8.27735e-36	Gnai2	NFOL2_Ascl1-CE_Vs_NFOL2_Control
9.64135e-40	0.632804	0.846	0.715	7.91555e-36	Actg1	Microglia2_Ascl1-CE_Vs_Microglia2_Control
9.38278e-40	0.698673	0.547	0.382	7.70326e-36	Tubb5	MOL2_Ascl1-CE_Vs_MOL2_Control
8.40629e-40	0.569575	0.977	0.937	6.90156e-36	mt-Atp6	Microglia2_Ascl1-CE_Vs_Microglia2_Control
8.26023e-40	1.93169	0.219	0.078	6.78165e-36	Ank2	qNSC2_Ascl1-CE_Vs_qNSC2_Control
8.19659e-40	0.829228	0.664	0.475	6.7294e-36	Rpl36a	qNSC2_Ascl1-CE_Vs_qNSC2_Control
6.51633e-40	0.547473	0.903	0.81	5.34991e-36	Ppia	OPC2_Ascl1-CE_Vs_OPC2_Control
4.60787e-40	1.37324	0.304	0.137	3.78307e-36	Sox4	qNSC2_Ascl1-CE_Vs_qNSC2_Control
4.01849e-40	0.507857	0.866	0.755	3.29918e-36	Rps20	NFOL2_Ascl1-CE_Vs_NFOL2_Control
2.91193e-40	0.70488	0.857	0.717	2.39069e-36	Rpl23a	aNSC2_Ascl1-CE_Vs_aNSC2_Control
1.96779e-40	1.0584	0.305	0.168	1.61556e-36	Ddah1	NFOL2_Ascl1-CE_Vs_NFOL2_Control
1.61865e-40	0.706794	0.9	0.793	1.32891e-36	Ptma	aNSC2_Ascl1-CE_Vs_aNSC2_Control
1.23119e-40	1.18477	0.243	0.113	1.0108e-36	Rbm3	MOL2_Ascl1-CE_Vs_MOL2_Control
1.22447e-40	0.58474	0.957	0.887	1.00529e-36	mt-Co2	Microglia2_Ascl1-CE_Vs_Microglia2_Control
1.19227e-40	0.477648	0.907	0.798	9.78854e-37	mt-Nd4	NFOL2_Ascl1-CE_Vs_NFOL2_Control
1.14125e-40	0.558528	0.954	0.857	9.36966e-37	Rplp0	Microglia2_Ascl1-CE_Vs_Microglia2_Control
9.06345e-41	0.790893	0.79	0.632	7.44109e-37	Rpl7	qNSC2_Ascl1-CE_Vs_qNSC2_Control
6.64228e-41	1.19184	0.393	0.189	5.45331e-37	Cdk2ap1	Microglia2_Ascl1-CE_Vs_Microglia2_Control
4.61905e-41	0.523573	0.965	0.891	3.79224e-37	mt-Co1	NFOL2_Ascl1-CE_Vs_NFOL2_Control
4.45056e-41	0.60534	0.967	0.892	3.65391e-37	mt-Co1	qNSC2_Ascl1-CE_Vs_qNSC2_Control
2.98245e-41	1.55191	0.224	0.083	2.44859e-37	Dclk1	OPC2_Ascl1-CE_Vs_OPC2_Control
2.63162e-41	0.577823	0.932	0.808	2.16056e-37	Rps4x	Microglia2_Ascl1-CE_Vs_Microglia2_Control
2.43884e-41	1.50515	0.28	0.111	2.00229e-37	Clu	aNSC2_Ascl1-CE_Vs_aNSC2_Control
1.22983e-41	0.790159	0.893	0.715	1.00969e-37	Rpl8	Astrocyte2_Ascl1-CE_Vs_Astrocyte2_Control
1.04489e-41	0.660706	0.788	0.665	8.57855e-38	Rpl17	OPC2_Ascl1-CE_Vs_OPC2_Control
8.34172e-42	0.921645	0.386	0.233	6.84855e-38	Eef1g	NFOL2_Ascl1-CE_Vs_NFOL2_Control
7.37777e-42	0.595094	0.957	0.88	6.05715e-38	mt-Co2	aNSC2_Ascl1-CE_Vs_aNSC2_Control
7.34748e-42	1.34398	0.218	0.093	6.03228e-38	Nfia	NFOL2_Ascl1-CE_Vs_NFOL2_Control
7.33336e-42	0.676195	0.692	0.499	6.02069e-38	Gapdh	qNSC2_Ascl1-CE_Vs_qNSC2_Control
6.69693e-42	0.951247	0.489	0.289	5.49818e-38	Junb	qNSC2_Ascl1-CE_Vs_qNSC2_Control
6.51905e-42	0.687987	0.553	0.389	5.35214e-38	Tubb2b	MOL2_Ascl1-CE_Vs_MOL2_Control
6.40725e-42	0.643733	0.979	0.922	5.26035e-38	Rps8	qNSC2_Ascl1-CE_Vs_qNSC2_Control
6.20374e-42	0.654852	0.959	0.876	5.09327e-38	Rps24	qNSC2_Ascl1-CE_Vs_qNSC2_Control
6.03274e-42	1.53495	0.282	0.112	4.95288e-38	Mapt	aNSC2_Ascl1-CE_Vs_aNSC2_Control
4.94733e-42	0.615317	0.91	0.789	4.06176e-38	Rpl37	qNSC2_Ascl1-CE_Vs_qNSC2_Control
4.82889e-42	0.847938	0.658	0.461	3.96452e-38	Rpl31	aNSC2_Ascl1-CE_Vs_aNSC2_Control
3.87254e-42	1.51921	0.307	0.09	3.17935e-38	Lxn	Astrocyte2_Ascl1-CE_Vs_Astrocyte2_Control
3.54292e-42	0.636104	0.796	0.644	2.90874e-38	Rps19	OPC2_Ascl1-CE_Vs_OPC2_Control
3.29447e-42	0.599116	0.914	0.819	2.70476e-38	Rpl18a	OPC2_Ascl1-CE_Vs_OPC2_Control
1.92558e-42	0.672567	0.727	0.558	1.5809e-38	Eif1	OPC2_Ascl1-CE_Vs_OPC2_Control
1.53377e-42	1.33364	0.282	0.121	1.25923e-38	Clu	OPC2_Ascl1-CE_Vs_OPC2_Control
1.34021e-42	0.581138	0.878	0.747	1.10031e-38	Rps18	OPC2_Ascl1-CE_Vs_OPC2_Control
1.19496e-42	1.51379	0.236	0.09	9.81065e-39	H1f0	OPC2_Ascl1-CE_Vs_OPC2_Control
1.17004e-42	0.470384	0.903	0.798	9.60602e-39	Rpl34	NFOL2_Ascl1-CE_Vs_NFOL2_Control
8.9851e-43	1.45237	0.252	0.103	7.37677e-39	Rbm3	OPC2_Ascl1-CE_Vs_OPC2_Control
8.27358e-43	1.36838	0.212	0.088	6.79261e-39	H1f0	NFOL2_Ascl1-CE_Vs_NFOL2_Control
5.53469e-43	0.574129	0.87	0.732	4.54398e-39	Rps14	OPC2_Ascl1-CE_Vs_OPC2_Control
5.39437e-43	0.672328	0.948	0.896	4.42877e-39	mt-Cytb	OPC2_Ascl1-CE_Vs_OPC2_Control
5.2372e-43	1.1184	0.377	0.2	4.29974e-39	Pabpc1	OPC2_Ascl1-CE_Vs_OPC2_Control
4.36459e-43	0.57212	0.977	0.911	3.58332e-39	Rpsa	Microglia2_Ascl1-CE_Vs_Microglia2_Control
4.05188e-43	0.606353	0.978	0.921	3.3266e-39	Rplp1	aNSC2_Ascl1-CE_Vs_aNSC2_Control
2.54019e-43	0.736329	0.677	0.489	2.08549e-39	Atp5g2	OPC2_Ascl1-CE_Vs_OPC2_Control
2.48216e-43	1.50084	0.281	0.113	2.03785e-39	Fxyd6	qNSC2_Ascl1-CE_Vs_qNSC2_Control
2.2647e-43	0.594388	0.896	0.788	1.85932e-39	Rpl30	OPC2_Ascl1-CE_Vs_OPC2_Control
2.10294e-43	0.615317	0.926	0.806	1.72651e-39	Rpl38	aNSC2_Ascl1-CE_Vs_aNSC2_Control
1.63229e-43	1.37212	0.209	0.084	1.34011e-39	H1f0	MOL2_Ascl1-CE_Vs_MOL2_Control
1.60344e-43	0.586507	0.984	0.928	1.31643e-39	Rps8	aNSC2_Ascl1-CE_Vs_aNSC2_Control
1.46896e-43	0.593483	0.915	0.824	1.20602e-39	Rpl21	OPC2_Ascl1-CE_Vs_OPC2_Control
1.01992e-43	0.593749	0.914	0.808	8.37356e-40	Rpl37	OPC2_Ascl1-CE_Vs_OPC2_Control
5.92812e-44	1.59998	0.245	0.085	4.86699e-40	Rbm3	qNSC2_Ascl1-CE_Vs_qNSC2_Control
5.50044e-44	1.24395	0.259	0.122	4.51586e-40	Sox4	MOL2_Ascl1-CE_Vs_MOL2_Control
5.02889e-44	0.649941	0.838	0.677	4.12872e-40	Rpl17	aNSC2_Ascl1-CE_Vs_aNSC2_Control
4.85826e-44	2.18772	0.212	0.053	3.98863e-40	Socs3	Microglia2_Ascl1-CE_Vs_Microglia2_Control
4.0147e-44	0.593552	0.929	0.818	3.29607e-40	Rps2	OPC2_Ascl1-CE_Vs_OPC2_Control
2.58399e-44	1.43722	0.301	0.12	2.12146e-40	Fxyd6	aNSC2_Ascl1-CE_Vs_aNSC2_Control
1.52068e-44	0.655365	0.863	0.708	1.24848e-40	Rps18	qNSC2_Ascl1-CE_Vs_qNSC2_Control
1.37868e-44	0.566155	0.978	0.924	1.13189e-40	Rps8	OPC2_Ascl1-CE_Vs_OPC2_Control
1.08211e-44	1.20567	0.402	0.21	8.88412e-41	Nnat	qNSC2_Ascl1-CE_Vs_qNSC2_Control
9.0665e-45	0.74625	0.734	0.544	7.4436e-41	Rps13	qNSC2_Ascl1-CE_Vs_qNSC2_Control
7.98486e-45	1.72038	0.224	0.07	6.55557e-41	Scg5	qNSC2_Ascl1-CE_Vs_qNSC2_Control
7.46816e-45	0.793051	0.988	0.908	6.13136e-41	Ckb	Astrocyte2_Ascl1-CE_Vs_Astrocyte2_Control
6.64291e-45	0.681737	0.636	0.364	5.45383e-41	Vim	Astrocyte2_Ascl1-CE_Vs_Astrocyte2_Control
6.35041e-45	0.978518	0.472	0.283	5.21369e-41	Junb	OPC2_Ascl1-CE_Vs_OPC2_Control
4.96392e-45	0.428534	0.375	0.223	4.07538e-41	Cpe	MOL2_Ascl1-CE_Vs_MOL2_Control
4.07903e-45	0.744154	0.906	0.789	3.34888e-41	Rpl34	qNSC2_Ascl1-CE_Vs_qNSC2_Control
2.99672e-45	0.565968	0.908	0.772	2.4603e-41	Rpl38	qNSC2_Ascl1-CE_Vs_qNSC2_Control
2.0562e-45	1.40299	0.229	0.098	1.68814e-41	Nfib	NFOL2_Ascl1-CE_Vs_NFOL2_Control
1.58159e-45	0.626005	0.981	0.934	1.29849e-41	mt-Co3	qNSC2_Ascl1-CE_Vs_qNSC2_Control
1.536e-45	1.59461	0.289	0.109	1.26105e-41	Nfib	aNSC2_Ascl1-CE_Vs_aNSC2_Control
1.23966e-45	0.773051	0.71	0.557	1.01776e-41	Rack1	MOL2_Ascl1-CE_Vs_MOL2_Control
1.07512e-45	1.18758	0.394	0.191	8.82677e-42	Pabpc1	aNSC2_Ascl1-CE_Vs_aNSC2_Control
8.74585e-46	0.70179	0.835	0.672	7.18035e-42	Rpl7a	aNSC2_Ascl1-CE_Vs_aNSC2_Control
8.11464e-46	0.665017	0.931	0.818	6.66212e-42	Rpl18a	aNSC2_Ascl1-CE_Vs_aNSC2_Control
4.7219e-46	1.44438	0.291	0.114	3.87668e-42	Mapt	qNSC2_Ascl1-CE_Vs_qNSC2_Control
3.25432e-46	0.949497	0.382	0.218	2.67179e-42	Hspa5	MOL2_Ascl1-CE_Vs_MOL2_Control
3.22071e-46	1.3776	0.307	0.125	2.64421e-42	Phgdh	qNSC2_Ascl1-CE_Vs_qNSC2_Control
3.1146e-46	0.638668	0.847	0.699	2.55708e-42	Actg1	qNSC2_Ascl1-CE_Vs_qNSC2_Control
2.58394e-46	0.928723	0.409	0.243	2.12141e-42	Eef1g	MOL2_Ascl1-CE_Vs_MOL2_Control
2.11332e-46	0.670262	0.77	0.635	1.73503e-42	Rpl3	OPC2_Ascl1-CE_Vs_OPC2_Control
1.45154e-46	0.73752	0.959	0.875	1.19171e-42	Rpl23	qNSC2_Ascl1-CE_Vs_qNSC2_Control
6.55401e-47	0.572918	0.819	0.676	5.38084e-43	mt-Nd1	NFOL2_Ascl1-CE_Vs_NFOL2_Control
6.31615e-47	0.512128	0.942	0.861	5.18556e-43	Rps3a1	NFOL2_Ascl1-CE_Vs_NFOL2_Control
1.7534e-47	0.611992	0.894	0.777	1.43954e-43	Rpl8	MOL2_Ascl1-CE_Vs_MOL2_Control
1.3165e-47	1.32226	0.396	0.176	1.08085e-43	Scd2	Microglia2_Ascl1-CE_Vs_Microglia2_Control
9.33663e-48	1.53539	0.26	0.101	7.66538e-44	Nfia	OPC2_Ascl1-CE_Vs_OPC2_Control
8.28795e-48	0.716564	0.719	0.559	6.8044e-44	Ppp1r14b	MOL2_Ascl1-CE_Vs_MOL2_Control
8.01864e-48	0.734708	0.799	0.614	6.5833e-44	Cox8a	aNSC2_Ascl1-CE_Vs_aNSC2_Control
6.71223e-48	0.657231	0.914	0.782	5.51074e-44	Rpl6	aNSC2_Ascl1-CE_Vs_aNSC2_Control
5.0665e-48	0.790575	0.897	0.777	4.1596e-44	Rps7	aNSC2_Ascl1-CE_Vs_aNSC2_Control
4.97414e-48	0.798807	0.722	0.522	4.08377e-44	Rpl36a	aNSC2_Ascl1-CE_Vs_aNSC2_Control
4.78794e-48	2.15395	0.222	0.061	3.9309e-44	Slc1a3	aNSC2_Ascl1-CE_Vs_aNSC2_Control
4.6057e-48	1.55415	0.206	0.077	3.78128e-44	Id2	NFOL2_Ascl1-CE_Vs_NFOL2_Control
2.28717e-48	1.01251	0.475	0.272	1.87777e-44	Scd2	OPC2_Ascl1-CE_Vs_OPC2_Control
2.1202e-48	0.566285	0.719	0.543	1.74069e-44	Gapdh	NFOL2_Ascl1-CE_Vs_NFOL2_Control
1.52917e-48	1.57168	0.259	0.096	1.25545e-44	Socs3	OPC2_Ascl1-CE_Vs_OPC2_Control
1.36626e-48	0.797291	0.769	0.581	1.1217e-44	Rps13	aNSC2_Ascl1-CE_Vs_aNSC2_Control
1.35124e-48	1.06362	0.534	0.316	1.10937e-44	Gm10076	aNSC2_Ascl1-CE_Vs_aNSC2_Control
1.12642e-48	0.67783	0.805	0.628	9.2479e-45	Rpl7a	qNSC2_Ascl1-CE_Vs_qNSC2_Control
9.68095e-49	1.80173	0.249	0.076	7.94806e-45	Mt2	aNSC2_Ascl1-CE_Vs_aNSC2_Control
6.68648e-49	1.91465	0.254	0.08	5.4896e-45	Dclk1	aNSC2_Ascl1-CE_Vs_aNSC2_Control
6.58931e-49	1.34268	0.258	0.116	5.40983e-45	Fxyd6	NFOL2_Ascl1-CE_Vs_NFOL2_Control
4.73023e-49	0.441506	0.875	0.728	3.88352e-45	Fth1	NFOL2_Ascl1-CE_Vs_NFOL2_Control
4.38259e-49	1.33604	0.351	0.156	3.59811e-45	Jpt1	qNSC2_Ascl1-CE_Vs_qNSC2_Control
4.09011e-49	0.609706	0.865	0.785	3.35798e-45	Ptma	OPC2_Ascl1-CE_Vs_OPC2_Control
3.54681e-49	1.05722	0.385	0.135	2.91193e-45	Gfap	Astrocyte2_Ascl1-CE_Vs_Astrocyte2_Control
2.37517e-49	0.590105	0.844	0.715	1.95001e-45	Actg1	NFOL2_Ascl1-CE_Vs_NFOL2_Control
2.30803e-49	1.47821	0.2	0.071	1.89489e-45	Dclk1	NFOL2_Ascl1-CE_Vs_NFOL2_Control
2.27119e-49	0.808928	0.778	0.627	1.86465e-45	Ppp1r14b	OPC2_Ascl1-CE_Vs_OPC2_Control
2.18617e-49	0.650139	0.935	0.81	1.79484e-45	Rpl37	aNSC2_Ascl1-CE_Vs_aNSC2_Control
2.1598e-49	1.15866	0.466	0.25	1.77319e-45	Sh3glb1	aNSC2_Ascl1-CE_Vs_aNSC2_Control
1.73615e-49	0.694623	0.87	0.743	1.42538e-45	Ptma	qNSC2_Ascl1-CE_Vs_qNSC2_Control
1.41784e-49	2.72473	0.255	0.043	1.16405e-45	Crip2	Astrocyte2_Ascl1-CE_Vs_Astrocyte2_Control
1.41254e-49	0.903949	0.743	0.55	1.1597e-45	Rack1	qNSC2_Ascl1-CE_Vs_qNSC2_Control
1.16538e-49	1.31386	0.441	0.224	9.56777e-46	Nnat	aNSC2_Ascl1-CE_Vs_aNSC2_Control
1.06186e-49	1.17951	0.435	0.227	8.71791e-46	Sh3glb1	qNSC2_Ascl1-CE_Vs_qNSC2_Control
9.61208e-50	0.764532	0.809	0.632	7.89152e-46	Rpl3	aNSC2_Ascl1-CE_Vs_aNSC2_Control
8.1681e-50	0.722116	0.907	0.781	6.70601e-46	Rpl30	aNSC2_Ascl1-CE_Vs_aNSC2_Control
4.93496e-50	1.3255	0.333	0.152	4.0516e-46	Cpe	OPC2_Ascl1-CE_Vs_OPC2_Control
4.66382e-50	0.734007	0.804	0.627	3.82899e-46	Rpl14	qNSC2_Ascl1-CE_Vs_qNSC2_Control
3.50679e-50	1.04066	0.489	0.277	2.87907e-46	S100a16	qNSC2_Ascl1-CE_Vs_qNSC2_Control
3.34825e-50	1.59055	0.254	0.091	2.74891e-46	Id2	OPC2_Ascl1-CE_Vs_OPC2_Control
3.13673e-50	1.1618	0.49	0.25	2.57526e-46	Cryab	Microglia2_Ascl1-CE_Vs_Microglia2_Control
3.04106e-50	0.810273	0.884	0.726	2.49671e-46	Rps20	qNSC2_Ascl1-CE_Vs_qNSC2_Control
1.70149e-50	1.55901	0.215	0.082	1.39693e-46	Scg5	MOL2_Ascl1-CE_Vs_MOL2_Control
1.46494e-50	1.44275	0.226	0.088	1.20271e-46	Nfia	MOL2_Ascl1-CE_Vs_MOL2_Control
7.21656e-51	1.74135	0.281	0.1	5.9248e-47	Dclk1	qNSC2_Ascl1-CE_Vs_qNSC2_Control
6.17698e-51	1.11425	0.322	0.159	5.0713e-47	Ifitm3	MOL2_Ascl1-CE_Vs_MOL2_Control
4.89558e-51	0.710484	0.79	0.626	4.01927e-47	Rplp2	OPC2_Ascl1-CE_Vs_OPC2_Control
4.0275e-51	1.75629	0.276	0.091	3.30658e-47	Id2	aNSC2_Ascl1-CE_Vs_aNSC2_Control
3.38812e-51	1.90603	0.326	0.082	2.78165e-47	Ntsr2	Astrocyte2_Ascl1-CE_Vs_Astrocyte2_Control
2.54463e-51	1.52978	0.22	0.084	2.08914e-47	Nfib	MOL2_Ascl1-CE_Vs_MOL2_Control
1.99496e-51	1.89315	0.287	0.089	1.63786e-47	Gadd45g	Microglia2_Ascl1-CE_Vs_Microglia2_Control
1.54977e-51	1.23155	0.296	0.141	1.27236e-47	Ddah1	MOL2_Ascl1-CE_Vs_MOL2_Control
1.34363e-51	0.83614	0.662	0.453	1.10312e-47	Atp5g2	qNSC2_Ascl1-CE_Vs_qNSC2_Control
9.40346e-52	0.654245	0.973	0.892	7.72024e-48	Rps24	aNSC2_Ascl1-CE_Vs_aNSC2_Control
6.02708e-52	1.74322	0.239	0.086	4.94823e-48	Scg5	OPC2_Ascl1-CE_Vs_OPC2_Control
4.74613e-52	0.770141	0.946	0.841	3.89657e-48	Rps3a1	qNSC2_Ascl1-CE_Vs_qNSC2_Control
3.6409e-52	1.50624	0.288	0.123	2.98918e-48	Mapt	OPC2_Ascl1-CE_Vs_OPC2_Control
1.61621e-52	1.83628	0.258	0.081	1.32691e-48	Socs3	qNSC2_Ascl1-CE_Vs_qNSC2_Control
1.53436e-52	1.7321	0.327	0.116	1.25971e-48	Cpe	Microglia2_Ascl1-CE_Vs_Microglia2_Control
1.35644e-52	0.658558	0.934	0.811	1.11364e-48	Rps21	aNSC2_Ascl1-CE_Vs_aNSC2_Control
1.33844e-52	0.559354	0.885	0.751	1.09886e-48	Rpl15	MOL2_Ascl1-CE_Vs_MOL2_Control
1.21238e-52	0.560369	0.964	0.896	9.95363e-49	mt-Co2	NFOL2_Ascl1-CE_Vs_NFOL2_Control
1.13274e-52	0.72158	0.929	0.799	9.2998e-49	Rps2	qNSC2_Ascl1-CE_Vs_qNSC2_Control
9.33667e-53	0.586026	0.773	0.596	7.66541e-49	Cox8a	NFOL2_Ascl1-CE_Vs_NFOL2_Control
5.18455e-53	0.748555	0.912	0.769	4.25652e-49	Rpl26	aNSC2_Ascl1-CE_Vs_aNSC2_Control
3.73736e-53	1.82787	0.232	0.063	3.06837e-49	Mt2	qNSC2_Ascl1-CE_Vs_qNSC2_Control
3.24463e-53	0.752963	0.765	0.561	2.66384e-49	Cox8a	qNSC2_Ascl1-CE_Vs_qNSC2_Control
3.21291e-53	0.960394	0.444	0.262	2.6378e-49	Scd2	NFOL2_Ascl1-CE_Vs_NFOL2_Control
2.88654e-53	1.13567	0.476	0.246	2.36985e-49	Junb	aNSC2_Ascl1-CE_Vs_aNSC2_Control
1.97146e-53	0.84154	0.795	0.614	1.61856e-49	Rps3	aNSC2_Ascl1-CE_Vs_aNSC2_Control
1.79253e-53	2.32533	0.209	0.045	1.47167e-49	Nfkbia	aNSC2_Ascl1-CE_Vs_aNSC2_Control
8.50733e-54	1.98324	0.278	0.078	6.98452e-50	Glud1	Microglia2_Ascl1-CE_Vs_Microglia2_Control
7.4488e-54	1.66237	0.205	0.07	6.11546e-50	Id2	MOL2_Ascl1-CE_Vs_MOL2_Control
6.62495e-54	1.90526	0.233	0.075	5.43908e-50	Ifi27l2a	OPC2_Ascl1-CE_Vs_OPC2_Control
4.0363e-54	0.852983	0.833	0.668	3.31381e-50	Rpl7	aNSC2_Ascl1-CE_Vs_aNSC2_Control
3.80923e-54	0.952305	0.686	0.465	3.12738e-50	Rpl12	qNSC2_Ascl1-CE_Vs_qNSC2_Control
2.27234e-54	1.29642	0.416	0.191	1.86559e-50	Jpt1	aNSC2_Ascl1-CE_Vs_aNSC2_Control
2.00056e-54	0.701813	0.879	0.763	1.64246e-50	Rps7	OPC2_Ascl1-CE_Vs_OPC2_Control
1.80352e-54	1.75061	0.279	0.093	1.48069e-50	Nfia	qNSC2_Ascl1-CE_Vs_qNSC2_Control
4.87006e-55	0.805151	0.725	0.563	3.99832e-51	Rps13	OPC2_Ascl1-CE_Vs_OPC2_Control
2.83353e-55	1.61952	0.331	0.125	2.32633e-51	Cpe	aNSC2_Ascl1-CE_Vs_aNSC2_Control
2.62195e-55	1.19184	0.321	0.153	2.15262e-51	Jpt1	NFOL2_Ascl1-CE_Vs_NFOL2_Control
2.2924e-55	1.11706	0.524	0.292	1.88206e-51	Cryab	aNSC2_Ascl1-CE_Vs_aNSC2_Control
2.03434e-55	0.734169	0.801	0.657	1.67019e-51	Rpl7a	OPC2_Ascl1-CE_Vs_OPC2_Control
1.32864e-55	0.523382	0.975	0.897	1.09081e-51	Rpsa	NFOL2_Ascl1-CE_Vs_NFOL2_Control
1.12228e-55	1.00656	0.43	0.25	9.21395e-52	Junb	NFOL2_Ascl1-CE_Vs_NFOL2_Control
8.81258e-56	1.94155	0.234	0.092	7.23513e-52	Podxl2	OPC2_Ascl1-CE_Vs_OPC2_Control
8.14892e-56	1.33229	0.301	0.139	6.69027e-52	Gadd45g	NFOL2_Ascl1-CE_Vs_NFOL2_Control
7.61066e-56	0.628921	0.89	0.723	6.24835e-52	Rpl6	qNSC2_Ascl1-CE_Vs_qNSC2_Control
6.73461e-56	1.74193	0.253	0.089	5.52912e-52	Ctsd	OPC2_Ascl1-CE_Vs_OPC2_Control
3.36458e-56	0.662775	0.907	0.797	2.76232e-52	Rpl38	OPC2_Ascl1-CE_Vs_OPC2_Control
1.99267e-56	0.676079	0.978	0.908	1.63598e-52	mt-Co3	Microglia2_Ascl1-CE_Vs_Microglia2_Control
1.77553e-56	0.552383	0.874	0.72	1.45771e-52	Fau	NFOL2_Ascl1-CE_Vs_NFOL2_Control
1.77411e-56	0.861353	0.967	0.893	1.45654e-52	Rpl23	aNSC2_Ascl1-CE_Vs_aNSC2_Control
1.7521e-56	0.766723	0.771	0.601	1.43847e-52	Rps3	OPC2_Ascl1-CE_Vs_OPC2_Control
1.47899e-56	0.535027	0.883	0.743	1.21425e-52	Rpl15	NFOL2_Ascl1-CE_Vs_NFOL2_Control
1.3772e-56	0.785973	0.932	0.812	1.13068e-52	Rpl34	aNSC2_Ascl1-CE_Vs_aNSC2_Control
5.48237e-57	1.63792	0.211	0.071	4.50103e-53	Mt2	MOL2_Ascl1-CE_Vs_MOL2_Control
4.74739e-57	0.788995	0.969	0.884	3.89761e-53	Rps27a	aNSC2_Ascl1-CE_Vs_aNSC2_Control
3.5841e-57	1.70901	0.303	0.106	2.94254e-53	Id2	qNSC2_Ascl1-CE_Vs_qNSC2_Control
1.55794e-57	2.6191	0.22	0.039	1.27906e-53	S100a10	Microglia2_Ascl1-CE_Vs_Microglia2_Control
1.33563e-57	1.22346	0.69	0.391	1.09656e-53	Eef1b2	Astrocyte2_Ascl1-CE_Vs_Astrocyte2_Control
1.29269e-57	0.803175	0.823	0.633	1.0613e-53	Rps15a	aNSC2_Ascl1-CE_Vs_aNSC2_Control
9.36493e-58	0.724688	0.832	0.631	7.68861e-54	Rpl14	aNSC2_Ascl1-CE_Vs_aNSC2_Control
5.28634e-58	1.20098	0.438	0.222	4.34009e-54	Eef1g	OPC2_Ascl1-CE_Vs_OPC2_Control
3.42755e-58	1.20387	0.501	0.266	2.81402e-54	S100a16	aNSC2_Ascl1-CE_Vs_aNSC2_Control
3.26258e-58	1.24759	0.312	0.14	2.67858e-54	Phgdh	NFOL2_Ascl1-CE_Vs_NFOL2_Control
2.3998e-58	2.10423	0.271	0.079	1.97024e-54	Socs3	aNSC2_Ascl1-CE_Vs_aNSC2_Control
2.234e-58	1.53375	0.203	0.065	1.83412e-54	Mt2	NFOL2_Ascl1-CE_Vs_NFOL2_Control
6.08628e-59	0.857391	0.746	0.498	4.99683e-55	Eef1b2	Microglia2_Ascl1-CE_Vs_Microglia2_Control
5.42609e-59	0.708461	0.826	0.7	4.45482e-55	Rpl23a	OPC2_Ascl1-CE_Vs_OPC2_Control
4.73675e-59	1.35479	0.459	0.232	3.88887e-55	Scd2	aNSC2_Ascl1-CE_Vs_aNSC2_Control
4.12168e-59	0.973368	0.501	0.308	3.3839e-55	Egr1	MOL2_Ascl1-CE_Vs_MOL2_Control
3.92164e-59	0.725779	0.955	0.903	3.21967e-55	mt-Co1	OPC2_Ascl1-CE_Vs_OPC2_Control
3.24781e-59	1.44802	0.359	0.142	2.66645e-55	Ifitm3	qNSC2_Ascl1-CE_Vs_qNSC2_Control
1.83842e-59	2.23179	0.265	0.079	1.50934e-55	Slc1a3	qNSC2_Ascl1-CE_Vs_qNSC2_Control
1.30609e-59	0.736482	0.819	0.641	1.0723e-55	Rpl14	OPC2_Ascl1-CE_Vs_OPC2_Control
9.24591e-60	2.28477	0.267	0.063	7.59089e-56	Slc1a2	Microglia2_Ascl1-CE_Vs_Microglia2_Control
8.57609e-60	0.678461	0.922	0.769	7.04097e-56	Rps21	qNSC2_Ascl1-CE_Vs_qNSC2_Control
5.44956e-60	1.63748	0.33	0.121	4.47409e-56	Clu	qNSC2_Ascl1-CE_Vs_qNSC2_Control
4.26704e-60	1.22808	0.489	0.258	3.50324e-56	Scd2	qNSC2_Ascl1-CE_Vs_qNSC2_Control
4.08324e-60	1.73414	0.217	0.073	3.35234e-56	Socs3	NFOL2_Ascl1-CE_Vs_NFOL2_Control
2.96881e-60	1.45943	0.282	0.116	2.43739e-56	Gadd45g	MOL2_Ascl1-CE_Vs_MOL2_Control
2.64781e-60	0.911515	0.883	0.711	2.17386e-56	Fau	qNSC2_Ascl1-CE_Vs_qNSC2_Control
2.58905e-60	0.835213	0.865	0.705	2.12561e-56	Actg1	aNSC2_Ascl1-CE_Vs_aNSC2_Control
2.34824e-60	0.881619	0.82	0.633	1.9279e-56	Rpl10	aNSC2_Ascl1-CE_Vs_aNSC2_Control
1.79888e-60	1.78688	0.455	0.158	1.47688e-56	Ier2	Astrocyte2_Ascl1-CE_Vs_Astrocyte2_Control
1.55206e-60	0.67952	0.928	0.768	1.27424e-56	Rpl8	Microglia2_Ascl1-CE_Vs_Microglia2_Control
9.81755e-61	1.30111	0.311	0.141	8.06021e-57	Jpt1	MOL2_Ascl1-CE_Vs_MOL2_Control
9.5464e-61	0.865565	0.884	0.714	7.8376e-57	Rpl39	qNSC2_Ascl1-CE_Vs_qNSC2_Control
8.08015e-61	2.20558	0.289	0.078	6.63381e-57	Clu	Microglia2_Ascl1-CE_Vs_Microglia2_Control
7.48295e-61	1.636	0.246	0.092	6.1435e-57	Fxyd6	MOL2_Ascl1-CE_Vs_MOL2_Control
4.84071e-61	0.624453	0.935	0.816	3.97422e-57	Rplp0	NFOL2_Ascl1-CE_Vs_NFOL2_Control
4.23528e-61	0.609068	0.962	0.898	3.47717e-57	Rplp1	OPC2_Ascl1-CE_Vs_OPC2_Control
3.24465e-61	1.40712	0.365	0.161	2.66385e-57	Jpt1	OPC2_Ascl1-CE_Vs_OPC2_Control
2.65513e-61	0.742938	0.88	0.702	2.17986e-57	Rpl15	qNSC2_Ascl1-CE_Vs_qNSC2_Control
6.57182e-62	0.712009	0.976	0.948	5.39546e-58	mt-Atp6	OPC2_Ascl1-CE_Vs_OPC2_Control
5.37109e-62	1.58539	0.369	0.154	4.40966e-58	Cpe	qNSC2_Ascl1-CE_Vs_qNSC2_Control
2.65602e-62	1.14726	0.527	0.301	2.18059e-58	Cryab	OPC2_Ascl1-CE_Vs_OPC2_Control
1.38845e-62	0.745338	0.914	0.76	1.13992e-58	Rpl15	aNSC2_Ascl1-CE_Vs_aNSC2_Control
1.27657e-62	0.634911	0.89	0.747	1.04806e-58	Rps4x	NFOL2_Ascl1-CE_Vs_NFOL2_Control
8.9055e-63	0.733832	0.955	0.892	7.31142e-59	mt-Co2	OPC2_Ascl1-CE_Vs_OPC2_Control
3.64541e-63	0.743759	0.905	0.738	2.99288e-59	Rps20	aNSC2_Ascl1-CE_Vs_aNSC2_Control
3.22062e-63	1.39021	0.434	0.208	2.64413e-59	Cdk2ap1	qNSC2_Ascl1-CE_Vs_qNSC2_Control
1.94602e-63	1.03916	0.482	0.286	1.59769e-59	S100a16	MOL2_Ascl1-CE_Vs_MOL2_Control
1.79912e-63	0.868392	0.707	0.495	1.47707e-59	Rpl36a	OPC2_Ascl1-CE_Vs_OPC2_Control
1.65141e-63	0.880993	0.971	0.863	1.35581e-59	Rpsa	qNSC2_Ascl1-CE_Vs_qNSC2_Control
1.16831e-63	1.92753	0.313	0.106	9.59183e-60	Nfib	qNSC2_Ascl1-CE_Vs_qNSC2_Control
9.11191e-64	0.889925	0.741	0.506	7.48088e-60	Rpl12	aNSC2_Ascl1-CE_Vs_aNSC2_Control
8.80813e-64	0.655083	0.892	0.758	7.23147e-60	Rpl8	NFOL2_Ascl1-CE_Vs_NFOL2_Control
6.62556e-64	1.66804	0.246	0.087	5.43958e-60	Scg5	NFOL2_Ascl1-CE_Vs_NFOL2_Control
6.05067e-64	1.59412	0.4	0.163	4.9676e-60	Ifitm3	aNSC2_Ascl1-CE_Vs_aNSC2_Control
5.40983e-64	0.792348	0.792	0.635	4.44147e-60	Rps15a	OPC2_Ascl1-CE_Vs_OPC2_Control
4.8497e-64	0.663324	0.973	0.888	3.9816e-60	Rps24	OPC2_Ascl1-CE_Vs_OPC2_Control
4.73833e-64	1.64559	0.351	0.13	3.89017e-60	Gadd45g	qNSC2_Ascl1-CE_Vs_qNSC2_Control
3.50607e-64	1.26477	0.448	0.227	2.87848e-60	Sh3glb1	OPC2_Ascl1-CE_Vs_OPC2_Control
3.0048e-64	1.52312	0.374	0.158	2.46694e-60	Ifitm3	OPC2_Ascl1-CE_Vs_OPC2_Control
1.95403e-64	1.09698	0.523	0.318	1.60426e-60	S100a16	NFOL2_Ascl1-CE_Vs_NFOL2_Control
1.86762e-64	0.710709	0.911	0.765	1.53332e-60	Rpl6	OPC2_Ascl1-CE_Vs_OPC2_Control
1.52177e-64	0.738231	0.69	0.481	1.24937e-60	Eef1b2	MOL2_Ascl1-CE_Vs_MOL2_Control
4.49298e-65	1.17034	0.521	0.294	3.68874e-61	Gm10076	OPC2_Ascl1-CE_Vs_OPC2_Control
2.53293e-65	1.39238	0.314	0.133	2.07953e-61	Mapt	NFOL2_Ascl1-CE_Vs_NFOL2_Control
1.10724e-65	0.812437	0.961	0.855	9.09044e-62	Rps3a1	aNSC2_Ascl1-CE_Vs_aNSC2_Control
1.0903e-65	0.634434	0.985	0.941	8.95134e-62	mt-Co3	NFOL2_Ascl1-CE_Vs_NFOL2_Control
5.29478e-66	0.768417	0.9	0.743	4.34702e-62	Rps20	OPC2_Ascl1-CE_Vs_OPC2_Control
3.29028e-66	1.76577	0.293	0.103	2.70132e-62	Nfib	OPC2_Ascl1-CE_Vs_OPC2_Control
1.59915e-66	1.91254	0.21	0.064	1.31291e-62	Socs3	MOL2_Ascl1-CE_Vs_MOL2_Control
9.15858e-68	1.42193	0.471	0.219	7.5192e-64	Eef1g	aNSC2_Ascl1-CE_Vs_aNSC2_Control
3.53537e-68	2.10399	0.232	0.062	2.90253e-64	Mt2	OPC2_Ascl1-CE_Vs_OPC2_Control
2.45789e-68	0.843839	0.905	0.742	2.01792e-64	Rpl8	qNSC2_Ascl1-CE_Vs_qNSC2_Control
2.27988e-68	1.39982	0.437	0.192	1.87178e-64	Eef1g	qNSC2_Ascl1-CE_Vs_qNSC2_Control
1.93016e-68	0.87559	0.924	0.781	1.58466e-64	Rpl8	aNSC2_Ascl1-CE_Vs_aNSC2_Control
1.8081e-68	0.738578	0.885	0.752	1.48445e-64	Rpl15	OPC2_Ascl1-CE_Vs_OPC2_Control
1.7586e-68	0.759299	0.861	0.717	1.44381e-64	Actg1	OPC2_Ascl1-CE_Vs_OPC2_Control
1.39168e-68	2.47748	0.389	0.092	1.14257e-64	Lgals1	Astrocyte2_Ascl1-CE_Vs_Astrocyte2_Control
7.61369e-69	1.91789	0.379	0.136	6.25084e-65	Gadd45g	aNSC2_Ascl1-CE_Vs_aNSC2_Control
1.87796e-69	0.736081	0.897	0.753	1.54181e-65	Rpl26	OPC2_Ascl1-CE_Vs_OPC2_Control
1.01047e-69	1.52308	0.45	0.195	8.29597e-66	Cdk2ap1	aNSC2_Ascl1-CE_Vs_aNSC2_Control
7.48006e-70	0.872608	0.983	0.893	6.14113e-66	Rpsa	aNSC2_Ascl1-CE_Vs_aNSC2_Control
2.06011e-70	1.79877	0.314	0.118	1.69135e-66	Fxyd6	OPC2_Ascl1-CE_Vs_OPC2_Control
1.63011e-70	0.920569	0.913	0.754	1.33832e-66	Rpl39	aNSC2_Ascl1-CE_Vs_aNSC2_Control
1.14003e-70	3.20242	0.323	0.049	9.35965e-67	Crip1	Astrocyte2_Ascl1-CE_Vs_Astrocyte2_Control
6.28937e-71	0.851875	0.788	0.626	5.16358e-67	Rpl10	OPC2_Ascl1-CE_Vs_OPC2_Control
6.13934e-71	0.56852	0.668	0.336	5.0404e-67	Fabp5	Astrocyte2_Ascl1-CE_Vs_Astrocyte2_Control
2.09798e-71	1.03807	0.903	0.729	1.72244e-67	Rps4x	qNSC2_Ascl1-CE_Vs_qNSC2_Control
1.66574e-71	1.94054	0.268	0.083	1.36757e-67	Glud1	OPC2_Ascl1-CE_Vs_OPC2_Control
1.27162e-71	0.83776	0.962	0.843	1.044e-67	Rps27a	qNSC2_Ascl1-CE_Vs_qNSC2_Control
4.5481e-72	2.23816	0.217	0.048	3.73399e-68	S100a10	OPC2_Ascl1-CE_Vs_OPC2_Control
2.85154e-72	1.61054	0.362	0.142	2.34111e-68	Gadd45g	OPC2_Ascl1-CE_Vs_OPC2_Control
2.44971e-72	2.80535	0.23	0.036	2.01121e-68	Hes6	aNSC2_Ascl1-CE_Vs_aNSC2_Control
1.07129e-72	1.05026	0.45	0.231	8.79527e-69	Sh3glb1	NFOL2_Ascl1-CE_Vs_NFOL2_Control
4.0714e-73	2.52818	0.242	0.047	3.34262e-69	S100a10	qNSC2_Ascl1-CE_Vs_qNSC2_Control
3.72623e-73	0.920778	0.943	0.783	3.05924e-69	Rplp0	qNSC2_Ascl1-CE_Vs_qNSC2_Control
3.47665e-73	1.0296	0.795	0.573	2.85433e-69	Rack1	aNSC2_Ascl1-CE_Vs_aNSC2_Control
2.20295e-73	0.953714	0.712	0.489	1.80862e-69	Rpl12	OPC2_Ascl1-CE_Vs_OPC2_Control
9.04562e-74	2.17246	0.301	0.076	7.42646e-70	Glud1	aNSC2_Ascl1-CE_Vs_aNSC2_Control
8.45215e-74	1.44557	0.517	0.296	6.93922e-70	S100a16	OPC2_Ascl1-CE_Vs_OPC2_Control
7.47009e-74	0.903366	0.909	0.737	6.13295e-70	Fau	aNSC2_Ascl1-CE_Vs_aNSC2_Control
7.02041e-74	0.874068	0.905	0.696	5.76376e-70	Fth1	OPC2_Ascl1-CE_Vs_OPC2_Control
5.50909e-74	2.29947	0.292	0.071	4.52296e-70	Slc1a2	aNSC2_Ascl1-CE_Vs_aNSC2_Control
4.36751e-74	2.99439	0.245	0.034	3.58573e-70	Lxn	Microglia2_Ascl1-CE_Vs_Microglia2_Control
7.70555e-75	0.92543	0.585	0.351	6.32626e-71	Cryab	NFOL2_Ascl1-CE_Vs_NFOL2_Control
5.4516e-75	1.24617	0.539	0.277	4.47576e-71	Cryab	qNSC2_Ascl1-CE_Vs_qNSC2_Control
5.36667e-75	0.763841	0.922	0.791	4.40604e-71	Rpl34	OPC2_Ascl1-CE_Vs_OPC2_Control
3.39874e-75	0.900933	0.757	0.563	2.79036e-71	Rack1	OPC2_Ascl1-CE_Vs_OPC2_Control
2.21882e-75	1.22827	0.422	0.214	1.82165e-71	Junb	MOL2_Ascl1-CE_Vs_MOL2_Control
5.09629e-76	3.53703	0.219	0.02	4.18405e-72	Crip2	Microglia2_Ascl1-CE_Vs_Microglia2_Control
2.08905e-76	0.898077	0.8	0.584	1.71511e-72	Cox8a	OPC2_Ascl1-CE_Vs_OPC2_Control
1.16864e-76	1.34505	0.455	0.202	9.59453e-73	Cdk2ap1	OPC2_Ascl1-CE_Vs_OPC2_Control
1.81001e-77	0.915351	0.958	0.821	1.48602e-73	Rplp0	aNSC2_Ascl1-CE_Vs_aNSC2_Control
1.37488e-77	3.09547	0.221	0.032	1.12878e-73	Nes	qNSC2_Ascl1-CE_Vs_qNSC2_Control
6.29297e-78	0.854589	0.606	0.368	5.16653e-74	Vim	MOL2_Ascl1-CE_Vs_MOL2_Control
4.04397e-78	0.891337	0.885	0.681	3.3201e-74	Fth1	qNSC2_Ascl1-CE_Vs_qNSC2_Control
2.34164e-78	2.2417	0.2	0.048	1.92248e-74	Slc1a3	MOL2_Ascl1-CE_Vs_MOL2_Control
5.99911e-79	2.62748	0.266	0.049	4.92527e-75	S100a10	aNSC2_Ascl1-CE_Vs_aNSC2_Control
5.93456e-79	0.630471	0.612	0.372	4.87227e-75	Mt1	MOL2_Ascl1-CE_Vs_MOL2_Control
5.13764e-79	4.27754	0.201	0.011	4.218e-75	Tst	Microglia2_Ascl1-CE_Vs_Microglia2_Control
7.22957e-80	1.20502	0.432	0.211	5.93548e-76	Cdk2ap1	NFOL2_Ascl1-CE_Vs_NFOL2_Control
3.23701e-80	0.825088	0.889	0.722	2.65759e-76	Fau	OPC2_Ascl1-CE_Vs_OPC2_Control
8.67911e-81	1.39787	0.456	0.189	7.12555e-77	Sparc	OPC2_Ascl1-CE_Vs_OPC2_Control
8.02744e-82	1.37034	0.604	0.295	6.59053e-78	Vim	Microglia2_Ascl1-CE_Vs_Microglia2_Control
1.88028e-82	2.28433	0.205	0.046	1.54371e-78	S100a10	NFOL2_Ascl1-CE_Vs_NFOL2_Control
1.2105e-82	0.784863	0.98	0.942	9.93821e-79	mt-Co3	OPC2_Ascl1-CE_Vs_OPC2_Control
1.12494e-82	1.21108	0.635	0.316	9.23579e-79	Mt1	Microglia2_Ascl1-CE_Vs_Microglia2_Control
6.72414e-83	0.845405	0.949	0.818	5.52052e-79	Rplp0	OPC2_Ascl1-CE_Vs_OPC2_Control
1.45507e-83	0.755453	0.948	0.789	1.19462e-79	Rps21	OPC2_Ascl1-CE_Vs_OPC2_Control
9.24763e-84	1.36074	0.415	0.196	7.5923e-80	Cdk2ap1	MOL2_Ascl1-CE_Vs_MOL2_Control
8.80332e-84	1.63364	0.723	0.372	7.22752e-80	Fos	Astrocyte2_Ascl1-CE_Vs_Astrocyte2_Control
4.227e-84	0.844985	1	0.932	3.47037e-80	Tmsb4x	Microglia2_Ascl1-CE_Vs_Microglia2_Control
2.91113e-84	2.06473	0.407	0.124	2.39004e-80	Ier2	Microglia2_Ascl1-CE_Vs_Microglia2_Control
5.49313e-85	0.886893	0.906	0.72	4.50986e-81	Fth1	aNSC2_Ascl1-CE_Vs_aNSC2_Control
3.96894e-85	1.8087	0.298	0.104	3.2585e-81	Clu	MOL2_Ascl1-CE_Vs_MOL2_Control
8.38579e-87	0.798717	0.956	0.854	6.88473e-83	Rps3a1	OPC2_Ascl1-CE_Vs_OPC2_Control
3.27186e-87	3.56907	0.22	0.018	2.68619e-83	Tst	aNSC2_Ascl1-CE_Vs_aNSC2_Control
2.7477e-88	1.79877	0.472	0.195	2.25586e-84	Ier2	qNSC2_Ascl1-CE_Vs_qNSC2_Control
9.47371e-89	1.72269	0.457	0.167	7.77791e-85	Ier2	aNSC2_Ascl1-CE_Vs_aNSC2_Control
1.16391e-89	3.71316	0.207	0.016	9.5557e-86	Btbd17	qNSC2_Ascl1-CE_Vs_qNSC2_Control
3.69351e-90	3.88648	0.24	0.018	3.03238e-86	Ntsr2	Microglia2_Ascl1-CE_Vs_Microglia2_Control
3.63231e-91	2.88136	0.202	0.031	2.98213e-87	Hes6	OPC2_Ascl1-CE_Vs_OPC2_Control
1.84169e-91	2.34596	0.224	0.051	1.51203e-87	S100a10	MOL2_Ascl1-CE_Vs_MOL2_Control
4.26841e-92	0.83204	0.831	0.653	3.50437e-88	Actg1	MOL2_Ascl1-CE_Vs_MOL2_Control
4.31325e-93	3.26512	0.284	0.035	3.54118e-89	Gfap	Microglia2_Ascl1-CE_Vs_Microglia2_Control
3.83555e-93	2.18645	0.347	0.089	3.14899e-89	Glud1	qNSC2_Ascl1-CE_Vs_qNSC2_Control
3.58466e-94	0.92377	0.84	0.646	2.94301e-90	Rpl7	OPC2_Ascl1-CE_Vs_OPC2_Control
3.75395e-95	1.49137	0.654	0.325	3.08199e-91	Fos	Microglia2_Ascl1-CE_Vs_Microglia2_Control
3.31335e-95	1.56465	0.365	0.14	2.72026e-91	Cpe	NFOL2_Ascl1-CE_Vs_NFOL2_Control
3.30545e-95	0.813999	0.961	0.86	2.71377e-91	Rps27a	OPC2_Ascl1-CE_Vs_OPC2_Control
5.46565e-96	3.18382	0.221	0.046	4.4873e-92	Dll3	OPC2_Ascl1-CE_Vs_OPC2_Control
1.35249e-97	1.76135	0.472	0.178	1.11039e-93	Sparc	qNSC2_Ascl1-CE_Vs_qNSC2_Control
1.13678e-97	4.95989	0.204	0.011	9.33296e-94	Miat	qNSC2_Ascl1-CE_Vs_qNSC2_Control
9.14669e-99	1.30375	0.608	0.331	7.50943e-95	Vim	OPC2_Ascl1-CE_Vs_OPC2_Control
4.47015e-99	2.11472	0.323	0.085	3.67e-95	Slc1a2	OPC2_Ascl1-CE_Vs_OPC2_Control
3.53915e-99	0.799809	0.972	0.887	2.90564e-95	Rpl23	OPC2_Ascl1-CE_Vs_OPC2_Control
1.17949e-99	2.00654	0.281	0.079	9.68365e-96	Glud1	MOL2_Ascl1-CE_Vs_MOL2_Control
1.9756e-100	0.85623	0.983	0.882	1.62197e-96	Rpsa	OPC2_Ascl1-CE_Vs_OPC2_Control
1.52559e-100	3.11264	0.318	0.045	1.25251e-96	Crip1	Microglia2_Ascl1-CE_Vs_Microglia2_Control
2.17473e-101	2.60186	0.387	0.084	1.78545e-97	Lgals1	Microglia2_Ascl1-CE_Vs_Microglia2_Control
9.98542e-102	1.31962	0.676	0.36	8.19803e-98	Vim	aNSC2_Ascl1-CE_Vs_aNSC2_Control
2.36169e-102	1.63928	0.473	0.194	1.93895e-98	Ier2	OPC2_Ascl1-CE_Vs_OPC2_Control
1.62245e-102	3.2612	0.281	0.034	1.33203e-98	Crip2	aNSC2_Ascl1-CE_Vs_aNSC2_Control
8.5403e-103	2.251	0.363	0.088	7.01158e-99	Slc1a2	qNSC2_Ascl1-CE_Vs_qNSC2_Control
2.80059e-103	3.0974	0.267	0.032	2.29928e-99	Crip2	qNSC2_Ascl1-CE_Vs_qNSC2_Control
1.78823e-103	2.02277	0.289	0.08	1.46814e-99	Glud1	NFOL2_Ascl1-CE_Vs_NFOL2_Control
8.49013e-104	4.48335	0.216	0.011	6.97039e-100	Tst	qNSC2_Ascl1-CE_Vs_qNSC2_Control
6.58377e-104	8.63246	0.204	0	5.40527e-100	Gal	Microglia2_Ascl1-CE_Vs_Microglia2_Control
5.31885e-104	0.894051	0.924	0.744	4.36678e-100	Rpl8	OPC2_Ascl1-CE_Vs_OPC2_Control
1.27869e-104	1.08164	0.928	0.729	1.0498e-100	Rps4x	aNSC2_Ascl1-CE_Vs_aNSC2_Control
2.15227e-105	1.32883	0.743	0.438	1.76701e-101	Fos	qNSC2_Ascl1-CE_Vs_qNSC2_Control
2.23859e-106	1.51424	0.641	0.289	1.83788e-102	Fabp5	Microglia2_Ascl1-CE_Vs_Microglia2_Control
2.15341e-106	3.05378	0.273	0.033	1.76795e-102	Lxn	qNSC2_Ascl1-CE_Vs_qNSC2_Control
3.2016e-107	1.88187	0.334	0.107	2.62852e-103	Clu	NFOL2_Ascl1-CE_Vs_NFOL2_Control
3.06324e-108	1.86235	0.481	0.161	2.51492e-104	Sparc	aNSC2_Ascl1-CE_Vs_aNSC2_Control
3.38249e-110	1.20345	0.747	0.452	2.77703e-106	Fos	OPC2_Ascl1-CE_Vs_OPC2_Control
2.50277e-110	1.10359	0.668	0.4	2.05477e-106	Eef1b2	NFOL2_Ascl1-CE_Vs_NFOL2_Control
3.29537e-113	1.43754	0.71	0.385	2.7055e-109	Eef1b2	qNSC2_Ascl1-CE_Vs_qNSC2_Control
6.03735e-114	1.55367	0.431	0.171	4.95666e-110	Sparc	NFOL2_Ascl1-CE_Vs_NFOL2_Control
5.13022e-114	0.98952	0.904	0.728	4.21191e-110	Rpl39	OPC2_Ascl1-CE_Vs_OPC2_Control
1.52948e-114	3.53317	0.285	0.026	1.2557e-110	Lxn	aNSC2_Ascl1-CE_Vs_aNSC2_Control
1.93995e-115	2.57585	0.51	0.099	1.5927e-111	Hes5	Astrocyte2_Ascl1-CE_Vs_Astrocyte2_Control
1.90141e-116	1.01566	0.923	0.736	1.56105e-112	Rps4x	OPC2_Ascl1-CE_Vs_OPC2_Control
1.03162e-116	1.56772	0.644	0.321	8.46963e-113	Vim	qNSC2_Ascl1-CE_Vs_qNSC2_Control
1.0237e-119	0.864927	0.673	0.243	8.40459e-116	Sparcl1	Astrocyte2_Ascl1-CE_Vs_Astrocyte2_Control
2.54584e-120	3.94683	0.283	0.022	2.09014e-116	Ntsr2	aNSC2_Ascl1-CE_Vs_aNSC2_Control
2.61178e-123	2.96244	0.224	0.031	2.14427e-119	Crip2	NFOL2_Ascl1-CE_Vs_NFOL2_Control
1.55783e-125	3.23826	0.239	0.029	1.27898e-121	Lxn	OPC2_Ascl1-CE_Vs_OPC2_Control
1.17205e-125	2.19063	0.303	0.072	9.6225e-122	Gfap	MOL2_Ascl1-CE_Vs_MOL2_Control
2.37069e-127	1.04462	0.988	0.907	1.94633e-123	Ckb	NFOL2_Ascl1-CE_Vs_NFOL2_Control
5.46651e-130	8.8404	0.214	0	4.48801e-126	Gal	qNSC2_Ascl1-CE_Vs_qNSC2_Control
2.01533e-132	1.27955	0.614	0.325	1.65459e-128	Vim	NFOL2_Ascl1-CE_Vs_NFOL2_Control
8.5963e-133	3.02789	0.233	0.031	7.05756e-129	Crip2	MOL2_Ascl1-CE_Vs_MOL2_Control
5.85552e-134	1.49622	0.747	0.398	4.80738e-130	Eef1b2	aNSC2_Ascl1-CE_Vs_aNSC2_Control
8.62247e-135	1.26967	0.987	0.903	7.07905e-131	Ckb	qNSC2_Ascl1-CE_Vs_qNSC2_Control
5.09329e-136	1.66408	0.635	0.27	4.18159e-132	Mt1	qNSC2_Ascl1-CE_Vs_qNSC2_Control
1.42627e-137	3.57386	0.209	0.019	1.17097e-133	Tst	MOL2_Ascl1-CE_Vs_MOL2_Control
3.26309e-138	3.46899	0.329	0.037	2.679e-134	Ntsr2	qNSC2_Ascl1-CE_Vs_qNSC2_Control
3.06047e-138	0.832326	0.659	0.338	2.51265e-134	Fabp5	NFOL2_Ascl1-CE_Vs_NFOL2_Control
1.71842e-138	3.45609	0.244	0.025	1.41082e-134	Crip2	OPC2_Ascl1-CE_Vs_OPC2_Control
5.06494e-139	4.00594	0.207	0.013	4.15832e-135	Tst	OPC2_Ascl1-CE_Vs_OPC2_Control
5.75623e-140	1.25254	0.58	0.262	4.72586e-136	Mt1	NFOL2_Ascl1-CE_Vs_NFOL2_Control
1.37571e-141	3.38159	0.342	0.041	1.12946e-137	Crip1	qNSC2_Ascl1-CE_Vs_qNSC2_Control
4.60642e-142	1.36088	0.715	0.399	3.78187e-138	Eef1b2	OPC2_Ascl1-CE_Vs_OPC2_Control
5.22349e-143	3.76678	0.212	0.018	4.28849e-139	Tst	NFOL2_Ascl1-CE_Vs_NFOL2_Control
1.23501e-144	3.80448	0.343	0.032	1.01394e-140	Gfap	aNSC2_Ascl1-CE_Vs_aNSC2_Control
1.64346e-145	1.64622	0.752	0.393	1.34928e-141	Fos	aNSC2_Ascl1-CE_Vs_aNSC2_Control
2.34351e-146	1.41086	0.993	0.9	1.92402e-142	Ckb	aNSC2_Ascl1-CE_Vs_aNSC2_Control
6.22712e-147	1.749	0.647	0.264	5.11246e-143	Mt1	aNSC2_Ascl1-CE_Vs_aNSC2_Control
7.11564e-148	2.99298	0.261	0.036	5.84194e-144	Crip1	NFOL2_Ascl1-CE_Vs_NFOL2_Control
3.56543e-148	2.24153	0.332	0.073	2.92722e-144	Slc1a2	MOL2_Ascl1-CE_Vs_MOL2_Control
3.31175e-149	1.68017	0.661	0.283	2.71895e-145	Fabp5	qNSC2_Ascl1-CE_Vs_qNSC2_Control
1.93788e-149	1.10605	0.983	0.894	1.591e-145	Ckb	MOL2_Ascl1-CE_Vs_MOL2_Control
1.95132e-151	2.60108	0.315	0.062	1.60203e-147	Slc1a2	NFOL2_Ascl1-CE_Vs_NFOL2_Control
9.19942e-152	1.90756	0.445	0.15	7.55272e-148	Ier2	NFOL2_Ascl1-CE_Vs_NFOL2_Control
6.32248e-152	1.6489	0.627	0.267	5.19076e-148	Mt1	OPC2_Ascl1-CE_Vs_OPC2_Control
1.41618e-154	1.68802	0.698	0.305	1.16268e-150	Fabp5	aNSC2_Ascl1-CE_Vs_aNSC2_Control
2.46653e-155	3.17743	0.415	0.073	2.02502e-151	Lgals1	qNSC2_Ascl1-CE_Vs_qNSC2_Control
2.27482e-155	1.33978	0.98	0.852	1.86763e-151	Ckb	Microglia2_Ascl1-CE_Vs_Microglia2_Control
1.08945e-157	1.30679	0.709	0.4	8.94439e-154	Fos	NFOL2_Ascl1-CE_Vs_NFOL2_Control
9.77046e-158	2.54631	0.345	0.076	8.02155e-154	Lgals1	NFOL2_Ascl1-CE_Vs_NFOL2_Control
4.1004e-159	2.49059	0.367	0.088	3.36643e-155	Lgals1	MOL2_Ascl1-CE_Vs_MOL2_Control
2.37481e-160	3.15292	0.273	0.036	1.94972e-156	Gfap	NFOL2_Ascl1-CE_Vs_NFOL2_Control
5.20282e-161	3.77786	0.345	0.028	4.27152e-157	Gfap	qNSC2_Ascl1-CE_Vs_qNSC2_Control
2.6471e-162	3.16067	0.263	0.031	2.17327e-158	Lxn	MOL2_Ascl1-CE_Vs_MOL2_Control
8.45209e-164	3.64393	0.391	0.041	6.93916e-160	Crip1	aNSC2_Ascl1-CE_Vs_aNSC2_Control
2.17586e-164	1.76053	0.703	0.26	1.78638e-160	Mt3	Microglia2_Ascl1-CE_Vs_Microglia2_Control
6.13139e-167	2.06692	0.685	0.167	5.03387e-163	Id3	Astrocyte2_Ascl1-CE_Vs_Astrocyte2_Control
1.29703e-167	3.39759	0.3	0.035	1.06486e-163	Gfap	OPC2_Ascl1-CE_Vs_OPC2_Control
5.03239e-169	4.15207	0.49	0.023	4.13159e-165	Id1	Astrocyte2_Ascl1-CE_Vs_Astrocyte2_Control
2.59559e-169	8.23314	0.298	0.001	2.13098e-165	Gal	aNSC2_Ascl1-CE_Vs_aNSC2_Control
9.65248e-171	1.51461	0.687	0.35	7.92469e-167	Fos	MOL2_Ascl1-CE_Vs_MOL2_Control
8.26612e-174	3.58427	0.264	0.026	6.78648e-170	Ntsr2	NFOL2_Ascl1-CE_Vs_NFOL2_Control
2.94093e-174	3.48587	0.301	0.033	2.4145e-170	Ntsr2	OPC2_Ascl1-CE_Vs_OPC2_Control
2.6648e-175	2.09014	0.453	0.134	2.1878e-171	Ier2	MOL2_Ascl1-CE_Vs_MOL2_Control
1.27022e-176	3.30317	0.284	0.034	1.04285e-172	Crip1	MOL2_Ascl1-CE_Vs_MOL2_Control
2.11356e-183	3.56781	0.274	0.026	1.73523e-179	Lxn	NFOL2_Ascl1-CE_Vs_NFOL2_Control
6.40899e-184	3.79002	0.264	0.023	5.26178e-180	Ntsr2	MOL2_Ascl1-CE_Vs_MOL2_Control
4.11102e-184	3.81381	0.447	0.039	3.37515e-180	Hes5	Microglia2_Ascl1-CE_Vs_Microglia2_Control
7.01212e-186	1.77653	0.667	0.29	5.75695e-182	Fabp5	OPC2_Ascl1-CE_Vs_OPC2_Control
4.5192e-191	9.03423	0.468	0	3.71026e-187	EGFP	Astrocyte2_Ascl1-CE_Vs_Astrocyte2_Control
1.27152e-192	3.00575	0.547	0.093	1.04392e-188	Sparcl1	Microglia2_Ascl1-CE_Vs_Microglia2_Control
7.11935e-194	0.802279	0.975	0.632	5.84499e-190	Apoe	Microglia2_Ascl1-CE_Vs_Microglia2_Control
4.93098e-197	6.22769	0.229	0.006	4.04833e-193	Miat	OPC2_Ascl1-CE_Vs_OPC2_Control
2.03016e-202	1.77116	0.73	0.299	1.66676e-198	Mt3	qNSC2_Ascl1-CE_Vs_qNSC2_Control
8.68879e-203	1.82609	0.732	0.29	7.1335e-199	Mt3	aNSC2_Ascl1-CE_Vs_aNSC2_Control
4.80254e-216	0.352564	0.956	0.521	3.94288e-212	Apoe	Astrocyte2_Ascl1-CE_Vs_Astrocyte2_Control
1.25638e-216	2.89827	0.565	0.109	1.03149e-212	Sparcl1	aNSC2_Ascl1-CE_Vs_aNSC2_Control
1.99998e-217	1.78464	0.73	0.292	1.64198e-213	Mt3	OPC2_Ascl1-CE_Vs_OPC2_Control
9.25447e-219	5.34566	0.436	0.012	7.59792e-215	Id1	Microglia2_Ascl1-CE_Vs_Microglia2_Control
1.18396e-219	1.49173	0.716	0.331	9.72033e-216	Mt3	MOL2_Ascl1-CE_Vs_MOL2_Control
1.81095e-220	3.6813	0.357	0.036	1.48679e-216	Crip1	OPC2_Ascl1-CE_Vs_OPC2_Control
3.43002e-222	1.74126	1	0.869	2.81605e-218	Tmsb4x	MOL2_Ascl1-CE_Vs_MOL2_Control
3.85227e-228	3.64109	0.517	0.065	3.16271e-224	Lgals1	aNSC2_Ascl1-CE_Vs_aNSC2_Control
2.95953e-228	9.5435	0.405	0	2.42978e-224	EGFP	Microglia2_Ascl1-CE_Vs_Microglia2_Control
2.68381e-239	3.91848	0.501	0.047	2.20341e-235	Hes5	aNSC2_Ascl1-CE_Vs_aNSC2_Control
3.74449e-245	3.12381	0.475	0.081	3.07422e-241	Lgals1	OPC2_Ascl1-CE_Vs_OPC2_Control
6.84736e-247	3.58533	0.59	0.075	5.62168e-243	Id3	Microglia2_Ascl1-CE_Vs_Microglia2_Control
2.24445e-250	2.66817	0.557	0.127	1.84269e-246	Sparcl1	OPC2_Ascl1-CE_Vs_OPC2_Control
8.84572e-252	3.40538	0.538	0.072	7.26233e-248	Hes5	qNSC2_Ascl1-CE_Vs_qNSC2_Control
1.56708e-252	1.24763	0.99	0.907	1.28658e-248	Ckb	OPC2_Ascl1-CE_Vs_OPC2_Control
4.69653e-261	2.93032	0.621	0.126	3.85585e-257	Sparcl1	qNSC2_Ascl1-CE_Vs_qNSC2_Control
5.68249e-267	9.15963	0.251	0	4.66532e-263	Gal	OPC2_Ascl1-CE_Vs_OPC2_Control
8.50679e-275	3.41036	0.468	0.06	6.98408e-271	Hes5	OPC2_Ascl1-CE_Vs_OPC2_Control
1.62237e-281	1.80393	0.715	0.284	1.33196e-277	Mt3	NFOL2_Ascl1-CE_Vs_NFOL2_Control
1.25082e-286	1.38219	0.907	0.535	1.02693e-282	Cst3	MOL2_Ascl1-CE_Vs_MOL2_Control
4.08381e-289	3.37671	0.437	0.058	3.35281e-285	Hes5	NFOL2_Ascl1-CE_Vs_NFOL2_Control
6.33303e-296	1.72572	0.916	0.509	5.19942e-292	Cst3	qNSC2_Ascl1-CE_Vs_qNSC2_Control
2.93393e-299	2.1503	1	0.799	2.40875e-295	Tmsb4x	Astrocyte2_Ascl1-CE_Vs_Astrocyte2_Control
4.45394e-305	3.50476	0.441	0.054	3.65668e-301	Hes5	MOL2_Ascl1-CE_Vs_MOL2_Control
1.73054e-307	2.43556	1	0.827	1.42077e-303	Tmsb4x	aNSC2_Ascl1-CE_Vs_aNSC2_Control
0	2.83527	0.948	0.389	0	Apoe	aNSC2_Ascl1-CE_Vs_aNSC2_Control
0	2.72588	0.949	0.423	0	Apoe	qNSC2_Ascl1-CE_Vs_qNSC2_Control
0	2.6851	0.956	0.408	0	Apoe	NFOL2_Ascl1-CE_Vs_NFOL2_Control
0	2.42497	0.937	0.426	0	Apoe	OPC2_Ascl1-CE_Vs_OPC2_Control
0	1.64335	0.945	0.481	0	Apoe	MOL2_Ascl1-CE_Vs_MOL2_Control
0	1.66623	0.902	0.515	0	Cst3	NFOL2_Ascl1-CE_Vs_NFOL2_Control
0	12.7569	0.504	0	0	EGFP	OPC2_Ascl1-CE_Vs_OPC2_Control
0	11.0817	0.443	0	0	EGFP	NFOL2_Ascl1-CE_Vs_NFOL2_Control
0	11.0801	0.462	0	0	EGFP	MOL2_Ascl1-CE_Vs_MOL2_Control
0	10.2415	0.552	0	0	EGFP	aNSC2_Ascl1-CE_Vs_aNSC2_Control
0	10.1057	0.488	0	0	EGFP	qNSC2_Ascl1-CE_Vs_qNSC2_Control
0	5.72717	0.436	0.01	0	Id1	NFOL2_Ascl1-CE_Vs_NFOL2_Control
0	5.56758	0.54	0.018	0	Id1	qNSC2_Ascl1-CE_Vs_qNSC2_Control
0	5.46276	0.488	0.015	0	Id1	OPC2_Ascl1-CE_Vs_OPC2_Control
0	5.32655	0.454	0.014	0	Id1	MOL2_Ascl1-CE_Vs_MOL2_Control
0	3.84221	0.662	0.071	0	Id3	aNSC2_Ascl1-CE_Vs_aNSC2_Control
0	3.606	0.668	0.091	0	Id3	qNSC2_Ascl1-CE_Vs_qNSC2_Control
0	3.56228	0.614	0.075	0	Id3	MOL2_Ascl1-CE_Vs_MOL2_Control
0	3.49811	0.61	0.079	0	Id3	NFOL2_Ascl1-CE_Vs_NFOL2_Control
0	3.41827	0.594	0.089	0	Id3	OPC2_Ascl1-CE_Vs_OPC2_Control
0	2.99192	0.606	0.117	0	Sparcl1	NFOL2_Ascl1-CE_Vs_NFOL2_Control
0	2.93604	0.608	0.113	0	Sparcl1	MOL2_Ascl1-CE_Vs_MOL2_Control
0	2.56139	1	0.829	0	Tmsb4x	OPC2_Ascl1-CE_Vs_OPC2_Control
0	2.42034	0.999	0.814	0	Tmsb4x	qNSC2_Ascl1-CE_Vs_qNSC2_Control

## Sheet: DEGs-Down
p_val	avg_log2FC	pct.OE	pct.Control	p_val_adj	gene	condition
8.73994e-30	-1.41269	0.204	0.302	7.17549e-26	Aldoc	Astrocyte2_Ascl1-CE_Vs_Astrocyte2_Control
4.63684e-145	-4.4955	0.017	0.316	3.80684e-141	Alkbh6	OPC2_Ascl1-CE_Vs_OPC2_Control
5.70375e-208	-4.42919	0.019	0.303	4.68278e-204	Alkbh6	qNSC2_Ascl1-CE_Vs_qNSC2_Control
4.37818e-211	-4.17786	0.025	0.325	3.59449e-207	Alkbh6	aNSC2_Ascl1-CE_Vs_aNSC2_Control
2.24508e-211	-4.086	0.022	0.287	1.84321e-207	Alkbh6	MOL2_Ascl1-CE_Vs_MOL2_Control
1.10037e-232	-4.06366	0.025	0.322	9.03406e-229	Alkbh6	NFOL2_Ascl1-CE_Vs_NFOL2_Control
3.45395e-135	-4.04748	0.024	0.298	2.83569e-131	Alkbh6	Astrocyte2_Ascl1-CE_Vs_Astrocyte2_Control
1.41328e-113	-3.52772	0.026	0.258	1.1603e-109	Alkbh6	Microglia2_Ascl1-CE_Vs_Microglia2_Control
4.33173e-09	-0.485838	0.233	0.292	3.55635e-05	Anp32b	MOL2_Ascl1-CE_Vs_MOL2_Control
0	-3.89017	0.097	0.549	0	Aplp1	MOL2_Ascl1-CE_Vs_MOL2_Control
3.95497e-258	-3.71661	0.057	0.459	3.24703e-254	Aplp1	aNSC2_Ascl1-CE_Vs_aNSC2_Control
2.09587e-166	-3.67383	0.044	0.378	1.72071e-162	Aplp1	Microglia2_Ascl1-CE_Vs_Microglia2_Control
6.56414e-182	-3.59758	0.053	0.441	5.38916e-178	Aplp1	Astrocyte2_Ascl1-CE_Vs_Astrocyte2_Control
3.52417025178561e-320	-3.56635	0.083	0.518	2.89334377671599e-316	Aplp1	NFOL2_Ascl1-CE_Vs_NFOL2_Control
3.83722e-232	-3.5549	0.055	0.418	3.15036e-228	Aplp1	qNSC2_Ascl1-CE_Vs_qNSC2_Control
8.97933e-165	-3.45875	0.062	0.429	7.37203e-161	Aplp1	OPC2_Ascl1-CE_Vs_OPC2_Control
1.52815e-75	-1.4987	0.12	0.312	1.25461e-71	Apod	MOL2_Ascl1-CE_Vs_MOL2_Control
8.98438e-38	-1.29769	0.124	0.247	7.37617e-34	App	MOL2_Ascl1-CE_Vs_MOL2_Control
2.65622e-18	-0.801344	0.141	0.226	2.18076e-14	Arf5	NFOL2_Ascl1-CE_Vs_NFOL2_Control
1.46233e-10	-0.683916	0.138	0.211	1.20057e-06	Arf5	qNSC2_Ascl1-CE_Vs_qNSC2_Control
6.13313e-13	-0.627374	0.135	0.207	5.0353e-09	Arf5	MOL2_Ascl1-CE_Vs_MOL2_Control
5.07946e-08	-0.58841	0.155	0.22	0.000417023	Arf5	aNSC2_Ascl1-CE_Vs_aNSC2_Control
4.46006e-09	-0.511185	0.144	0.217	3.66171e-05	Arf5	OPC2_Ascl1-CE_Vs_OPC2_Control
3.21986e-203	-5.05565	0.012	0.274	2.6435e-199	Arhgap33	aNSC2_Ascl1-CE_Vs_aNSC2_Control
4.54181e-128	-4.88645	0.01	0.269	3.72883e-124	Arhgap33	OPC2_Ascl1-CE_Vs_OPC2_Control
5.00192e-200	-4.85368	0.01	0.248	4.10658e-196	Arhgap33	NFOL2_Ascl1-CE_Vs_NFOL2_Control
9.6005e-112	-4.59605	0.01	0.213	7.88201e-108	Arhgap33	Astrocyte2_Ascl1-CE_Vs_Astrocyte2_Control
1.4695e-173	-4.58717	0.013	0.246	1.20646e-169	Arhgap33	qNSC2_Ascl1-CE_Vs_qNSC2_Control
4.5176e-12	-0.600056	0.167	0.236	3.70895e-08	Arl2bp	NFOL2_Ascl1-CE_Vs_NFOL2_Control
1.38658e-08	-0.583589	0.162	0.227	0.000113838	Arl2bp	qNSC2_Ascl1-CE_Vs_qNSC2_Control
2.26001e-08	-0.496168	0.159	0.217	0.000185547	Arl2bp	MOL2_Ascl1-CE_Vs_MOL2_Control
5.45899e-06	-0.490828	0.18	0.239	0.0448183	Arl2bp	OPC2_Ascl1-CE_Vs_OPC2_Control
2.62206e-06	-0.463983	0.181	0.226	0.0215271	Arl2bp	aNSC2_Ascl1-CE_Vs_aNSC2_Control
1.72648e-34	-0.991499	0.21	0.344	1.41744e-30	Arpc1a	MOL2_Ascl1-CE_Vs_MOL2_Control
8.26167e-11	-0.5995	0.194	0.258	6.78284e-07	Arpc1a	NFOL2_Ascl1-CE_Vs_NFOL2_Control
1.51903e-08	-0.576847	0.165	0.223	0.000124712	Arpc1a	qNSC2_Ascl1-CE_Vs_qNSC2_Control
1.0945e-52	-1.72449	0.098	0.238	8.98582e-49	Arpc1b	MOL2_Ascl1-CE_Vs_MOL2_Control
8.5665e-07	-0.364508	0.255	0.335	0.0070331	Arpc1b	Microglia2_Ascl1-CE_Vs_Microglia2_Control
1.03942e-06	-0.440577	0.173	0.2	0.00853367	Arpp19	MOL2_Ascl1-CE_Vs_MOL2_Control
5.95851e-12	-0.642086	0.193	0.262	4.89194e-08	Asrgl1	aNSC2_Ascl1-CE_Vs_aNSC2_Control
3.00805e-10	-0.610969	0.183	0.255	2.46961e-06	Asrgl1	qNSC2_Ascl1-CE_Vs_qNSC2_Control
2.01299e-07	-0.394002	0.221	0.256	0.00165266	Asrgl1	NFOL2_Ascl1-CE_Vs_NFOL2_Control
6.38685e-07	-0.340399	0.339	0.372	0.0052436	Atp5d	NFOL2_Ascl1-CE_Vs_NFOL2_Control
1.66654e-27	-0.666628	0.322	0.447	1.36823e-23	Atp5j	MOL2_Ascl1-CE_Vs_MOL2_Control
1.6682e-10	-0.530896	0.328	0.391	1.3696e-06	Atp5j	Astrocyte2_Ascl1-CE_Vs_Astrocyte2_Control
7.72759e-12	-0.449133	0.354	0.402	6.34435e-08	Atp5j	aNSC2_Ascl1-CE_Vs_aNSC2_Control
6.14332e-10	-0.405055	0.329	0.4	5.04366e-06	Atp5j	NFOL2_Ascl1-CE_Vs_NFOL2_Control
5.26008e-08	-0.424468	0.346	0.375	0.000431852	Atp5k	Astrocyte2_Ascl1-CE_Vs_Astrocyte2_Control
4.71888e-08	-0.471954	0.334	0.379	0.00038742	Atp5o	Astrocyte2_Ascl1-CE_Vs_Astrocyte2_Control
6.31966e-08	-0.338981	0.326	0.393	0.000518844	Atp5o	MOL2_Ascl1-CE_Vs_MOL2_Control
1.89667e-18	-0.796166	0.181	0.27	1.55717e-14	Atp6v0e	qNSC2_Ascl1-CE_Vs_qNSC2_Control
1.54915e-10	-0.761439	0.182	0.273	1.27185e-06	Atp6v0e	Astrocyte2_Ascl1-CE_Vs_Astrocyte2_Control
4.90701e-17	-0.701987	0.199	0.28	4.02865e-13	Atp6v0e	NFOL2_Ascl1-CE_Vs_NFOL2_Control
1.04963e-12	-0.681126	0.19	0.275	8.61744e-09	Atp6v0e	aNSC2_Ascl1-CE_Vs_aNSC2_Control
8.94718e-11	-0.64004	0.221	0.297	7.34563e-07	Atp6v0e	OPC2_Ascl1-CE_Vs_OPC2_Control
4.57442e-10	-0.522097	0.196	0.258	3.7556e-06	Atp6v0e	MOL2_Ascl1-CE_Vs_MOL2_Control
7.08155e-97	-0.607593	0.889	0.949	5.81396e-93	AY036118	NFOL2_Ascl1-CE_Vs_NFOL2_Control
1.18901e-50	-0.538152	0.886	0.953	9.76174e-47	AY036118	OPC2_Ascl1-CE_Vs_OPC2_Control
1.40415e-54	-0.453716	0.886	0.933	1.15281e-50	AY036118	MOL2_Ascl1-CE_Vs_MOL2_Control
3.74208e-23	-0.395914	0.903	0.927	3.07225e-19	AY036118	Astrocyte2_Ascl1-CE_Vs_Astrocyte2_Control
2.71773e-34	-0.39167	0.918	0.939	2.23126e-30	AY036118	aNSC2_Ascl1-CE_Vs_aNSC2_Control
1.70625e-32	-0.378317	0.922	0.947	1.40083e-28	AY036118	qNSC2_Ascl1-CE_Vs_qNSC2_Control
1.58132e-51	-0.956093	0.473	0.636	1.29827e-47	B2m	MOL2_Ascl1-CE_Vs_MOL2_Control
2.32884e-33	-0.640241	0.468	0.602	1.91198e-29	B2m	NFOL2_Ascl1-CE_Vs_NFOL2_Control
1.35061e-06	-0.399504	0.487	0.563	0.0110885	B2m	Astrocyte2_Ascl1-CE_Vs_Astrocyte2_Control
2.7095e-34	-0.737739	0.316	0.453	2.2245e-30	Basp1	NFOL2_Ascl1-CE_Vs_NFOL2_Control
3.07216e-10	-0.577481	0.324	0.428	2.52225e-06	Basp1	Astrocyte2_Ascl1-CE_Vs_Astrocyte2_Control
2.30892e-16	-0.544027	0.345	0.465	1.89562e-12	Basp1	qNSC2_Ascl1-CE_Vs_qNSC2_Control
5.74072e-09	-0.406624	0.402	0.489	4.71313e-05	Basp1	OPC2_Ascl1-CE_Vs_OPC2_Control
2.38021e-10	-0.356339	0.312	0.393	1.95415e-06	Basp1	MOL2_Ascl1-CE_Vs_MOL2_Control
6.8601e-21	-0.997898	0.129	0.235	5.63214e-17	Bc1	aNSC2_Ascl1-CE_Vs_aNSC2_Control
5.30469e-28	-0.992127	0.224	0.33	4.35515e-24	Bc1	MOL2_Ascl1-CE_Vs_MOL2_Control
3.48497e-13	-0.78243	0.171	0.262	2.86116e-09	Bc1	Microglia2_Ascl1-CE_Vs_Microglia2_Control
6.88941e-09	-0.642618	0.184	0.246	5.6562e-05	Bc1	Astrocyte2_Ascl1-CE_Vs_Astrocyte2_Control
2.00863e-07	-0.599069	0.155	0.221	0.00164909	Bc1	OPC2_Ascl1-CE_Vs_OPC2_Control
4.24298e-07	-0.514868	0.179	0.239	0.00348349	Bc1	qNSC2_Ascl1-CE_Vs_qNSC2_Control
5.70193e-07	-0.47678	0.211	0.25	0.00468128	Bc1	NFOL2_Ascl1-CE_Vs_NFOL2_Control
8.27538e-31	-0.635925	0.425	0.57	6.79409e-27	Bcas1	MOL2_Ascl1-CE_Vs_MOL2_Control
4.01208e-10	-0.453864	0.253	0.295	3.29392e-06	Bex2	NFOL2_Ascl1-CE_Vs_NFOL2_Control
5.76715e-09	-0.455852	0.241	0.297	4.73483e-05	Bex3	NFOL2_Ascl1-CE_Vs_NFOL2_Control
5.65945e-67	-1.75059	0.148	0.3	4.64641e-63	Bnip3l	MOL2_Ascl1-CE_Vs_MOL2_Control
4.34993e-12	-0.715585	0.25	0.36	3.57129e-08	Bsg	Astrocyte2_Ascl1-CE_Vs_Astrocyte2_Control
3.2256e-16	-0.524254	0.237	0.335	2.64822e-12	Bsg	NFOL2_Ascl1-CE_Vs_NFOL2_Control
3.58105e-08	-0.463062	0.25	0.326	0.000294004	Bsg	aNSC2_Ascl1-CE_Vs_aNSC2_Control
1.34497e-06	-0.396003	0.256	0.304	0.0110422	Bsg	qNSC2_Ascl1-CE_Vs_qNSC2_Control
5.25582e-07	-0.393039	0.226	0.284	0.00431503	Bsg	MOL2_Ascl1-CE_Vs_MOL2_Control
4.11907e-49	-1.29157	0.132	0.281	3.38175e-45	C1ql1	NFOL2_Ascl1-CE_Vs_NFOL2_Control
3.29068e-34	-1.15969	0.137	0.28	2.70165e-30	C1ql1	qNSC2_Ascl1-CE_Vs_qNSC2_Control
7.93144e-38	-1.1352	0.124	0.25	6.51171e-34	C1ql1	MOL2_Ascl1-CE_Vs_MOL2_Control
2.8522e-16	-1.01843	0.127	0.248	2.34166e-12	C1ql1	Astrocyte2_Ascl1-CE_Vs_Astrocyte2_Control
4.64462e-26	-1.01392	0.138	0.267	3.81323e-22	C1ql1	aNSC2_Ascl1-CE_Vs_aNSC2_Control
1.35653e-16	-0.979688	0.123	0.216	1.11371e-12	C1ql1	Microglia2_Ascl1-CE_Vs_Microglia2_Control
2.00849e-12	-0.391958	0.238	0.339	1.64897e-08	C1ql1	OPC2_Ascl1-CE_Vs_OPC2_Control
0	-3.51101	0.123	0.726	0	Capns1	NFOL2_Ascl1-CE_Vs_NFOL2_Control
0	-3.38114	0.135	0.707	0	Capns1	OPC2_Ascl1-CE_Vs_OPC2_Control
2.9181e-249	-3.34312	0.141	0.686	2.39576e-245	Capns1	Astrocyte2_Ascl1-CE_Vs_Astrocyte2_Control
0	-3.31286	0.157	0.732	0	Capns1	aNSC2_Ascl1-CE_Vs_aNSC2_Control
0	-3.2607	0.138	0.668	0	Capns1	qNSC2_Ascl1-CE_Vs_qNSC2_Control
0	-3.21663	0.144	0.666	0	Capns1	MOL2_Ascl1-CE_Vs_MOL2_Control
1.08034e-206	-2.432	0.196	0.649	8.86962e-203	Capns1	Microglia2_Ascl1-CE_Vs_Microglia2_Control
9.96568e-18	-0.914991	0.18	0.288	8.18182e-14	Ccnd2	OPC2_Ascl1-CE_Vs_OPC2_Control
2.6146e-12	-0.876709	0.214	0.291	2.14659e-08	Ccnd2	Astrocyte2_Ascl1-CE_Vs_Astrocyte2_Control
6.35754e-17	-0.817435	0.177	0.281	5.21954e-13	Ccnd2	aNSC2_Ascl1-CE_Vs_aNSC2_Control
7.03389e-08	-0.675509	0.137	0.207	0.000577483	Ccnd2	Microglia2_Ascl1-CE_Vs_Microglia2_Control
1.05865e-12	-0.611757	0.183	0.259	8.69154e-09	Ccnd2	NFOL2_Ascl1-CE_Vs_NFOL2_Control
2.5669e-13	-0.664943	0.139	0.21	2.10742e-09	Cct8	MOL2_Ascl1-CE_Vs_MOL2_Control
8.92405e-11	-0.645965	0.156	0.216	7.32664e-07	Cct8	qNSC2_Ascl1-CE_Vs_qNSC2_Control
5.13915e-11	-0.581278	0.164	0.23	4.21924e-07	Cct8	NFOL2_Ascl1-CE_Vs_NFOL2_Control
2.43161e-06	-0.365129	0.235	0.268	0.0199635	Cdk4	NFOL2_Ascl1-CE_Vs_NFOL2_Control
1.28486e-11	-0.653557	0.141	0.202	1.05487e-07	Cetn3	MOL2_Ascl1-CE_Vs_MOL2_Control
3.82547e-08	-0.604336	0.152	0.2	0.000314071	Cetn3	aNSC2_Ascl1-CE_Vs_aNSC2_Control
4.7983e-06	-0.428526	0.178	0.221	0.039394	Cfdp1	MOL2_Ascl1-CE_Vs_MOL2_Control
7.70981e-21	-0.888735	0.148	0.231	6.32975e-17	Chmp5	MOL2_Ascl1-CE_Vs_MOL2_Control
2.42492e-136	-2.41531	0.101	0.389	1.99086e-132	Clip3	aNSC2_Ascl1-CE_Vs_aNSC2_Control
3.16242e-112	-2.28316	0.093	0.346	2.59634e-108	Clip3	qNSC2_Ascl1-CE_Vs_qNSC2_Control
1.36075e-120	-2.23355	0.097	0.333	1.11717e-116	Clip3	MOL2_Ascl1-CE_Vs_MOL2_Control
3.96263e-72	-2.21076	0.086	0.324	3.25332e-68	Clip3	Astrocyte2_Ascl1-CE_Vs_Astrocyte2_Control
1.24654e-75	-2.14323	0.082	0.303	1.02341e-71	Clip3	Microglia2_Ascl1-CE_Vs_Microglia2_Control
6.15653e-138	-2.09046	0.121	0.397	5.05451e-134	Clip3	NFOL2_Ascl1-CE_Vs_NFOL2_Control
1.12876e-70	-1.79573	0.123	0.365	9.26708e-67	Clip3	OPC2_Ascl1-CE_Vs_OPC2_Control
4.8615e-54	-1.67626	0.07	0.206	3.99129e-50	Cntn1	NFOL2_Ascl1-CE_Vs_NFOL2_Control
1.08687e-33	-1.43064	0.086	0.208	8.92317e-30	Cntn1	qNSC2_Ascl1-CE_Vs_qNSC2_Control
3.24531e-17	-0.569661	0.162	0.27	2.6644e-13	Cntn1	OPC2_Ascl1-CE_Vs_OPC2_Control
1.72669e-70	-2.80982	0.058	0.259	1.41761e-66	Copb1	OPC2_Ascl1-CE_Vs_OPC2_Control
1.39678e-94	-2.62826	0.056	0.251	1.14675e-90	Copb1	qNSC2_Ascl1-CE_Vs_qNSC2_Control
3.2703e-09	-0.463391	0.256	0.314	2.68492e-05	Cops9	MOL2_Ascl1-CE_Vs_MOL2_Control
1.21692e-19	-0.891674	0.144	0.219	9.99088e-16	Cox17	MOL2_Ascl1-CE_Vs_MOL2_Control
0	-4.20732	0.442	0.998	0	Cox6b1	OPC2_Ascl1-CE_Vs_OPC2_Control
0	-4.12816	0.46	0.999	0	Cox6b1	qNSC2_Ascl1-CE_Vs_qNSC2_Control
0	-4.08144	0.475	0.994	0	Cox6b1	aNSC2_Ascl1-CE_Vs_aNSC2_Control
0	-4.00735	0.459	0.989	0	Cox6b1	Astrocyte2_Ascl1-CE_Vs_Astrocyte2_Control
0	-3.97443	0.474	0.998	0	Cox6b1	NFOL2_Ascl1-CE_Vs_NFOL2_Control
0	-3.79565	0.461	0.992	0	Cox6b1	MOL2_Ascl1-CE_Vs_MOL2_Control
0	-3.55213	0.491	0.989	0	Cox6b1	Microglia2_Ascl1-CE_Vs_Microglia2_Control
3.38453e-15	-0.531761	0.388	0.497	2.7787e-11	Cspg5	aNSC2_Ascl1-CE_Vs_aNSC2_Control
1.68718e-10	-0.380339	0.44	0.537	1.38518e-06	Cspg5	qNSC2_Ascl1-CE_Vs_qNSC2_Control
1.249e-09	-0.343663	0.407	0.466	1.02543e-05	Cspg5	NFOL2_Ascl1-CE_Vs_NFOL2_Control
1.33099e-24	-0.987938	0.135	0.236	1.09274e-20	Dbndd2	MOL2_Ascl1-CE_Vs_MOL2_Control
5.12721e-29	-1.11939	0.12	0.226	4.20944e-25	Dync1li2	MOL2_Ascl1-CE_Vs_MOL2_Control
1.32259e-23	-0.877383	0.195	0.298	1.08585e-19	Dynll2	MOL2_Ascl1-CE_Vs_MOL2_Control
9.97753e-07	-0.571613	0.197	0.239	0.00819155	Dynll2	NFOL2_Ascl1-CE_Vs_NFOL2_Control
3.82498e-14	-0.759828	0.195	0.294	3.14031e-10	Ednrb	OPC2_Ascl1-CE_Vs_OPC2_Control
4.03801e-16	-0.710131	0.224	0.321	3.3152e-12	Ednrb	qNSC2_Ascl1-CE_Vs_qNSC2_Control
5.02988e-11	-0.653905	0.177	0.25	4.12953e-07	Ednrb	aNSC2_Ascl1-CE_Vs_aNSC2_Control
1.46475e-08	-0.467866	0.187	0.249	0.000120256	Ednrb	NFOL2_Ascl1-CE_Vs_NFOL2_Control
3.04408e-10	-0.428952	0.3	0.34	2.49919e-06	Eid1	MOL2_Ascl1-CE_Vs_MOL2_Control
7.29628e-197	-2.2491	0.197	0.535	5.99025e-193	Eif3k	NFOL2_Ascl1-CE_Vs_NFOL2_Control
3.55849e-80	-2.21718	0.185	0.474	2.92152e-76	Eif3k	Astrocyte2_Ascl1-CE_Vs_Astrocyte2_Control
9.22584e-126	-2.12057	0.218	0.533	7.57441e-122	Eif3k	aNSC2_Ascl1-CE_Vs_aNSC2_Control
1.19473e-185	-2.09461	0.198	0.509	9.80877e-182	Eif3k	MOL2_Ascl1-CE_Vs_MOL2_Control
6.4453e-84	-1.98127	0.211	0.499	5.29159e-80	Eif3k	OPC2_Ascl1-CE_Vs_OPC2_Control
2.46685e-100	-1.93198	0.197	0.463	2.02528e-96	Eif3k	qNSC2_Ascl1-CE_Vs_qNSC2_Control
3.18468e-60	-1.5344	0.262	0.485	2.61462e-56	Eif3k	Microglia2_Ascl1-CE_Vs_Microglia2_Control
1.08032e-09	-0.691619	0.214	0.3	8.86946e-06	Eno1	Astrocyte2_Ascl1-CE_Vs_Astrocyte2_Control
8.63039e-09	-0.561487	0.201	0.27	7.08555e-05	Eno1	aNSC2_Ascl1-CE_Vs_aNSC2_Control
9.46192e-08	-0.524119	0.185	0.259	0.000776823	Eno1	OPC2_Ascl1-CE_Vs_OPC2_Control
2.30482e-09	-0.517705	0.208	0.267	1.89226e-05	Eno1	NFOL2_Ascl1-CE_Vs_NFOL2_Control
1.98296e-06	-0.453215	0.193	0.253	0.0162801	Eno1	qNSC2_Ascl1-CE_Vs_qNSC2_Control
1.87326e-71	-1.93186	0.094	0.277	1.53794e-67	Epn2	qNSC2_Ascl1-CE_Vs_qNSC2_Control
2.47075e-23	-1.23009	0.101	0.218	2.02849e-19	Epn2	OPC2_Ascl1-CE_Vs_OPC2_Control
4.06837e-06	-0.408087	0.192	0.238	0.0334013	Erh	NFOL2_Ascl1-CE_Vs_NFOL2_Control
6.68982e-07	-0.381963	0.917	0.914	0.00549234	Fabp7	Astrocyte2_Ascl1-CE_Vs_Astrocyte2_Control
4.43695e-28	-0.788276	0.252	0.375	3.64274e-24	Fis1	MOL2_Ascl1-CE_Vs_MOL2_Control
2.45653e-101	-1.8462	0.895	0.841	2.01681e-97	Fth1	MOL2_Ascl1-CE_Vs_MOL2_Control
8.45449e-13	-0.53775	0.666	0.705	6.94114e-09	Ftl1	MOL2_Ascl1-CE_Vs_MOL2_Control
1.47482e-191	-5.9251	0.005	0.23	1.21083e-187	Fxyd7	aNSC2_Ascl1-CE_Vs_aNSC2_Control
3.48807e-187	-5.88173	0.006	0.232	2.86371e-183	Fxyd7	qNSC2_Ascl1-CE_Vs_qNSC2_Control
3.3208e-180	-5.88111	0.005	0.208	2.72638e-176	Fxyd7	MOL2_Ascl1-CE_Vs_MOL2_Control
1.63325e-185	-5.6132	0.005	0.218	1.3409e-181	Fxyd7	NFOL2_Ascl1-CE_Vs_NFOL2_Control
2.85584e-120	-5.47432	0.007	0.25	2.34465e-116	Fxyd7	OPC2_Ascl1-CE_Vs_OPC2_Control
1.75078e-07	-0.419019	0.227	0.282	0.00143739	Gabarapl2	MOL2_Ascl1-CE_Vs_MOL2_Control
2.02291e-06	-0.400509	0.28	0.334	0.0166081	Gap43	qNSC2_Ascl1-CE_Vs_qNSC2_Control
6.53787e-53	-1.04842	0.381	0.547	5.36759e-49	Gas5	MOL2_Ascl1-CE_Vs_MOL2_Control
9.65367e-19	-0.571291	0.361	0.445	7.92566e-15	Gas5	NFOL2_Ascl1-CE_Vs_NFOL2_Control
6.66699e-09	-0.509864	0.361	0.425	5.4736e-05	Gas5	Astrocyte2_Ascl1-CE_Vs_Astrocyte2_Control
2.3456e-11	-0.494259	0.367	0.452	1.92573e-07	Gas5	aNSC2_Ascl1-CE_Vs_aNSC2_Control
4.82928e-08	-0.408659	0.374	0.45	0.000396484	Gas5	OPC2_Ascl1-CE_Vs_OPC2_Control
5.75166e-58	-1.4608	0.155	0.319	4.72211e-54	Gatm	MOL2_Ascl1-CE_Vs_MOL2_Control
6.24625e-23	-1.07263	0.119	0.224	5.12817e-19	Gatm	aNSC2_Ascl1-CE_Vs_aNSC2_Control
2.27735e-11	-0.788617	0.144	0.217	1.8697e-07	Gatm	OPC2_Ascl1-CE_Vs_OPC2_Control
8.75311e-08	-0.761131	0.13	0.206	0.000718631	Gatm	Astrocyte2_Ascl1-CE_Vs_Astrocyte2_Control
4.77657e-10	-0.690633	0.133	0.203	3.92156e-06	Gatm	qNSC2_Ascl1-CE_Vs_qNSC2_Control
4.0184e-12	-0.677271	0.155	0.219	3.2991e-08	Gatm	NFOL2_Ascl1-CE_Vs_NFOL2_Control
6.60584e-36	-0.940763	0.103	0.222	5.42339e-32	Gjc3	NFOL2_Ascl1-CE_Vs_NFOL2_Control
2.38316e-24	-1.0108	0.144	0.243	1.95657e-20	Gltp	MOL2_Ascl1-CE_Vs_MOL2_Control
1.84088e-60	-1.8104	0.193	0.324	1.51137e-56	Glul	MOL2_Ascl1-CE_Vs_MOL2_Control
1.67074e-23	-0.841215	0.23	0.243	1.37168e-19	Glul	Astrocyte2_Ascl1-CE_Vs_Astrocyte2_Control
1.62882e-197	-0.77643	0.999	1	1.33726e-193	Gm42418	MOL2_Ascl1-CE_Vs_MOL2_Control
5.69101e-171	-0.738829	1	1	4.67232e-167	Gm42418	Astrocyte2_Ascl1-CE_Vs_Astrocyte2_Control
5.73081e-74	-0.680777	1	1	4.705e-70	Gm42418	Microglia2_Ascl1-CE_Vs_Microglia2_Control
2.50137e-149	-0.675337	0.998	1	2.05363e-145	Gm42418	NFOL2_Ascl1-CE_Vs_NFOL2_Control
1.08159e-163	-0.600777	1	1	8.87988e-160	Gm42418	aNSC2_Ascl1-CE_Vs_aNSC2_Control
9.42573e-87	-0.59817	0.999	1	7.73852e-83	Gm42418	OPC2_Ascl1-CE_Vs_OPC2_Control
5.43214e-159	-0.576372	0.999	1	4.45979e-155	Gm42418	qNSC2_Ascl1-CE_Vs_qNSC2_Control
6.70289e-08	-0.473489	0.187	0.243	0.000550307	Golga7	MOL2_Ascl1-CE_Vs_MOL2_Control
1.33751e-17	-0.505355	0.509	0.545	1.09809e-13	Gpm6b	MOL2_Ascl1-CE_Vs_MOL2_Control
1.81064e-11	-0.736736	0.218	0.321	1.48653e-07	Gpr37l1	Astrocyte2_Ascl1-CE_Vs_Astrocyte2_Control
1.04599e-13	-0.717246	0.178	0.271	8.58761e-10	Gpr37l1	aNSC2_Ascl1-CE_Vs_aNSC2_Control
5.12012e-15	-0.63212	0.192	0.296	4.20362e-11	Gpr37l1	qNSC2_Ascl1-CE_Vs_qNSC2_Control
4.18843e-10	-0.551045	0.166	0.229	3.4387e-06	Gpr37l1	MOL2_Ascl1-CE_Vs_MOL2_Control
4.35255e-10	-0.469664	0.208	0.28	3.57344e-06	Gpr37l1	NFOL2_Ascl1-CE_Vs_NFOL2_Control
3.769e-30	-0.84368	0.319	0.407	3.09435e-26	Gpx4	MOL2_Ascl1-CE_Vs_MOL2_Control
4.0871e-119	-3.73075	0.021	0.211	3.35551e-115	Gramd1a	qNSC2_Ascl1-CE_Vs_qNSC2_Control
1.2395e-65	-3.08662	0.03	0.206	1.01763e-61	Gramd1a	OPC2_Ascl1-CE_Vs_OPC2_Control
9.48136e-100	-2.43397	0.08	0.282	7.7842e-96	Grb14	MOL2_Ascl1-CE_Vs_MOL2_Control
3.98773e-08	-0.496217	0.221	0.297	0.000327393	Grcc10	aNSC2_Ascl1-CE_Vs_aNSC2_Control
4.78488e-07	-0.470407	0.22	0.281	0.00392838	Grcc10	qNSC2_Ascl1-CE_Vs_qNSC2_Control
3.36656e-09	-0.469323	0.237	0.297	2.76395e-05	Grcc10	NFOL2_Ascl1-CE_Vs_NFOL2_Control
5.37352e-06	-0.459229	0.224	0.284	0.0441166	Grcc10	OPC2_Ascl1-CE_Vs_OPC2_Control
3.73228e-09	-0.457568	0.225	0.285	3.0642e-05	Grcc10	MOL2_Ascl1-CE_Vs_MOL2_Control
1.26676e-52	-1.11172	0.315	0.496	1.04001e-48	H2-D1	MOL2_Ascl1-CE_Vs_MOL2_Control
2.86142e-47	-0.876837	0.309	0.484	2.34922e-43	H2-D1	NFOL2_Ascl1-CE_Vs_NFOL2_Control
2.09268e-21	-0.839134	0.311	0.472	1.71809e-17	H2-D1	Astrocyte2_Ascl1-CE_Vs_Astrocyte2_Control
2.33238e-26	-0.742242	0.341	0.473	1.91489e-22	H2-D1	qNSC2_Ascl1-CE_Vs_qNSC2_Control
1.79843e-22	-0.682423	0.343	0.486	1.47651e-18	H2-D1	aNSC2_Ascl1-CE_Vs_aNSC2_Control
1.19977e-11	-0.392518	0.385	0.494	9.85009e-08	H2-D1	OPC2_Ascl1-CE_Vs_OPC2_Control
7.3878e-32	-0.887729	0.187	0.316	6.06539e-28	H2-K1	MOL2_Ascl1-CE_Vs_MOL2_Control
4.58423e-25	-0.739378	0.215	0.332	3.76365e-21	H2-K1	NFOL2_Ascl1-CE_Vs_NFOL2_Control
2.3842e-15	-0.666112	0.232	0.337	1.95743e-11	H2-K1	qNSC2_Ascl1-CE_Vs_qNSC2_Control
1.07766e-07	-0.610222	0.225	0.305	0.000884755	H2-K1	Astrocyte2_Ascl1-CE_Vs_Astrocyte2_Control
7.11787e-15	-0.583298	0.233	0.348	5.84377e-11	H2-K1	OPC2_Ascl1-CE_Vs_OPC2_Control
1.882e-17	-0.85715	0.194	0.293	1.54512e-13	Hist1h1e	aNSC2_Ascl1-CE_Vs_aNSC2_Control
2.39119e-14	-0.810373	0.16	0.256	1.96317e-10	Hist1h1e	OPC2_Ascl1-CE_Vs_OPC2_Control
4.23495e-22	-0.807043	0.163	0.257	3.4769e-18	Hist1h1e	NFOL2_Ascl1-CE_Vs_NFOL2_Control
1.8034e-10	-0.649759	0.178	0.248	1.48059e-06	Hist1h1e	qNSC2_Ascl1-CE_Vs_qNSC2_Control
2.6058e-07	-0.610583	0.173	0.258	0.00213936	Hist1h1e	Astrocyte2_Ascl1-CE_Vs_Astrocyte2_Control
2.11092e-06	-0.561061	0.158	0.214	0.0173307	Hist1h1e	Microglia2_Ascl1-CE_Vs_Microglia2_Control
9.62143e-09	-0.492455	0.177	0.232	7.89919e-05	Hist1h1e	MOL2_Ascl1-CE_Vs_MOL2_Control
8.6236e-24	-0.963138	0.112	0.205	7.07998e-20	Hist1h2ae	NFOL2_Ascl1-CE_Vs_NFOL2_Control
1.52929e-08	-0.687183	0.149	0.211	0.000125555	Hist1h2ae	aNSC2_Ascl1-CE_Vs_aNSC2_Control
7.41863e-30	-1.41634	0.138	0.265	6.0907e-26	Hist1h2ap	aNSC2_Ascl1-CE_Vs_aNSC2_Control
5.08921e-35	-1.1939	0.101	0.215	4.17824e-31	Hist1h2ap	NFOL2_Ascl1-CE_Vs_NFOL2_Control
2.49788e-12	-0.955134	0.119	0.204	2.05076e-08	Hist1h2ap	Microglia2_Ascl1-CE_Vs_Microglia2_Control
2.29533e-31	-0.998096	0.165	0.287	1.88447e-27	Hist1h2bc	NFOL2_Ascl1-CE_Vs_NFOL2_Control
6.24256e-20	-0.985142	0.179	0.278	5.12514e-16	Hist1h2bc	aNSC2_Ascl1-CE_Vs_aNSC2_Control
6.14509e-16	-0.954972	0.166	0.279	5.04512e-12	Hist1h2bc	Astrocyte2_Ascl1-CE_Vs_Astrocyte2_Control
1.56255e-25	-0.912481	0.177	0.28	1.28285e-21	Hist1h2bc	MOL2_Ascl1-CE_Vs_MOL2_Control
1.35411e-16	-0.821796	0.168	0.246	1.11173e-12	Hist1h2bc	qNSC2_Ascl1-CE_Vs_qNSC2_Control
1.64473e-13	-0.815158	0.171	0.262	1.35033e-09	Hist1h2bc	OPC2_Ascl1-CE_Vs_OPC2_Control
8.00279e-08	-0.550868	0.187	0.265	0.000657029	Hist1h2bc	Microglia2_Ascl1-CE_Vs_Microglia2_Control
7.24768e-50	-1.917	0.074	0.22	5.95034e-46	Hist1h4d	aNSC2_Ascl1-CE_Vs_aNSC2_Control
1.90945e-10	-0.453013	0.265	0.328	1.56766e-06	Hmgn1	NFOL2_Ascl1-CE_Vs_NFOL2_Control
2.18402e-09	-0.430423	0.248	0.298	1.79308e-05	Hmgn1	MOL2_Ascl1-CE_Vs_MOL2_Control
1.26594e-06	-0.429785	0.259	0.297	0.0103934	Hmgn1	Astrocyte2_Ascl1-CE_Vs_Astrocyte2_Control
1.51598e-06	-0.421012	0.303	0.358	0.0124462	Hmgn1	aNSC2_Ascl1-CE_Vs_aNSC2_Control
6.27938e-08	-0.542018	0.249	0.305	0.000515537	Hmgn2	aNSC2_Ascl1-CE_Vs_aNSC2_Control
7.26841e-09	-0.655192	0.15	0.212	5.96736e-05	Hnrnpa0	aNSC2_Ascl1-CE_Vs_aNSC2_Control
6.68768e-13	-0.47986	0.291	0.37	5.49058e-09	Hnrnpa3	NFOL2_Ascl1-CE_Vs_NFOL2_Control
6.34119e-07	-0.336868	0.295	0.351	0.00520612	Hnrnpa3	MOL2_Ascl1-CE_Vs_MOL2_Control
9.26604e-09	-0.520921	0.208	0.263	7.60742e-05	Hnrnpf	aNSC2_Ascl1-CE_Vs_aNSC2_Control
1.0531e-23	-0.87028	0.221	0.329	8.64598e-20	Isg15	NFOL2_Ascl1-CE_Vs_NFOL2_Control
9.0443e-10	-0.655305	0.235	0.286	7.42537e-06	Isg15	Astrocyte2_Ascl1-CE_Vs_Astrocyte2_Control
6.07003e-12	-0.632392	0.271	0.347	4.98349e-08	Isg15	aNSC2_Ascl1-CE_Vs_aNSC2_Control
6.85786e-12	-0.59829	0.236	0.299	5.63031e-08	Isg15	MOL2_Ascl1-CE_Vs_MOL2_Control
1.14394e-12	-0.596356	0.238	0.314	9.39175e-09	Kif5b	MOL2_Ascl1-CE_Vs_MOL2_Control
3.08471e-186	-4.26719	0.026	0.303	2.53254e-182	Kmt2b	aNSC2_Ascl1-CE_Vs_aNSC2_Control
2.92294e-203	-4.17936	0.033	0.339	2.39973e-199	Kmt2b	qNSC2_Ascl1-CE_Vs_qNSC2_Control
8.60693e-129	-4.03426	0.028	0.314	7.06629e-125	Kmt2b	OPC2_Ascl1-CE_Vs_OPC2_Control
1.61675e-170	-4.02111	0.02	0.243	1.32736e-166	Kmt2b	MOL2_Ascl1-CE_Vs_MOL2_Control
1.29011e-96	-3.76562	0.02	0.219	1.05918e-92	Kmt2b	Microglia2_Ascl1-CE_Vs_Microglia2_Control
7.89826e-184	-3.57272	0.028	0.283	6.48447e-180	Kmt2b	NFOL2_Ascl1-CE_Vs_NFOL2_Control
3.70656e-96	-3.568	0.027	0.246	3.04308e-92	Kmt2b	Astrocyte2_Ascl1-CE_Vs_Astrocyte2_Control
5.30827e-64	-1.07657	0.284	0.469	4.35809e-60	Lars2	MOL2_Ascl1-CE_Vs_MOL2_Control
1.17643e-30	-0.966871	0.279	0.439	9.65851e-27	Lars2	Astrocyte2_Ascl1-CE_Vs_Astrocyte2_Control
1.06091e-30	-0.966734	0.261	0.424	8.7101e-27	Lars2	Microglia2_Ascl1-CE_Vs_Microglia2_Control
5.07482e-24	-0.860622	0.254	0.395	4.16643e-20	Lars2	OPC2_Ascl1-CE_Vs_OPC2_Control
1.11117e-27	-0.787604	0.283	0.426	9.12267e-24	Lars2	qNSC2_Ascl1-CE_Vs_qNSC2_Control
2.37517e-23	-0.730741	0.27	0.407	1.95002e-19	Lars2	aNSC2_Ascl1-CE_Vs_aNSC2_Control
6.14762e-25	-0.714243	0.286	0.4	5.04719e-21	Lars2	NFOL2_Ascl1-CE_Vs_NFOL2_Control
9.36313e-20	-1.15176	0.17	0.29	7.68713e-16	Ldhb	Astrocyte2_Ascl1-CE_Vs_Astrocyte2_Control
3.35066e-13	-0.792225	0.146	0.228	2.75089e-09	Ldhb	qNSC2_Ascl1-CE_Vs_qNSC2_Control
3.26159e-10	-0.699504	0.155	0.234	2.67776e-06	Ldhb	OPC2_Ascl1-CE_Vs_OPC2_Control
1.50736e-09	-0.647618	0.157	0.224	1.23754e-05	Ldhb	aNSC2_Ascl1-CE_Vs_aNSC2_Control
7.20708e-07	-0.447931	0.156	0.207	0.00591701	Ldhb	MOL2_Ascl1-CE_Vs_MOL2_Control
7.74565e-08	-0.446336	0.172	0.231	0.000635918	Ldhb	NFOL2_Ascl1-CE_Vs_NFOL2_Control
2.02461e-06	-0.402202	0.278	0.356	0.0166221	Ldhb	Microglia2_Ascl1-CE_Vs_Microglia2_Control
8.32844e-43	-1.38883	0.128	0.271	6.83765e-39	Lhfpl3	qNSC2_Ascl1-CE_Vs_qNSC2_Control
3.29925e-36	-1.29527	0.127	0.262	2.70869e-32	Lhfpl3	aNSC2_Ascl1-CE_Vs_aNSC2_Control
6.72656e-20	-1.24398	0.109	0.221	5.5225e-16	Lhfpl3	Astrocyte2_Ascl1-CE_Vs_Astrocyte2_Control
6.09452e-43	-1.19191	0.125	0.264	5.0036e-39	Lhfpl3	NFOL2_Ascl1-CE_Vs_NFOL2_Control
1.76295e-33	-1.06075	0.106	0.221	1.44738e-29	Lhfpl3	MOL2_Ascl1-CE_Vs_MOL2_Control
1.90025e-22	-0.450581	0.215	0.344	1.5601e-18	Lhfpl3	OPC2_Ascl1-CE_Vs_OPC2_Control
3.46323e-276	-4.84602	0.019	0.372	2.84332e-272	Lin37	aNSC2_Ascl1-CE_Vs_aNSC2_Control
2.80227e-260	-4.69517	0.017	0.324	2.30067e-256	Lin37	NFOL2_Ascl1-CE_Vs_NFOL2_Control
4.48705e-150	-4.55857	0.016	0.29	3.68387e-146	Lin37	Astrocyte2_Ascl1-CE_Vs_Astrocyte2_Control
1.25088e-239	-4.51409	0.016	0.298	1.02697e-235	Lin37	MOL2_Ascl1-CE_Vs_MOL2_Control
3.89062e-218	-4.44475	0.018	0.313	3.1942e-214	Lin37	qNSC2_Ascl1-CE_Vs_qNSC2_Control
1.27569e-147	-4.35006	0.021	0.327	1.04734e-143	Lin37	OPC2_Ascl1-CE_Vs_OPC2_Control
5.92513e-121	-3.81473	0.023	0.262	4.86453e-117	Lin37	Microglia2_Ascl1-CE_Vs_Microglia2_Control
1.95102e-19	-1.11378	0.115	0.221	1.60178e-15	Lmo4	OPC2_Ascl1-CE_Vs_OPC2_Control
3.95079e-25	-1.01857	0.122	0.213	3.2436e-21	Lmo4	NFOL2_Ascl1-CE_Vs_NFOL2_Control
8.54011e-14	-0.947559	0.14	0.231	7.01143e-10	Lmo4	Astrocyte2_Ascl1-CE_Vs_Astrocyte2_Control
1.66308e-12	-0.791246	0.153	0.221	1.36539e-08	Lmo4	aNSC2_Ascl1-CE_Vs_aNSC2_Control
9.67485e-07	-0.509761	0.18	0.237	0.00794306	Lsamp	qNSC2_Ascl1-CE_Vs_qNSC2_Control
7.73362e-79	-2.22098	0.051	0.207	6.34931e-75	Mal	MOL2_Ascl1-CE_Vs_MOL2_Control
1.30561e-20	-1.10583	0.127	0.204	1.0719e-16	Map4	MOL2_Ascl1-CE_Vs_MOL2_Control
1.09077e-09	-0.639127	0.172	0.22	8.9552e-06	Map4k4	MOL2_Ascl1-CE_Vs_MOL2_Control
1.67015e-23	-0.913063	0.108	0.226	1.37119e-19	Matn4	OPC2_Ascl1-CE_Vs_OPC2_Control
6.45344e-34	-1.20821	0.547	0.641	5.29827e-30	Mbp	MOL2_Ascl1-CE_Vs_MOL2_Control
7.80304e-49	-0.851768	0.352	0.519	6.40629e-45	Mif	MOL2_Ascl1-CE_Vs_MOL2_Control
1.22656e-38	-0.785258	0.356	0.505	1.007e-34	Mif	NFOL2_Ascl1-CE_Vs_NFOL2_Control
2.4913e-19	-0.75462	0.351	0.493	2.04536e-15	Mif	Astrocyte2_Ascl1-CE_Vs_Astrocyte2_Control
1.25107e-18	-0.594337	0.362	0.465	1.02713e-14	Mif	qNSC2_Ascl1-CE_Vs_qNSC2_Control
5.84908e-14	-0.53522	0.408	0.522	4.80209e-10	Mif	Microglia2_Ascl1-CE_Vs_Microglia2_Control
8.80089e-15	-0.52475	0.405	0.505	7.22553e-11	Mif	aNSC2_Ascl1-CE_Vs_aNSC2_Control
1.77631e-11	-0.469739	0.411	0.5	1.45835e-07	Mif	OPC2_Ascl1-CE_Vs_OPC2_Control
1.35871e-100	-1.62731	0.185	0.429	1.1155e-96	Mobp	MOL2_Ascl1-CE_Vs_MOL2_Control
1.01353e-12	-0.53767	0.264	0.338	8.32107e-09	mt-Nd3	MOL2_Ascl1-CE_Vs_MOL2_Control
3.74223e-06	-0.424799	0.217	0.251	0.0307237	mt-Nd4l	MOL2_Ascl1-CE_Vs_MOL2_Control
2.07927e-15	-0.463329	0.402	0.478	1.70708e-11	Myl6	MOL2_Ascl1-CE_Vs_MOL2_Control
3.19507e-09	-0.383073	0.416	0.463	2.62315e-05	Myl6	NFOL2_Ascl1-CE_Vs_NFOL2_Control
3.63766e-25	-1.24023	0.085	0.204	2.98652e-21	Nap1l5	OPC2_Ascl1-CE_Vs_OPC2_Control
1.33866e-09	-0.594817	0.262	0.335	1.09904e-05	Ndfip1	Astrocyte2_Ascl1-CE_Vs_Astrocyte2_Control
2.68689e-15	-0.563064	0.243	0.321	2.20594e-11	Ndfip1	MOL2_Ascl1-CE_Vs_MOL2_Control
1.72685e-09	-0.476271	0.271	0.34	1.41774e-05	Ndfip1	qNSC2_Ascl1-CE_Vs_qNSC2_Control
3.17717e-10	-0.440527	0.278	0.352	2.60846e-06	Ndfip1	NFOL2_Ascl1-CE_Vs_NFOL2_Control
1.28805e-06	-0.400225	0.267	0.323	0.0105749	Ndfip1	aNSC2_Ascl1-CE_Vs_aNSC2_Control
5.14602e-09	-0.608508	0.227	0.269	4.22488e-05	Ndrg2	Astrocyte2_Ascl1-CE_Vs_Astrocyte2_Control
3.9962e-15	-0.607407	0.239	0.32	3.28088e-11	Ndufa1	NFOL2_Ascl1-CE_Vs_NFOL2_Control
3.88391e-07	-0.555255	0.236	0.308	0.00318869	Ndufa1	Astrocyte2_Ascl1-CE_Vs_Astrocyte2_Control
3.04076e-12	-0.481763	0.257	0.339	2.49646e-08	Ndufa1	MOL2_Ascl1-CE_Vs_MOL2_Control
2.82199e-18	-0.584533	0.294	0.387	2.31686e-14	Ndufa2	MOL2_Ascl1-CE_Vs_MOL2_Control
1.63792e-10	-0.469897	0.287	0.347	1.34473e-06	Ndufa2	NFOL2_Ascl1-CE_Vs_NFOL2_Control
1.84775e-06	-0.468875	0.293	0.343	0.01517	Ndufa2	Astrocyte2_Ascl1-CE_Vs_Astrocyte2_Control
3.48465e-07	-0.374611	0.308	0.344	0.0028609	Ndufa2	aNSC2_Ascl1-CE_Vs_aNSC2_Control
5.83026e-07	-0.531373	0.255	0.312	0.00478665	Ndufa3	Astrocyte2_Ascl1-CE_Vs_Astrocyte2_Control
1.52905e-07	-0.378063	0.265	0.294	0.00125535	Ndufa3	NFOL2_Ascl1-CE_Vs_NFOL2_Control
1.78805e-06	-0.363756	0.278	0.32	0.0146799	Ndufa3	MOL2_Ascl1-CE_Vs_MOL2_Control
4.67709e-14	-0.535288	0.522	0.615	3.83989e-10	Ndufa4	Astrocyte2_Ascl1-CE_Vs_Astrocyte2_Control
1.91456e-19	-0.461877	0.54	0.617	1.57185e-15	Ndufa4	NFOL2_Ascl1-CE_Vs_NFOL2_Control
3.55169e-19	-0.458402	0.534	0.607	2.91594e-15	Ndufa4	MOL2_Ascl1-CE_Vs_MOL2_Control
8.23512e-16	-0.454518	0.549	0.624	6.76104e-12	Ndufa4	aNSC2_Ascl1-CE_Vs_aNSC2_Control
2.91473e-10	-0.405478	0.539	0.618	2.39299e-06	Ndufa4	OPC2_Ascl1-CE_Vs_OPC2_Control
8.44865e-11	-0.364794	0.526	0.597	6.93634e-07	Ndufa4	qNSC2_Ascl1-CE_Vs_qNSC2_Control
2.14402e-06	-0.392416	0.254	0.279	0.0176024	Ndufa5	Astrocyte2_Ascl1-CE_Vs_Astrocyte2_Control
5.83405e-11	-0.468394	0.286	0.353	4.78975e-07	Ndufb1-ps	MOL2_Ascl1-CE_Vs_MOL2_Control
4.15693e-12	-0.659093	0.196	0.243	3.41284e-08	Ndufb2	Astrocyte2_Ascl1-CE_Vs_Astrocyte2_Control
1.73101e-06	-0.412522	0.204	0.252	0.0142116	Ndufb2	MOL2_Ascl1-CE_Vs_MOL2_Control
4.09489e-07	-0.443288	0.195	0.24	0.00336191	Ndufs6	MOL2_Ascl1-CE_Vs_MOL2_Control
1.3535e-13	-0.747261	0.159	0.212	1.11123e-09	Nol7	aNSC2_Ascl1-CE_Vs_aNSC2_Control
4.43761e-10	-0.57648	0.156	0.219	3.64328e-06	Nol7	MOL2_Ascl1-CE_Vs_MOL2_Control
4.52808e-11	-0.653785	0.158	0.201	3.71755e-07	Npc2	MOL2_Ascl1-CE_Vs_MOL2_Control
5.90598e-06	-0.39139	0.203	0.247	0.0484881	Nudc	MOL2_Ascl1-CE_Vs_MOL2_Control
1.9326e-19	-0.517335	0.526	0.637	1.58666e-15	Olig1	qNSC2_Ascl1-CE_Vs_qNSC2_Control
1.09725e-16	-0.405069	0.518	0.616	9.00841e-13	Olig1	NFOL2_Ascl1-CE_Vs_NFOL2_Control
6.78948e-12	-0.337906	0.54	0.646	5.57416e-08	Olig1	aNSC2_Ascl1-CE_Vs_aNSC2_Control
2.64e-16	-0.628543	0.205	0.288	2.16744e-12	Olig2	NFOL2_Ascl1-CE_Vs_NFOL2_Control
4.52919e-12	-0.61027	0.211	0.305	3.71847e-08	Olig2	aNSC2_Ascl1-CE_Vs_aNSC2_Control
1.50918e-07	-0.569961	0.165	0.238	0.00123904	Olig2	Microglia2_Ascl1-CE_Vs_Microglia2_Control
6.91746e-08	-0.449573	0.208	0.282	0.000567923	Olig2	qNSC2_Ascl1-CE_Vs_qNSC2_Control
1.22413e-07	-0.427686	0.192	0.249	0.00100501	Olig2	MOL2_Ascl1-CE_Vs_MOL2_Control
1.74484e-12	-0.812776	0.122	0.212	1.43251e-08	Ostf1	Microglia2_Ascl1-CE_Vs_Microglia2_Control
6.1007e-26	-0.407346	0.14	0.25	5.00867e-22	Pdgfra	OPC2_Ascl1-CE_Vs_OPC2_Control
2.99421e-76	-1.64667	0.086	0.263	2.45824e-72	Pdlim2	MOL2_Ascl1-CE_Vs_MOL2_Control
7.26382e-25	-0.917002	0.166	0.235	5.9636e-21	Pea15a	MOL2_Ascl1-CE_Vs_MOL2_Control
7.59816e-14	-0.703216	0.145	0.209	6.23809e-10	Pfdn2	MOL2_Ascl1-CE_Vs_MOL2_Control
4.91931e-30	-0.946881	0.204	0.341	4.03875e-26	Pfn1	qNSC2_Ascl1-CE_Vs_qNSC2_Control
1.26204e-37	-0.903552	0.218	0.363	1.03614e-33	Pfn1	MOL2_Ascl1-CE_Vs_MOL2_Control
1.99475e-25	-0.902882	0.213	0.36	1.63769e-21	Pfn1	OPC2_Ascl1-CE_Vs_OPC2_Control
1.94796e-17	-0.884112	0.216	0.348	1.59928e-13	Pfn1	Astrocyte2_Ascl1-CE_Vs_Astrocyte2_Control
1.09118e-33	-0.85526	0.23	0.365	8.95859e-30	Pfn1	NFOL2_Ascl1-CE_Vs_NFOL2_Control
1.78845e-27	-0.84867	0.335	0.498	1.46832e-23	Pfn1	Microglia2_Ascl1-CE_Vs_Microglia2_Control
1.45403e-19	-0.758027	0.24	0.36	1.19376e-15	Pfn1	aNSC2_Ascl1-CE_Vs_aNSC2_Control
5.73278e-19	-0.764932	0.195	0.285	4.70661e-15	Plekhb1	MOL2_Ascl1-CE_Vs_MOL2_Control
2.69069e-11	-0.578435	0.158	0.228	2.20906e-07	Pllp	NFOL2_Ascl1-CE_Vs_NFOL2_Control
7.75023e-55	-1.3553	0.426	0.602	6.36294e-51	Plp1	MOL2_Ascl1-CE_Vs_MOL2_Control
0	-3.5583	0.154	0.72	0	Polr2i	aNSC2_Ascl1-CE_Vs_aNSC2_Control
1.90057e-306	-3.52402	0.142	0.741	1.56037e-302	Polr2i	Astrocyte2_Ascl1-CE_Vs_Astrocyte2_Control
0	-3.41747	0.139	0.711	0	Polr2i	MOL2_Ascl1-CE_Vs_MOL2_Control
0	-3.36379	0.158	0.73	0	Polr2i	NFOL2_Ascl1-CE_Vs_NFOL2_Control
0	-3.35806	0.145	0.673	0	Polr2i	qNSC2_Ascl1-CE_Vs_qNSC2_Control
6.69228e-303	-3.22876	0.164	0.711	5.49436e-299	Polr2i	OPC2_Ascl1-CE_Vs_OPC2_Control
5.51412e-260	-3.10931	0.152	0.639	4.52709e-256	Polr2i	Microglia2_Ascl1-CE_Vs_Microglia2_Control
8.04432e-15	-0.650828	0.233	0.24	6.60439e-11	Prdx6	Astrocyte2_Ascl1-CE_Vs_Astrocyte2_Control
0	-4.7251	0.155	0.934	0	Psenen	aNSC2_Ascl1-CE_Vs_aNSC2_Control
0	-4.67451	0.154	0.946	0	Psenen	NFOL2_Ascl1-CE_Vs_NFOL2_Control
0	-4.66645	0.15	0.946	0	Psenen	qNSC2_Ascl1-CE_Vs_qNSC2_Control
0	-4.56585	0.15	0.933	0	Psenen	Astrocyte2_Ascl1-CE_Vs_Astrocyte2_Control
0	-4.55032	0.148	0.923	0	Psenen	MOL2_Ascl1-CE_Vs_MOL2_Control
0	-4.52446	0.173	0.949	0	Psenen	OPC2_Ascl1-CE_Vs_OPC2_Control
0	-3.90095	0.193	0.894	0	Psenen	Microglia2_Ascl1-CE_Vs_Microglia2_Control
1.34068e-135	-2.53768	0.102	0.371	1.1007e-131	Psma1	qNSC2_Ascl1-CE_Vs_qNSC2_Control
1.13763e-86	-2.49229	0.111	0.366	9.33994e-83	Psma1	OPC2_Ascl1-CE_Vs_OPC2_Control
1.05774e-69	-2.21823	0.089	0.3	8.68404e-66	Psma1	Astrocyte2_Ascl1-CE_Vs_Astrocyte2_Control
2.57489e-58	-2.13113	0.111	0.281	2.11398e-54	Psma1	aNSC2_Ascl1-CE_Vs_aNSC2_Control
4.58074e-83	-2.01427	0.094	0.271	3.76079e-79	Psma1	NFOL2_Ascl1-CE_Vs_NFOL2_Control
6.43489e-74	-2.00434	0.082	0.234	5.28304e-70	Psma1	MOL2_Ascl1-CE_Vs_MOL2_Control
6.3115e-43	-1.61625	0.11	0.273	5.18174e-39	Psma1	Microglia2_Ascl1-CE_Vs_Microglia2_Control
3.83472e-07	-0.373063	0.266	0.302	0.0031483	Psma3	NFOL2_Ascl1-CE_Vs_NFOL2_Control
2.11312e-14	-1.05429	0.118	0.223	1.73487e-10	Psmb8	Astrocyte2_Ascl1-CE_Vs_Astrocyte2_Control
1.38222e-09	-0.699544	0.141	0.212	1.1348e-05	Psmb8	aNSC2_Ascl1-CE_Vs_aNSC2_Control
2.59869e-07	-0.403432	0.22	0.299	0.00213352	Psmb8	Microglia2_Ascl1-CE_Vs_Microglia2_Control
0	-3.74105	0.126	0.636	0	Psmd8	NFOL2_Ascl1-CE_Vs_NFOL2_Control
0	-3.60589	0.134	0.632	0	Psmd8	aNSC2_Ascl1-CE_Vs_aNSC2_Control
0	-3.47289	0.12	0.567	0	Psmd8	MOL2_Ascl1-CE_Vs_MOL2_Control
4.89719e-181	-3.44205	0.121	0.514	4.02059e-177	Psmd8	Astrocyte2_Ascl1-CE_Vs_Astrocyte2_Control
3.56231e-247	-3.42532	0.118	0.526	2.92466e-243	Psmd8	qNSC2_Ascl1-CE_Vs_qNSC2_Control
9.05717e-213	-3.37902	0.135	0.591	7.43594e-209	Psmd8	OPC2_Ascl1-CE_Vs_OPC2_Control
1.34781e-150	-2.87518	0.158	0.496	1.10655e-146	Psmd8	Microglia2_Ascl1-CE_Vs_Microglia2_Control
1.85637e-25	-1.33091	0.369	0.468	1.52408e-21	Ptgds	MOL2_Ascl1-CE_Vs_MOL2_Control
1.3339e-07	-0.466091	0.181	0.237	0.00109513	Ptges3	NFOL2_Ascl1-CE_Vs_NFOL2_Control
1.45368e-07	-0.454703	0.185	0.23	0.00119347	Ptges3	MOL2_Ascl1-CE_Vs_MOL2_Control
3.31154e-11	-0.516004	0.607	0.704	2.71877e-07	Ptn	Astrocyte2_Ascl1-CE_Vs_Astrocyte2_Control
2.17954e-12	-0.394187	0.563	0.653	1.7894e-08	Ptn	aNSC2_Ascl1-CE_Vs_aNSC2_Control
4.26382e-11	-0.377676	0.566	0.657	3.50059e-07	Ptn	OPC2_Ascl1-CE_Vs_OPC2_Control
1.59822e-13	-0.374361	0.568	0.616	1.31214e-09	Ptn	MOL2_Ascl1-CE_Vs_MOL2_Control
1.05135e-136	-2.55195	0.182	0.44	8.63154e-133	Qdpr	MOL2_Ascl1-CE_Vs_MOL2_Control
8.62183e-14	-0.388838	0.55	0.576	7.07852e-10	Qk	MOL2_Ascl1-CE_Vs_MOL2_Control
0	-3.88154	0.073	0.623	0	Rbm42	qNSC2_Ascl1-CE_Vs_qNSC2_Control
2.54796453880868e-312	-3.76854	0.083	0.635	0	Rbm42	OPC2_Ascl1-CE_Vs_OPC2_Control
0	-3.66279	0.079	0.591	0	Rbm42	NFOL2_Ascl1-CE_Vs_NFOL2_Control
0	-3.64569	0.084	0.596	0	Rbm42	aNSC2_Ascl1-CE_Vs_aNSC2_Control
9.36571e-220	-3.62662	0.072	0.544	7.68925e-216	Rbm42	Astrocyte2_Ascl1-CE_Vs_Astrocyte2_Control
0	-3.57246	0.068	0.521	0	Rbm42	MOL2_Ascl1-CE_Vs_MOL2_Control
3.30294e-191	-3.02231	0.092	0.496	2.71171e-187	Rbm42	Microglia2_Ascl1-CE_Vs_Microglia2_Control
1.56338e-107	-2.26912	0.086	0.333	1.28353e-103	Rgcc	aNSC2_Ascl1-CE_Vs_aNSC2_Control
1.92503e-80	-2.14423	0.096	0.343	1.58045e-76	Rgcc	OPC2_Ascl1-CE_Vs_OPC2_Control
4.60322e-56	-2.06299	0.089	0.293	3.77924e-52	Rgcc	Astrocyte2_Ascl1-CE_Vs_Astrocyte2_Control
1.77355e-89	-2.00912	0.096	0.317	1.45608e-85	Rgcc	qNSC2_Ascl1-CE_Vs_qNSC2_Control
6.28603e-63	-1.92163	0.091	0.295	5.16083e-59	Rgcc	Microglia2_Ascl1-CE_Vs_Microglia2_Control
1.24149e-99	-1.82634	0.114	0.332	1.01926e-95	Rgcc	NFOL2_Ascl1-CE_Vs_NFOL2_Control
2.47762e-86	-1.78092	0.096	0.289	2.03412e-82	Rgcc	MOL2_Ascl1-CE_Vs_MOL2_Control
3.54069e-100	-3.15026	0.028	0.268	2.90691e-96	Rlbp1	OPC2_Ascl1-CE_Vs_OPC2_Control
1.5811e-47	-1.23956	0.201	0.345	1.29809e-43	Rnf7	MOL2_Ascl1-CE_Vs_MOL2_Control
8.50629e-22	-0.642326	0.294	0.399	6.98366e-18	Rpl22l1	NFOL2_Ascl1-CE_Vs_NFOL2_Control
3.31103e-19	-0.561808	0.323	0.432	2.71835e-15	Rpl22l1	MOL2_Ascl1-CE_Vs_MOL2_Control
1.69979e-07	-0.41689	0.409	0.475	0.00139552	Rpl22l1	Microglia2_Ascl1-CE_Vs_Microglia2_Control
2.04957e-19	-0.50727	0.649	0.752	1.6827e-15	Rpl29	Microglia2_Ascl1-CE_Vs_Microglia2_Control
4.13603e-21	-0.468295	0.594	0.685	3.39568e-17	Rpl29	NFOL2_Ascl1-CE_Vs_NFOL2_Control
8.21533e-19	-0.437257	0.614	0.708	6.74479e-15	Rpl29	MOL2_Ascl1-CE_Vs_MOL2_Control
2.22302e-06	-0.399018	0.587	0.653	0.018251	Rpl29	Astrocyte2_Ascl1-CE_Vs_Astrocyte2_Control
2.15834e-08	-0.337382	0.614	0.679	0.0001772	Rpl29	aNSC2_Ascl1-CE_Vs_aNSC2_Control
1.32417e-08	-0.336271	0.578	0.656	0.000108714	Rpl29	qNSC2_Ascl1-CE_Vs_qNSC2_Control
1.68157e-56	-0.699592	0.734	0.846	1.38057e-52	Rpl35a	MOL2_Ascl1-CE_Vs_MOL2_Control
2.51878e-37	-0.55721	0.743	0.827	2.06792e-33	Rpl35a	NFOL2_Ascl1-CE_Vs_NFOL2_Control
5.5371e-11	-0.443182	0.736	0.787	4.54596e-07	Rpl35a	Astrocyte2_Ascl1-CE_Vs_Astrocyte2_Control
8.48975e-11	-0.348425	0.835	0.879	6.97008e-07	Rpl35a	Microglia2_Ascl1-CE_Vs_Microglia2_Control
3.7943e-29	-0.586336	0.914	0.932	3.11512e-25	Rpl41	MOL2_Ascl1-CE_Vs_MOL2_Control
1.96343e-18	-0.412756	0.749	0.805	1.61198e-14	Rps23	MOL2_Ascl1-CE_Vs_MOL2_Control
6.64516e-35	-0.588155	0.907	0.932	5.45567e-31	Rps29	MOL2_Ascl1-CE_Vs_MOL2_Control
3.94199e-21	-0.868738	0.27	0.42	3.23638e-17	S100a1	Astrocyte2_Ascl1-CE_Vs_Astrocyte2_Control
2.17261e-34	-0.859284	0.296	0.437	1.78372e-30	S100a1	MOL2_Ascl1-CE_Vs_MOL2_Control
4.94464e-24	-0.761741	0.252	0.385	4.05955e-20	S100a1	qNSC2_Ascl1-CE_Vs_qNSC2_Control
7.53121e-20	-0.716778	0.253	0.382	6.18313e-16	S100a1	aNSC2_Ascl1-CE_Vs_aNSC2_Control
2.99684e-08	-0.521943	0.245	0.319	0.000246041	S100a1	Microglia2_Ascl1-CE_Vs_Microglia2_Control
7.24682e-15	-0.511759	0.284	0.404	5.94964e-11	S100a1	OPC2_Ascl1-CE_Vs_OPC2_Control
2.05693e-18	-0.375171	0.299	0.409	1.68874e-14	S100a1	NFOL2_Ascl1-CE_Vs_NFOL2_Control
7.91389e-91	-1.41808	0.262	0.518	6.49731e-87	S100a13	aNSC2_Ascl1-CE_Vs_aNSC2_Control
3.03807e-71	-1.30374	0.285	0.555	2.49426e-67	S100a13	OPC2_Ascl1-CE_Vs_OPC2_Control
1.14763e-75	-1.29202	0.259	0.487	9.42205e-72	S100a13	qNSC2_Ascl1-CE_Vs_qNSC2_Control
1.86142e-47	-1.21201	0.275	0.49	1.52823e-43	S100a13	Astrocyte2_Ascl1-CE_Vs_Astrocyte2_Control
2.06755e-48	-1.15079	0.262	0.472	1.69746e-44	S100a13	Microglia2_Ascl1-CE_Vs_Microglia2_Control
2.75176e-81	-1.14383	0.29	0.516	2.25919e-77	S100a13	MOL2_Ascl1-CE_Vs_MOL2_Control
2.90366e-72	-0.897769	0.318	0.548	2.38391e-68	S100a13	NFOL2_Ascl1-CE_Vs_NFOL2_Control
9.55204e-103	-1.71509	0.275	0.632	7.84222e-99	S100a6	Astrocyte2_Ascl1-CE_Vs_Astrocyte2_Control
1.25499e-156	-1.71039	0.275	0.618	1.03035e-152	S100a6	qNSC2_Ascl1-CE_Vs_qNSC2_Control
1.1373e-114	-1.61893	0.317	0.661	9.33721e-111	S100a6	OPC2_Ascl1-CE_Vs_OPC2_Control
1.26394e-133	-1.60846	0.296	0.62	1.03769e-129	S100a6	aNSC2_Ascl1-CE_Vs_aNSC2_Control
6.25774e-168	-1.55044	0.301	0.652	5.1376e-164	S100a6	NFOL2_Ascl1-CE_Vs_NFOL2_Control
2.58229e-169	-1.50168	0.287	0.631	2.12006e-165	S100a6	MOL2_Ascl1-CE_Vs_MOL2_Control
5.57381e-84	-1.44213	0.263	0.571	4.5761e-80	S100a6	Microglia2_Ascl1-CE_Vs_Microglia2_Control
3.30509e-96	-1.84886	0.14	0.386	2.71348e-92	S100b	qNSC2_Ascl1-CE_Vs_qNSC2_Control
4.97307e-78	-1.79554	0.159	0.419	4.08289e-74	S100b	OPC2_Ascl1-CE_Vs_OPC2_Control
1.56062e-87	-1.77824	0.131	0.373	1.28127e-83	S100b	aNSC2_Ascl1-CE_Vs_aNSC2_Control
6.10796e-99	-1.77189	0.191	0.431	5.01464e-95	S100b	MOL2_Ascl1-CE_Vs_MOL2_Control
1.47365e-50	-1.65495	0.168	0.398	1.20987e-46	S100b	Astrocyte2_Ascl1-CE_Vs_Astrocyte2_Control
2.4053e-46	-1.55834	0.127	0.311	1.97475e-42	S100b	Microglia2_Ascl1-CE_Vs_Microglia2_Control
6.36659e-91	-1.32312	0.232	0.478	5.22697e-87	S100b	NFOL2_Ascl1-CE_Vs_NFOL2_Control
1.4566e-08	-0.515001	0.18	0.23	0.000119587	Sarnp	NFOL2_Ascl1-CE_Vs_NFOL2_Control
1.1453e-06	-0.385507	0.253	0.258	0.00940289	Sat1	Microglia2_Ascl1-CE_Vs_Microglia2_Control
1.4582e-31	-1.30967	0.16	0.323	1.19718e-27	Scrg1	Astrocyte2_Ascl1-CE_Vs_Astrocyte2_Control
2.52298e-49	-1.11824	0.176	0.34	2.07137e-45	Scrg1	NFOL2_Ascl1-CE_Vs_NFOL2_Control
9.59799e-26	-1.1078	0.145	0.278	7.87995e-22	Scrg1	Microglia2_Ascl1-CE_Vs_Microglia2_Control
4.37838e-38	-1.05225	0.148	0.28	3.59465e-34	Scrg1	MOL2_Ascl1-CE_Vs_MOL2_Control
5.90258e-31	-1.04035	0.167	0.3	4.84602e-27	Scrg1	qNSC2_Ascl1-CE_Vs_qNSC2_Control
1.21519e-27	-1.02362	0.169	0.289	9.97671e-24	Scrg1	aNSC2_Ascl1-CE_Vs_aNSC2_Control
3.18921e-16	-0.709119	0.209	0.325	2.61834e-12	Scrg1	OPC2_Ascl1-CE_Vs_OPC2_Control
1.70715e-176	-3.48644	0.042	0.329	1.40157e-172	Sdhaf1	aNSC2_Ascl1-CE_Vs_aNSC2_Control
6.52787e-110	-3.41551	0.039	0.298	5.35938e-106	Sdhaf1	Astrocyte2_Ascl1-CE_Vs_Astrocyte2_Control
1.10756e-110	-3.35095	0.047	0.318	9.09309e-107	Sdhaf1	OPC2_Ascl1-CE_Vs_OPC2_Control
2.64233e-155	-3.20897	0.047	0.316	2.16935e-151	Sdhaf1	qNSC2_Ascl1-CE_Vs_qNSC2_Control
5.78564e-192	-3.13847	0.051	0.337	4.75001e-188	Sdhaf1	NFOL2_Ascl1-CE_Vs_NFOL2_Control
1.10066e-172	-3.05485	0.045	0.301	9.03638e-169	Sdhaf1	MOL2_Ascl1-CE_Vs_MOL2_Control
5.22516e-95	-2.86576	0.04	0.266	4.28986e-91	Sdhaf1	Microglia2_Ascl1-CE_Vs_Microglia2_Control
3.04123e-12	-0.59357	0.303	0.378	2.49685e-08	Sec11c	MOL2_Ascl1-CE_Vs_MOL2_Control
1.82732e-09	-0.351361	0.503	0.54	1.50023e-05	Selenow	MOL2_Ascl1-CE_Vs_MOL2_Control
2.5293e-23	-0.637294	0.329	0.433	2.07656e-19	Sem1	MOL2_Ascl1-CE_Vs_MOL2_Control
4.35876e-21	-0.636373	0.346	0.445	3.57854e-17	Sem1	NFOL2_Ascl1-CE_Vs_NFOL2_Control
3.97612e-14	-0.57632	0.332	0.393	3.26439e-10	Sem1	Astrocyte2_Ascl1-CE_Vs_Astrocyte2_Control
4.29276e-14	-0.52576	0.353	0.424	3.52436e-10	Sem1	aNSC2_Ascl1-CE_Vs_aNSC2_Control
6.0652e-08	-0.444926	0.342	0.411	0.000497953	Sem1	OPC2_Ascl1-CE_Vs_OPC2_Control
1.48041e-08	-0.387323	0.332	0.382	0.000121542	Sem1	qNSC2_Ascl1-CE_Vs_qNSC2_Control
8.72397e-07	-0.378001	0.36	0.411	0.00716238	Sem1	Microglia2_Ascl1-CE_Vs_Microglia2_Control
1.33228e-58	-1.59101	0.096	0.25	1.09381e-54	Sept4	MOL2_Ascl1-CE_Vs_MOL2_Control
7.45917e-58	-1.12758	0.318	0.554	6.12397e-54	Serpine2	OPC2_Ascl1-CE_Vs_OPC2_Control
5.34952e-34	-1.08774	0.309	0.517	4.39196e-30	Serpine2	Astrocyte2_Ascl1-CE_Vs_Astrocyte2_Control
6.19867e-52	-1.08451	0.279	0.467	5.08911e-48	Serpine2	aNSC2_Ascl1-CE_Vs_aNSC2_Control
5.10121e-68	-1.03506	0.284	0.489	4.18809e-64	Serpine2	NFOL2_Ascl1-CE_Vs_NFOL2_Control
2.09093e-45	-0.936856	0.315	0.507	1.71665e-41	Serpine2	qNSC2_Ascl1-CE_Vs_qNSC2_Control
5.67072e-30	-0.880156	0.296	0.461	4.65566e-26	Serpine2	Microglia2_Ascl1-CE_Vs_Microglia2_Control
6.94523e-43	-0.837055	0.267	0.428	5.70203e-39	Serpine2	MOL2_Ascl1-CE_Vs_MOL2_Control
2.16592e-07	-0.534038	0.284	0.339	0.00177822	Sh3bgrl3	Microglia2_Ascl1-CE_Vs_Microglia2_Control
3.26743e-06	-0.348224	0.336	0.408	0.0268256	Sirt2	aNSC2_Ascl1-CE_Vs_aNSC2_Control
8.95139e-08	-0.415072	0.191	0.217	0.000734909	Snrpd1	NFOL2_Ascl1-CE_Vs_NFOL2_Control
2.37325e-09	-0.544414	0.192	0.246	1.94844e-05	Snrpd3	NFOL2_Ascl1-CE_Vs_NFOL2_Control
9.45647e-07	-0.481103	0.212	0.256	0.00776376	Snrpd3	aNSC2_Ascl1-CE_Vs_aNSC2_Control
1.76736e-07	-0.4187	0.236	0.314	0.001451	Snx3	OPC2_Ascl1-CE_Vs_OPC2_Control
5.54369e-06	-0.408402	0.258	0.317	0.0455137	Snx3	aNSC2_Ascl1-CE_Vs_aNSC2_Control
1.28988e-10	-0.636441	0.194	0.241	1.05899e-06	Sptbn1	MOL2_Ascl1-CE_Vs_MOL2_Control
1.07072e-12	-0.660638	0.14	0.21	8.79063e-09	Sptssa	MOL2_Ascl1-CE_Vs_MOL2_Control
6.19883e-24	-1.12703	0.118	0.223	5.08924e-20	Ss18l2	aNSC2_Ascl1-CE_Vs_aNSC2_Control
1.30298e-25	-0.957564	0.133	0.235	1.06975e-21	Ss18l2	MOL2_Ascl1-CE_Vs_MOL2_Control
1.93536e-14	-0.938899	0.124	0.214	1.58893e-10	Ss18l2	OPC2_Ascl1-CE_Vs_OPC2_Control
3.43072e-20	-0.849702	0.139	0.232	2.81662e-16	Ss18l2	NFOL2_Ascl1-CE_Vs_NFOL2_Control
1.06076e-49	-1.03491	0.324	0.459	8.7088e-46	Stmn1	MOL2_Ascl1-CE_Vs_MOL2_Control
0	-3.99274	0.168	0.86	0	Tbcb	aNSC2_Ascl1-CE_Vs_aNSC2_Control
0	-3.91906	0.164	0.835	0	Tbcb	NFOL2_Ascl1-CE_Vs_NFOL2_Control
0	-3.888	0.144	0.803	0	Tbcb	MOL2_Ascl1-CE_Vs_MOL2_Control
0	-3.81825	0.156	0.811	0	Tbcb	Astrocyte2_Ascl1-CE_Vs_Astrocyte2_Control
0	-3.68415	0.166	0.79	0	Tbcb	qNSC2_Ascl1-CE_Vs_qNSC2_Control
0	-3.65434	0.177	0.819	0	Tbcb	OPC2_Ascl1-CE_Vs_OPC2_Control
0	-3.59476	0.157	0.752	0	Tbcb	Microglia2_Ascl1-CE_Vs_Microglia2_Control
6.71599e-10	-0.548506	0.187	0.25	5.51383e-06	Thra	MOL2_Ascl1-CE_Vs_MOL2_Control
3.40992e-06	-0.342737	0.369	0.414	0.0279955	Tle5	MOL2_Ascl1-CE_Vs_MOL2_Control
0	-3.95886	0.116	0.808	0	Tmem147	aNSC2_Ascl1-CE_Vs_aNSC2_Control
0	-3.95347	0.11	0.782	0	Tmem147	qNSC2_Ascl1-CE_Vs_qNSC2_Control
0	-3.79656	0.127	0.821	0	Tmem147	OPC2_Ascl1-CE_Vs_OPC2_Control
0	-3.7604	0.121	0.773	0	Tmem147	Astrocyte2_Ascl1-CE_Vs_Astrocyte2_Control
0	-3.73989	0.107	0.735	0	Tmem147	MOL2_Ascl1-CE_Vs_MOL2_Control
0	-3.7172	0.125	0.802	0	Tmem147	NFOL2_Ascl1-CE_Vs_NFOL2_Control
0	-3.42326	0.118	0.697	0	Tmem147	Microglia2_Ascl1-CE_Vs_Microglia2_Control
8.31766e-12	-0.911748	0.131	0.211	6.8288e-08	Tmem167	Astrocyte2_Ascl1-CE_Vs_Astrocyte2_Control
9.49012e-16	-0.879397	0.133	0.213	7.79139e-12	Tmem167	aNSC2_Ascl1-CE_Vs_aNSC2_Control
3.21501e-19	-0.84356	0.147	0.218	2.63952e-15	Tmem167	NFOL2_Ascl1-CE_Vs_NFOL2_Control
5.808e-09	-0.666498	0.155	0.227	4.76837e-05	Tmem167	OPC2_Ascl1-CE_Vs_OPC2_Control
2.38666e-14	-0.876415	0.197	0.31	1.95945e-10	Tmem176b	Astrocyte2_Ascl1-CE_Vs_Astrocyte2_Control
6.20737e-17	-0.655819	0.204	0.296	5.09625e-13	Tmem176b	NFOL2_Ascl1-CE_Vs_NFOL2_Control
5.40233e-11	-0.621222	0.193	0.271	4.43531e-07	Tmem176b	qNSC2_Ascl1-CE_Vs_qNSC2_Control
1.08598e-12	-0.613095	0.176	0.242	8.91593e-09	Tmem176b	MOL2_Ascl1-CE_Vs_MOL2_Control
4.43547e-09	-0.558972	0.197	0.274	3.64152e-05	Tmem176b	aNSC2_Ascl1-CE_Vs_aNSC2_Control
1.06773e-11	-0.496123	0.249	0.351	8.76604e-08	Tmem176b	OPC2_Ascl1-CE_Vs_OPC2_Control
6.29977e-27	-0.577768	0.501	0.606	5.17211e-23	Tmsb10	NFOL2_Ascl1-CE_Vs_NFOL2_Control
3.60218e-17	-0.476062	0.498	0.59	2.95739e-13	Tmsb10	MOL2_Ascl1-CE_Vs_MOL2_Control
1.31464e-08	-0.472184	0.498	0.584	0.000107932	Tmsb10	Astrocyte2_Ascl1-CE_Vs_Astrocyte2_Control
1.72981e-23	-0.782093	0.216	0.321	1.42018e-19	Tomm6	MOL2_Ascl1-CE_Vs_MOL2_Control
1.83413e-08	-0.614913	0.2	0.26	0.000150582	Tomm6	Astrocyte2_Ascl1-CE_Vs_Astrocyte2_Control
9.06601e-08	-0.531227	0.197	0.262	0.000744319	Tomm6	aNSC2_Ascl1-CE_Vs_aNSC2_Control
3.84764e-08	-0.461669	0.217	0.27	0.000315891	Tomm6	NFOL2_Ascl1-CE_Vs_NFOL2_Control
1.22669e-29	-1.27353	0.143	0.287	1.00711e-25	Tpm1	Microglia2_Ascl1-CE_Vs_Microglia2_Control
3.90061e-57	-1.26616	0.194	0.397	3.2024e-53	Tpm1	qNSC2_Ascl1-CE_Vs_qNSC2_Control
4.74637e-56	-1.19213	0.193	0.363	3.89677e-52	Tpm1	NFOL2_Ascl1-CE_Vs_NFOL2_Control
1.28128e-54	-1.17638	0.17	0.337	1.05193e-50	Tpm1	MOL2_Ascl1-CE_Vs_MOL2_Control
2.25572e-42	-1.1442	0.207	0.348	1.85195e-38	Tpm1	aNSC2_Ascl1-CE_Vs_aNSC2_Control
7.5948e-27	-1.13308	0.188	0.336	6.23533e-23	Tpm1	Astrocyte2_Ascl1-CE_Vs_Astrocyte2_Control
3.1654e-32	-0.949481	0.255	0.428	2.5988e-28	Tpm1	OPC2_Ascl1-CE_Vs_OPC2_Control
1.27844e-18	-0.507826	0.966	0.968	1.0496e-14	Tpt1	MOL2_Ascl1-CE_Vs_MOL2_Control
4.55229e-59	-1.94686	0.109	0.259	3.73743e-55	Trf	MOL2_Ascl1-CE_Vs_MOL2_Control
2.63096e-23	-0.889184	0.171	0.265	2.16002e-19	Tsc22d1	qNSC2_Ascl1-CE_Vs_qNSC2_Control
6.03385e-15	-0.79272	0.185	0.283	4.95379e-11	Tsc22d1	OPC2_Ascl1-CE_Vs_OPC2_Control
1.94565e-09	-0.622881	0.174	0.242	1.59738e-05	Tsc22d1	aNSC2_Ascl1-CE_Vs_aNSC2_Control
1.59351e-12	-0.594124	0.173	0.246	1.30827e-08	Tsc22d1	NFOL2_Ascl1-CE_Vs_NFOL2_Control
1.12316e-09	-0.533358	0.156	0.219	9.22113e-06	Tsc22d1	MOL2_Ascl1-CE_Vs_MOL2_Control
9.85271e-11	-0.525539	0.281	0.352	8.08908e-07	Tsc22d4	MOL2_Ascl1-CE_Vs_MOL2_Control
4.45587e-14	-0.781402	0.227	0.29	3.65827e-10	Tspan7	Astrocyte2_Ascl1-CE_Vs_Astrocyte2_Control
1.069e-44	-1.43712	0.14	0.269	8.77649e-41	Tulp4	MOL2_Ascl1-CE_Vs_MOL2_Control
0	-4.91048	0.048	0.682	0	U2af1l4	aNSC2_Ascl1-CE_Vs_aNSC2_Control
0	-4.84151	0.044	0.651	0	U2af1l4	qNSC2_Ascl1-CE_Vs_qNSC2_Control
0	-4.7881	0.042	0.636	0	U2af1l4	MOL2_Ascl1-CE_Vs_MOL2_Control
0	-4.77264	0.05	0.687	0	U2af1l4	NFOL2_Ascl1-CE_Vs_NFOL2_Control
0	-4.69978	0.055	0.682	0	U2af1l4	OPC2_Ascl1-CE_Vs_OPC2_Control
0	-4.5638	0.051	0.626	0	U2af1l4	Astrocyte2_Ascl1-CE_Vs_Astrocyte2_Control
0	-4.28211	0.053	0.586	0	U2af1l4	Microglia2_Ascl1-CE_Vs_Microglia2_Control
1.5687e-13	-0.596011	0.367	0.426	1.28791e-09	Uqcr11	Astrocyte2_Ascl1-CE_Vs_Astrocyte2_Control
7.98174e-17	-0.495767	0.368	0.464	6.55301e-13	Uqcr11	MOL2_Ascl1-CE_Vs_MOL2_Control
3.92779e-10	-0.397193	0.363	0.44	3.22471e-06	Uqcr11	NFOL2_Ascl1-CE_Vs_NFOL2_Control
3.04567e-08	-0.53497	0.308	0.382	0.00025005	Uqcrb	Astrocyte2_Ascl1-CE_Vs_Astrocyte2_Control
4.07889e-11	-0.508845	0.307	0.384	3.34877e-07	Uqcrb	aNSC2_Ascl1-CE_Vs_aNSC2_Control
1.72726e-09	-0.412276	0.335	0.391	1.41808e-05	Uqcrb	NFOL2_Ascl1-CE_Vs_NFOL2_Control
7.85769e-10	-0.394884	0.325	0.376	6.45116e-06	Uqcrb	MOL2_Ascl1-CE_Vs_MOL2_Control
0	-4.04516	0.06	0.568	0	Usf2	qNSC2_Ascl1-CE_Vs_qNSC2_Control
4.7009e-295	-3.96074	0.066	0.594	3.85944e-291	Usf2	OPC2_Ascl1-CE_Vs_OPC2_Control
0	-3.84356	0.069	0.557	0	Usf2	aNSC2_Ascl1-CE_Vs_aNSC2_Control
0	-3.74911	0.064	0.549	0	Usf2	NFOL2_Ascl1-CE_Vs_NFOL2_Control
3.50069e-208	-3.69758	0.063	0.511	2.87407e-204	Usf2	Astrocyte2_Ascl1-CE_Vs_Astrocyte2_Control
0	-3.64661	0.059	0.498	0	Usf2	MOL2_Ascl1-CE_Vs_MOL2_Control
2.44199e-207	-3.19511	0.076	0.494	2.00488e-203	Usf2	Microglia2_Ascl1-CE_Vs_Microglia2_Control
5.82712e-07	-0.423859	0.256	0.306	0.00478406	Vapa	aNSC2_Ascl1-CE_Vs_aNSC2_Control
7.32353e-182	-3.54798	0.03	0.277	6.01262e-178	Yif1b	MOL2_Ascl1-CE_Vs_MOL2_Control
1.46467e-162	-3.47655	0.041	0.312	1.20249e-158	Yif1b	aNSC2_Ascl1-CE_Vs_aNSC2_Control
5.03276e-92	-3.46604	0.034	0.262	4.13189e-88	Yif1b	OPC2_Ascl1-CE_Vs_OPC2_Control
1.54187e-124	-3.24892	0.038	0.26	1.26588e-120	Yif1b	qNSC2_Ascl1-CE_Vs_qNSC2_Control
2.72614e-94	-3.189	0.041	0.281	2.23816e-90	Yif1b	Astrocyte2_Ascl1-CE_Vs_Astrocyte2_Control
4.77444e-178	-3.08571	0.05	0.319	3.91981e-174	Yif1b	NFOL2_Ascl1-CE_Vs_NFOL2_Control
4.35529e-74	-2.53744	0.058	0.258	3.57569e-70	Yif1b	Microglia2_Ascl1-CE_Vs_Microglia2_Control
6.13405e-13	-0.610675	0.256	0.318	5.03606e-09	Ywhaq	MOL2_Ascl1-CE_Vs_MOL2_Control
3.44606e-07	-0.501327	0.164	0.207	0.00282922	Zcrb1	MOL2_Ascl1-CE_Vs_MOL2_Control
5.29347e-13	-0.757442	0.159	0.216	4.34594e-09	Zeb2	MOL2_Ascl1-CE_Vs_MOL2_Control
3.02438e-190	-3.9896	0.035	0.332	2.48302e-186	Zfp260	aNSC2_Ascl1-CE_Vs_aNSC2_Control
7.98692e-231	-3.94895	0.027	0.324	6.55726e-227	Zfp260	NFOL2_Ascl1-CE_Vs_NFOL2_Control
4.55477e-179	-3.77046	0.025	0.264	3.73947e-175	Zfp260	MOL2_Ascl1-CE_Vs_MOL2_Control
3.20057e-126	-3.76418	0.03	0.304	2.62767e-122	Zfp260	Astrocyte2_Ascl1-CE_Vs_Astrocyte2_Control
8.30171e-130	-3.74247	0.033	0.326	6.81571e-126	Zfp260	OPC2_Ascl1-CE_Vs_OPC2_Control
5.41689e-170	-3.73144	0.04	0.319	4.44727e-166	Zfp260	qNSC2_Ascl1-CE_Vs_qNSC2_Control
1.95197e-97	-3.36904	0.026	0.235	1.60256e-93	Zfp260	Microglia2_Ascl1-CE_Vs_Microglia2_Control
3.36685e-109	-3.81197	0.023	0.206	2.76418e-105	Zfp30	aNSC2_Ascl1-CE_Vs_aNSC2_Control
1.7226e-96	-3.68669	0.032	0.211	1.41426e-92	Zfp30	qNSC2_Ascl1-CE_Vs_qNSC2_Control
3.01155e-63	-3.13565	0.029	0.2	2.47249e-59	Zfp30	OPC2_Ascl1-CE_Vs_OPC2_Control
