# Supplementary material for: Transcription factors ASCL1 and OLIG2 drive glioblastoma initiation and co-regulate tumor cell types and migration
Source: Nat Commun. 2024 Nov 28;15:10363. doi: 10.1038/s41467-024-54750-9 (PMC11605073; doi:10.1038/s41467-024-54750-9)
Supplement: Supplementary file 12 — Supplementary Data 10 [file 41467_2024_54750_MOESM12_ESM.xlsx]

## Sheet: Sheet1
Annotation Cluster 1	Enrichment Score: 57.908172479559546
Category	Term	Count	%	PValue	Genes	List Total	Pop Hits	Pop Total	Fold Enrichment	Bonferroni	Benjamini	FDR
GOTERM_BP_DIRECT	GO:0002181~cytoplasmic translation	66	16.0194	3.08507e-82	RPL4, RPL5, RPL30, RPL3, RPL32, RPL31, RPL34, RPLP1, RPLP0, RPL10A, RPL8, RPL9, RPL6, RPL7, RPS4X, RPS15, RPL7A, RPS14, RPS17, RPS16, RPL18A, RPS19, RPL36AL, RPS18, RPL35, RPLP2, RPL38, RPL37, RPS11, RPS10, RPL39, RPS13, RPS12, RPS9, RPS7, RPL21, RPS8, RPS5, RPL23, RPS6, RPL22, RPL13A, RPSA, RPL37A, RPL26, RPL28, RPL12, RPL11, RPL36A, RPS15A, RPS3, RPL14, RPS2, RPL15, RPL18, RPS27A, RPL17, RPL19,…	400	112	20199	29.7575	7.31471e-79	7.31162e-79	7.18205e-79
GOTERM_CC_DIRECT	GO:0022626~cytosolic ribosome	68	16.5049	5.10945e-78	RPL4, RPL5, RPL30, RPL3, RPL32, RPL31, RPL34, RPLP1, RPLP0, RPL10A, RPL8, RPL9, RPL6, RPL7, RPS4X, RPS15, RPL7A, RPS14, RPS17, RPS16, RPL18A, RPS19, RPL36AL, RPS18, RPL35, RPL38, RPL37, RPS11, RPS10, RPL39, RPS13, RPS12, RPS9, RPS7, RPL21, RPS8, RPS5, RPL23, RPS6, RPL22, RPL13A, RPSA, EEF1A1, RPL37A, RPL26, RPL28, RPL10, RPL12, RPL11, RPL36A, RPS15A, RPS3, RPL14, RPS2, RPL15, RPL18, RPS27A, RPL17…	408	139	21157	25.3681	2.85108e-75	2.85108e-75	2.51896e-75
GOTERM_CC_DIRECT	GO:0005840~ribosome	81	19.6602	2.18395e-77	RPL4, RPL5, RPL30, RPL3, RPL32, RPL31, RPL34, RPLP1, RPLP0, RPL10A, RPL8, RPL9, RPL6, RPL7, RPS4X, RPS15, RPL7A, RPS14, RPS17, RPS16, RPL18A, RPS19, RPL36AL, RPS18, RACK1, RPL35, RPLP2, RPL38, RPL37, RPS11, RPS10, RPL39, CHCHD1, RPS13, RPS12, RPS9, RPS7, MRPS24, RPL21, RPS8, RPS5, RPL23, RPS6, RPL22, RPL13A, RPSA, MRPS7, EEF1A1, MRPL52, PSMA6, RPL37A, CANX, RPL26, RPL28, RPL10, RPL12, RPL11, RPL3…	408	241	21157	17.4286	1.21865e-74	6.09323e-75	5.38344e-75
GOTERM_CC_DIRECT	GO:1990904~ribonucleoprotein complex	93	22.5728	2.81781e-69	RPL4, RPL5, RPL30, RPL3, RPL32, RPL31, RPL34, RPLP1, RPLP0, HNRNPU, RPL10A, RPL8, RPL9, RPL6, RPL7, ACTG1, RPS4X, RPS15, RPL7A, RPS14, RPS17, RPS16, RPL18A, RPS19, SNRNP70, RPL36AL, RPS18, RACK1, RPL35, RPLP2, RPL38, RPL37, RPS11, RPS10, RPL39, CHCHD1, RPS13, RPS12, RPS9, RPS7, MRPS24, RPL21, RPS8, RPS5, RPL23, RPS6, RPL22, RPL13A, RPSA, MRPS7, SRP9, MRPL52, NCL, RPL37A, NHP2, SNRPE, PABPC1, RPL2…	408	437	21157	11.0356	1.57234e-66	5.24113e-67	4.6306e-67
GOTERM_BP_DIRECT	GO:0006412~translation	86	20.8738	1.08512e-68	RPL4, RPL5, EIF4A1, RPL3, RPL32, RPL31, RPL34, RPL10A, RPL8, RPL9, RPL6, RPL7, RPS4X, EEF1B2, RBM3, RPS15, RPS14, RPS17, RPS16, RPL18A, RPS19, RPL36AL, RPS18, RACK1, RPL35, RPL38, RPL37, RPS11, RPL39, RPS13, RPS12, EIF5A, RPS9, RPS7, RPL21, RPS8, EIF1AX, RPS5, RPL23, RPS6, RPL22, RPL13A, RPSA, MRPS7, EEF1A1, EEF1G, MRPL52, EEF1D, RPL37A, RPL26, RPL28, RPL10, RPL12, RPL11, RPL36A, RPS15A, RPS3, RP…	400	349	20199	12.4435	2.57281e-65	1.28586e-65	1.26308e-65
UP_KW_MOLECULAR_FUNCTION	KW-0689~Ribosomal protein	74	17.9612	2.96942e-68	RPL4, RPL5, RPL30, RPL3, RPL32, RPL31, RPL34, RPLP1, RPLP0, RPL10A, RPL8, RPL9, RPL6, RPL7, RPS4X, RPS15, RPL7A, RPS14, RPS17, RPS16, RPL18A, RPS19, RPL36AL, RPS18, RACK1, RPL35, RPLP2, RPL38, RPL37, RPS11, RPS10, RPL39, CHCHD1, RPS13, RPS12, RPS9, RPS7, MRPS24, RPL21, RPS8, RPS5, RPL23, RPS6, RPL22, RPL13A, RPSA, MRPS7, MRPL52, RPL37A, RPL26, RPL28, RPL10, RPL12, RPL11, RPL36A, RPS15A, RPS3, RPL…	284	207	12184	15.3367	2.0489e-66	2.07859e-66	1.87073e-66
GOTERM_MF_DIRECT	GO:0003735~structural constituent of ribosome	73	17.7184	9.23304e-66	RPL4, RPL5, RPL30, RPL3, RPL32, RPL31, RPL34, RPLP1, RPLP0, RPL10A, RPL8, RPL9, RPL6, RPL7, RPS4X, RPS15, RPL7A, RPS14, RPS17, RPS16, RPL18A, RPS19, RPL36AL, RPS18, RPL35, RPLP2, RPL38, RPL37, RPS11, RPS10, RPL39, RPS13, RPS12, RPS9, RPS7, MRPS24, RPL21, RPS8, RPS5, RPL23, RPS6, RPL22, RPL13A, RPSA, MRPS7, MRPL52, RPL37A, RPL26, RPL28, RPL10, RPL12, RPL11, RPL36A, RPS15A, RPS3, RPL14, RPS2, RPL15…	373	236	18724	15.5275	5.80758e-63	5.80758e-63	5.49366e-63
UP_KW_MOLECULAR_FUNCTION	KW-0687~Ribonucleoprotein	82	19.9029	2.11503e-63	RPL4, RPL5, RPL30, RPL3, RPL32, RPL31, RPL34, RPLP1, RPLP0, HNRNPU, RPL10A, RPL8, RPL9, RPL6, RPL7, RPS4X, RPS15, RPL7A, RPS14, RPS17, RPS16, RPL18A, RPS19, SNRNP70, RPL36AL, RPS18, RACK1, RPL35, RPLP2, RPL38, RPL37, RPS11, RPS10, RPL39, CHCHD1, RPS13, RPS12, RPS9, RPS7, MRPS24, RPL21, RPS8, RPS5, RPL23, RPS6, RPL22, RPL13A, RPSA, MRPS7, SRP9, MRPL52, RPL37A, NHP2, SNRPE, RPL26, RPL28, SNRPB, RPL…	284	316	12184	11.1326	1.45937e-61	7.40262e-62	6.66235e-62
KEGG_PATHWAY	mmu03010:Ribosome	70	16.9903	4.01219e-61	RPL4, RPL5, RPL30, RPL3, RPL32, RPL31, RPL34, RPLP1, RPLP0, RPL10A, RPL8, RPL9, RPL6, RPL7, RPS4X, RPS15, RPL7A, RPS14, RPS17, RPS16, RPL18A, RPS19, RPL36AL, RPS18, RPL35, RPLP2, RPL38, RPL37, RPS11, RPS10, RPL39, RPS13, RPS12, RPS9, RPS7, RPL21, RPS8, RPS5, RPL23, RPS6, RPL22, RPL13A, RPSA, MRPS7, RPL37A, RPL26, RPL28, RPL10, RPL12, RPL11, RPL36A, RPS15A, RPS3, RPL14, RPS2, RPL15, RPL18, RPS27A,…	278	178	9463	13.3863	1.01508e-58	1.01508e-58	9.46877e-59
KEGG_PATHWAY	mmu05171:Coronavirus disease - COVID-19	71	17.233	7.0649e-51	RPL4, RPL5, RPL30, RPL3, RPL32, RPL31, RPL34, RPLP1, RPLP0, RPL10A, RPL8, RPL9, RPL6, RPL7, RPS4X, RPS15, RPL7A, RPS14, RPS17, RPS16, RPL18A, RPS19, RPL36AL, RPS18, RPL35, RPLP2, RPL38, RPL37, RPS11, RPS10, RPL39, RPS13, RPS12, RPS9, RPS7, RPL21, RPS8, RPS5, RPL23, RPS6, RPL22, RPL13A, RPSA, FOS, RPL37A, RPL26, RPL28, RPL10, RPL12, RPL11, RPL36A, RPS15A, RPS3, RPL14, RPS2, RPL15, RPL18, RPS27A, R…	278	249	9463	9.70606	1.78742e-48	8.9371e-49	8.33659e-49
GOTERM_CC_DIRECT	GO:0045202~synapse	105	25.4854	1.30866e-47	RPL4, RPL5, NDUFA13, RPL30, SPARC, RPL3, RPL32, RPL31, RPL34, RPL8, RPL10A, RPL9, CLU, RPL6, RPL7, ACTG1, RPS15, RPS14, RPS17, RPS16, RPL18A, RPS19, RPS18, ARHGDIA, RPL35, RPL38, RPL37, RPS11, RPS10, RPS13, AP2M1, RPS12, RPS9, RPS7, RPL21, EIF1AX, RPS5, RPL23, RPL22, ANK2, RPSA, PRKAR1A, VDAC3, RPL26, RPL28, RTN3, GRIA2, TTYH1, SLC1A2, SLC1A3, RTN4, FXR1, HNRNPDL, EEF2, EIF2S2, RPS25, EIF5, RPS27…	408	998	21157	5.45573	7.30234e-45	1.82558e-45	1.61293e-45
GOTERM_CC_DIRECT	GO:0098794~postsynapse	65	15.7767	7.11067e-46	RPL4, RPL5, RPL30, RPL32, RPL31, RPL34, RPLP1, RPLP0, RPL10A, RPL8, RPL9, RPL6, RPL7, RPL7A, RPS14, RPS17, RPS16, RPS19, RPS18, RPL35, RPLP2, RPL38, RPL37, RPS11, RPS10, AP2M1, RPS12, RPS9, RPS7, RPL21, RPS5, RPL23, RPL22, RPL13A, RPSA, RPL37A, RPL26, RPL28, RPL10, RPL12, RPL36A, RTN4, CNN3, FXR1, RPS15A, CALD1, MAP2, RPS3, RPL14, RPS2, RPL15, RPS27A, RPL17, SPTBN1, RPL23A, EEF2, PPP1CA, RPS27, A…	408	325	21157	10.3711	3.96776e-43	7.93551e-44	7.01113e-44
GOTERM_CC_DIRECT	GO:0022625~cytosolic large ribosomal subunit	42	10.1942	4.13005e-44	RPL4, RPL5, RPL30, RPL3, RPL10, RPL32, RPL31, RPL12, RPL34, RPLP1, RPL11, RPLP0, RPL36A, RPL8, RPL10A, RPL9, RPL6, RPL7, RPL7A, RPL18A, RPL36AL, RPL14, RPLP2, RPL35, RPL38, RPL37, RPL15, RPL18, RPL17, RPL39, RPS12, RPL19, RPL21, RPL23, RPL22, RPL13A, RPL23A, RPL27A, RPL37A, NHP2, RPL26, RPL28	408	100	21157	21.7793	2.30457e-41	3.84095e-42	3.39353e-42
GOTERM_CC_DIRECT	GO:0022627~cytosolic small ribosomal subunit	28	6.79612	2.95612e-31	RPS4X, RPS15, RPS14, RPS17, RPS15A, RPS16, RPS19, RPS18, RPS3, RPS2, RPS11, RPS27A, RPS10, RPS13, RPS12, RPS9, RPS7, RPS8, RPS5, RPS6, RPSA, RPS25, RPS27, RPS3A1, RPS20, FAU, RPS21, RPS24	408	58	21157	25.0336	1.64952e-28	2.06189e-29	1.82171e-29
GOTERM_CC_DIRECT	GO:0098793~presynapse	45	10.9223	1.21312e-25	RPL4, RTN3, RPL5, GRIA2, RPL10, RPL32, RPL12, RPL34, RPL36A, RPL8, RPL10A, RPL9, RPL6, RPL7, FXR1, RPS14, RPL7A, RPS15A, RPS16, RPL14, RPLP2, RPL35, RPL38, RPL37, RPL15, RPS11, RPS27A, RPS10, RPL17, RPS12, RPS5, RPL23, RPS6, RPL22, RPL13A, RPL23A, PPP1CA, RPS27, SYT11, RPL27A, RPL37A, CANX, RPL26, RPL28, RPS24	408	307	21157	7.60095	6.76921e-23	6.15383e-24	5.43699e-24
Annotation Cluster 2	Enrichment Score: 30.592022905588713
Category	Term	Count	%	PValue	Genes	List Total	Pop Hits	Pop Total	Fold Enrichment	Bonferroni	Benjamini	FDR
GOTERM_CC_DIRECT	GO:0005829~cytosol	196	47.5728	1.84201e-36	RPL4, JPT1, EIF4A1, RPL5, RPL30, RPL3, RPL32, RPL31, RPL34, HNRNPU, STMN3, RPL8, RPL9, RPL6, RPL7, RPS15, SOX2, RPS14, RPS17, RPS16, LGALS1, RPL18A, RPS19, PSMD4, RPS18, RPL36AL, FTH1, RPL35, RPL38, RPL37, RPS11, RPS10, RPL39, RPS13, RPS12, RPL21, RPL23, RPL22, NISCH, PRKAR1A, RPL26, RPL28, MAGED1, GABARAP, FXR1, PRDX2, PRDX5, S100A16, PCBP2, DHX36, APOE, ARGLU1, SPTBN1, SERF2, JUN, RDX, CCT6A, A…	408	4298	21157	2.36474	1.02784e-33	1.46835e-34	1.2973e-34
GOTERM_CC_DIRECT	GO:0005737~cytoplasm	254	61.6505	2.81241e-30	IFITM3, RPL4, JPT1, EIF4A1, RPL5, RPL30, RPL3, RPL32, RPL31, RPL34, HNRNPU, STMN3, AQP4, RPL8, RPL9, RPL6, RPL7, RPS15, SOX2, RPS14, RPS17, RPS16, LGALS1, RPL18A, RPS19, RPS18, FTH1, RPL35, RPL38, RPL37, RPS11, PTGDS, RPS10, RPL39, IER2, SOX4, RPS13, RPS12, RPL21, RPL23, RPL22, ANK2, NISCH, DDX39B, PRKAR1A, FEZ1, RPL26, RPL28, LXN, MAGED1, GABARAP, MTDH, FXR1, PRDX2, PRDX5, S100A16, MAP2, PCBP2, …	408	7339	21157	1.7947	1.56933e-27	1.7437e-28	1.54058e-28
UP_KW_CELLULAR_COMPONENT	KW-0963~Cytoplasm	210	50.9709	3.23265e-27	IFITM3, RPL4, JPT1, RPL5, RPL30, RPL3, RPL32, RPL31, RPL34, HNRNPU, STMN3, RPL8, RPL9, RPL6, RPL7, RPS15, SOX2, RPS14, RPS17, RPS16, LGALS1, RPL18A, RPS19, RPS18, FTH1, RPL35, RPL38, RPL37, RPS11, PTGDS, RPS10, RPL39, IER2, RPS13, RPL21, RPL23, RPL22, ANK2, NISCH, DDX39B, FEZ1, RPL26, RPL28, LXN, MAGED1, GABARAP, MTDH, FXR1, PRDX2, PRDX5, S100A16, MAP2, PCBP2, DHX36, SPTBN1, EGR1, RDX, DCLK1, EIF…	379	5345	18403	1.90775	1.61633e-25	1.61633e-25	1.55167e-25
Annotation Cluster 3	Enrichment Score: 19.06134049348406
Category	Term	Count	%	PValue	Genes	List Total	Pop Hits	Pop Total	Fold Enrichment	Bonferroni	Benjamini	FDR
GOTERM_CC_DIRECT	GO:0022627~cytosolic small ribosomal subunit	28	6.79612	2.95612e-31	RPS4X, RPS15, RPS14, RPS17, RPS15A, RPS16, RPS19, RPS18, RPS3, RPS2, RPS11, RPS27A, RPS10, RPS13, RPS12, RPS9, RPS7, RPS8, RPS5, RPS6, RPSA, RPS25, RPS27, RPS3A1, RPS20, FAU, RPS21, RPS24	408	58	21157	25.0336	1.64952e-28	2.06189e-29	1.82171e-29
GOTERM_CC_DIRECT	GO:0015935~small ribosomal subunit	17	4.12621	4.13252e-19	NPM1, RPS9, RPS5, RPS6, RPSA, RPS4X, RPS15, RPS14, RPS16, RPS19, RPS18, RPS3A1, RACK1, RPS3, RPS20, RPS2, RPS24	408	34	21157	25.9277	2.30595e-16	1.92162e-17	1.69778e-17
GOTERM_BP_DIRECT	GO:0042274~ribosomal small subunit biogenesis	21	5.09709	5.44255e-16	NPM1, RPS9, RPS7, RPS8, RPS5, RPS6, RPS4X, RPS15, RPS25, RPS14, RPS17, RPS27, RPS15A, RPS16, RPS19, RPS3A1, RPS11, RPS27A, RPS13, RPS24, RPS12	400	89	20199	11.9151	1.31617e-12	4.29961e-13	4.22342e-13
GOTERM_CC_DIRECT	GO:0032040~small-subunit processome	18	4.36893	8.54866e-13	RPS9, RPS7, RPS8, RPS5, RPS6, RPS4X, RPS14, RPS17, RPS27, RPS15A, RPS16, RPS19, RPS3A1, RPS11, RPS27A, RPS13, RPS24, RPS12	408	88	21157	10.6068	4.77018e-10	2.51061e-11	2.21815e-11
Annotation Cluster 4	Enrichment Score: 13.859501924850202
Category	Term	Count	%	PValue	Genes	List Total	Pop Hits	Pop Total	Fold Enrichment	Bonferroni	Benjamini	FDR
KEGG_PATHWAY	mmu05012:Parkinson disease	52	12.6214	4.67191e-28	MT-ND4, COX7B, NDUFA13, MT-ND5, MT-CO1, COX4I1, COX6A1, MT-ND1, MT-ATP6, TUBA1B, TUBB5, TUBA1A, PSMD4, COX8A, NDUFC2, NDUFC1, PSMA5, PSMA6, TUBB2B, TUBB2A, PSMA4, VDAC3, MT-CO2, VDAC1, MT-CO3, MAPT, SLC25A5, NDUFB9, PSMD12, NDUFB8, NDUFB11, NDUFB5, UQCR10, COX5B, COX5A, GNAI2, PSMB6, PSMB4, UBC, CYC1, RPS27A, NDUFA8, NDUFA7, NDUFA6, HSPA5, TUBB4B, COX6C, UQCRQ, NDUFAB1, GNAS, MT-CYTB, CALM1	278	266	9463	6.65435	1.18199e-25	3.93998e-26	3.67524e-26
KEGG_PATHWAY	mmu05020:Prion disease	48	11.6505	4.15948e-24	NDUFB9, NDUFB8, COX7B, NDUFA13, PSMD12, MT-ND4, MT-ND5, NDUFB11, MT-CO1, NDUFB5, COX4I1, UQCR10, COX5B, COX6A1, COX5A, MT-ND1, PSMB6, MT-ATP6, PSMB4, TUBA1B, TUBB5, TUBA1A, PSMD4, NCAM1, CYC1, COX8A, EGR1, NDUFA8, NDUFA7, NDUFA6, HSPA5, NDUFC2, NDUFC1, COX6C, TUBB4B, PSMA5, PSMA6, TUBB2B, TUBB2A, PSMA4, UQCRQ, NDUFAB1, VDAC3, MT-CO2, MT-CYTB, VDAC1, MT-CO3, SLC25A5	278	268	9463	6.09664	1.05235e-21	2.63087e-22	2.45409e-22
KEGG_PATHWAY	mmu05016:Huntington disease	50	12.1359	1.69556e-23	MT-ND4, COX7B, NDUFA13, MT-ND5, MT-CO1, COX4I1, COX6A1, MT-ND1, MT-ATP6, TUBA1B, TUBB5, TUBA1A, PSMD4, AP2M1, COX8A, NDUFC2, NDUFC1, PSMA5, PSMA6, TUBB2B, TUBB2A, PSMA4, VDAC3, MT-CO2, VDAC1, MT-CO3, SLC25A5, NDUFB9, GRIA2, PSMD12, NDUFB8, NDUFB11, NDUFB5, SLC1A2, SLC1A3, UQCR10, COX5B, COX5A, PSMB6, PSMB4, POLR2F, CYC1, NDUFA8, NDUFA7, NDUFA6, TUBB4B, COX6C, UQCRQ, NDUFAB1, MT-CYTB	278	303	9463	5.61709	4.28976e-21	8.57952e-22	8.00303e-22
KEGG_PATHWAY	mmu05010:Alzheimer disease	52	12.6214	1.72161e-20	MT-ND4, COX7B, NDUFA13, MT-ND5, MT-CO1, COX4I1, COX6A1, MT-ND1, MT-ATP6, TUBA1B, TUBB5, TUBA1A, PSMD4, COX8A, NDUFC2, NDUFC1, PSMA5, PSMA6, TUBB2B, TUBB2A, PSMA4, VDAC3, MT-CO2, VDAC1, MT-CO3, MAPT, SLC25A5, GAPDH, NDUFB9, RTN3, PSMD12, NDUFB8, NDUFB11, NDUFB5, UQCR10, COX5B, COX5A, RTN4, PSMB6, PSMB4, CYC1, APOE, NDUFA8, NDUFA7, NDUFA6, CSNK1A1, TUBB4B, COX6C, UQCRQ, NDUFAB1, MT-CYTB, CALM1	278	384	9463	4.60952	4.35568e-18	7.25947e-19	6.77168e-19
GOTERM_CC_DIRECT	GO:0005743~mitochondrial inner membrane	49	11.8932	6.2058e-19	MT-ND4, COX7B, NDUFA13, SLC25A3, MT-ND5, MT-CO1, COX4I1, COX6A1, CLU, MT-ND1, MT-ATP6, CHCHD1, COX8A, MRPS24, GPX4, NDUFC2, NDUFC1, MRPS7, MRPL52, TST, VDAC3, MT-CO2, VDAC1, MT-CO3, SLC25A5, NDUFB9, NDUFB8, CNP, NDUFB11, NDUFB5, SLC1A3, UQCR10, COX5B, COX5A, HSPD1, RPS3, ROMO1, CYC1, NDUFA8, NDUFA7, NDUFA6, MDH2, COX6C, MRPL30, GLUD1, GATM, UQCRQ, NDUFAB1, MT-CYTB	408	539	21157	4.71413	3.46283e-16	2.66372e-17	2.35343e-17
UP_KW_BIOLOGICAL_PROCESS	KW-0679~Respiratory chain	20	4.85437	8.90841e-19	NDUFB9, NDUFA8, NDUFB8, NDUFA13, NDUFA7, MT-ND4, MT-ND5, NDUFA6, NDUFB11, MT-CO1, NDUFB5, NDUFC2, NDUFC1, UQCR10, MT-ND1, UQCRQ, NDUFAB1, MT-CO2, MT-CYTB, CYC1	197	65	11277	17.6134	6.94856e-17	6.94856e-17	6.23589e-17
KEGG_PATHWAY	mmu05014:Amyotrophic lateral sclerosis	48	11.6505	4.08354e-18	GRIA2, NDUFB9, NDUFB8, COX7B, NDUFA13, PSMD12, MT-ND4, MT-ND5, NDUFB11, MT-CO1, NDUFB5, COX4I1, SLC1A2, UQCR10, COX5B, COX6A1, COX5A, ACTG1, MT-ND1, PSMB6, MT-ATP6, PSMB4, MAP1LC3B, TUBA1B, TUBB5, TUBA1A, PSMD4, CYC1, COX8A, NDUFA8, NDUFA7, NDUFA6, HSPA5, NDUFC2, NDUFC1, COX6C, TUBB4B, PSMA5, PSMA6, TUBB2B, TUBB2A, PSMA4, UQCRQ, NDUFAB1, MT-CO2, MT-CYTB, VDAC1, MT-CO3	278	370	9463	4.41594	1.03314e-15	1.47591e-16	1.37674e-16
GOTERM_CC_DIRECT	GO:0070469~respiratory chain	20	4.85437	4.46729e-18	NDUFB9, NDUFA8, NDUFB8, NDUFA13, NDUFA7, MT-ND4, MT-ND5, NDUFA6, NDUFB11, MT-CO1, NDUFB5, NDUFC2, NDUFC1, UQCR10, MT-ND1, UQCRQ, NDUFAB1, MT-CO2, MT-CYTB, CYC1	408	63	21157	16.462	2.49275e-15	1.55797e-16	1.37648e-16
KEGG_PATHWAY	mmu00190:Oxidative phosphorylation	30	7.28155	1.47664e-17	NDUFB9, NDUFB8, COX7B, NDUFA13, MT-ND4, MT-ND5, NDUFB11, MT-CO1, NDUFB5, COX4I1, UQCR10, COX5B, COX6A1, COX5A, MT-ND1, MT-ATP6, CYC1, COX8A, NDUFA8, ATP6V0B, NDUFA7, NDUFA6, NDUFC2, NDUFC1, COX6C, UQCRQ, NDUFAB1, MT-CO2, MT-CYTB, MT-CO3	278	136	9463	7.50873	3.73591e-15	4.66989e-16	4.3561e-16
KEGG_PATHWAY	mmu05022:Pathways of neurodegeneration - multiple diseases	53	12.8641	3.08672e-17	MT-ND4, COX7B, NDUFA13, MT-ND5, MT-CO1, COX4I1, COX6A1, MT-ND1, MT-ATP6, MAP1LC3B, TUBA1B, TUBB5, TUBA1A, PSMD4, COX8A, NDUFC2, NDUFC1, PSMA5, PSMA6, TUBB2B, TUBB2A, PSMA4, VDAC3, MT-CO2, VDAC1, MT-CO3, MAPT, SLC25A5, NDUFB9, GRIA2, PSMD12, NDUFB8, NDUFB11, NDUFB5, UQCR10, COX5B, COX5A, PSMB6, PSMB4, UBC, CYC1, RPS27A, NDUFA8, NDUFA7, NDUFA6, HSPA5, CSNK1A1, TUBB4B, COX6C, UQCRQ, NDUFAB1, MT-CYTB…	278	473	9463	3.81416	7.80939e-15	8.6771e-16	8.09405e-16
KEGG_PATHWAY	mmu05208:Chemical carcinogenesis - reactive oxygen species	36	8.73786	1.77524e-16	NDUFB9, NDUFB8, COX7B, NDUFA13, MT-ND4, MT-ND5, NDUFB11, MT-CO1, NDUFB5, COX4I1, UQCR10, COX5B, COX6A1, COX5A, MT-ND1, MT-ATP6, CYC1, COX8A, NDUFA8, JUN, NDUFA7, NDUFA6, NDUFC2, NDUFC1, FOS, COX6C, NFKBIA, UQCRQ, NDUFAB1, VDAC3, MT-CO2, MT-CYTB, VDAC1, MT-CO3, SLC25A5, GSTM5	278	224	9463	5.47064	5.61773e-14	4.49135e-15	4.18956e-15
KEGG_PATHWAY	mmu05415:Diabetic cardiomyopathy	35	8.49515	2.1885e-16	NDUFB9, NDUFB8, COX7B, NDUFA13, MT-ND4, MT-ND5, NDUFB11, MT-CO1, NDUFB5, COX4I1, UQCR10, COX5B, COX6A1, COX5A, MT-ND1, MT-ATP6, CYC1, CTSD, COX8A, NDUFA8, NDUFA7, NDUFA6, NDUFC2, NDUFC1, COX6C, PPP1CA, UQCRQ, NDUFAB1, VDAC3, MT-CO2, MT-CYTB, VDAC1, MT-CO3, SLC25A5, GAPDH	278	212	9463	5.61974	5.61773e-14	5.03355e-15	4.69533e-15
UP_KW_BIOLOGICAL_PROCESS	KW-0249~Electron transport	20	4.85437	3.086e-14	NDUFB9, NDUFA8, NDUFB8, NDUFA13, NDUFA7, MT-ND4, MT-ND5, NDUFA6, NDUFB11, MT-CO1, NDUFB5, NDUFC2, NDUFC1, UQCR10, MT-ND1, UQCRQ, NDUFAB1, MT-CO2, MT-CYTB, CYC1	197	109	11277	10.5034	2.40741e-12	1.20354e-12	1.0801e-12
GOTERM_CC_DIRECT	GO:0005739~mitochondrion	86	20.8738	5.28351e-14	YWHAE, MT-ND4, COX7B, NDUFA13, SLC25A3, HSP90AB1, MT-ND5, MT-CO1, COX4I1, RPL34, DBI, RPL10A, COX6A1, CLU, TOMM20, MT-ND1, MT-ATP6, RPS14, MAP1LC3B, C1QBP, FTH1, RACK1, KIF1B, CHCHD1, CTSD, SOX4, AP2M1, SH3GLB1, COX8A, HSP90AA1, MRPS24, GPX4, NME2, NDUFC2, NDUFC1, ANK2, MRPS7, YWHAZ, NME1, MRPL52, PKM, IFI27, DDAH1, TST, VDAC3, MT-CO2, VDAC1, MT-CO3, SLC25A5, CRYAB, GAPDH, NDUFB9, NDUFB8, NDUFB11…	408	1876	21157	2.37717	2.94884e-11	1.63789e-12	1.4471e-12
KEGG_PATHWAY	mmu04932:Non-alcoholic fatty liver disease	28	6.79612	6.25134e-14	NDUFB9, NDUFB8, COX7B, NDUFA13, NDUFB11, MT-CO1, NDUFB5, COX4I1, UQCR10, COX5B, COX6A1, COX5A, SOCS3, CYC1, COX8A, NDUFA8, JUN, NDUFA7, NDUFA6, NDUFC2, NDUFC1, FOS, COX6C, UQCRQ, NDUFAB1, MT-CO2, MT-CYTB, MT-CO3	278	157	9463	6.07075	1.58139e-11	1.31799e-12	1.22943e-12
UP_KW_CELLULAR_COMPONENT	KW-0999~Mitochondrion inner membrane	33	8.00971	2.8574e-13	NDUFB9, NDUFB8, COX7B, NDUFA13, SLC25A3, MT-ND4, MT-ND5, NDUFB11, MT-CO1, NDUFB5, COX4I1, UQCR10, COX5B, COX6A1, COX5A, MT-ND1, MT-ATP6, RPS3, ROMO1, CYC1, COX8A, NDUFA8, NDUFA7, NDUFA6, NDUFC2, NDUFC1, COX6C, GATM, UQCRQ, MT-CO2, MT-CYTB, MT-CO3, SLC25A5	379	328	18403	4.88528	1.42886e-11	7.14349e-12	6.85775e-12
KEGG_PATHWAY	mmu04714:Thermogenesis	32	7.76699	9.46041e-13	NDUFB9, NDUFB8, COX7B, NDUFA13, MT-ND4, MT-ND5, NDUFB11, MT-CO1, NDUFB5, COX4I1, UQCR10, COX5B, COX6A1, COX5A, ACTG1, MT-ND1, MT-ATP6, CYC1, COX8A, NDUFA8, NDUFA7, NDUFA6, RPS6, NDUFC2, NDUFC1, COX6C, UQCRQ, NDUFAB1, GNAS, MT-CO2, MT-CYTB, MT-CO3	278	232	9463	4.69511	2.39343e-10	1.84114e-11	1.71743e-11
GOTERM_BP_DIRECT	GO:0009060~aerobic respiration	16	3.8835	1.0737e-11	NDUFB9, NDUFA8, NDUFB8, NDUFA13, NDUFA7, MT-ND4, MT-ND5, NDUFA6, NDUFB11, MDH2, MT-CO1, NDUFB5, NDUFC2, NDUFC1, MT-ND1, NDUFAB1	400	73	20199	11.0679	2.54576e-08	6.3617e-09	6.24896e-09
GOTERM_BP_DIRECT	GO:0042776~mitochondrial ATP synthesis coupled proton transport	15	3.64078	2.14299e-11	NDUFB9, NDUFA8, NDUFB8, NDUFA13, NDUFA7, MT-ND4, MT-ND5, NDUFA6, NDUFB11, NDUFB5, NDUFC2, NDUFC1, MT-ND1, MT-ATP6, NDUFAB1	400	64	20199	11.8354	5.08102e-08	8.46481e-09	8.3148e-09
GOTERM_CC_DIRECT	GO:0005747~mitochondrial respiratory chain complex I	14	3.39806	2.85099e-11	NDUFB9, NDUFA8, NDUFB8, NDUFA13, NDUFA7, MT-ND4, MT-ND5, NDUFA6, NDUFB11, NDUFB5, NDUFC2, NDUFC1, MT-ND1, NDUFAB1	408	55	21157	13.1996	1.59085e-08	7.57548e-10	6.69304e-10
GOTERM_BP_DIRECT	GO:0032981~mitochondrial respiratory chain complex I assembly	13	3.15534	6.74247e-09	NDUFB9, NDUFA8, NDUFB8, NDUFA13, MT-ND4, MT-ND5, NDUFA6, NDUFB11, NDUFB5, NDUFC2, NDUFC1, MT-ND1, NDUFAB1	400	67	20199	9.79802	1.59863e-05	1.99746e-06	1.96206e-06
UP_KW_CELLULAR_COMPONENT	KW-0496~Mitochondrion	59	14.3204	1.02748e-08	MT-ND4, COX7B, NDUFA13, SLC25A3, MT-ND5, MT-CO1, COX4I1, COX6A1, CLU, TOMM20, MT-ND1, MT-ATP6, MAP1LC3B, C1QBP, KIF1B, CHCHD1, SH3GLB1, COX8A, HSP90AA1, MRPS24, GPX4, NDUFC2, NDUFC1, ANK2, MRPS7, MRPL52, TST, CANX, VDAC3, MT-CO2, VDAC1, MT-CO3, SLC25A5, NDUFB9, NDUFB8, NDUFB11, NDUFB5, UQCR10, COX5B, COX5A, HSPD1, PRDX5, UBC, DHX36, RPS3, ROMO1, CYC1, CKB, NDUFA8, NDUFA7, NDUFA6, MDH2, COX6C, MRP…	379	1282	18403	2.23467	5.13739e-07	1.28435e-07	1.23297e-07
KEGG_PATHWAY	mmu04260:Cardiac muscle contraction	15	3.64078	1.94522e-07	COX8A, COX7B, MT-CO1, COX4I1, ATP1A2, UQCR10, COX6C, COX5B, COX6A1, COX5A, UQCRQ, MT-CO2, MT-CYTB, CYC1, MT-CO3	278	87	9463	5.86889	4.92129e-05	3.51529e-06	3.27909e-06
GOTERM_BP_DIRECT	GO:0006120~mitochondrial electron transport, NADH to ubiquinone	8	1.94175	7.02942e-07	NDUFA8, NDUFB9, NDUFB8, NDUFA7, MT-ND4, MT-ND5, NDUFC2, MT-ND1	400	27	20199	14.9622	0.00166529	0.000128152	0.000125881
KEGG_PATHWAY	mmu04723:Retrograde endocannabinoid signaling	17	4.12621	6.97656e-06	NDUFB9, GRIA2, NDUFA8, NDUFB8, NDUFA13, NDUFA7, MT-ND4, MT-ND5, NDUFA6, NDUFB11, NDUFB5, NDUFC2, NDUFC1, MT-ND1, GNAI2, GNG5, NDUFAB1	278	149	9463	3.88371	0.00176352	0.000117671	0.000109765
KEGG_PATHWAY	mmu01100:Metabolic pathways	51	12.3786	0.371638	MT-ND4, COX7B, NDUFA13, MT-ND5, MT-CO1, COX4I1, COX6A1, MT-ND1, MT-ATP6, SCD2, PHGDH, PGLS, PTGDS, COX8A, ATP6V0B, GPX4, PGAM1, NME2, NDUFC2, NDUFC1, NME1, DPM3, PKM, TST, MT-CO2, MT-CO3, ALDOA, PLPP3, GAPDH, NDUFB9, NDUFB8, NDUFB11, NDUFB5, UQCR10, COX5B, COX5A, ESD, PGK1, CYC1, CKB, NDUFA8, NDUFA7, NDUFA6, MDH2, COX6C, GLUD1, GATM, UQCRQ, NDUFAB1, MT-CYTB, GSTM5	278	1625	9463	1.06832	1	1	0.936508
Annotation Cluster 5	Enrichment Score: 7.183749815099384
Category	Term	Count	%	PValue	Genes	List Total	Pop Hits	Pop Total	Fold Enrichment	Bonferroni	Benjamini	FDR
UP_KW_BIOLOGICAL_PROCESS	KW-0648~Protein biosynthesis	20	4.85437	2.9007e-12	EIF5A, EIF4A1, EIF1AX, EIF2S2, EEF2, EIF1, EEF1B2, EEF1G, AIMP1, EEF1A1, EIF5, EEF1D, EIF3I, EIF4H, EIF3H, EIF3E, EIF3F, EIF3C, EIF3A, EIF4G2	197	139	11277	8.2365	2.26253e-10	7.54183e-11	6.76831e-11
UP_KW_MOLECULAR_FUNCTION	KW-0396~Initiation factor	13	3.15534	2.80917e-09	EIF4A1, EIF1AX, EIF2S2, EIF1, EIF5, EIF3I, EIF4H, EIF3H, EIF3E, EIF3F, EIF3C, EIF3A, EIF4G2	284	54	12184	10.3281	1.93833e-07	4.91604e-08	4.42444e-08
GOTERM_MF_DIRECT	GO:0003743~translation initiation factor activity	13	3.15534	8.48453e-09	EIF4A1, EIF1AX, EIF2S2, EIF1, EIF5, EIF3I, EIF4H, EIF3H, EIF3E, EIF3F, EIF3C, EIF3A, EIF4G2	373	68	18724	9.59675	5.33675e-06	7.62395e-07	7.21185e-07
GOTERM_BP_DIRECT	GO:0001732~formation of cytoplasmic translation initiation complex	8	1.94175	1.09268e-08	EIF5, EIF3I, EIF3H, EIF3E, EIF3F, EIF2S2, EIF3C, EIF3A	400	16	20199	25.2487	2.59071e-05	2.68758e-06	2.63995e-06
GOTERM_BP_DIRECT	GO:0006413~translational initiation	13	3.15534	1.134e-08	EIF4A1, EIF1AX, EIF2S2, EIF1, EIF5, EIF3I, EIF4H, EIF3H, EIF3E, EIF3F, EIF3C, EIF3A, EIF4G2	400	70	20199	9.37811	2.68867e-05	2.68758e-06	2.63995e-06
GOTERM_CC_DIRECT	GO:0033290~eukaryotic 48S preinitiation complex	8	1.94175	2.45479e-08	EIF1AX, EIF3I, EIF3H, EIF3E, EIF3F, EIF3C, EIF3A, EIF1	408	18	21157	23.0468	1.36976e-05	4.72335e-07	4.17314e-07
GOTERM_CC_DIRECT	GO:0016282~eukaryotic 43S preinitiation complex	8	1.94175	3.82259e-08	EIF1AX, EIF3I, EIF3H, EIF3E, EIF3F, EIF3C, EIF3A, EIF1	408	19	21157	21.8338	2.13298e-05	7.11001e-07	6.28179e-07
GOTERM_CC_DIRECT	GO:0071541~eukaryotic translation initiation factor 3 complex, eIF3m	5	1.21359	8.88598e-06	EIF3I, EIF3H, EIF3F, EIF3C, EIF3A	408	8	21157	32.4096	0.00494613	0.00013401	0.0001184
GOTERM_CC_DIRECT	GO:0005852~eukaryotic translation initiation factor 3 complex	6	1.45631	9.42706e-06	EIF3I, EIF3H, EIF3E, EIF3F, EIF3C, EIF3A	408	16	21157	19.4458	0.00524651	0.000135806	0.000119986
GOTERM_CC_DIRECT	GO:0043614~multi-eIF complex	3	0.728155	0.00215892	EIF1AX, EIF3A, EIF1	408	4	21157	38.8915	0.700601	0.0197488	0.0174483
Annotation Cluster 6	Enrichment Score: 6.902289865160376
Category	Term	Count	%	PValue	Genes	List Total	Pop Hits	Pop Total	Fold Enrichment	Bonferroni	Benjamini	FDR
GOTERM_CC_DIRECT	GO:0031966~mitochondrial membrane	23	5.58252	3.68496e-11	COX8A, NDUFA13, MT-ND4, COX7B, NDUFA6, MT-CO1, COX4I1, NME2, COX6C, COX5B, COX6A1, CLU, COX5A, MT-ND1, MAP1LC3B, IFI27, CFL1, TMBIM6, MT-CO2, VDAC1, MT-CO3, IFI27L2A, CALM1	408	197	21157	6.05418	2.0562e-08	9.34639e-10	8.25765e-10
GOTERM_CC_DIRECT	GO:0005751~mitochondrial respiratory chain complex IV	10	2.42718	5.14039e-10	COX8A, COX7B, MT-CO1, COX4I1, MT-CO2, MT-CO3, COX6C, COX5B, COX6A1, COX5A	408	25	21157	20.7422	2.86834e-07	1.10321e-08	9.74698e-09
GOTERM_BP_DIRECT	GO:0006123~mitochondrial electron transport, cytochrome c to oxygen	8	1.94175	1.01968e-07	COX8A, COX7B, MT-CO1, COX4I1, MT-CO3, COX5B, COX6A1, COX5A	400	21	20199	19.2371	0.000241737	2.01387e-05	1.97818e-05
KEGG_PATHWAY	mmu04260:Cardiac muscle contraction	15	3.64078	1.94522e-07	COX8A, COX7B, MT-CO1, COX4I1, ATP1A2, UQCR10, COX6C, COX5B, COX6A1, COX5A, UQCRQ, MT-CO2, MT-CYTB, CYC1, MT-CO3	278	87	9463	5.86889	4.92129e-05	3.51529e-06	3.27909e-06
GOTERM_CC_DIRECT	GO:0045277~respiratory chain complex IV	5	1.21359	4.00103e-05	COX8A, COX7B, MT-CO1, MT-CO2, MT-CO3	408	11	21157	23.5706	0.0220788	0.000531566	0.000469645
GOTERM_MF_DIRECT	GO:0004129~cytochrome-c oxidase activity	4	0.970874	0.000256582	MT-CO1, MT-CO2, MT-CO3, COX5A	373	7	18724	28.6848	0.149057	0.0062073	0.00587177
Annotation Cluster 7	Enrichment Score: 4.770433550406871
Category	Term	Count	%	PValue	Genes	List Total	Pop Hits	Pop Total	Fold Enrichment	Bonferroni	Benjamini	FDR
GOTERM_MF_DIRECT	GO:0051082~unfolded protein binding	14	3.39806	2.88716e-08	CCT3, NPM1, HSP90AA1, HSP90AB1, HSPA5, TOMM20, CLU, CCT6A, CANX, SCG5, CALR, PFDN5, CRYAB, CCT4	373	91	18724	7.72283	1.81601e-05	2.0178e-06	1.90873e-06
GOTERM_BP_DIRECT	GO:0006457~protein folding	12	2.91262	2.24785e-05	CCT6A, PDIA3, CCT3, HSP90AA1, HSP90AB1, CANX, CALR, PPIA, PFDN5, CRYAB, CCT4, HSPD1	400	118	20199	5.13534	0.0519018	0.00332963	0.00327063
UP_KW_MOLECULAR_FUNCTION	KW-0143~Chaperone	16	3.8835	0.000284425	CCT3, NPM1, HSP90AA1, HSP90AB1, HSPA5, CLU, HSPD1, CCT6A, CANX, BAG1, ANP32E, SCG5, CALR, PFDN5, CRYAB, CCT4	284	228	12184	3.01063	0.0194368	0.00284425	0.00255983
GOTERM_MF_DIRECT	GO:0044183~protein binding involved in protein folding	7	1.69903	0.000448807	CCT6A, CCT3, HSP90AA1, HSP90AB1, HSPA5, ANP32E, CCT4	373	50	18724	7.02777	0.246	0.0100821	0.00953714
Annotation Cluster 8	Enrichment Score: 4.6010031309616135
Category	Term	Count	%	PValue	Genes	List Total	Pop Hits	Pop Total	Fold Enrichment	Bonferroni	Benjamini	FDR
GOTERM_MF_DIRECT	GO:1990948~ubiquitin ligase inhibitor activity	7	1.69903	1.16008e-08	RPS15, RPL5, RPS7, RPL23, RPL11, RPS20, RPL37	373	10	18724	35.1389	7.29685e-06	9.12109e-07	8.62806e-07
GOTERM_BP_DIRECT	GO:1901798~positive regulation of signal transduction by p53 class mediator	5	1.21359	4.43415e-05	RPS15, RPL23, RPL11, RPS20, RPL37	400	11	20199	22.9534	0.099798	0.00573472	0.00563309
GOTERM_MF_DIRECT	GO:0097371~MDM2/MDM4 family protein binding	3	0.728155	0.0305981	RPS15, RPS20, RPL37	373	14	18724	10.7568	1	0.32077	0.303431
Annotation Cluster 9	Enrichment Score: 4.374931381765606
Category	Term	Count	%	PValue	Genes	List Total	Pop Hits	Pop Total	Fold Enrichment	Bonferroni	Benjamini	FDR
GOTERM_MF_DIRECT	GO:1990948~ubiquitin ligase inhibitor activity	7	1.69903	1.16008e-08	RPS15, RPL5, RPS7, RPL23, RPL11, RPS20, RPL37	373	10	18724	35.1389	7.29685e-06	9.12109e-07	8.62806e-07
GOTERM_BP_DIRECT	GO:1904667~negative regulation of ubiquitin protein ligase activity	4	0.970874	0.000827932	RPL5, RPS7, RPL23, RPL11	400	10	20199	20.199	0.859681	0.0456325	0.0448239
GOTERM_BP_DIRECT	GO:2000059~negative regulation of protein ubiquitination involved in ubiquitin-dependent protein catabolic process	4	0.970874	0.00781133	RPL5, RPS7, RPL23, RPL11	400	21	20199	9.61857	1	0.223046	0.219094
Annotation Cluster 10	Enrichment Score: 4.01647151775918
Category	Term	Count	%	PValue	Genes	List Total	Pop Hits	Pop Total	Fold Enrichment	Bonferroni	Benjamini	FDR
GOTERM_BP_DIRECT	GO:0006414~translational elongation	8	1.94175	4.07793e-05	EIF5A, EEF1G, EEF1A1, EEF1B2, EEF1D, RPLP1, RPLP2, EEF2	400	48	20199	8.41625	0.0921624	0.00568512	0.00558437
GOTERM_MF_DIRECT	GO:0003746~translation elongation factor activity	6	1.45631	0.000140525	EIF5A, EEF1G, EEF1A1, EEF1B2, EEF1D, EEF2	373	26	18724	11.5842	0.0846022	0.00384306	0.00363532
UP_KW_MOLECULAR_FUNCTION	KW-0251~Elongation factor	6	1.45631	0.000155737	EIF5A, EEF1G, EEF1A1, EEF1B2, EEF1D, EEF2	284	23	12184	11.1917	0.0106891	0.00181693	0.00163524
Annotation Cluster 11	Enrichment Score: 3.903254841492227
Category	Term	Count	%	PValue	Genes	List Total	Pop Hits	Pop Total	Fold Enrichment	Bonferroni	Benjamini	FDR
UP_KW_BIOLOGICAL_PROCESS	KW-0090~Biological rhythms	12	2.91262	6.77077e-05	EGR1, DDX5, SFPQ, NCOR1, MAGED1, ID2, ID1, RACK1, HNRNPU, ID3, TOP1, PPP1CA	197	152	11277	4.51924	0.00526746	0.000941301	0.000844757
GOTERM_BP_DIRECT	GO:0032922~circadian regulation of gene expression	9	2.18447	0.000114861	EGR1, NCOR1, MAGED1, ID2, ID1, HNRNPU, ID3, TOP1, PPP1CA	400	75	20199	6.0597	0.238414	0.0118357	0.011626
GOTERM_BP_DIRECT	GO:0048511~rhythmic process	12	2.91262	0.000250855	EGR1, DDX5, SFPQ, NCOR1, MAGED1, ID2, ID1, RACK1, HNRNPU, ID3, TOP1, PPP1CA	400	154	20199	3.93487	0.448356	0.0192964	0.0189545
Annotation Cluster 12	Enrichment Score: 3.0780579785007705
Category	Term	Count	%	PValue	Genes	List Total	Pop Hits	Pop Total	Fold Enrichment	Bonferroni	Benjamini	FDR
GOTERM_BP_DIRECT	GO:0014009~glial cell proliferation	6	1.45631	7.3589e-05	NFIX, NFIA, NFIB, SOX11, DBI, SOX4	400	23	20199	13.1733	0.160111	0.00838279	0.00823423
GOTERM_BP_DIRECT	GO:0021782~glial cell development	4	0.970874	0.000252401	NFIX, PHGDH, SOX11, SOX4	400	7	20199	28.8557	0.450374	0.0192964	0.0189545
GOTERM_BP_DIRECT	GO:0021510~spinal cord development	4	0.970874	0.0313995	NFIX, PHGDH, SOX11, SOX4	400	35	20199	5.77114	1	0.615015	0.604116
Annotation Cluster 13	Enrichment Score: 2.914380094593378
Category	Term	Count	%	PValue	Genes	List Total	Pop Hits	Pop Total	Fold Enrichment	Bonferroni	Benjamini	FDR
GOTERM_CC_DIRECT	GO:0005750~mitochondrial respiratory chain complex III	5	1.21359	8.40787e-05	UQCRQ, MT-CO1, MT-CYTB, UQCR10, CYC1	408	13	21157	19.9444	0.0458342	0.000998211	0.000881932
GOTERM_BP_DIRECT	GO:0006122~mitochondrial electron transport, ubiquinol to cytochrome c	4	0.970874	0.00188811	UQCRQ, MT-CYTB, UQCR10, CYC1	400	13	20199	15.5377	0.988677	0.0877417	0.0861868
GOTERM_BP_DIRECT	GO:0045333~cellular respiration	4	0.970874	0.0113801	UQCRQ, MT-CYTB, UQCR10, CYC1	400	24	20199	8.41625	1	0.296383	0.291131
Annotation Cluster 14	Enrichment Score: 2.863077899426149
Category	Term	Count	%	PValue	Genes	List Total	Pop Hits	Pop Total	Fold Enrichment	Bonferroni	Benjamini	FDR
GOTERM_CC_DIRECT	GO:0005681~spliceosomal complex	16	3.8835	4.66071e-06	SRRM2, DDX5, SF3B2, RBM8A, HNRNPU, PRPF4B, RBM3, DDX39B, SNRNP70, NCL, SRSF2, SNRPE, PABPC1, SF3B1, BCAS2, SNRPB	408	191	21157	4.34391	0.0025973	7.2241e-05	6.38259e-05
GOTERM_CC_DIRECT	GO:0071013~catalytic step 2 spliceosome	11	2.6699	5.69363e-05	SRRM2, DDX5, SF3B2, RBM8A, HNRNPU, SNRPE, PRPF4B, PABPC1, SF3B1, BCAS2, SNRPB	408	111	21157	5.13882	0.0312719	0.000738847	0.000652781
UP_KW_BIOLOGICAL_PROCESS	KW-0508~mRNA splicing	17	4.12621	6.10961e-05	SRRM2, RBM39, DDX5, SF3B2, ZRANB2, RBM8A, HNRNPU, PRPF4B, SFPQ, DDX39B, C1QBP, SRSF2, SNRPE, PABPC1, SF3B1, BCAS2, SNRPB	197	297	11277	3.27657	0.00475431	0.000941301	0.000844757
UP_KW_BIOLOGICAL_PROCESS	KW-0507~mRNA processing	19	4.61165	9.02777e-05	SRRM2, RBM39, DDX5, SF3B2, ZRANB2, RBM8A, HNRNPU, PRPF4B, ZFP36L1, SFPQ, PABPN1, DDX39B, C1QBP, SRSF2, SNRPE, PABPC1, SF3B1, BCAS2, SNRPB	197	374	11277	2.9081	0.00701724	0.000941301	0.000844757
GOTERM_BP_DIRECT	GO:0008380~RNA splicing	17	4.12621	0.000212134	SRRM2, RBM39, DDX5, ZRANB2, RBM8A, HNRNPU, PRPF4B, SFPQ, DDX39B, C1QBP, SRSF2, SNRPE, PABPC1, SF3B1, BCAS2, SRSF11, SNRPB	400	288	20199	2.98076	0.3953	0.0186207	0.0182907
UP_KW_CELLULAR_COMPONENT	KW-0747~Spliceosome	12	2.91262	0.000347186	SRRM2, DDX5, SF3B2, DDX39B, RBM8A, HNRNPU, SNRPE, PRPF4B, PABPC1, SF3B1, BCAS2, SNRPB	379	154	18403	3.78364	0.0172124	0.00347186	0.00333298
GOTERM_CC_DIRECT	GO:0016607~nuclear speck	21	5.09709	0.000394483	SRRM2, PNISR, RBM39, NPM1, DDX5, SF3B2, RBM8A, CSNK1A1, HNRNPU, PRPF4B, SFPQ, PABPN1, DDX39B, SNRNP70, DHX36, SRSF2, MALAT1, MAPT, SF3B1, BCAS2, SRSF11	408	442	21157	2.46372	0.197613	0.00429803	0.00379736
GOTERM_BP_DIRECT	GO:0006397~mRNA processing	19	4.61165	0.00049992	SRRM2, RBM39, DDX5, ZRANB2, RBM8A, HNRNPU, PRPF4B, ZFP36L1, SFPQ, PABPN1, DDX39B, C1QBP, SRSF2, SNRPE, PABPC1, SF3B1, BCAS2, SRSF11, SNRPB	400	374	20199	2.56538	0.694439	0.0307819	0.0302364
GOTERM_CC_DIRECT	GO:0005686~U2 snRNP	4	0.970874	0.00726543	SF3B2, SNRPE, SF3B1, SNRPB	408	21	21157	9.87722	0.982904	0.0596724	0.0527213
GOTERM_BP_DIRECT	GO:0000398~mRNA splicing, via spliceosome	10	2.42718	0.007598	SRRM2, SF3B2, DDX39B, RBM8A, SNRNP70, SRSF2, SNRPE, SF3B1, BCAS2, SNRPB	400	173	20199	2.91893	1	0.223046	0.219094
GOTERM_CC_DIRECT	GO:0005689~U12-type spliceosomal complex	4	0.970874	0.0162102	SF3B2, SNRPE, SF3B1, SNRPB	408	28	21157	7.40791	0.99989	0.115965	0.102457
GOTERM_CC_DIRECT	GO:0005684~U2-type spliceosomal complex	4	0.970874	0.0195323	SF3B2, SNRPE, SF3B1, SNRPB	408	30	21157	6.91405	0.999983	0.130608	0.115393
GOTERM_CC_DIRECT	GO:0071005~U2-type precatalytic spliceosome	5	1.21359	0.0282831	SRRM2, SF3B2, SNRPE, SF3B1, SNRPB	408	60	21157	4.32128	1	0.181402	0.160271
GOTERM_CC_DIRECT	GO:0071007~U2-type catalytic step 2 spliceosome	4	0.970874	0.0615655	SRRM2, SNRPE, BCAS2, SNRPB	408	47	21157	4.41322	1	0.312305	0.275926
KEGG_PATHWAY	mmu03040:Spliceosome	11	2.6699	0.174956	DDX5, SF3B2, DDX39B, RBM8A, SNRNP70, SRSF2, HNRNPU, SNRPE, SF3B1, BCAS2, SNRPB	278	242	9463	1.54725	1	0.912375	0.851069
Annotation Cluster 15	Enrichment Score: 2.7996742717975143
Category	Term	Count	%	PValue	Genes	List Total	Pop Hits	Pop Total	Fold Enrichment	Bonferroni	Benjamini	FDR
GOTERM_BP_DIRECT	GO:0006120~mitochondrial electron transport, NADH to ubiquinone	8	1.94175	7.02942e-07	NDUFA8, NDUFB9, NDUFB8, NDUFA7, MT-ND4, MT-ND5, NDUFC2, MT-ND1	400	27	20199	14.9622	0.00166529	0.000128152	0.000125881
UP_KW_MOLECULAR_FUNCTION	KW-1278~Translocase	8	1.94175	0.00958411	MT-ND4, MT-ND5, MT-CO1, ATP1A2, MT-CO2, CYC1, MT-CO3, MT-ND1	284	102	12184	3.36482	0.485466	0.083861	0.0754749
GOTERM_MF_DIRECT	GO:0003954~NADH dehydrogenase activity	3	0.728155	0.0192313	MT-ND4, MT-ND5, MT-ND1	373	11	18724	13.6905	0.999995	0.224009	0.2119
GOTERM_MF_DIRECT	GO:0008137~NADH dehydrogenase (ubiquinone) activity	3	0.728155	0.0488454	MT-ND4, MT-ND5, MT-ND1	373	18	18724	8.3664	1	0.420873	0.398123
Annotation Cluster 16	Enrichment Score: 2.484486339634264
Category	Term	Count	%	PValue	Genes	List Total	Pop Hits	Pop Total	Fold Enrichment	Bonferroni	Benjamini	FDR
GOTERM_MF_DIRECT	GO:0005200~structural constituent of cytoskeleton	12	2.91262	2.57918e-07	TUBA1B, TUBB2B, TUBB2A, TUBB5, TUBA1A, ARPC2, ANK2, VIM, TUBB4B, SPTBN1, GFAP, ACTG1	373	75	18724	8.03174	0.000162217	1.15879e-05	1.09615e-05
SMART	SM00865:Tubulin_C	6	1.45631	1.69334e-05	TUBA1B, TUBB2B, TUBB2A, TUBB5, TUBA1A, TUBB4B	187	20	10944	17.5572	0.00279013	0.00180841	0.00175361
SMART	SM00864:Tubulin	6	1.45631	2.19201e-05	TUBA1B, TUBB2B, TUBB2A, TUBB5, TUBA1A, TUBB4B	187	21	10944	16.7212	0.00361033	0.00180841	0.00175361
GOTERM_CC_DIRECT	GO:0005874~microtubule	20	4.85437	9.31934e-05	CCT3, CNP, TUBB4B, MT3, GABARAP, CCT6A, TUBB2B, MAP1LC3B, TUBA1B, TUBB2A, TUBB5, TUBA1A, MAP2, FEZ1, KIF1B, MAPT, APOE, DYNLRB1, EIF3A, CCT4	408	365	21157	2.84139	0.0506753	0.00108337	0.000957174
GOTERM_BP_DIRECT	GO:0007017~microtubule-based process	6	1.45631	0.000971615	TUBA1B, TUBB2B, TUBB2A, TUBB5, TUBA1A, TUBB4B	400	39	20199	7.76885	0.900223	0.0512656	0.0503571
GOTERM_BP_DIRECT	GO:0000278~mitotic cell cycle	9	2.18447	0.00239307	PPP2CA, TUBA1B, TUBB2B, TUBB2A, TUBB5, TUBA1A, TTYH1, RPS6, TUBB4B	400	118	20199	3.8515	0.996589	0.103827	0.101987
GOTERM_BP_DIRECT	GO:0000226~microtubule cytoskeleton organization	10	2.42718	0.00288181	TUBA1B, TUBB2B, TUBB2A, TUBB5, TUBA1A, MAP2, MAPT, TUBB4B, GAPDH, GABARAP	400	149	20199	3.38909	0.998933	0.120194	0.118064
KEGG_PATHWAY	mmu05132:Salmonella infection	17	4.12621	0.00308193	JUN, HSP90AA1, HSP90AB1, FOS, TUBB4B, ACTG1, NFKBIA, TUBB2B, TUBA1B, TUBB2A, TUBB5, TUBA1A, ARPC2, RPS3, DYNLRB1, GAPDH, S100A10	278	253	9463	2.28724	0.542021	0.0389864	0.0363667
GOTERM_CC_DIRECT	GO:0015630~microtubule cytoskeleton	12	2.91262	0.00341081	NISCH, RBM39, JPT1, TUBA1B, TUBB2B, TUBB2A, TUBB5, TUBA1A, MAP2, MAPT, TUBB4B, GAPDH	408	218	21157	2.85443	0.851399	0.0302101	0.026691
KEGG_PATHWAY	mmu04540:Gap junction	8	1.94175	0.0128153	TUBA1B, TUBB2B, TUBB2A, TUBB5, TUBA1A, GNAS, TUBB4B, GNAI2	278	86	9463	3.16647	0.961735	0.147376	0.137473
UP_KW_CELLULAR_COMPONENT	KW-0493~Microtubule	13	3.15534	0.0137189	TUBB4B, GABARAP, TUBB2B, MAP1LC3B, TUBA1B, TUBB2A, TUBB5, TUBA1A, MAP2, FEZ1, KIF1B, MAPT, DYNLRB1	379	281	18403	2.2464	0.498773	0.0979924	0.0940727
GOTERM_CC_DIRECT	GO:0045171~intercellular bridge	7	1.69903	0.0146403	NISCH, JPT1, TUBB2B, TUBB2A, TUBB5, TUBB4B, GSTM5	408	103	21157	3.52415	0.999733	0.110396	0.0975358
GOTERM_CC_DIRECT	GO:0072686~mitotic spindle	8	1.94175	0.0157091	TUBB2B, TUBB2A, NCOR1, TUBB5, RPS3, HNRNPU, TUBB4B, RTRAF	408	135	21157	3.07291	0.999854	0.11384	0.100579
KEGG_PATHWAY	mmu04145:Phagosome	12	2.91262	0.0160458	ITGB1, ATP6V0B, TUBA1B, TUBB2B, TUBB2A, TUBB5, TUBA1A, LAMP1, CANX, CALR, TUBB4B, ACTG1	278	179	9463	2.28198	0.983303	0.176504	0.164644
GOTERM_MF_DIRECT	GO:0005525~GTP binding	15	3.64078	0.0250864	HSP90AA1, HSP90AB1, EEF2, TUBB4B, GNAI2, NME1, EEF1A1, GLUD1, TUBB2B, TUBA1B, TUBB2A, TUBB5, EIF5, TUBA1A, GNAS	373	391	18724	1.92577	1	0.27683	0.261866
GOTERM_CC_DIRECT	GO:0005856~cytoskeleton	36	8.73786	0.0804238	HNRNPU, CLU, GABARAP, ACTG1, GNAI2, PPP2CA, MAP1LC3B, TUBA1B, TUBB5, TUBA1A, MAP2, CFL2, TMSB4X, CFL1, RPS3, KIF1B, SPTBN1, RTRAF, CCT4, MARCKSL1, NPM1, RPS7, CSNK1A1, RDX, ANK2, TUBB4B, GFAP, TUBB2B, TUBB2A, ARPC2, FEZ1, VIM, MAPT, DYNLRB1, GAPDH, EIF3A	408	1422	21157	1.31279	1	0.39023	0.344773
UP_KW_CELLULAR_COMPONENT	KW-0206~Cytoskeleton	35	8.49515	0.119096	HNRNPU, GABARAP, ACTG1, GNAI2, PPP2CA, MAP1LC3B, TUBA1B, TUBB5, TUBA1A, MAP2, CFL2, TMSB4X, CFL1, RPS3, KIF1B, SPTBN1, RTRAF, CCT4, MARCKSL1, NPM1, RPS7, CSNK1A1, RDX, ANK2, TUBB4B, TUBB2B, TUBB2A, ARPC2, FEZ1, VIM, MAPT, DYNLRB1, CALM1, GAPDH, EIF3A	379	1342	18403	1.26638	0.998236	0.661644	0.635179
KEGG_PATHWAY	mmu04814:Motor proteins	9	2.18447	0.217021	TUBA1B, TUBB2B, TUBB2A, TUBB5, TUBA1A, KIF1B, DYNLRB1, TUBB4B, ACTG1	278	196	9463	1.56304	1	1	0.936508
GOTERM_MF_DIRECT	GO:0003924~GTPase activity	9	2.18447	0.293208	EEF1A1, TUBA1B, TUBB2B, TUBB2A, TUBB5, GNAS, EEF2, TUBB4B, GNAI2	373	316	18724	1.4297	1	1	0.947452
Annotation Cluster 17	Enrichment Score: 2.416209187229225
Category	Term	Count	%	PValue	Genes	List Total	Pop Hits	Pop Total	Fold Enrichment	Bonferroni	Benjamini	FDR
GOTERM_CC_DIRECT	GO:0005839~proteasome core complex	5	1.21359	0.000415938	PSMB6, PSMA5, PSMA6, PSMB4, PSMA4	408	19	21157	13.6462	0.207166	0.00429803	0.00379736
UP_KW_CELLULAR_COMPONENT	KW-0647~Proteasome	7	1.69903	0.000661921	PSMB6, PSMA5, PSMA6, PSMD12, PSMB4, PSMA4, PSMD4	379	52	18403	6.53648	0.032565	0.00551601	0.00529537
GOTERM_CC_DIRECT	GO:0000502~proteasome complex	7	1.69903	0.00121026	PSMB6, PSMA5, PSMA6, PSMD12, PSMB4, PSMA4, PSMD4	408	62	21157	5.85464	0.491217	0.0116435	0.0102872
KEGG_PATHWAY	mmu03050:Proteasome	7	1.69903	0.00233351	PSMB6, PSMA5, PSMA6, PSMD12, PSMB4, PSMA4, PSMD4	278	47	9463	5.06972	0.446265	0.0327988	0.030595
KEGG_PATHWAY	mmu05017:Spinocerebellar ataxia	12	2.91262	0.00281167	PSMB6, PSMA5, GRIA2, PSMA6, PSMD12, PSMB4, PSMA4, PSMD4, VDAC3, VDAC1, ATXN10, SLC25A5	278	141	9463	2.89698	0.509512	0.0374396	0.0349239
SMART	SM00948:Proteasome_A_N	3	0.728155	0.00752061	PSMA5, PSMA6, PSMA4	187	8	10944	21.9465	0.712229	0.177271	0.1719
GOTERM_CC_DIRECT	GO:0019773~proteasome core complex, alpha-subunit complex	3	0.728155	0.00957311	PSMA5, PSMA6, PSMA4	408	8	21157	19.4458	0.995334	0.0752366	0.0664725
GOTERM_BP_DIRECT	GO:0010498~proteasomal protein catabolic process	5	1.21359	0.0100858	PSMB6, PSMA5, PSMA6, PSMB4, PSMA4	400	43	20199	5.8718	1	0.275226	0.270348
GOTERM_BP_DIRECT	GO:0051603~proteolysis involved in cellular protein catabolic process	6	1.45631	0.0104061	PSMB6, PSMA5, PSMA6, PSMB4, PSMA4, HSPA5	400	67	20199	4.52216	1	0.277106	0.272196
GOTERM_BP_DIRECT	GO:0043161~proteasome-mediated ubiquitin-dependent protein catabolic process	10	2.42718	0.041679	PSMB6, PSMA5, PSMA6, PSMB4, PSMA4, PSMD4, CSNK1A1, UBE2D3, PCBP2, RNF187	400	232	20199	2.17662	1	0.705565	0.693062
Annotation Cluster 18	Enrichment Score: 2.0984357805883906
Category	Term	Count	%	PValue	Genes	List Total	Pop Hits	Pop Total	Fold Enrichment	Bonferroni	Benjamini	FDR
GOTERM_MF_DIRECT	GO:0031386~protein tag	4	0.970874	0.00296349	SUMO2, UBC, FAU, RPS27A	373	15	18724	13.3862	0.845383	0.056486	0.0534327
SMART	SM00213:UBQ	5	1.21359	0.0108399	SUMO2, BAG1, UBC, FAU, RPS27A	187	51	10944	5.73765	0.834427	0.204177	0.19799
GOTERM_BP_DIRECT	GO:0019941~modification-dependent protein catabolic process	3	0.728155	0.0157712	UBC, FAU, RPS27A	400	10	20199	15.1492	1	0.370076	0.363518
Annotation Cluster 19	Enrichment Score: 1.8534253670268062
Category	Term	Count	%	PValue	Genes	List Total	Pop Hits	Pop Total	Fold Enrichment	Bonferroni	Benjamini	FDR
GOTERM_BP_DIRECT	GO:0014009~glial cell proliferation	6	1.45631	7.3589e-05	NFIX, NFIA, NFIB, SOX11, DBI, SOX4	400	23	20199	13.1733	0.160111	0.00838279	0.00823423
GOTERM_BP_DIRECT	GO:0044838~cell quiescence	4	0.970874	0.000397925	NFIX, NFIA, NFIB, DEK	400	8	20199	25.2487	0.610802	0.0277377	0.0272461
GOTERM_BP_DIRECT	GO:0021780~glial cell fate specification	3	0.728155	0.00227468	NFIX, NFIA, NFIB	400	4	20199	37.8731	0.995481	0.103673	0.101836
GOTERM_BP_DIRECT	GO:0010458~exit from mitosis	4	0.970874	0.00423374	NFIX, NFIA, UBE2C, NFIB	400	17	20199	11.8818	0.999957	0.156781	0.154002
GOTERM_BP_DIRECT	GO:0048699~generation of neurons	4	0.970874	0.0101032	NFIX, NFIA, NFIB, ASCL1	400	23	20199	8.78217	1	0.275226	0.270348
GOTERM_BP_DIRECT	GO:0048665~neuron fate specification	4	0.970874	0.0142009	NFIX, NFIA, NFIB, ASCL1	400	26	20199	7.76885	1	0.343431	0.337345
SMART	SM00523:DWA	3	0.728155	0.0169533	NFIX, NFIA, NFIB	187	12	10944	14.631	0.94047	0.2543	0.246594
GOTERM_BP_DIRECT	GO:0061351~neural precursor cell proliferation	4	0.970874	0.0498342	NFIX, NFIA, NFIB, ASCL1	400	42	20199	4.80929	1	0.787381	0.773427
GOTERM_BP_DIRECT	GO:0022008~neurogenesis	6	1.45631	0.0650876	NFIX, TUBA1A, NFIA, NFIB, PHGDH, ASCL1	400	109	20199	2.77968	1	0.918199	0.901927
GOTERM_BP_DIRECT	GO:0060041~retina development in camera-type eye	5	1.21359	0.129162	NFIX, NFIA, NFIB, PFDN5, DCLK1	400	98	20199	2.5764	1	1	0.982693
GOTERM_BP_DIRECT	GO:0006260~DNA replication	4	0.970874	0.418527	NFIX, NFIA, NFIB, TOP1	400	119	20199	1.69739	1	1	0.982693
UP_KW_BIOLOGICAL_PROCESS	KW-0235~DNA replication	3	0.728155	0.477222	NFIX, NFIA, NFIB	197	92	11277	1.86664	1	1	0.909091
Annotation Cluster 20	Enrichment Score: 1.84637598362536
Category	Term	Count	%	PValue	Genes	List Total	Pop Hits	Pop Total	Fold Enrichment	Bonferroni	Benjamini	FDR
GOTERM_MF_DIRECT	GO:0044183~protein binding involved in protein folding	7	1.69903	0.000448807	CCT6A, CCT3, HSP90AA1, HSP90AB1, HSPA5, ANP32E, CCT4	373	50	18724	7.02777	0.246	0.0100821	0.00953714
GOTERM_BP_DIRECT	GO:0061077~chaperone-mediated protein folding	5	1.21359	0.00591996	CCT6A, CCT3, FKBP2, CLU, CCT4	400	37	20199	6.82399	0.999999	0.200433	0.196881
GOTERM_CC_DIRECT	GO:0005832~chaperonin-containing T-complex	3	0.728155	0.0149992	CCT6A, CCT3, CCT4	408	10	21157	15.5566	0.999782	0.111594	0.0985944
GOTERM_BP_DIRECT	GO:1904851~positive regulation of establishment of protein localization to telomere	3	0.728155	0.0157712	CCT6A, CCT3, CCT4	400	10	20199	15.1492	1	0.370076	0.363518
GOTERM_CC_DIRECT	GO:0002199~zona pellucida receptor complex	3	0.728155	0.0181013	CCT6A, CCT3, CCT4	408	11	21157	14.1424	0.999963	0.126257	0.111549
GOTERM_BP_DIRECT	GO:0007339~binding of sperm to zona pellucida	4	0.970874	0.0689577	CCT6A, CCT3, ALDOA, CCT4	400	48	20199	4.20812	1	0.955615	0.93868
GOTERM_BP_DIRECT	GO:0032212~positive regulation of telomere maintenance via telomerase	3	0.728155	0.151624	CCT6A, CCT3, CCT4	400	35	20199	4.32836	1	1	0.982693
Annotation Cluster 21	Enrichment Score: 1.776770318709692
Category	Term	Count	%	PValue	Genes	List Total	Pop Hits	Pop Total	Fold Enrichment	Bonferroni	Benjamini	FDR
GOTERM_MF_DIRECT	GO:0048156~tau protein binding	5	1.21359	0.00100654	PPP2CA, HSP90AA1, HSP90AB1, APOE, CLU	373	23	18724	10.9127	0.469234	0.0204231	0.0193191
GOTERM_BP_DIRECT	GO:0051131~chaperone-mediated protein complex assembly	3	0.728155	0.0533477	HSP90AA1, HSP90AB1, CLU	400	19	20199	7.97329	1	0.815704	0.801249
GOTERM_BP_DIRECT	GO:0045429~positive regulation of nitric oxide biosynthetic process	4	0.970874	0.0870445	HSP90AA1, HSP90AB1, DDAH1, CLU	400	53	20199	3.81113	1	1	0.982693
Annotation Cluster 22	Enrichment Score: 1.6693963980893602
Category	Term	Count	%	PValue	Genes	List Total	Pop Hits	Pop Total	Fold Enrichment	Bonferroni	Benjamini	FDR
GOTERM_BP_DIRECT	GO:0046166~glyceraldehyde-3-phosphate biosynthetic process	4	0.970874	0.00188811	MDH2, PGAM1, PGK1, GAPDH	400	13	20199	15.5377	0.988677	0.0877417	0.0861868
UP_KW_BIOLOGICAL_PROCESS	KW-0324~Glycolysis	5	1.21359	0.00244073	PKM, PGAM1, PGK1, ALDOA, GAPDH	197	33	11277	8.67328	0.173545	0.021153	0.0189835
GOTERM_BP_DIRECT	GO:0061621~canonical glycolysis	4	0.970874	0.0050068	PKM, PGK1, ALDOA, GAPDH	400	18	20199	11.2217	0.999993	0.182556	0.179321
KEGG_PATHWAY	mmu01200:Carbon metabolism	10	2.42718	0.0089924	GLUD1, PKM, MDH2, PGAM1, ESD, PGK1, PHGDH, PGLS, ALDOA, GAPDH	278	121	9463	2.81319	0.898263	0.108337	0.101057
GOTERM_BP_DIRECT	GO:0006096~glycolytic process	5	1.21359	0.0118085	PKM, PGAM1, PGK1, ALDOA, GAPDH	400	45	20199	5.61083	1	0.300927	0.295594
KEGG_PATHWAY	mmu01230:Biosynthesis of amino acids	6	1.45631	0.0814068	PKM, PGAM1, PGK1, PHGDH, ALDOA, GAPDH	278	79	9463	2.58528	1	0.686531	0.6404
GOTERM_BP_DIRECT	GO:0006094~gluconeogenesis	4	0.970874	0.0832798	MDH2, PGAM1, PGK1, GAPDH	400	52	20199	3.88442	1	1	0.982693
KEGG_PATHWAY	mmu00010:Glycolysis / Gluconeogenesis	5	1.21359	0.132513	PKM, PGAM1, PGK1, ALDOA, GAPDH	278	67	9463	2.54027	1	0.852116	0.794859
KEGG_PATHWAY	mmu04066:HIF-1 signaling pathway	5	1.21359	0.429332	RPS6, PGK1, ELOC, ALDOA, GAPDH	278	114	9463	1.49296	1	1	0.936508
Annotation Cluster 23	Enrichment Score: 1.6300345802697083
Category	Term	Count	%	PValue	Genes	List Total	Pop Hits	Pop Total	Fold Enrichment	Bonferroni	Benjamini	FDR
GOTERM_BP_DIRECT	GO:0048709~oligodendrocyte differentiation	6	1.45631	0.00569892	NFIX, PTPRZ1, CNP, ID2, ASCL1, HES5	400	58	20199	5.22388	0.999999	0.197015	0.193524
SMART	SM00353:HLH	7	1.69903	0.0115584	HES6, ID2, ID1, ID3, TCF4, ASCL1, HES5	187	111	10944	3.69071	0.853136	0.204177	0.19799
GOTERM_BP_DIRECT	GO:0014003~oligodendrocyte development	4	0.970874	0.0248434	ID2, SOX11, ASCL1, HES5	400	32	20199	6.31219	1	0.521051	0.511818
GOTERM_BP_DIRECT	GO:0048469~cell maturation	4	0.970874	0.0387701	NFIX, ID2, ASCL1, HES5	400	38	20199	5.31553	1	0.676707	0.664715
GOTERM_BP_DIRECT	GO:0048708~astrocyte differentiation	3	0.728155	0.111539	NFIX, ID2, HES5	400	29	20199	5.22388	1	1	0.982693
Annotation Cluster 24	Enrichment Score: 1.6138458454987201
Category	Term	Count	%	PValue	Genes	List Total	Pop Hits	Pop Total	Fold Enrichment	Bonferroni	Benjamini	FDR
GOTERM_CC_DIRECT	GO:0005790~smooth endoplasmic reticulum	7	1.69903	1.59475e-05	PDIA3, RTN1, RPL10, HSPA5, CANX, CALR, GABARAP	408	29	21157	12.5168	0.00885928	0.000217041	0.000191758
KEGG_PATHWAY	mmu04612:Antigen processing and presentation	6	1.45631	0.111218	PDIA3, HSP90AA1, HSP90AB1, HSPA5, CANX, CALR	278	87	9463	2.34756	1	0.779857	0.727456
GOTERM_BP_DIRECT	GO:0030433~ubiquitin-dependent ERAD pathway	3	0.728155	0.437875	HSPA5, CANX, CALR	400	75	20199	2.0199	1	1	0.982693
GOTERM_BP_DIRECT	GO:0036503~ERAD pathway	3	0.728155	0.451232	HSPA5, CANX, CALR	400	77	20199	1.96744	1	1	0.982693
Annotation Cluster 25	Enrichment Score: 1.520347437588651
Category	Term	Count	%	PValue	Genes	List Total	Pop Hits	Pop Total	Fold Enrichment	Bonferroni	Benjamini	FDR
GOTERM_CC_DIRECT	GO:0035976~transcription factor AP-1 complex	4	0.970874	6.86672e-05	JUN, JUND, FOS, JUNB	408	5	21157	41.4843	0.0375928	0.000851473	0.000752288
GOTERM_CC_DIRECT	GO:0090575~RNA polymerase II transcription factor complex	10	2.42718	0.00110366	DRAP1, SFPQ, JUN, JUND, HNRNPU, FOS, ASCL1, HNRNPAB, JUNB, S100A10	408	133	21157	3.8989	0.459998	0.0108043	0.0095457
GOTERM_BP_DIRECT	GO:1901700~response to oxygen-containing compound	3	0.728155	0.0127825	JUN, JUND, JUNB	400	9	20199	16.8325	1	0.312315	0.306781
GOTERM_BP_DIRECT	GO:0071277~cellular response to calcium ion	7	1.69903	0.015754	JUN, JUND, TUBA1A, SYT11, NRXN1, FOS, JUNB	400	102	20199	3.46551	1	0.370076	0.363518
SMART	SM00338:BRLZ	4	0.970874	0.0637913	JUN, JUND, FOS, JUNB	187	54	10944	4.33512	0.999981	0.546791	0.530222
GOTERM_BP_DIRECT	GO:0042127~regulation of cell proliferation	8	1.94175	0.0802133	NFKBIA, JUN, SPARC, JUND, CD81, ASCL1, CLU, JUNB	400	188	20199	2.14883	1	0.995317	0.977678
GOTERM_MF_DIRECT	GO:0008134~transcription factor binding	6	1.45631	0.128841	DRAP1, JUN, JUND, C1QBP, HMGB2, JUNB	373	134	18724	2.24769	1	0.736113	0.696323
GOTERM_BP_DIRECT	GO:0006366~transcription from RNA polymerase II promoter	8	1.94175	0.18237	DRAP1, JUN, NFIX, JUND, ATRX, POLR2F, FOS, JUNB	400	234	20199	1.72641	1	1	0.982693
KEGG_PATHWAY	mmu04380:Osteoclast differentiation	6	1.45631	0.361459	NFKBIA, SOCS3, JUN, JUND, FOS, JUNB	278	135	9463	1.51287	1	1	0.936508
KEGG_PATHWAY	mmu04010:MAPK signaling pathway	6	1.45631	0.94375	JUN, JUND, MAPT, FOS, MAP4K4, GADD45G	278	301	9463	0.67853	1	1	0.94375
Annotation Cluster 26	Enrichment Score: 1.502360231116492
Category	Term	Count	%	PValue	Genes	List Total	Pop Hits	Pop Total	Fold Enrichment	Bonferroni	Benjamini	FDR
GOTERM_BP_DIRECT	GO:0071276~cellular response to cadmium ion	6	1.45631	0.000326333	SOX2, JUN, MT2, MT1, FOS, MT3	400	31	20199	9.77371	0.538771	0.0234366	0.0230213
GOTERM_BP_DIRECT	GO:0010273~detoxification of copper ion	3	0.728155	0.00765398	MT2, MT1, MT3	400	7	20199	21.6418	1	0.223046	0.219094
GOTERM_BP_DIRECT	GO:0071294~cellular response to zinc ion	3	0.728155	0.0533477	MT2, MT1, MT3	400	19	20199	7.97329	1	0.815704	0.801249
GOTERM_BP_DIRECT	GO:0071280~cellular response to copper ion	3	0.728155	0.0693526	MT2, MT1, MT3	400	22	20199	6.88602	1	0.955615	0.93868
GOTERM_BP_DIRECT	GO:0006882~cellular zinc ion homeostasis	3	0.728155	0.105165	MT2, MT1, MT3	400	28	20199	5.41045	1	1	0.982693
GOTERM_MF_DIRECT	GO:0008270~zinc ion binding	8	1.94175	0.995957	EGR1, DDAH1, PTPRZ1, CPE, MT2, MT1, MT3, CRIP1	373	789	18724	0.508982	1	1	0.995957
Annotation Cluster 27	Enrichment Score: 1.4919611431412365
Category	Term	Count	%	PValue	Genes	List Total	Pop Hits	Pop Total	Fold Enrichment	Bonferroni	Benjamini	FDR
GOTERM_MF_DIRECT	GO:0016853~isomerase activity	9	2.18447	0.00754344	FKBP1A, PDIA3, FKBP2, PGAM1, TOP1, PTGDS, PPIA, FKBP3, HSPD1	373	142	18724	3.18159	0.991458	0.118621	0.112209
UP_KW_MOLECULAR_FUNCTION	KW-0413~Isomerase	9	2.18447	0.0206109	FKBP1A, PDIA3, FKBP2, PGAM1, TOP1, PTGDS, PPIA, FKBP3, HSPD1	284	146	12184	2.64461	0.762363	0.160307	0.144276
GOTERM_MF_DIRECT	GO:0003755~peptidyl-prolyl cis-trans isomerase activity	4	0.970874	0.0447472	FKBP1A, FKBP2, PPIA, FKBP3	373	40	18724	5.01984	1	0.402086	0.380351
UP_KW_MOLECULAR_FUNCTION	KW-0697~Rotamase	4	0.970874	0.0504184	FKBP1A, FKBP2, PPIA, FKBP3	284	36	12184	4.76682	0.971834	0.294107	0.264697
GOTERM_BP_DIRECT	GO:0000413~protein peptidyl-prolyl isomerization	3	0.728155	0.0988948	FKBP1A, FKBP2, PPIA	400	27	20199	5.61083	1	1	0.982693
Annotation Cluster 28	Enrichment Score: 1.4320489678744335
Category	Term	Count	%	PValue	Genes	List Total	Pop Hits	Pop Total	Fold Enrichment	Bonferroni	Benjamini	FDR
GOTERM_BP_DIRECT	GO:0007399~nervous system development	18	4.36893	0.00573588	HES6, SLC1A2, SOX11, FOS, ASCL1, RTN4, DCLK1, DLL3, NME1, TUBB2B, ZEB1, GAL, NEDD4, TCF4, ATXN10, NES, SOX4, HES5	400	432	20199	2.10406	0.999999	0.197015	0.193524
UP_KW_BIOLOGICAL_PROCESS	KW-0524~Neurogenesis	11	2.6699	0.024518	TUBB2B, ZEB1, NEDD4, TCF4, SOX11, ASCL1, NES, DCLK1, HES5, RTN4, NME1	197	280	11277	2.24886	0.855754	0.173855	0.156024
UP_KW_BIOLOGICAL_PROCESS	KW-0221~Differentiation	16	3.8835	0.359557	HES6, HNRNPU, SOX11, ASCL1, DCLK1, GADD45G, DLL3, NME1, FXR1, ZEB1, MDK, RPS3A1, DHX36, VDAC3, TCF4, HES5	197	769	11277	1.19103	1	1	0.909091
Annotation Cluster 29	Enrichment Score: 1.342092047993348
Category	Term	Count	%	PValue	Genes	List Total	Pop Hits	Pop Total	Fold Enrichment	Bonferroni	Benjamini	FDR
GOTERM_BP_DIRECT	GO:0035066~positive regulation of histone acetylation	3	0.728155	0.0190266	SMARCA5, DEK, SF3B1	400	11	20199	13.772	1	0.419143	0.411715
GOTERM_BP_DIRECT	GO:0045945~positive regulation of transcription from RNA polymerase III promoter	3	0.728155	0.0533477	SMARCA5, DEK, SF3B1	400	19	20199	7.97329	1	0.815704	0.801249
GOTERM_BP_DIRECT	GO:0045943~positive regulation of transcription from RNA polymerase I promoter	3	0.728155	0.0927357	SMARCA5, DEK, SF3B1	400	26	20199	5.82663	1	1	0.982693
Annotation Cluster 30	Enrichment Score: 1.196030903791315
Category	Term	Count	%	PValue	Genes	List Total	Pop Hits	Pop Total	Fold Enrichment	Bonferroni	Benjamini	FDR
GOTERM_MF_DIRECT	GO:0050815~phosphoserine binding	4	0.970874	0.000256582	YWHAE, YWHAB, NEDD4, YWHAZ	373	7	18724	28.6848	0.149057	0.0062073	0.00587177
SMART	SM00101:14_3_3	3	0.728155	0.00752061	YWHAE, YWHAB, YWHAZ	187	8	10944	21.9465	0.712229	0.177271	0.1719
GOTERM_BP_DIRECT	GO:0006605~protein targeting	5	1.21359	0.0118085	YWHAE, YWHAB, RPL11, TOMM20, YWHAZ	400	45	20199	5.61083	1	0.300927	0.295594
KEGG_PATHWAY	mmu04390:Hippo signaling pathway	9	2.18447	0.0898262	SOX2, YWHAE, PPP2CA, YWHAB, ID2, ID1, YWHAZ, PPP1CA, ACTG1	278	157	9463	1.95131	1	0.733098	0.683838
KEGG_PATHWAY	mmu05160:Hepatitis C	9	2.18447	0.11405	CLDN11, YWHAE, NFKBIA, PPP2CA, SOCS3, YWHAB, CD81, EIF3E, YWHAZ	278	166	9463	1.84552	1	0.779857	0.727456
KEGG_PATHWAY	mmu04114:Oocyte meiosis	6	1.45631	0.280564	YWHAE, PPP2CA, YWHAB, CALM1, YWHAZ, PPP1CA	278	121	9463	1.68791	1	1	0.936508
KEGG_PATHWAY	mmu04110:Cell cycle	6	1.45631	0.477242	YWHAE, PPP2CA, YWHAB, ATRX, YWHAZ, GADD45G	278	155	9463	1.31766	1	1	0.936508
KEGG_PATHWAY	mmu05203:Viral carcinogenesis	7	1.69903	0.653665	YWHAE, NFKBIA, JUN, PKM, YWHAB, VDAC3, YWHAZ	278	226	9463	1.05432	1	1	0.936508
KEGG_PATHWAY	mmu04151:PI3K-Akt signaling pathway	9	2.18447	0.842212	YWHAE, ITGB1, PPP2CA, HSP90AA1, HSP90AB1, GNG5, YWHAB, RPS6, YWHAZ	278	364	9463	0.841638	1	1	0.936508
Annotation Cluster 31	Enrichment Score: 1.1863669314542937
Category	Term	Count	%	PValue	Genes	List Total	Pop Hits	Pop Total	Fold Enrichment	Bonferroni	Benjamini	FDR
GOTERM_MF_DIRECT	GO:0003690~double-stranded DNA binding	16	3.8835	1.98428e-06	EGR1, JUN, JUND, HMGB2, HNRNPU, FOS, ASCL1, H1F0, ZEB1, HNRNPDL, NFIB, TCF4, BANF1, TOP1, JUNB, HES5	373	173	18724	4.64263	0.00124734	6.93397e-05	6.55916e-05
GOTERM_BP_DIRECT	GO:0000122~negative regulation of transcription from RNA polymerase II promoter	38	9.2233	0.000466553	DDX5, NFIX, RPL10, MAGED1, TCF25, HMGB2, HNRNPU, ZBTB20, ASCL1, MTDH, SOX2, RPS14, C1QBP, SOX4, HES5, EGR1, HES6, JUN, CBX5, JUND, RPL23, SOX11, HNRNPAB, YWHAZ, TLE5, DRAP1, SFPQ, NCOR1, ZEB1, IFI27, NFIB, NEDD4, ID2, ID1, ID3, HDGF, TCF4, CALR	400	1047	20199	1.83277	0.669271	0.0303525	0.0298147
GOTERM_BP_DIRECT	GO:0045944~positive regulation of transcription from RNA polymerase II promoter	39	9.46602	0.00631783	NFIX, CD81, HMGB2, HNRNPU, PSIP1, ASCL1, SOX2, PCBP2, DHX36, SUMO2, JUNB, SF3B1, IER2, SOX4, HES5, RTRAF, S100A10, EGR1, JUN, NPM1, JUND, ATRX, SMARCA5, NME2, SOX11, FOS, DEK, NFKBIA, SFPQ, GAL, ZEB1, PKM, NFIA, EEF1D, NFIB, NCL, HDGF, TCF4, PTMA	400	1260	20199	1.56302	1	0.202341	0.198756
GOTERM_MF_DIRECT	GO:0000976~transcription regulatory region sequence-specific DNA binding	12	2.91262	0.0205747	SOX2, EGR1, SFPQ, JUN, NCOR1, JUND, DHX36, HMGB2, ZBTB20, SOX11, FOS, SOX4	373	272	18724	2.21463	0.999998	0.235299	0.222581
GOTERM_MF_DIRECT	GO:0003677~DNA binding	50	12.1359	0.0263874	TCF25, HMGB2, ZBTB20, HNRNPU, PSIP1, HMGB3, RPL7, SOX2, BANF1, JUNB, SOX4, HES6, APLP2, ATRX, NME2, SOX11, FOS, TSN, SFPQ, ZEB1, NCOR1, EEF1D, NCL, TOP1, MAPT, NFIX, ASCL1, ZFP36L1, HNRNPDL, PCBP2, DHX36, RPS3, POLR2F, HES5, EGR1, JUN, NPM1, JUND, H3F3B, H3F3A, SMARCA5, DEK, HNRNPAB, DRAP1, H1F0, NFIA, NFIB, FUBP1, TCF4, HDGF	373	1867	18724	1.34436	1	0.286167	0.270698
UP_KW_BIOLOGICAL_PROCESS	KW-0805~Transcription regulation	46	11.165	0.0276514	DDX5, NFIX, TCF25, HMGB2, HNRNPU, ZBTB20, PSIP1, HMGB3, ASCL1, BZW1, SOX2, HINT1, HNRNPDL, C1QBP, DHX36, RPS3, ELOC, JUNB, SOX4, HES5, RTRAF, EGR1, RBM39, HES6, JUN, JUND, ATRX, NME2, SOX11, HNRNPAB, TLE5, DRAP1, SFPQ, NCOR1, ZEB1, NFIA, EEF1D, NFIB, ID2, FUBP1, ID1, CDK2AP1, ID3, HDGF, TCF4, IFI27L2A	197	1965	11277	1.34006	0.887768	0.179734	0.1613
UP_KW_BIOLOGICAL_PROCESS	KW-0804~Transcription	47	11.4078	0.047755	DDX5, NFIX, TCF25, HMGB2, HNRNPU, ZBTB20, PSIP1, HMGB3, ASCL1, BZW1, SOX2, HINT1, HNRNPDL, C1QBP, DHX36, RPS3, POLR2F, ELOC, JUNB, SOX4, HES5, RTRAF, EGR1, RBM39, HES6, JUN, JUND, ATRX, NME2, SOX11, HNRNPAB, TLE5, DRAP1, SFPQ, NCOR1, ZEB1, NFIA, EEF1D, NFIB, ID2, FUBP1, ID1, CDK2AP1, ID3, HDGF, TCF4, IFI27L2A	197	2091	11277	1.28668	0.978001	0.28653	0.257143
GOTERM_MF_DIRECT	GO:0003682~chromatin binding	18	4.36893	0.0550851	NPM1, JUN, CBX5, NFIX, ATRX, HNRNPU, PSIP1, FOS, ASCL1, SOX2, SFPQ, ZEB1, NCOR1, NFIA, TCF4, TOP1, SF3B1, HES5	373	560	18724	1.61352	1	0.455902	0.431258
UP_KW_MOLECULAR_FUNCTION	KW-0238~DNA-binding	45	10.9223	0.180473	NFIX, TCF25, HMGB2, HNRNPU, ZBTB20, PSIP1, HMGB3, ASCL1, ZFP36L1, SOX2, HNRNPDL, PCBP2, DHX36, RPS3, BANF1, JUNB, SOX4, HES5, EGR1, JUN, NPM1, JUND, H3F3B, APLP2, H3F3A, ATRX, NME2, SOX11, FOS, DEK, HNRNPAB, TSN, DRAP1, SFPQ, H1F0, NCOR1, ZEB1, NFIA, EEF1D, NFIB, FUBP1, NCL, HDGF, TCF4, TOP1	284	1650	12184	1.17004	0.999999	0.789571	0.710614
GOTERM_MF_DIRECT	GO:1990837~sequence-specific double-stranded DNA binding	15	3.64078	0.199352	EGR1, HES6, JUN, NFIX, JUND, HNRNPU, ZBTB20, FOS, ASCL1, HNRNPAB, NFIB, TCF4, JUNB, SOX4, HES5	373	546	18724	1.37908	1	0.922004	0.872166
GOTERM_CC_DIRECT	GO:0005667~transcription factor complex	9	2.18447	0.224627	SOX2, HES6, JUN, NCOR1, JUND, TCF4, FOS, JUNB, SOX4	408	301	21157	1.55049	1	0.737306	0.65142
GOTERM_MF_DIRECT	GO:0000978~RNA polymerase II core promoter proximal region sequence-specific DNA binding	25	6.06796	0.376348	NFIX, HNRNPU, ZBTB20, ASCL1, SOX2, DHX36, JUNB, SOX4, HES5, EGR1, HES6, JUN, JUND, H3F3B, H3F3A, SOX11, FOS, ZEB1, NFIA, EEF1D, NFIB, FUBP1, HDGF, TCF4, TOP1	373	1121	18724	1.1195	1	1	0.947452
GOTERM_MF_DIRECT	GO:0043565~sequence-specific DNA binding	12	2.91262	0.392232	SOX2, EGR1, JUN, NCOR1, ZEB1, JUND, NCL, HNRNPU, FOS, ASCL1, JUNB, TSN	373	493	18724	1.22187	1	1	0.947452
GOTERM_MF_DIRECT	GO:0003700~transcription factor activity, sequence-specific DNA binding	14	3.39806	0.488786	EGR1, HES6, JUN, NFIX, JUND, SOX11, FOS, ASCL1, SOX2, NFIA, NFIB, TCF4, JUNB, SOX4	373	632	18724	1.11199	1	1	0.947452
GOTERM_MF_DIRECT	GO:0001228~transcriptional activator activity, RNA polymerase II transcription regulatory region sequence-specific binding	12	2.91262	0.531176	SOX2, EGR1, JUN, NFIX, JUND, NFIA, NFIB, TCF4, SOX11, FOS, JUNB, SOX4	373	549	18724	1.09723	1	1	0.947452
UP_KW_MOLECULAR_FUNCTION	KW-0010~Activator	17	4.12621	0.53285	RBM39, EGR1, JUN, NFIX, HNRNPU, SOX11, ASCL1, BZW1, SOX2, SFPQ, ZEB1, NFIA, HNRNPDL, NFIB, DHX36, TCF4, SOX4	284	687	12184	1.06161	1	1	0.913043
GOTERM_BP_DIRECT	GO:0006357~regulation of transcription from RNA polymerase II promoter	26	6.31068	0.824846	DDX5, NFIX, MAGED1, HMGB2, HMGB3, ASCL1, ACTG1, MTDH, SOX2, JUNB, HES5, EGR1, HES6, JUN, JUND, FOS, TLE5, NCOR1, ZEB1, NFIA, NFIB, ID2, FUBP1, GNAS, CDK2AP1, TCF4	400	1485	20199	0.884131	1	1	0.982693
GOTERM_MF_DIRECT	GO:0000981~RNA polymerase II transcription factor activity, sequence-specific DNA binding	16	3.8835	0.943069	EGR1, HES6, JUN, NFIX, JUND, SOX11, FOS, ASCL1, SOX2, ZEB1, NFIA, NFIB, TCF4, JUNB, SOX4, HES5	373	1071	18724	0.749929	1	1	0.947452
GOTERM_BP_DIRECT	GO:0006355~regulation of transcription, DNA-templated	18	4.36893	0.970391	EGR1, HES6, JUN, NFIX, JUND, SMARCA5, FOS, TLE5, SOX2, HINT1, SFPQ, NFIA, NFIB, FUBP1, TCF4, JUNB, SOX4, HES5	400	1275	20199	0.712906	1	1	0.982693
Annotation Cluster 32	Enrichment Score: 1.1571912780644522
Category	Term	Count	%	PValue	Genes	List Total	Pop Hits	Pop Total	Fold Enrichment	Bonferroni	Benjamini	FDR
GOTERM_BP_DIRECT	GO:0007612~learning	6	1.45631	0.0163802	JUN, NFIX, SYT11, NRXN1, VDAC3, VDAC1	400	75	20199	4.0398	1	0.380598	0.373853
GOTERM_CC_DIRECT	GO:0048787~presynaptic active zone membrane	5	1.21359	0.0330518	GRIA2, SYT11, NRXN1, CANX, VDAC1	408	63	21157	4.11551	1	0.204921	0.18105
GOTERM_BP_DIRECT	GO:0007268~chemical synaptic transmission	4	0.970874	0.623609	GRIA2, NRXN1, VDAC3, VDAC1	400	162	20199	1.24685	1	1	0.982693
Annotation Cluster 33	Enrichment Score: 1.0941720190869313
Category	Term	Count	%	PValue	Genes	List Total	Pop Hits	Pop Total	Fold Enrichment	Bonferroni	Benjamini	FDR
GOTERM_MF_DIRECT	GO:0015175~neutral amino acid transmembrane transporter activity	4	0.970874	0.0068993	SLC1A2, SLC1A3, SLC3A2, SLC38A2	373	20	18724	10.0397	0.987154	0.111273	0.105258
GOTERM_MF_DIRECT	GO:0015172~acidic amino acid transmembrane transporter activity	3	0.728155	0.015942	SLC1A2, SLC1A3, SLC38A2	373	10	18724	15.0595	0.999959	0.189683	0.17943
UP_KW_BIOLOGICAL_PROCESS	KW-0029~Amino-acid transport	4	0.970874	0.0733746	SLC1A2, SLC1A3, SLC3A2, SLC38A2	197	56	11277	4.08883	0.997379	0.408802	0.366873
KEGG_PATHWAY	mmu04724:Glutamatergic synapse	7	1.69903	0.117314	GRIA2, GNG5, GNAS, SLC1A2, SLC1A3, SLC38A2, GNAI2	278	114	9463	2.09015	1	0.781062	0.72858
GOTERM_BP_DIRECT	GO:0006865~amino acid transport	4	0.970874	0.160586	SLC1A2, SLC1A3, SLC3A2, SLC38A2	400	70	20199	2.88557	1	1	0.982693
UP_KW_BIOLOGICAL_PROCESS	KW-0769~Symport	4	0.970874	0.337258	SLC25A3, SLC1A2, SLC1A3, SLC38A2	197	118	11277	1.94046	1	1	0.909091
GOTERM_MF_DIRECT	GO:0015293~symporter activity	4	0.970874	0.42745	SLC25A3, SLC1A2, SLC1A3, SLC38A2	373	120	18724	1.67328	1	1	0.947452
Annotation Cluster 34	Enrichment Score: 1.0321792554570417
Category	Term	Count	%	PValue	Genes	List Total	Pop Hits	Pop Total	Fold Enrichment	Bonferroni	Benjamini	FDR
SMART	SM00490:HELICc	6	1.45631	0.040698	EIF4A1, DDX5, DDX39B, DHX36, ATRX, SMARCA5	187	111	10944	3.16346	0.998947	0.447586	0.434023
SMART	SM00487:DEXDc	6	1.45631	0.0434023	EIF4A1, DDX5, DDX39B, DHX36, ATRX, SMARCA5	187	113	10944	3.10747	0.999339	0.447586	0.434023
GOTERM_MF_DIRECT	GO:0016887~ATPase activity	14	3.39806	0.0720955	CCT3, EIF4A1, DDX5, HSP90AA1, HSP90AB1, HSPA5, ATRX, SMARCA5, ATP1A2, CCT6A, DDX39B, DHX36, KIF1B, CCT4	373	415	18724	1.69344	1	0.568702	0.537961
GOTERM_MF_DIRECT	GO:0004386~helicase activity	6	1.45631	0.125947	EIF4A1, DDX5, DDX39B, DHX36, ATRX, SMARCA5	373	133	18724	2.26459	1	0.727934	0.688586
GOTERM_MF_DIRECT	GO:0003724~RNA helicase activity	4	0.970874	0.187098	EIF4A1, DDX5, DDX39B, DHX36	373	75	18724	2.67725	1	0.919413	0.869715
UP_KW_MOLECULAR_FUNCTION	KW-0347~Helicase	6	1.45631	0.213636	EIF4A1, DDX5, DDX39B, DHX36, ATRX, SMARCA5	284	137	12184	1.87889	1	0.879676	0.791708
Annotation Cluster 35	Enrichment Score: 1.0314627087734227
Category	Term	Count	%	PValue	Genes	List Total	Pop Hits	Pop Total	Fold Enrichment	Bonferroni	Benjamini	FDR
GOTERM_CC_DIRECT	GO:0044294~dendritic growth cone	3	0.728155	0.0214483	HSP90AA1, HSP90AB1, MAP2	408	12	21157	12.9638	0.999994	0.140802	0.1244
GOTERM_BP_DIRECT	GO:0032880~regulation of protein localization	6	1.45631	0.0713477	HSP90AA1, HSP90AB1, MAP2, ARHGDIA, NNAT, RACK1	400	112	20199	2.70522	1	0.967021	0.949884
GOTERM_CC_DIRECT	GO:0005622~intracellular	4	0.970874	0.525822	HSP90AA1, HSP90AB1, MAP2, DHX36	408	144	21157	1.44043	1	1	0.885099
Annotation Cluster 36	Enrichment Score: 0.9115634225851506
Category	Term	Count	%	PValue	Genes	List Total	Pop Hits	Pop Total	Fold Enrichment	Bonferroni	Benjamini	FDR
GOTERM_MF_DIRECT	GO:0046983~protein dimerization activity	10	2.42718	0.0103899	HES6, PKM, HSP90AB1, ID2, ID1, ID3, TCF4, APOE, ASCL1, HES5	373	181	18724	2.77339	0.998597	0.145227	0.137377
SMART	SM00353:HLH	7	1.69903	0.0115584	HES6, ID2, ID1, ID3, TCF4, ASCL1, HES5	187	111	10944	3.69071	0.853136	0.204177	0.19799
GOTERM_BP_DIRECT	GO:0045668~negative regulation of osteoblast differentiation	4	0.970874	0.170219	SOX2, ID2, ID1, ID3	400	72	20199	2.80542	1	1	0.982693
GOTERM_BP_DIRECT	GO:0043433~negative regulation of sequence-specific DNA binding transcription factor activity	4	0.970874	0.184967	HES6, ID2, ID1, ID3	400	75	20199	2.6932	1	1	0.982693
GOTERM_BP_DIRECT	GO:0007623~circadian rhythm	4	0.970874	0.34901	DDX5, ID2, ID1, ID3	400	106	20199	1.90557	1	1	0.982693
KEGG_PATHWAY	mmu04350:TGF-beta signaling pathway	5	1.21359	0.402876	PPP2CA, NCOR1, ID2, ID1, ID3	278	110	9463	1.54725	1	1	0.936508
KEGG_PATHWAY	mmu04550:Signaling pathways regulating pluripotency of stem cells	4	0.970874	0.782409	SOX2, ID2, ID1, ID3	278	140	9463	0.972559	1	1	0.936508
Annotation Cluster 37	Enrichment Score: 0.7612740476270616
Category	Term	Count	%	PValue	Genes	List Total	Pop Hits	Pop Total	Fold Enrichment	Bonferroni	Benjamini	FDR
GOTERM_CC_DIRECT	GO:0005764~lysosome	14	3.39806	0.118867	SPAG9, IFITM3, CD63, SLC3A2, ANK2, MT1, GABARAP, LAMP1, SYT11, PSAP, LAMTOR2, CALR, CTSD, CRYAB	408	467	21157	1.55455	1	0.51132	0.451758
UP_KW_CELLULAR_COMPONENT	KW-0458~Lysosome	12	2.91262	0.1907	SPAG9, IFITM3, CD63, LAMP1, SYT11, PSAP, LAMTOR2, SLC3A2, ANK2, CALR, CTSD, CRYAB	379	394	18403	1.47889	0.999975	0.953502	0.915362
GOTERM_CC_DIRECT	GO:0005765~lysosomal membrane	9	2.18447	0.229491	SPAG9, IFITM3, CD63, HSP90AB1, LAMP1, SYT11, LAMTOR2, SLC3A2, CTSD	408	303	21157	1.54026	1	0.748864	0.661631
Annotation Cluster 38	Enrichment Score: 0.7219138792793818
Category	Term	Count	%	PValue	Genes	List Total	Pop Hits	Pop Total	Fold Enrichment	Bonferroni	Benjamini	FDR
GOTERM_BP_DIRECT	GO:0031640~killing of cells of other organism	5	1.21359	0.0820103	RPL30, PSMA4, RPS19, ROMO1, GAPDH	400	83	20199	3.04202	1	1	0.982693
GOTERM_BP_DIRECT	GO:0061844~antimicrobial humoral immune response mediated by antimicrobial peptide	6	1.45631	0.166378	RPL30, RPS19, ROMO1, FAU, GAPDH, RPL39	400	147	20199	2.06112	1	1	0.982693
GOTERM_BP_DIRECT	GO:0050829~defense response to Gram-negative bacterium	4	0.970874	0.500372	RPL30, RPS19, HMGB2, ROMO1	400	135	20199	1.49622	1	1	0.982693
Annotation Cluster 39	Enrichment Score: 0.6570911288182438
Category	Term	Count	%	PValue	Genes	List Total	Pop Hits	Pop Total	Fold Enrichment	Bonferroni	Benjamini	FDR
GOTERM_MF_DIRECT	GO:0030235~nitric-oxide synthase regulator activity	3	0.728155	0.0101832	HSP90AA1, HSP90AB1, CALM1	373	8	18724	18.8244	0.9984	0.145227	0.137377
KEGG_PATHWAY	mmu04915:Estrogen signaling pathway	8	1.94175	0.0952693	JUN, HSP90AA1, HSP90AB1, GNAS, FOS, CALM1, CTSD, GNAI2	278	133	9463	2.04749	1	0.752228	0.701683
KEGG_PATHWAY	mmu04657:IL-17 signaling pathway	6	1.45631	0.136572	NFKBIA, JUN, HSP90AA1, HSP90AB1, JUND, FOS	278	93	9463	2.1961	1	0.852116	0.794859
KEGG_PATHWAY	mmu05418:Fluid shear stress and atherosclerosis	8	1.94175	0.13992	JUN, HSP90AA1, HSP90AB1, SUMO2, FOS, CALM1, GSTM5, ACTG1	278	147	9463	1.85249	1	0.852116	0.794859
KEGG_PATHWAY	mmu04926:Relaxin signaling pathway	6	1.45631	0.326498	NFKBIA, JUN, GNG5, GNAS, FOS, GNAI2	278	129	9463	1.58324	1	1	0.936508
KEGG_PATHWAY	mmu04659:Th17 cell differentiation	5	1.21359	0.369526	NFKBIA, JUN, HSP90AA1, HSP90AB1, FOS	278	105	9463	1.62093	1	1	0.936508
KEGG_PATHWAY	mmu05417:Lipid and atherosclerosis	8	1.94175	0.446366	NFKBIA, JUN, HSP90AA1, HSP90AB1, HSPA5, FOS, CALM1, HSPD1	278	216	9463	1.26072	1	1	0.936508
KEGG_PATHWAY	mmu05207:Chemical carcinogenesis - receptor activation	8	1.94175	0.489052	JUN, HSP90AA1, HSP90AB1, GNAS, FOS, GSTM5, GNAI2, DLL3	278	225	9463	1.2103	1	1	0.936508
KEGG_PATHWAY	mmu05200:Pathways in cancer	15	3.64078	0.727521	ITGB1, JUN, HSP90AA1, HSP90AB1, FOS, GADD45G, DLL3, GNAI2, NFKBIA, GNG5, GNAS, ELOC, CALM1, HES5, GSTM5	278	543	9463	0.94032	1	1	0.936508
KEGG_PATHWAY	mmu04914:Progesterone-mediated oocyte maturation	3	0.728155	0.75613	HSP90AA1, HSP90AB1, GNAI2	278	92	9463	1.10999	1	1	0.936508
Annotation Cluster 40	Enrichment Score: 0.6322276640097773
Category	Term	Count	%	PValue	Genes	List Total	Pop Hits	Pop Total	Fold Enrichment	Bonferroni	Benjamini	FDR
GOTERM_CC_DIRECT	GO:0045111~intermediate filament cytoskeleton	4	0.970874	0.0855408	VIM, PFDN5, NES, GFAP	408	54	21157	3.84114	1	0.404506	0.357386
GOTERM_CC_DIRECT	GO:0005882~intermediate filament	5	1.21359	0.22064	NME2, VIM, NES, GFAP, NME1	408	125	21157	2.07422	1	0.737006	0.651154
SMART	SM01391:Filament	3	0.728155	0.35303	VIM, NES, GFAP	187	73	10944	2.4051	1	1	0.97561
UP_KW_CELLULAR_COMPONENT	KW-0403~Intermediate filament	3	0.728155	0.444039	VIM, NES, GFAP	379	73	18403	1.99548	1	1	0.979592
Annotation Cluster 41	Enrichment Score: 0.5961583508650411
Category	Term	Count	%	PValue	Genes	List Total	Pop Hits	Pop Total	Fold Enrichment	Bonferroni	Benjamini	FDR
GOTERM_CC_DIRECT	GO:0005694~chromosome	16	3.8835	0.176155	CBX5, H3F3B, CSNK1A1, H3F3A, ATRX, SMARCA5, HMGB2, HNRNPU, HMGB3, PRPF4B, PPP2CA, H1F0, NCL, DHX36, BANF1, TOP1	408	597	21157	1.38976	1	0.635684	0.561635
GOTERM_CC_DIRECT	GO:0000775~chromosome, centromeric region	6	1.45631	0.195824	PPP2CA, CBX5, H3F3B, CSNK1A1, H3F3A, HNRNPU	408	160	21157	1.94458	1	0.670366	0.592276
UP_KW_CELLULAR_COMPONENT	KW-0158~Chromosome	14	3.39806	0.471807	CBX5, H3F3B, CSNK1A1, H3F3A, ATRX, SMARCA5, HMGB2, HNRNPU, HMGB3, PPP2CA, H1F0, DHX36, CDK2AP1, BANF1	379	604	18403	1.12549	1	1	0.979592
Annotation Cluster 42	Enrichment Score: 0.5760840038372775
Category	Term	Count	%	PValue	Genes	List Total	Pop Hits	Pop Total	Fold Enrichment	Bonferroni	Benjamini	FDR
GOTERM_MF_DIRECT	GO:0003779~actin binding	13	3.15534	0.0933901	ITGB1, MARCKSL1, RDX, HNRNPU, CNN3, ARPC2, CALD1, MAP2, TMSB4X, CFL2, CFL1, HDGF, SPTBN1	373	392	18724	1.66474	1	0.62558	0.591765
KEGG_PATHWAY	mmu04666:Fc gamma R-mediated phagocytosis	5	1.21359	0.289549	MARCKSL1, ARPC2, CFL2, CFL1, PLPP3	278	93	9463	1.83008	1	1	0.936508
GOTERM_MF_DIRECT	GO:0051015~actin filament binding	7	1.69903	0.294224	MARCKSL1, ARPC2, CFL2, CFL1, EEF2, SPTBN1, CNN3	373	226	18724	1.55482	1	1	0.947452
GOTERM_BP_DIRECT	GO:0007015~actin filament organization	5	1.21359	0.37574	MARCKSL1, CFL2, TMSB4X, CFL1, CNN3	400	157	20199	1.6082	1	1	0.982693
UP_KW_MOLECULAR_FUNCTION	KW-0009~Actin-binding	8	1.94175	0.440546	MARCKSL1, ARPC2, CFL2, TMSB4X, RDX, CFL1, SPTBN1, CNN3	284	270	12184	1.27115	1	1	0.913043
Annotation Cluster 43	Enrichment Score: 0.5035608208580223
Category	Term	Count	%	PValue	Genes	List Total	Pop Hits	Pop Total	Fold Enrichment	Bonferroni	Benjamini	FDR
GOTERM_CC_DIRECT	GO:0030027~lamellipodium	8	1.94175	0.10367	ITGB1, PTPRZ1, ARPC2, RDX, CFL1, NME2, PABPC1, ACTG1	408	206	21157	2.0138	1	0.474161	0.418927
GOTERM_CC_DIRECT	GO:0030175~filopodium	4	0.970874	0.245049	ITGB1, PTPRZ1, RDX, CFL1	408	89	21157	2.33058	1	0.79039	0.69832
GOTERM_CC_DIRECT	GO:0005925~focal adhesion	6	1.45631	0.351862	ITGB1, ARPC2, RDX, CFL1, ACTG1, MAP4K4	408	203	21157	1.53267	1	1	0.885099
KEGG_PATHWAY	mmu04810:Regulation of actin cytoskeleton	8	1.94175	0.516877	ITGB1, ARPC2, CFL2, TMSB4X, RDX, CFL1, PPP1CA, ACTG1	278	231	9463	1.17886	1	1	0.936508
KEGG_PATHWAY	mmu05100:Bacterial invasion of epithelial cells	3	0.728155	0.656948	ITGB1, ARPC2, ACTG1	278	76	9463	1.34367	1	1	0.936508
Annotation Cluster 44	Enrichment Score: 0.4815678438091074
Category	Term	Count	%	PValue	Genes	List Total	Pop Hits	Pop Total	Fold Enrichment	Bonferroni	Benjamini	FDR
KEGG_PATHWAY	mmu04713:Circadian entrainment	6	1.45631	0.159474	GRIA2, GNG5, GNAS, FOS, CALM1, GNAI2	278	98	9463	2.08406	1	0.889037	0.829299
KEGG_PATHWAY	mmu04926:Relaxin signaling pathway	6	1.45631	0.326498	NFKBIA, JUN, GNG5, GNAS, FOS, GNAI2	278	129	9463	1.58324	1	1	0.936508
KEGG_PATHWAY	mmu04928:Parathyroid hormone synthesis, secretion and action	5	1.21359	0.389563	EGR1, JUND, GNAS, FOS, GNAI2	278	108	9463	1.57591	1	1	0.936508
KEGG_PATHWAY	mmu04668:TNF signaling pathway	5	1.21359	0.429332	NFKBIA, SOCS3, JUN, FOS, JUNB	278	114	9463	1.49296	1	1	0.936508
KEGG_PATHWAY	mmu04935:Growth hormone synthesis, secretion and action	5	1.21359	0.448974	SOCS3, GNAS, FOS, JUNB, GNAI2	278	117	9463	1.45468	1	1	0.936508
Annotation Cluster 45	Enrichment Score: 0.47986124785451517
Category	Term	Count	%	PValue	Genes	List Total	Pop Hits	Pop Total	Fold Enrichment	Bonferroni	Benjamini	FDR
KEGG_PATHWAY	mmu05140:Leishmaniasis	6	1.45631	0.0537641	NFKBIA, EEF1A1, ITGB1, JUN, MARCKSL1, FOS	278	70	9463	2.91768	0.999999	0.523166	0.488012
GOTERM_BP_DIRECT	GO:0035994~response to muscle stretch	3	0.728155	0.0585204	NFKBIA, JUN, FOS	400	20	20199	7.57462	1	0.85088	0.835801
KEGG_PATHWAY	mmu04210:Apoptosis	8	1.94175	0.104072	NFKBIA, JUN, TUBA1B, TUBA1A, FOS, CTSD, ACTG1, GADD45G	278	136	9463	2.00233	1	0.75229	0.701741
KEGG_PATHWAY	mmu04657:IL-17 signaling pathway	6	1.45631	0.136572	NFKBIA, JUN, HSP90AA1, HSP90AB1, JUND, FOS	278	93	9463	2.1961	1	0.852116	0.794859
KEGG_PATHWAY	mmu01522:Endocrine resistance	5	1.21359	0.289549	JUN, NCOR1, GNAS, FOS, DLL3	278	93	9463	1.83008	1	1	0.936508
KEGG_PATHWAY	mmu04621:NOD-like receptor signaling pathway	9	2.18447	0.298648	YWHAE, NFKBIA, MAP1LC3B, JUN, HSP90AA1, HSP90AB1, VDAC3, VDAC1, GABARAP	278	216	9463	1.41832	1	1	0.936508
KEGG_PATHWAY	mmu04926:Relaxin signaling pathway	6	1.45631	0.326498	NFKBIA, JUN, GNG5, GNAS, FOS, GNAI2	278	129	9463	1.58324	1	1	0.936508
KEGG_PATHWAY	mmu05135:Yersinia infection	6	1.45631	0.361459	NFKBIA, ITGB1, JUN, ARPC2, FOS, ACTG1	278	135	9463	1.51287	1	1	0.936508
KEGG_PATHWAY	mmu04380:Osteoclast differentiation	6	1.45631	0.361459	NFKBIA, SOCS3, JUN, JUND, FOS, JUNB	278	135	9463	1.51287	1	1	0.936508
KEGG_PATHWAY	mmu04659:Th17 cell differentiation	5	1.21359	0.369526	NFKBIA, JUN, HSP90AA1, HSP90AB1, FOS	278	105	9463	1.62093	1	1	0.936508
KEGG_PATHWAY	mmu04668:TNF signaling pathway	5	1.21359	0.429332	NFKBIA, SOCS3, JUN, FOS, JUNB	278	114	9463	1.49296	1	1	0.936508
KEGG_PATHWAY	mmu05224:Breast cancer	6	1.45631	0.431417	JUN, CSNK1A1, FOS, HES5, GADD45G, DLL3	278	147	9463	1.38937	1	1	0.936508
KEGG_PATHWAY	mmu04662:B cell receptor signaling pathway	4	0.970874	0.440116	NFKBIA, JUN, CD81, FOS	278	83	9463	1.64046	1	1	0.936508
KEGG_PATHWAY	mmu05167:Kaposi sarcoma-associated herpesvirus infection	8	1.94175	0.470122	NFKBIA, MAP1LC3B, JUN, GNG5, UBC, FOS, RPS27A, CALM1	278	221	9463	1.2322	1	1	0.936508
KEGG_PATHWAY	mmu04658:Th1 and Th2 cell differentiation	4	0.970874	0.478323	NFKBIA, JUN, FOS, DLL3	278	88	9463	1.54725	1	1	0.936508
KEGG_PATHWAY	mmu05161:Hepatitis B	6	1.45631	0.521803	NFKBIA, JUN, YWHAB, VDAC3, FOS, YWHAZ	278	163	9463	1.25299	1	1	0.936508
KEGG_PATHWAY	mmu05215:Prostate cancer	4	0.970874	0.55772	NFKBIA, HSP90AA1, ZEB1, HSP90AB1	278	99	9463	1.37534	1	1	0.936508
KEGG_PATHWAY	mmu05162:Measles	5	1.21359	0.617893	NFKBIA, JUN, RACK1, EIF3H, FOS	278	145	9463	1.17378	1	1	0.936508
KEGG_PATHWAY	mmu04660:T cell receptor signaling pathway	4	0.970874	0.698113	NFKBIA, PPP2CA, JUN, FOS	278	122	9463	1.11605	1	1	0.936508
KEGG_PATHWAY	mmu05235:PD-L1 expression and PD-1 checkpoint pathway in cancer	3	0.728155	0.733937	NFKBIA, JUN, FOS	278	88	9463	1.16044	1	1	0.936508
KEGG_PATHWAY	mmu04620:Toll-like receptor signaling pathway	3	0.728155	0.813366	NFKBIA, JUN, FOS	278	104	9463	0.981911	1	1	0.936508
Annotation Cluster 46	Enrichment Score: 0.46526743584679225
Category	Term	Count	%	PValue	Genes	List Total	Pop Hits	Pop Total	Fold Enrichment	Bonferroni	Benjamini	FDR
KEGG_PATHWAY	mmu05031:Amphetamine addiction	6	1.45631	0.0510902	GRIA2, JUN, GNAS, FOS, CALM1, PPP1CA	278	69	9463	2.95996	0.999998	0.517033	0.482292
KEGG_PATHWAY	mmu05142:Chagas disease	7	1.69903	0.0813193	NFKBIA, PPP2CA, JUN, GNAS, FOS, CALR, GNAI2	278	103	9463	2.31337	1	0.686531	0.6404
KEGG_PATHWAY	mmu04915:Estrogen signaling pathway	8	1.94175	0.0952693	JUN, HSP90AA1, HSP90AB1, GNAS, FOS, CALM1, CTSD, GNAI2	278	133	9463	2.04749	1	0.752228	0.701683
KEGG_PATHWAY	mmu04728:Dopaminergic synapse	8	1.94175	0.10109	PPP2CA, GRIA2, GNG5, GNAS, FOS, CALM1, PPP1CA, GNAI2	278	135	9463	2.01716	1	0.752228	0.701683
KEGG_PATHWAY	mmu04724:Glutamatergic synapse	7	1.69903	0.117314	GRIA2, GNG5, GNAS, SLC1A2, SLC1A3, SLC38A2, GNAI2	278	114	9463	2.09015	1	0.781062	0.72858
GOTERM_CC_DIRECT	GO:0005834~heterotrimeric G-protein complex	3	0.728155	0.145369	GNG5, GNAS, GNAI2	408	35	21157	4.44475	1	0.567244	0.501167
KEGG_PATHWAY	mmu04713:Circadian entrainment	6	1.45631	0.159474	GRIA2, GNG5, GNAS, FOS, CALM1, GNAI2	278	98	9463	2.08406	1	0.889037	0.829299
KEGG_PATHWAY	mmu04921:Oxytocin signaling pathway	8	1.94175	0.1617	JUN, GNAS, FOS, CALM1, EEF2, PPP1CA, GNAI2, ACTG1	278	153	9463	1.77985	1	0.889037	0.829299
KEGG_PATHWAY	mmu05030:Cocaine addiction	4	0.970874	0.165157	GRIA2, JUN, GNAS, GNAI2	278	48	9463	2.83663	1	0.889037	0.829299
KEGG_PATHWAY	mmu04971:Gastric acid secretion	5	1.21359	0.176705	GNAS, ATP1A2, CALM1, GNAI2, ACTG1	278	75	9463	2.2693	1	0.912375	0.851069
KEGG_PATHWAY	mmu04730:Long-term depression	4	0.970874	0.256482	PPP2CA, GRIA2, GNAS, GNAI2	278	60	9463	2.2693	1	1	0.936508
KEGG_PATHWAY	mmu04926:Relaxin signaling pathway	6	1.45631	0.326498	NFKBIA, JUN, GNG5, GNAS, FOS, GNAI2	278	129	9463	1.58324	1	1	0.936508
KEGG_PATHWAY	mmu04024:cAMP signaling pathway	9	2.18447	0.333588	NFKBIA, GRIA2, JUN, GNAS, ATP1A2, FOS, CALM1, PPP1CA, GNAI2	278	224	9463	1.36766	1	1	0.936508
KEGG_PATHWAY	mmu04261:Adrenergic signaling in cardiomyocytes	6	1.45631	0.482891	PPP2CA, GNAS, ATP1A2, CALM1, PPP1CA, GNAI2	278	156	9463	1.30921	1	1	0.936508
KEGG_PATHWAY	mmu05034:Alcoholism	7	1.69903	0.558567	GNG5, H3F3B, H3F3A, GNAS, CALM1, PPP1CA, GNAI2	278	205	9463	1.16233	1	1	0.936508
KEGG_PATHWAY	mmu04720:Long-term potentiation	3	0.728155	0.588263	GRIA2, CALM1, PPP1CA	278	67	9463	1.52416	1	1	0.936508
KEGG_PATHWAY	mmu04270:Vascular smooth muscle contraction	5	1.21359	0.612429	CALD1, GNAS, CALM1, RAMP1, PPP1CA	278	144	9463	1.18193	1	1	0.936508
KEGG_PATHWAY	mmu04924:Renin secretion	3	0.728155	0.656948	GNAS, CALM1, GNAI2	278	76	9463	1.34367	1	1	0.936508
KEGG_PATHWAY	mmu05032:Morphine addiction	3	0.728155	0.750736	GNG5, GNAS, GNAI2	278	91	9463	1.12218	1	1	0.936508
KEGG_PATHWAY	mmu05163:Human cytomegalovirus infection	7	1.69903	0.755787	NFKBIA, PDIA3, GNG5, GNAS, CALR, CALM1, GNAI2	278	253	9463	0.941806	1	1	0.936508
KEGG_PATHWAY	mmu04916:Melanogenesis	3	0.728155	0.795763	GNAS, CALM1, GNAI2	278	100	9463	1.02119	1	1	0.936508
KEGG_PATHWAY	mmu04725:Cholinergic synapse	3	0.728155	0.844566	GNG5, FOS, GNAI2	278	112	9463	0.911774	1	1	0.936508
KEGG_PATHWAY	mmu04750:Inflammatory mediator regulation of TRP channels	3	0.728155	0.89063	GNAS, CALM1, PPP1CA	278	127	9463	0.804084	1	1	0.936508
KEGG_PATHWAY	mmu04726:Serotonergic synapse	3	0.728155	0.900582	GNG5, GNAS, GNAI2	278	131	9463	0.779532	1	1	0.936508
KEGG_PATHWAY	mmu04062:Chemokine signaling pathway	3	0.728155	0.97829	NFKBIA, GNG5, GNAI2	278	192	9463	0.531868	1	1	0.97829
GOTERM_BP_DIRECT	GO:0007186~G-protein coupled receptor signaling pathway	6	1.45631	1	GNG5, GNAS, APOE, RAMP1, GNAI2, NTSR2	400	1741	20199	0.174029	1	1	1
UP_KW_MOLECULAR_FUNCTION	KW-0807~Transducer	4	0.970874	1	GNG5, GNAS, GNAI2, NTSR2	284	2026	12184	0.0847017	1	1	1
Annotation Cluster 47	Enrichment Score: 0.46316487581319155
Category	Term	Count	%	PValue	Genes	List Total	Pop Hits	Pop Total	Fold Enrichment	Bonferroni	Benjamini	FDR
GOTERM_MF_DIRECT	GO:0042393~histone binding	7	1.69903	0.126144	NPM1, NCL, ATRX, SMARCA5, ANP32E, DEK, PTMA	373	171	18724	2.0549	1	0.727934	0.688586
GOTERM_BP_DIRECT	GO:0006325~chromatin organization	10	2.42718	0.39231	CBX5, NCOR1, GPX4, ATRX, SMARCA5, ANP32E, HNRNPU, BANF1, DEK, PTMA	400	399	20199	1.2656	1	1	0.982693
UP_KW_MOLECULAR_FUNCTION	KW-0156~Chromatin regulator	6	1.45631	0.824154	NCOR1, ATRX, SMARCA5, ANP32E, HNRNPU, DEK	284	297	12184	0.866695	1	1	0.913043
Annotation Cluster 48	Enrichment Score: 0.3839047113376248
Category	Term	Count	%	PValue	Genes	List Total	Pop Hits	Pop Total	Fold Enrichment	Bonferroni	Benjamini	FDR
GOTERM_CC_DIRECT	GO:0000775~chromosome, centromeric region	6	1.45631	0.195824	PPP2CA, CBX5, H3F3B, CSNK1A1, H3F3A, HNRNPU	408	160	21157	1.94458	1	0.670366	0.592276
UP_KW_CELLULAR_COMPONENT	KW-0137~Centromere	4	0.970874	0.575091	PPP2CA, CBX5, CSNK1A1, HNRNPU	379	145	18403	1.3395	1	1	0.979592
GOTERM_CC_DIRECT	GO:0000776~kinetochore	4	0.970874	0.626158	CBX5, CSNK1A1, HNRNPU, ACTG1	408	167	21157	1.24205	1	1	0.885099
Annotation Cluster 49	Enrichment Score: 0.30151649914863454
Category	Term	Count	%	PValue	Genes	List Total	Pop Hits	Pop Total	Fold Enrichment	Bonferroni	Benjamini	FDR
GOTERM_MF_DIRECT	GO:0031492~nucleosomal DNA binding	3	0.728155	0.328005	H1F0, H3F3B, H3F3A	373	59	18724	2.55246	1	1	0.947452
GOTERM_CC_DIRECT	GO:0000786~nucleosome	4	0.970874	0.571271	H1F0, H3F3B, H3F3A, ACTG1	408	154	21157	1.34689	1	1	0.885099
GOTERM_MF_DIRECT	GO:0030527~structural constituent of chromatin	3	0.728155	0.664856	H1F0, H3F3B, H3F3A	373	114	18724	1.32101	1	1	0.947452
Annotation Cluster 50	Enrichment Score: 0.29598459112396514
Category	Term	Count	%	PValue	Genes	List Total	Pop Hits	Pop Total	Fold Enrichment	Bonferroni	Benjamini	FDR
KEGG_PATHWAY	mmu04921:Oxytocin signaling pathway	8	1.94175	0.1617	JUN, GNAS, FOS, CALM1, EEF2, PPP1CA, GNAI2, ACTG1	278	153	9463	1.77985	1	0.889037	0.829299
KEGG_PATHWAY	mmu04971:Gastric acid secretion	5	1.21359	0.176705	GNAS, ATP1A2, CALM1, GNAI2, ACTG1	278	75	9463	2.2693	1	0.912375	0.851069
KEGG_PATHWAY	mmu04970:Salivary secretion	4	0.970874	0.463179	CST3, GNAS, ATP1A2, CALM1	278	86	9463	1.58324	1	1	0.936508
KEGG_PATHWAY	mmu04261:Adrenergic signaling in cardiomyocytes	6	1.45631	0.482891	PPP2CA, GNAS, ATP1A2, CALM1, PPP1CA, GNAI2	278	156	9463	1.30921	1	1	0.936508
KEGG_PATHWAY	mmu04611:Platelet activation	5	1.21359	0.500207	ITGB1, GNAS, PPP1CA, GNAI2, ACTG1	278	125	9463	1.36158	1	1	0.936508
KEGG_PATHWAY	mmu04924:Renin secretion	3	0.728155	0.656948	GNAS, CALM1, GNAI2	278	76	9463	1.34367	1	1	0.936508
KEGG_PATHWAY	mmu04670:Leukocyte transendothelial migration	4	0.970874	0.681901	CLDN11, ITGB1, GNAI2, ACTG1	278	119	9463	1.14419	1	1	0.936508
KEGG_PATHWAY	mmu04015:Rap1 signaling pathway	6	1.45631	0.755998	ITGB1, ID1, GNAS, CALM1, GNAI2, ACTG1	278	214	9463	0.95438	1	1	0.936508
KEGG_PATHWAY	mmu04916:Melanogenesis	3	0.728155	0.795763	GNAS, CALM1, GNAI2	278	100	9463	1.02119	1	1	0.936508
KEGG_PATHWAY	mmu05414:Dilated cardiomyopathy	3	0.728155	0.800296	ITGB1, GNAS, ACTG1	278	101	9463	1.01108	1	1	0.936508
KEGG_PATHWAY	mmu04925:Aldosterone synthesis and secretion	3	0.728155	0.80474	GNAS, ATP1A2, CALM1	278	102	9463	1.00116	1	1	0.936508
Annotation Cluster 51	Enrichment Score: 0.2887175214171348
Category	Term	Count	%	PValue	Genes	List Total	Pop Hits	Pop Total	Fold Enrichment	Bonferroni	Benjamini	FDR
GOTERM_BP_DIRECT	GO:0030154~cell differentiation	23	5.58252	0.335633	HES6, HNRNPU, SOX11, ASCL1, DCLK1, GADD45G, DLL3, NME1, SOX2, FXR1, SOCS3, ZEB1, MDK, RPS3A1, ID2, DHX36, ID1, VDAC3, ID3, TCF4, JUNB, SOX4, HES5	400	1001	20199	1.16028	1	1	0.982693
UP_KW_BIOLOGICAL_PROCESS	KW-0221~Differentiation	16	3.8835	0.359557	HES6, HNRNPU, SOX11, ASCL1, DCLK1, GADD45G, DLL3, NME1, FXR1, ZEB1, MDK, RPS3A1, DHX36, VDAC3, TCF4, HES5	197	769	11277	1.19103	1	1	0.909091
GOTERM_BP_DIRECT	GO:0007275~multicellular organism development	23	5.58252	0.51369	HES6, GPX4, HNRNPU, SOX11, ASCL1, DCLK1, ZFP36L1, GADD45G, DLL3, SOX2, FXR1, MDK, ID2, DHX36, ID1, NNAT, RACK1, ID3, TCF4, PLPP3, GAPDH, NES, HES5	400	1101	20199	1.0549	1	1	0.982693
UP_KW_MOLECULAR_FUNCTION	KW-9996~Developmental protein	23	5.58252	0.762148	HES6, GPX4, RPL10, HNRNPU, SOX11, ASCL1, DCLK1, ZFP36L1, GADD45G, DLL3, SOX2, FXR1, MDK, ID2, DHX36, ID1, NNAT, RACK1, ID3, TCF4, PLPP3, NES, HES5	284	1073	12184	0.919601	1	1	0.913043
UP_KW_MOLECULAR_FUNCTION	KW-0217~Developmental protein	23	5.58252	0.762148	HES6, GPX4, RPL10, HNRNPU, SOX11, ASCL1, DCLK1, ZFP36L1, GADD45G, DLL3, SOX2, FXR1, MDK, ID2, DHX36, ID1, NNAT, RACK1, ID3, TCF4, PLPP3, NES, HES5	284	1073	12184	0.919601	1	1	0.913043
Annotation Cluster 52	Enrichment Score: 0.26455696769948994
Category	Term	Count	%	PValue	Genes	List Total	Pop Hits	Pop Total	Fold Enrichment	Bonferroni	Benjamini	FDR
KEGG_PATHWAY	mmu04022:cGMP-PKG signaling pathway	7	1.69903	0.390222	VDAC3, ATP1A2, VDAC1, CALM1, SLC25A5, PPP1CA, GNAI2	278	172	9463	1.38533	1	1	0.936508
KEGG_PATHWAY	mmu04218:Cellular senescence	7	1.69903	0.437436	VDAC3, VDAC1, CALM1, SLC25A5, ZFP36L1, PPP1CA, GADD45G	278	181	9463	1.31645	1	1	0.936508
KEGG_PATHWAY	mmu04020:Calcium signaling pathway	5	1.21359	0.942111	GNAS, VDAC3, VDAC1, CALM1, SLC25A5	278	253	9463	0.672719	1	1	0.942111
Annotation Cluster 53	Enrichment Score: 0.18505198604961834
Category	Term	Count	%	PValue	Genes	List Total	Pop Hits	Pop Total	Fold Enrichment	Bonferroni	Benjamini	FDR
UP_KW_BIOLOGICAL_PROCESS	KW-0275~Fatty acid biosynthesis	3	0.728155	0.254285	NDUFAB1, SCD2, PTGDS	197	56	11277	3.06662	1	1	0.909091
GOTERM_BP_DIRECT	GO:0006633~fatty acid biosynthetic process	3	0.728155	0.424344	NDUFAB1, SCD2, PTGDS	400	73	20199	2.07524	1	1	0.982693
UP_KW_BIOLOGICAL_PROCESS	KW-0276~Fatty acid metabolism	3	0.728155	0.76749	NDUFAB1, SCD2, PTGDS	197	159	11277	1.08007	1	1	0.909091
GOTERM_BP_DIRECT	GO:0006631~fatty acid metabolic process	4	0.970874	0.767741	NDUFAB1, SCD2, DBI, PTGDS	400	203	20199	0.995025	1	1	0.982693
UP_KW_BIOLOGICAL_PROCESS	KW-0444~Lipid biosynthesis	3	0.728155	0.804166	NDUFAB1, SCD2, PTGDS	197	172	11277	0.998436	1	1	0.909091
GOTERM_BP_DIRECT	GO:0006629~lipid metabolic process	8	1.94175	0.991811	FABP5, GPX4, PSAP, NDUFAB1, SCD2, APOE, PLPP3, PTGDS	400	741	20199	0.545182	1	1	0.991811
UP_KW_BIOLOGICAL_PROCESS	KW-0443~Lipid metabolism	5	1.21359	0.998929	GPX4, NDUFAB1, SCD2, PLPP3, PTGDS	197	723	11277	0.395876	1	1	0.998929
Annotation Cluster 54	Enrichment Score: 0.1842835859546792
Category	Term	Count	%	PValue	Genes	List Total	Pop Hits	Pop Total	Fold Enrichment	Bonferroni	Benjamini	FDR
GOTERM_CC_DIRECT	GO:0005615~extracellular space	40	9.70874	0.442914	CD63, LXN, SPARC, CNP, HMGB2, DBI, CLU, HSPD1, CST3, LGALS1, PTPRZ1, S100A16, ARHGDIA, C1QBP, PSAP, PGK1, CKB, APOE, PTGDS, CTSD, RPL39, S100A10, PDIA3, PDAP1, MT3, MANF, AIMP1, PSMA4, GAL, FABP5, CPE, SPARCL1, HDGF, CALR, FAU, ALDOA, PPIA, RAMP1, ITM2B, TPT1	408	1953	21157	1.06207	1	1	0.885099
GOTERM_CC_DIRECT	GO:0005576~extracellular region	35	8.49515	0.682241	CD63, SPARC, HSP90AB1, HMGB2, AQP4, CLU, CST3, FTL1, LGALS1, PTPRZ1, MDK, C1QBP, FTH1, PSAP, CFL1, APOE, PTGDS, CTSD, PDIA3, BTBD17, HSPA5, MANF, AIMP1, GAL, FABP5, GNAS, SCG5, CPE, SPARCL1, HDGF, CALR, MAPT, PPIA, CRYAB, ITM2B	408	1887	21157	0.961812	1	1	0.885099
UP_KW_CELLULAR_COMPONENT	KW-0964~Secreted	30	7.28155	0.9266	CD63, SPARC, HSP90AB1, HMGB2, CLU, CST3, LGALS1, PTPRZ1, MDK, C1QBP, PSAP, APOE, PTGDS, CTSD, BTBD17, MANF, AIMP1, PSMA4, GAL, FABP5, GNAS, SCG5, CPE, SPARCL1, HDGF, CALR, MAPT, PPIA, CRYAB, ITM2B	379	1782	18403	0.817453	1	1	0.979592
Annotation Cluster 55	Enrichment Score: 0.17864782059244383
Category	Term	Count	%	PValue	Genes	List Total	Pop Hits	Pop Total	Fold Enrichment	Bonferroni	Benjamini	FDR
UP_KW_BIOLOGICAL_PROCESS	KW-0399~Innate immunity	9	2.18447	0.37001	IFITM3, SFPQ, PSMA4, C1QBP, DHX36, PCBP2, HMGB2, HMGB3, GAPDH	197	391	11277	1.31763	1	1	0.909091
GOTERM_BP_DIRECT	GO:0045087~innate immune response	10	2.42718	0.7025	IFITM3, PPP1R14B, SFPQ, C1QBP, NEDD4, DHX36, PCBP2, HMGB2, HMGB3, GAPDH	400	520	20199	0.971106	1	1	0.982693
GOTERM_BP_DIRECT	GO:0002376~immune system process	10	2.42718	0.765668	PDIA3, IFITM3, SFPQ, CD81, C1QBP, DHX36, PCBP2, HMGB2, HMGB3, GAPDH	400	552	20199	0.91481	1	1	0.982693
UP_KW_BIOLOGICAL_PROCESS	KW-0391~Immunity	11	2.6699	0.969413	PDIA3, IFITM3, SFPQ, PSMA4, CD81, C1QBP, DHX36, PCBP2, HMGB2, HMGB3, GAPDH	197	938	11277	0.671301	1	1	0.969413
Annotation Cluster 56	Enrichment Score: 0.17250996966233564
Category	Term	Count	%	PValue	Genes	List Total	Pop Hits	Pop Total	Fold Enrichment	Bonferroni	Benjamini	FDR
KEGG_PATHWAY	mmu04611:Platelet activation	5	1.21359	0.500207	ITGB1, GNAS, PPP1CA, GNAI2, ACTG1	278	125	9463	1.36158	1	1	0.936508
GOTERM_CC_DIRECT	GO:0005912~adherens junction	4	0.970874	0.645942	ITGB1, RDX, PPP1CA, ACTG1	408	172	21157	1.20594	1	1	0.885099
KEGG_PATHWAY	mmu04510:Focal adhesion	4	0.970874	0.939998	ITGB1, JUN, PPP1CA, ACTG1	278	203	9463	0.67073	1	1	0.939998
Annotation Cluster 57	Enrichment Score: 0.14647001635597084
Category	Term	Count	%	PValue	Genes	List Total	Pop Hits	Pop Total	Fold Enrichment	Bonferroni	Benjamini	FDR
GOTERM_BP_DIRECT	GO:0051897~positive regulation of protein kinase B signaling	6	1.45631	0.456039	ITGB1, C1QBP, NRXN1, NEDD4, RTN4, MTDH	400	224	20199	1.35261	1	1	0.982693
GOTERM_BP_DIRECT	GO:0045766~positive regulation of angiogenesis	4	0.970874	0.623609	ITGB1, DDAH1, RTN4, MTDH	400	162	20199	1.24685	1	1	0.982693
GOTERM_CC_DIRECT	GO:0070161~anchoring junction	5	1.21359	0.941243	CLDN11, ITGB1, SLC3A2, RTN4, MTDH	408	386	21157	0.671702	1	1	0.941243
UP_KW_CELLULAR_COMPONENT	KW-0965~Cell junction	5	1.21359	0.969401	CLDN11, ITGB1, SLC3A2, RTN4, MTDH	379	407	18403	0.59652	1	1	0.979592
Annotation Cluster 58	Enrichment Score: 0.09910398185055422
Category	Term	Count	%	PValue	Genes	List Total	Pop Hits	Pop Total	Fold Enrichment	Bonferroni	Benjamini	FDR
GOTERM_MF_DIRECT	GO:0004721~phosphoprotein phosphatase activity	3	0.728155	0.773364	PPP2CA, PTPRZ1, PPP1CA	373	141	18724	1.06805	1	1	0.947452
GOTERM_BP_DIRECT	GO:0006470~protein dephosphorylation	3	0.728155	0.793241	PPP2CA, PTPRZ1, PPP1CA	400	148	20199	1.0236	1	1	0.982693
UP_KW_MOLECULAR_FUNCTION	KW-0904~Protein phosphatase	3	0.728155	0.822051	PPP2CA, PTPRZ1, PPP1CA	284	134	12184	0.960479	1	1	0.913043
Annotation Cluster 59	Enrichment Score: 0.06960834795241432
Category	Term	Count	%	PValue	Genes	List Total	Pop Hits	Pop Total	Fold Enrichment	Bonferroni	Benjamini	FDR
GOTERM_BP_DIRECT	GO:0006281~DNA repair	7	1.69903	0.795468	NPM1, SFPQ, SWI5, UBE2D3, ATRX, SMARCA5, RPS3	400	395	20199	0.894892	1	1	0.982693
GOTERM_BP_DIRECT	GO:0006974~cellular response to DNA damage stimulus	9	2.18447	0.831418	SFPQ, CBX5, NEDD4, SWI5, UBE2D3, ATRX, SMARCA5, RPS3, MAPT	400	534	20199	0.851081	1	1	0.982693
UP_KW_BIOLOGICAL_PROCESS	KW-0234~DNA repair	5	1.21359	0.854916	SFPQ, SWI5, UBE2D3, ATRX, RPS3	197	345	11277	0.829618	1	1	0.909091
UP_KW_BIOLOGICAL_PROCESS	KW-0227~DNA damage	5	1.21359	0.93154	SFPQ, SWI5, UBE2D3, ATRX, RPS3	197	412	11277	0.694705	1	1	0.93154
Annotation Cluster 60	Enrichment Score: 0.0564968863813886
Category	Term	Count	%	PValue	Genes	List Total	Pop Hits	Pop Total	Fold Enrichment	Bonferroni	Benjamini	FDR
KEGG_PATHWAY	mmu04613:Neutrophil extracellular trap formation	6	1.45631	0.73365	H3F3B, H3F3A, VDAC3, VDAC1, SLC25A5, ACTG1	278	208	9463	0.981911	1	1	0.936508
KEGG_PATHWAY	mmu04020:Calcium signaling pathway	5	1.21359	0.942111	GNAS, VDAC3, VDAC1, CALM1, SLC25A5	278	253	9463	0.672719	1	1	0.942111
GOTERM_BP_DIRECT	GO:0055085~transmembrane transport	5	1.21359	0.979305	SLC22A17, VDAC3, AQP4, VDAC1, SLC25A5	400	451	20199	0.559839	1	1	0.982693
Annotation Cluster 61	Enrichment Score: 0.04440362429999524
Category	Term	Count	%	PValue	Genes	List Total	Pop Hits	Pop Total	Fold Enrichment	Bonferroni	Benjamini	FDR
UP_KW_BIOLOGICAL_PROCESS	KW-0132~Cell division	6	1.45631	0.821674	UBE2C, CSNK1A1, RPS3, HNRNPU, PPP1CA, GNAI2	197	395	11277	0.869524	1	1	0.909091
UP_KW_BIOLOGICAL_PROCESS	KW-0498~Mitosis	4	0.970874	0.878315	UBE2C, CSNK1A1, RPS3, HNRNPU	197	286	11277	0.800611	1	1	0.909091
GOTERM_BP_DIRECT	GO:0051301~cell division	6	1.45631	0.903808	UBE2C, CSNK1A1, RPS3, HNRNPU, PPP1CA, GNAI2	400	404	20199	0.749963	1	1	0.982693
UP_KW_BIOLOGICAL_PROCESS	KW-0131~Cell cycle	8	1.94175	0.943919	UBE2C, CSNK1A1, RACK1, RPS3, HNRNPU, CDK2AP1, PPP1CA, GNAI2	197	657	11277	0.697031	1	1	0.943919
GOTERM_BP_DIRECT	GO:0007049~cell cycle	8	1.94175	0.97414	UBE2C, CSNK1A1, RACK1, RPS3, HNRNPU, CDK2AP1, PPP1CA, GNAI2	400	649	20199	0.622465	1	1	0.982693
Annotation Cluster 62	Enrichment Score: 0.032073897684299454
Category	Term	Count	%	PValue	Genes	List Total	Pop Hits	Pop Total	Fold Enrichment	Bonferroni	Benjamini	FDR
GOTERM_MF_DIRECT	GO:0008233~peptidase activity	9	2.18447	0.816252	PSMB6, PDIA3, HINT1, EIF3H, CPE, EIF3F, CTSD, METAP2, SEC11C	373	521	18724	0.867151	1	1	0.947452
GOTERM_BP_DIRECT	GO:0006508~proteolysis	7	1.69903	0.990407	PSMB6, HINT1, CPE, EIF3F, CTSD, METAP2, SEC11C	400	656	20199	0.538845	1	1	0.990407
UP_KW_MOLECULAR_FUNCTION	KW-0645~Protease	7	1.69903	0.991152	PSMB6, HINT1, CPE, EIF3F, CTSD, METAP2, SEC11C	284	560	12184	0.536268	1	1	0.991152
Annotation Cluster 63	Enrichment Score: 0.030703613289683008
Category	Term	Count	%	PValue	Genes	List Total	Pop Hits	Pop Total	Fold Enrichment	Bonferroni	Benjamini	FDR
KEGG_PATHWAY	mmu04514:Cell adhesion molecules	4	0.970874	0.899809	CLDN11, ITGB1, NRXN1, NCAM1	278	179	9463	0.760661	1	1	0.936508
GOTERM_BP_DIRECT	GO:0007155~cell adhesion	9	2.18447	0.928178	CLDN11, ITGB1, H1F0, PODXL2, TTYH1, NRXN1, NCAM1, PLPP3, HES5	400	623	20199	0.729498	1	1	0.982693
UP_KW_BIOLOGICAL_PROCESS	KW-0130~Cell adhesion	5	1.21359	0.968517	ITGB1, PODXL2, TTYH1, NRXN1, NCAM1	197	476	11277	0.601299	1	1	0.968517
Annotation Cluster 64	Enrichment Score: 0.017821803248261592
Category	Term	Count	%	PValue	Genes	List Total	Pop Hits	Pop Total	Fold Enrichment	Bonferroni	Benjamini	FDR
GOTERM_MF_DIRECT	GO:0004674~protein serine/threonine kinase activity	7	1.69903	0.866386	PKM, CSNK1A1, NME2, PRPF4B, TOP1, DCLK1, MAP4K4	373	435	18724	0.80779	1	1	0.947452
GOTERM_MF_DIRECT	GO:0016301~kinase activity	10	2.42718	0.912292	PKM, CSNK1A1, PRKAR1A, NME2, PGK1, PRPF4B, CKB, DCLK1, NME1, MAP4K4	373	661	18724	0.759431	1	1	0.947452
GOTERM_BP_DIRECT	GO:0016310~phosphorylation	10	2.42718	0.927639	PKM, CSNK1A1, PRKAR1A, NME2, PGK1, PRPF4B, CKB, DCLK1, NME1, MAP4K4	400	685	20199	0.73719	1	1	0.982693
SMART	SM00220:S_TKc	4	0.970874	0.959868	CSNK1A1, PRPF4B, DCLK1, MAP4K4	187	381	10944	0.614426	1	1	0.97561
GOTERM_BP_DIRECT	GO:0006468~protein phosphorylation	8	1.94175	0.964427	CSNK1A1, PRKAR1A, BAG1, CFL1, PRPF4B, YWHAZ, DCLK1, MAP4K4	400	622	20199	0.649486	1	1	0.982693
UP_KW_MOLECULAR_FUNCTION	KW-0418~Kinase	10	2.42718	0.982934	PKM, CSNK1A1, PRKAR1A, NME2, PGK1, PRPF4B, CKB, DCLK1, NME1, MAP4K4	284	694	12184	0.618176	1	1	0.982934
UP_KW_MOLECULAR_FUNCTION	KW-0723~Serine/threonine-protein kinase	4	0.970874	0.996231	CSNK1A1, PRPF4B, DCLK1, MAP4K4	284	405	12184	0.423718	1	1	0.996231
GOTERM_MF_DIRECT	GO:0004672~protein kinase activity	4	0.970874	0.998248	CSNK1A1, PRPF4B, DCLK1, MAP4K4	373	521	18724	0.3854	1	1	0.998248
GOTERM_MF_DIRECT	GO:0016740~transferase activity	18	4.36893	0.999894	UBE2C, CSNK1A1, UBE2D3, NME2, PRPF4B, DCLK1, NME1, GATM, PKM, TST, NEDD4, TTC3, PGK1, CKB, GAPDH, MAP4K4, GSTM5, RNF187	373	1784	18724	0.506486	1	1	0.999894
UP_KW_MOLECULAR_FUNCTION	KW-0808~Transferase	19	4.61165	1	UBE2C, CSNK1A1, UBE2D3, NME2, PRPF4B, DCLK1, NME1, GATM, PKM, TST, PRKAR1A, NEDD4, TTC3, PGK1, CKB, GAPDH, MAP4K4, GSTM5, RNF187	284	1968	12184	0.41419	1	1	1
