# Supplementary material for: Transcription factors ASCL1 and OLIG2 drive glioblastoma initiation and co-regulate tumor cell types and migration
Source: Nat Commun. 2024 Nov 28;15:10363. doi: 10.1038/s41467-024-54750-9 (PMC11605073; doi:10.1038/s41467-024-54750-9)
Supplement: Supplementary file 15 — Source data [file 41467_2024_54750_MOESM15_ESM.zip]

Archive with 2 entries (2 files):
- 09-23-2024_Source_Data.xlsx
- __MACOSX/._09-23-2024_Source_Data.xlsx
