# Supplementary material for: Transcription factors ASCL1 and OLIG2 drive glioblastoma initiation and co-regulate tumor cell types and migration
Source: Nat Commun. 2024 Nov 28;15:10363. doi: 10.1038/s41467-024-54750-9 (PMC11605073; doi:10.1038/s41467-024-54750-9)
Supplement: Supplementary file 15 — Source data [file 41467_2024_54750_MOESM15_ESM.zip › 09-23-2024_Source_Data.xlsx]

## Sheet: Fig.1i Blot
Co-IP assay of PDOX-GBM tumor cells using anti-ASCL1 and anti-OLIG2 antibodies

## Sheet: Fig.2r
Survival of tumor mice
			dCKO	Ascl1 f/f	Olig2 f/f	Control	Ascl1-OE
BM2-2 Female	17-Jul-2020	13-Jan-2021	0
BM2-3 Female	17-Jul-2020	13-Jan-2021	0
BM2-4 Female	17-Jul-2020	13-Jan-2021	0
BM2-6 Male	17-Jul-2020	13-Jan-2021	0
BM3-6 Male	18-Jul-2020	12-Oct-2020					1
BM4-1 Female	19-Jul-2020	1-Oct-2020				1
BM4-3 Male	19-Jul-2020	2-Oct-2020				1
BM4-2 Female	19-Jul-2020	28-Oct-2020				1
BM5-3 Female	20-Jul-2020	17-Nov-2020		1
BM5-4 Female	20-Jul-2020	28-Nov-2020		1
BM7-5 Female	24-Jul-2020	18-Oct-2020			1
BM7-6 Male	24-Jul-2020	28-Sep-2020			1
BM7-7 Male	24-Jul-2020	13-Oct-2020			1
BM7-8 Male	24-Jul-2020	24-Oct-2020			1
BM7-9 Male	24-Jul-2020	24-Oct-2020			1
BM7-10 Male	24-Jul-2020	2-Nov-2020			1
BM7-11 Male	24-Jul-2020	7-Jan-2021			1
BM8-7 Male	27-Jul-2020	13-Oct-2020				1
BM8-2 Female	27-Jul-2020	25-Sep-2020				1
BM8-4 Male	27-Jul-2020	25-Sep-2020				1
BM8-6 Male	27-Jul-2020	25-Sep-2020				1
BM10-3 Female	12-Aug-2020	23-Oct-2020		1
BM10-4 Female	12-Aug-2020	23-Oct-2020		1
BM10-5 Female	12-Aug-2020	19-Dec-2020		1
BM10-6 Female	12-Aug-2020	19-Dec-2020		1
BM11-2 Female	12-Aug-2020	3-Nov-2020					1
BM11-3 Female	12-Aug-2020	3-Nov-2020					1
BM11-4 Male	12-Aug-2020	23-Oct-2020					1
BM11-5 Male	12-Aug-2020	29-Oct-2020					1
BM13-6 Male	16-Aug-2020	5-Nov-2020			1
BM13-7 Male	16-Aug-2020	9-Nov-2020			1
BM13-1 Female	16-Aug-2020	12-Nov-2020			1
BM13-4 Female	16-Aug-2020	22-Dec-2020			1
BM13-2 Female	16-Aug-2020	20-Nov-2020			1
BM13-8 Male	16-Aug-2020	28-Nov-2020			1
BM14-1 Female	6-Sep-2020	28-Nov-2020				1
BM14-2 Male	6-Sep-2020	19-Nov-2020				1
BM14-3 Male	6-Sep-2020	28-Nov-2020				1
BM15-1 Female	17-Nov-2020	1-Feb-2021		1
BM15-2 Female	17-Nov-2020	11-Feb-2021		1
BM15-3 Female	17-Nov-2020	11-Feb-2021		1
BM15-4 Male	17-Nov-2020	10-Feb-2021		1
BM15-5 Male	17-Nov-2020	10-Feb-2021		1
BM17-9 Male	11-Dec-2020	15-Feb-2021		1
BM18-1 Female	24-Dec-2020	23-Feb-2021					1
BM18-7 Male	24-Dec-2020	25-Feb-2021					1
BM18-3 Female	24-Dec-2020	27-Feb-2021					1
BM19-4 (Male)	2-Jan-2021	1-Mar-2021					1
BM18-4 (Female)	24-Dec-2020	2-Mar-2021					1
BM21-4 (Male)	24-Jan-2021	11-May-2021	1
BM21-1 (Female)	24-Jan-2021	23-Jul-2021	0
BM21-2 (Female)	24-Jan-2021	23-Jul-2021	0
BM21-5 (Male)	24-Jan-2021	23-Jul-2021	0
BM21-6 (Male)	24-Jan-2021	23-Jul-2021	0
BM18-8 (Male)	24-Dec-2020	8-Mar-2021					1
BM19-1 (Female)	2-Jan-2021	6-Mar-2021					1
BM19-2 (Female)	2-Jan-2021	13-Mar-2021					1
BM19-4 (Male)	2-Jan-2021	1-Mar-2021					1
BM20-1 (Female)	22-Jan-2021	11-May-2021		1
BM20-2 (Female)	22-Jan-2021	11-May-2021		1
BM20-4 (Male)	22-Jan-2021	7-Jul-2021		1
BM26-1 (Male)	24-Feb-2021	2-Aug-2021		1
BM29-2 (Male)	5-Mar-2021	2-Sep-2021	0
BM29-3 (Male)	5-Mar-2021	2-Sep-2021	0
BM32-1 (Female)	15-Mar-2021	1-Jun-2021			1
BM32-2	15-Mar-2021	22-Jun-2021			1
BM32-3	15-Mar-2021	23-Jun-2021			1
EP68-1 (Female)	19-Sep-2019	2-Feb-2020	1
EP68-2 (Female)	19-Sep-2019	5-Apr-2020	0
EP68-3 (Female)	19-Sep-2019	5-Apr-2020	0
EP68-6 (Male)	19-Sep-2019	5-Apr-2020	0
EP68-7 (Male)	19-Sep-2019	5-Apr-2020	0
EP70-3 (Female)	7-Sep-2019	19-Feb-2020	1
EP70-4 (Female)	7-Sep-2019	2-Apr-2020	1
EP70-9 (Male)	7-Sep-2019	5-Apr-2020	0
EP70-10 (Male)	7-Sep-2019	5-Apr-2020	0

## Sheet: Fig.3f
Cellular immunofluorescent levels of ASCL1
Control			Olig2-CKO			Ascl1-OE
Mouse ID	Value	Average	Mouse ID	Value	Average	Mouse ID	Value	Average
BM4-2	11512.3	6816.04	BM7-7	2560.59	3276.61	BM3-6	8206.29	9521.09
	8950.46			4263.04			9703.91
	6089.12			1730.61			13184.8
	9335.98			1934.28			10298.6
	5047.67			5452.74			9250.63
	14869.8			7474.78			7260.3
	10224.5			2773.49			6625.8
	6769.47			1675.77			11747.3
	5949.17			2643.56			13991.5
	6081.6			2070.79			9878.17
	7265.64			2608.8			8774.52
	6539.46			4198.54			9360.54
	7335.39			1741.68			5148.5
	6481.84			5129.79			9755.57
	8017.78			3122.92			11966.5
	5612.9			6575.85			10070.7
	9666.13			3278.3			15076.6
	13801.3			689.949			7916.96
	6123.9			3509.14			7060.62
	7422.85			993.442			8301.61
	17255.7			4163.86			7576.13
	14506.9			3218.05			6923.03
	7051.48			2252.9			7865.48
	4914.96			1168.41			6923.74
	10318.8			1163.3			11879.5
	4962.28			3075.77			9027.21
	8687.38			1514.89			9675.64
	4603.04			1232.83			8149.98
	9731.83			1364.27			8398.34
	7513.39			3526.04			6723.62
	6792.58			994.464			8769.48
	11907.6			1983.51			5865.26
	5973.54			1528.97			8142.29
	7160.9			1482.05			8369.5
	3222.53			5003.67			7524.59
	5893.4			1653.85			10993.2
	4322.74			2877.9			5690.75
	2961.36			2952.7			10469.9
	3218.26			2082.53			10067.1
	3916.53			1077.29			9089.68
	5115.9			4754.26			14400.5
	6279.64			1481.41			8946.62
	4153.1			2148.23			12115
	4199.65			3838.04			5729.96
	4313.98			2637.61			11028.5
	3102.96			5233.3			10142.9
	6830.04			2104.89			7684.48
	4998.43			5647.09			12093.6
	4791.71			9855.17			8235.03
	4759.41			3321.63			10079.6
	4162.46			5461.63			10172.9
	7902.72			4384.39			14139.3
	4172.46			5665.08			8980.42
	2992.49			6309.04			8545.04
	7561.48			1894.79			5746.84
	7256.66			5749.82			15280.7
	4819.48			6573.2			7898.23
	5470.02			4103.16			20261.9
	3792.19			4608.19			9643.31
	4275.48			2080.42			8437.04
BM8-2	3408.09	5455.37	BM7-10	9539.03	4426.56	BM11-2	13339.6	16800.5
	4309.27			2576.53			12460.4
	7981.83			4528.12			10232.7
	8526.17			4489.69			15401.2
	7037.56			4049.53			17390.2
	7029.01			5230.74			21045.2
	6708.37			3052.04			16406.6
	3816.64			3850.63			22370.5
	7185.46			4461.61			16715
	4332.98			7139.52			17914
	4296.91			3762			11766.7
	4257.06			4763.38			20835.4
	4288.76			4274.24			16300.8
	4445.12			5856.02			15534.6
	5085.46			3172.99			23406.4
	4983.59			7811.56			11714.3
	6003.56			4351.93			13523.1
	2941.22			3724.14			12985.4
	2138.22			4868.2			14144.4
	3417.45			4022.57			14336.1
	12069.4			3854.8			17297.7
	4999.23			5748.05			18553.8
	10707.8			3110.02			15961.7
	6056.89			2822.43			21371.1
	2962.49			2991.43			11625
	5429.17			2863.12			17241.7
	4377.97			3887.67			21372.4
	3578.17			2716.07			15790.9
	4671.02			2343.55			10794.3
	4525.21			5786.84			25391.2
	4553.25			2483.29			13717.3
	4118.94			2676.13			7551.77
	8860.54			6737.3			15340.7
	7708.74			9064.14			14738.2
	5783.54			2488.36			22340.6
	4376.03			3142.09			16448.7
	5900.12			3630.72			25079.2
	4512.61			3307.02			12430.6
	3402.82			3681.35			10263.5
	3777.82			2834.12			9396.8
	2810.98			7041.45			15303.2
	4368.97			4228.82			12732.5
	6717.62			3784.36			15007.2
	4254.22			4947.09			16504.7
	11625.9			3875.27			16480.7
	6511.08			6438.26			17211.4
	3772.72			4002.87			13249.9
	5771.07			3591.41			20404.4
	2658.26			3270.74			21525.6
	5792.23			4368.71			11379.2
	7999.7			4001.23			16884.5
	3487.11			6289.06			25043.1
	6264.59			7634.26			23078.4
	4769.68			4720.93			15052.5
	3384.49			4797.66			16477.4
	5052.18			6312.51			12767.2
	5245.72			2899.84			27819.5
	12383.2			3953.61			17521.1
	5673.91			3580.25			27823.7
	4213.96			4162.39			25234.1
BM14-1	6658.45	9674.29	BM13-1	2271.72	3026.8	BM11-4	21994	17651.7
	8702.13			4983.4			17770.6
	8196.74			3981.76			23812.1
	5111.16			4115.16			15947.7
	7549.15			3832.09			12234.9
	7645.52			6160.55			13666.8
	10707.9			6073.21			18535.9
	7097.09			2427.79			16017.2
	7665.45			5288.18			13225
	7844.47			3192.66			18845.9
	7178.12			4843.71			14696.5
	8252.06			5523.48			15844.2
	14809.3			3400.15			11136.8
	10525.9			4276.6			12878.6
	13549.5			2231.21			16698.9
	8408.73			6852.92			11890.6
	7111.26			4955.46			20173.4
	9827.43			2407.57			14239.4
	10750.5			2580.49			21588.2
	11210.4			3873.14			13895.1
	9017.37			1472.07			20136.5
	8580.33			1259.21			9005.94
	5301.41			3587.33			15456.4
	6287.47			1847.78			14495.2
	13566.7			1299.41			9790.68
	11445			875.811			14044.8
	10049.4			2035.94			22258.6
	16640.6			7287.04			17726
	13577.7			2589.99			15431.8
	14514.5			2735.36			19452.3
	13686.1			1485.42			13553.3
	12575.8			2218			17614.9
	10740.3			1459.36			23120.4
	11431.1			2012.35			18511.8
	11008.8			3137.75			20220.2
	8153.21			2995.28			17665.9
	16068.7			2547.02			12942.2
	14139.4			1784.54			13868.2
	13592.6			2452.22			17151.7
	8063.92			2818.96			15638.7
	9027.95			2226.26			14365.8
	12963.4			2161.72			19638.3
	13617.8			3034.32			21291.4
	4316.52			2699.13			23090.2
	8289.6			2360.47			16071.5
	8812.9			2522.8			24364.6
	5880.4			3884.84			15631.6
	9942.34			2520.95			21013
	11409.4			2137.04			23843.7
	8593.01			2348.02			12406.2
	10436.1			2631.48			17360.9
	6647.8			2820.76			16348.1
	5791.2			3459.72			27805.7
	6579.47			1943.67			19195.4
	10398.4			2785			26342.7
	6295.16			1941.61			26577.6
	8862.71			3134.36			25263.7
	9567.49			2861.39			16381.2
	7423.93			1476.52			19309
	8359.97			1485.85			19621.9
BM14-3	2037.66	2455.23	BM13-2	3484.7	2792.45
	2283.96			1388.5
	2038.94			1960.8
	2078.8			1755.42
	1716.89			1730.92
	3378.13			1071.59
	2184.15			1922.02
	2533.23			4493.82
	3019.61			3400.7
	1924.98			8565.66
	2194.63			2009.57
	2199.46			2379.48
	2138.92			2504.28
	3371.93			2214.23
	5139.31			1825.93
	2504.26			1937.31
	3977.14			2507.12
	3575.76			4582.51
	2886.21			2350.5
	1327.9			6714.78
	2340.32			4995.74
	1879.33			1362.96
	2210.33			2514.45
	3099.03			1545.61
	3088.23			2016.02
	2079.11			2027.79
	2326.03			2187.3
	1713.23			3788.19
	3339.46			1450.88
	2721.73			1692.14
	3696.43			1655.9
	3506.65			1400.2
	2812.82			2594.97
	1701.59			2437.46
	1868.78			5370.88
	2025.25			4965.99
	1845.46			4287.24
	3026.64			2286.11
	1993.24			2622.78
	1965.68			2852.13
	2117.5			4012.76
	1562.44			3055.24
	1502.42			2617.78
	2616.93			3803.97
	2762.5			3288.09
	1896.32			1497.19
	2301.24			1819.08
	2340.04			1480.84
	1458.61			2273.49
	2219.35			3113.6
	3045.29			3286.47
	2650.04			1890.83
	3059.65			2516.56
	2394.01			2116.18
	1082.07			4107.49
	2099.13			3938.91
	4535.26			2195.33
	3098.74			2972.31
	1531.27			1820.62
	1289.57			2885.78

## Sheet: Fig.3g
Cellular immunofluorescent levels of OLIG2
Control			Ascl1-CKO			Ascl1-OE
Mouse ID	Value	Average	Mouse ID	Value	Average	Mouse ID	Value	Average
BM8-2	4688.07	3382.85	BM5-3	4091.56	3477.74	BM23-3	1209.39	2327.43
	5382.88			3402.5			2538.87
	4105.23			1514.35			1245
	5034.98			1485.49			1393.73
	5210.51			2886.74			1188.87
	5847.37			3949.37			3460.42
	4780.44			2130.14			1549.81
	6048.87			1961.24			1837.65
	5605.53			1322.71			2702.76
	6296.86			3374.59			1563.14
	6099.65			3570.12			1609.64
	3885.37			2504.01			2876.39
	3694.94			4650.62			1970.6
	5359.24			1983.29			2443.23
	4712.52			2492.48			2030.75
	6329.23			1179.45			3273.94
	4676.9			3315.02			1325.35
	3668.89			4280.8			2195.25
	2722.41			1284.65			1956.31
	3748.02			2954.54			2308.92
	1824.37			2145.81			2359.25
	2133.08			4018.1			4233.56
	2109.43			4857.58			3656.75
	1980.51			3572.05			3046.12
	1688.46			5121.07			2311.56
	2514.88			3554.68			3434.3
	2907.78			3013.41			2774.57
	1727.25			4350.31			2196.99
	2783.89			3883.4			3106.85
	2595.18			5408.7			4827.8
	4195.31			4491.23			2640.62
	2742.66			5524.74			3441.74
	1966.72			2511.14			4027.32
	3901.87			6686.55			4375.79
	2496.54			6343.54			3395.39
	3276.66			4835.87			4356.47
	3950.64			4692.06			3903.25
	3594.3			7373.82			4570.34
	2960.23			3574.95			3156.91
	1482.66			4876.72			2933.36
	2029.51			1910.39			1239.48
	1410.92			2168.21			1335.26
	1778.62			3322.79			1696.29
	2068.11			4049.12			1680.34
	1414.05			3189.66			1741.32
	1402.19			4049.02			1333.54
	1704.25			2610.62			1353.99
	4068.71			2843.55			1405.93
	2922.72			4049.21			1103.86
	2432.91			1645.01			960.68
	2325.95			5783.98			1047.22
	3284.62			3239.37			1208.14
	3027.49			2926.85			1442.99
	3714.81			2512.64			2705.95
	3015.2			4341.38			1406.58
	4030.6			2720.78			1290.68
	2513.45			3877.52			2070.86
	2763.41			2879.58			2633.44
	2759.72			2487.98			1467.69
	3573.53			2887.09			1092.5
BM8-4	5248.42	6983.3	BM10-5	8300.16	5111.43	BM3-6	1844.43	3576.33
	5224.22			5951.82			4279.62
	12212.3			4523.62			2106.21
	5335.5			3127.2			2742.62
	6520.17			6375.44			2962.48
	9227.78			3030.87			2935.32
	8347.26			3593.97			2038.48
	6916.04			3057.8			1720.19
	6895.46			5615.19			2118.78
	8965.3			9996.59			2412.38
	6612.65			4632.24			2054.97
	4377.03			5363.8			2505.04
	6729.51			3904.08			2599.97
	7539.9			4036.71			3303.85
	7932.15			3146.89			1895.95
	9320.49			4121.95			1632.05
	8005.76			4036.47			2548.42
	5429.14			6439.86			3579.94
	6929.12			5446.2			3233.15
	7718.86			3083.99			3430.57
	10376.9			3451.56			4016.22
	4938.62			3829.58			4204.73
	3767.03			5102.79			2386.68
	3877.08			4831.98			3312.52
	3925.16			4240.7			4681.91
	5438.26			4388.57			8454.15
	6262.12			7632.2			4304.95
	5233.43			4531.13			3475.82
	7237.52			4902.59			2622.96
	6467.85			8556.83			4136.23
	5528.62			5280			4558.18
	5626.13			3367.96			2585.94
	3980.35			7060.96			3517.19
	5210.15			3689.88			4444.62
	6840.69			4706.7			3012.36
	12356.6			3764.89			3318.03
	10733.1			3660.97			3277.41
	6893.74			4975			3522.65
	5290.5			3660.02			3563.64
	6385.88			6328.42			7711.76
	8921.5			4176.25			2500.97
	6496.61			3164			5800.54
	6588.92			5296.21			6595.2
	6553.13			5632.56			3933.66
	6631.2			5094.37			3834.9
	9255.88			5518.34			4666.89
	11241.8			4874.48			3872.99
	6898.87			5101.43			3881.38
	8021.11			7734.15			3859.26
	6438.48			6605.27			3659.28
	6835.97			4264.48			5364.12
	7286.31			4869.05			3062.79
	7103.73			10039			4678.93
	6954.67			12045.7			3933.56
	4664.38			6029.77			2428.4
	7626.76			5009.14			4005.66
	6018.38			4370.48			3948.73
	7048.24			2945.77			3064.1
	9674.43			4031.21			4859.67
	6880.9			4136.41		BM11-2	2024.21	2690.17
BM14-1	3375.12	5914.8	BM26-1	2569.46	3882.63		1388.5
	8858.52			3750.91			2058.13
	7551.08			2681.65			1977.65
	5172.85			3339.5			2865.64
	9100.29			2466.45			1655.75
	11244.9			5430.32			2159.05
	12346			3575.48			2008.46
	9123.39			6752.92			2097.45
	10809.5			4263.11			2093.14
	6604.28			5374.31			2053
	8542.26			6807.87			2772.33
	10210.9			3487.69			2577.33
	4319.69			5197.52			3089.98
	5004.68			3330.91			2103.44
	8057.07			7051.38			2892.7
	9935.48			5436.11			3010.67
	7364.55			6598.45			4396.05
	3364.51			4134.43			3020.04
	4427.96			3265.94			3536.11
	8662.49			3599.45			2182.8
	4497.33			2780.66			2754.85
	6245.35			1988.65			6182.97
	4067.4			4492.85			2507.33
	3686.57			2653.69			2862.05
	2169.73			1801.92			1848.18
	3238.89			1778.77			1639.76
	3098.62			5846.78			2871.8
	3782.01			3427.16			1495.44
	4361.37			4151.36			2688.87
	3394.79			2005.83			1724.45
	5161.97			3280.01			3382.81
	4518.37			4299.96			1448.03
	4660.11			1977.51			4668.92
	5254.97			1510.93			2241.56
	5924.87			3015.31			2692.39
	7605.79			3119.64			2568.75
	6377.52			3221.47			2644.84
	6942.55			2802.02			3495.32
	5371.97			2837.11			2831.8
	6102.07			2440.08			2364.03
	6763.9			4157.59			2072.77
	4727.37			5132.97			2318.9
	7019.67			4075.75			4061.77
	6095.09			4793.2			2435.17
	6058.77			4359.3			3762.11
	6817.07			2735.8			3165.94
	7131.35			2894.88			3569.52
	4091.73			2985.02			1758.3
	6198.71			4678.86			2732.23
	3787.37			3303.65			2245.44
	3302.68			5795.35			2506.4
	6125.93			2806.18			2419.87
	4539.59			3860.6			3917.23
	4667.41			3233.38			4744.73
	4785.71			3578.01			3080.99
	3771.49			3709.71			2161.28
	5387.28			2623.21			3279
	6902.56			7713.06			1908.78
	3106.51			4990.01			2393.29
	3070.06			6985.97		BM11-4	2686.13	3046.05
BM14-3	3439.97	2287.18	BM5-4	8526.8	9068.27		3670.49
	1356.89			8194.86			3877.96
	1823.09			10168.6			3149.78
	1430.7			13490.5			2681.64
	1569			10853.3			1876.35
	1452.24			13761.2			2445.25
	1410.32			8614.79			3144.38
	2016.38			10070			2177.08
	2612.89			9086.31			3404.16
	1145.24			8444.34			2627.99
	1670.69			11900.2			2734.57
	1353.19			8558.38			4918.7
	2203.44			5621.4			2777.34
	1238.21			9578.15			2457.36
	2158.91			9910.14			1760.25
	1989.44			9688.02			3708.15
	2358.85			8288.44			2450.98
	4307.77			8724.32			2783.96
	1983.85			8053.53			3186.68
	1715.76			9414.39			3054.98
	2044			8469.67			2132.99
	2268.9			9157.81			4088.66
	3562.36			8127.97			2475.84
	1850.26			6224.96			2958.65
	2550.51			6633.93			2035.7
	1802.77			11257.5			3269.1
	1552.29			9756.84			2238.51
	1938.3			10653.5			2234.19
	2090.66			9306.19			1962.59
	2854.09			10261.9			4424.83
	2448.31			12111.7			2817.06
	3227.45			10405.6			2986.26
	2487.65			8754.66			2931.54
	3230.38			8549.36			3489.9
	1885.97			12404.6			2441.17
	3164.76			10089.5			3865
	2557.48			9855.5			4369.71
	2680.46			7840.28			3333.83
	3179.2			8354.79			3505.78
	1989.93			8673.2			2483.63
	3639.35			6464.67			4484.66
	1958.95			6671.43			3012.68
	1357			7419.36			2389.78
	2284.21			12292.7			2132.04
	2513.14			7615.17			4504.62
	2013.7			7266.43			5384.76
	1762.35			8135.08			3808.11
	3150.9			7448.15			2359.45
	3970.99			9309.23			2090.1
	2673.94			12976.7			3004.38
	1531.94			6203.57			2798.12
	2109.82			4627.29			2296.44
	2365.81			8705.78			1714.07
	3635.05			10325.1			2569.4
	1761.27			5928.91			3779.53
	3181.38			11388.4			2431.26
	1450.38			8269.25			5727.42
	1925.23			9050.73			2533.3
	2519.35			7092.85			4123.97
	2823.78		BM10-3	4175.59	7059.14	BM23-2	2524.36	3710.89
BM8-7	5847.34	3344.36		5028.13			3798.49
	4426.39			6909.68			3295.49
	3293.63			6406.45			4577.62
	3403.86			4345.36			2559.8
	4224.75			5724.53			3962.49
	6356.51			7743.06			4430.88
	2678.51			6401.29			2829.24
	3831.02			7412.47			3019.38
	2878.64			5551.87			3123.12
	2865.82			3995.05			2458.03
	3146.97			6866.69			5505.23
	2477.91			5405.15			4104.07
	3906.18			6843.74			2927.47
	3679.36			3892.37			4041.44
	4279.74			3726.45			3100.03
	3464.4			4472.04			2989.56
	3192.12			5431.64			2720.23
	3946.9			7337.74			6002.39
	3583.74			6765.24			3265.23
	4081.14			6308.19			5824
	2403.54			7926.48			3288.81
	3143.83			5734.27			4007.13
	3347.84			5093.66			3565.76
	3609.69			6525.53			4352.42
	2301.91			4216.96			5558.76
	3714.22			5538.48			3034.25
	3595.64			6938.04			2879.28
	2957.46			6964.49			4806.91
	3418.37			6853.77			7567.42
	2435.31			7570.96			4371.51
	2510.13			4990.85			2826.9
	6026.85			7101.89			2792.25
	2854.5			4660.91			3858.57
	2077.61			7945.02			2850.37
	3010.94			6238.5			4314.99
	4576.74			5719.57			5303.15
	5750.1			5856.34			5553
	3207.73			4997.26			5434.7
	4371.63			4712.41			3473.22
	2862.21			14583.3			3015.27
	2953.76			13709.9			2449.1
	3216.39			7141.19			3272.43
	2794.82			10514.5			4225.11
	4390.95			13600.2			3016.69
	2641.3			7476.34			2392.37
	2234.12			7824.4			2580.24
	2033.59			13176.4			2931.49
	4621.81			5630.25			2416.99
	2977.59			10837			2661.2
	2541.41			12879.2			3106.07
	2984.64			7510.14			2494.74
	2552.71			6476.78			4779.81
	2051.77			8548.72			2330.33
	2042.52			9077.15			4769.2
	3235.58			13077.9			3608.08
	2527.11			6799.57			3639.27
	3494.48			7160.3			4360.9
	2449			5059.2			3833.17
	1809.76			6138.18			3873.05
	3367.34

## Sheet: Fig.3h
Tumor cell density (10^3 cells/mm2)
Control			Ascl1-CKO			Olig2-CKO			Ascl1-OE
Mouse ID	Value		Mouse ID	Value		Mouse ID	Value		Mouse ID	Value
BM8-6	2.74088		BM5-3	1.28094		BM7-7	1.04774		BM11-2	2.44183
BM4-2	2.66736		BM10-6	2.54507		BM7-10	1.56802		BM11-4	2.15835
BM8-2	2.23362		BM5-4	2.35253		BM13-7	1.18376		BM3-6	2.36515
BM14-1	2.99162		BM10-3	2.57753		BM13-1	1.87333		EP71-3	1.77948
BM14-3	2.80455		BM10-5	2.52837		BM32-1	1.19539		EP71-4	3.15362
			BM26-1	2.36761		BM13-2	1.52485

## Sheet: Fig.3i
%Migration on Contralateral CC
Control			Ascl1-CKO			Olig2-CKO			Ascl1-OE
Mouse ID	Value		Mouse ID	Value		Mouse ID	Value		Mouse ID	Value
BM4-2	32.4		BM5-3	0		BM7-7	69.5		BM3-6	70.7
BM8-4	17.7		BM5-4	31.9		BM7-10	91.3		BM11-2	68.6
BM8-6	42.2		BM10-3	24.6		BM13-1	49.8		BM11-4	94.7
BM8-7	47.7		BM10-5	9.1		BM13-2	88.3		BM23-2	87.2
BM14-1	44.9		BM26-1	25.1		BM13-7	74.1		EP71-3	86
BM14-3	29.5		BM26-4	20.5		BM32-1	64.3		EP71-4	80.1

## Sheet: Fig.3j Blot
Co-IP assay of Ascl1-Overexpression and Ascl1-CKO tumors using anti-ASCL antibody
								Lane 1	Nuclear lysate of Ascl1-OE tumor (Freeze-Thaw #4)
								Lane 2	Nuclear lysate of Ascl1-CKO tumor (Freeze-Thaw #4)
								Lane 3	Empty
								Lane 4	Empty
								Lane 5	Ascl1-OE tumor cellular lysate Input
								Lane 6	Ascl1-OE tumor cellular lysate Co-IP
								Lane 7	Ladder
								Lane 8	Ascl1-CKO tumor cellular lysate Input
								Lane 9	Ascl1-CKO tumor cellular lysate Co-IP

## Sheet: Fig.7g
avg_log2FC of oligodendrocyte lineage specific genes in control v Ascl1-OE tumor cell types
gene	avg_log2FC	condition
Aplp1	-3.89017	MOL2_Ascl1-CE_Vs_MOL2_Control
Aplp1	-3.71661	aNSC2_Ascl1-CE_Vs_aNSC2_Control
Aplp1	-3.67383	Microglia2_Ascl1-CE_Vs_Microglia2_Control
Aplp1	-3.59758	Astrocyte2_Ascl1-CE_Vs_Astrocyte2_Control
Aplp1	-3.56635	NFOL2_Ascl1-CE_Vs_NFOL2_Control
Aplp1	-3.5549	qNSC2_Ascl1-CE_Vs_qNSC2_Control
Aplp1	-3.45875	OPC2_Ascl1-CE_Vs_OPC2_Control
Apod	-1.4987	MOL2_Ascl1-CE_Vs_MOL2_Control
C1ql1	-1.29157	NFOL2_Ascl1-CE_Vs_NFOL2_Control
C1ql1	-1.15969	qNSC2_Ascl1-CE_Vs_qNSC2_Control
C1ql1	-1.1352	MOL2_Ascl1-CE_Vs_MOL2_Control
C1ql1	-1.01843	Astrocyte2_Ascl1-CE_Vs_Astrocyte2_Control
C1ql1	-1.01392	aNSC2_Ascl1-CE_Vs_aNSC2_Control
C1ql1	-0.979688	Microglia2_Ascl1-CE_Vs_Microglia2_Control
C1ql1	-0.391958	OPC2_Ascl1-CE_Vs_OPC2_Control
Cntn1	-1.67626	NFOL2_Ascl1-CE_Vs_NFOL2_Control
Cntn1	-1.43064	qNSC2_Ascl1-CE_Vs_qNSC2_Control
Cntn1	-0.569661	OPC2_Ascl1-CE_Vs_OPC2_Control
Gltp	-1.0108	MOL2_Ascl1-CE_Vs_MOL2_Control
Grb14	-2.43397	MOL2_Ascl1-CE_Vs_MOL2_Control
Lhfpl3	-1.38883	qNSC2_Ascl1-CE_Vs_qNSC2_Control
Lhfpl3	-1.29527	aNSC2_Ascl1-CE_Vs_aNSC2_Control
Lhfpl3	-1.24398	Astrocyte2_Ascl1-CE_Vs_Astrocyte2_Control
Lhfpl3	-1.19191	NFOL2_Ascl1-CE_Vs_NFOL2_Control
Lhfpl3	-1.06075	MOL2_Ascl1-CE_Vs_MOL2_Control
Lhfpl3	-0.450581	OPC2_Ascl1-CE_Vs_OPC2_Control
Mal	-2.22098	MOL2_Ascl1-CE_Vs_MOL2_Control
Matn4	-0.913063	OPC2_Ascl1-CE_Vs_OPC2_Control
Mbp	-1.20821	MOL2_Ascl1-CE_Vs_MOL2_Control
Mobp	-1.62731	MOL2_Ascl1-CE_Vs_MOL2_Control
Pdgfra	-0.407346	OPC2_Ascl1-CE_Vs_OPC2_Control
Pllp	-0.578435	NFOL2_Ascl1-CE_Vs_NFOL2_Control
Plp1	-1.3553	MOL2_Ascl1-CE_Vs_MOL2_Control
Ptgds	-1.33091	MOL2_Ascl1-CE_Vs_MOL2_Control
Qdpr	-2.55195	MOL2_Ascl1-CE_Vs_MOL2_Control
Rlbp1	-3.15026	OPC2_Ascl1-CE_Vs_OPC2_Control
S100a13	-1.41808	aNSC2_Ascl1-CE_Vs_aNSC2_Control
S100a13	-1.30374	OPC2_Ascl1-CE_Vs_OPC2_Control
S100a13	-1.29202	qNSC2_Ascl1-CE_Vs_qNSC2_Control
S100a13	-1.21201	Astrocyte2_Ascl1-CE_Vs_Astrocyte2_Control
S100a13	-1.15079	Microglia2_Ascl1-CE_Vs_Microglia2_Control
S100a13	-1.14383	MOL2_Ascl1-CE_Vs_MOL2_Control
S100a13	-0.897769	NFOL2_Ascl1-CE_Vs_NFOL2_Control
S100a6	-1.71509	Astrocyte2_Ascl1-CE_Vs_Astrocyte2_Control
S100a6	-1.71039	qNSC2_Ascl1-CE_Vs_qNSC2_Control
S100a6	-1.61893	OPC2_Ascl1-CE_Vs_OPC2_Control
S100a6	-1.60846	aNSC2_Ascl1-CE_Vs_aNSC2_Control
S100a6	-1.55044	NFOL2_Ascl1-CE_Vs_NFOL2_Control
S100a6	-1.50168	MOL2_Ascl1-CE_Vs_MOL2_Control
S100a6	-1.44213	Microglia2_Ascl1-CE_Vs_Microglia2_Control
S100b	-1.84886	qNSC2_Ascl1-CE_Vs_qNSC2_Control
S100b	-1.79554	OPC2_Ascl1-CE_Vs_OPC2_Control
S100b	-1.77824	aNSC2_Ascl1-CE_Vs_aNSC2_Control
S100b	-1.77189	MOL2_Ascl1-CE_Vs_MOL2_Control
S100b	-1.65495	Astrocyte2_Ascl1-CE_Vs_Astrocyte2_Control
S100b	-1.55834	Microglia2_Ascl1-CE_Vs_Microglia2_Control
S100b	-1.32312	NFOL2_Ascl1-CE_Vs_NFOL2_Control
Serpine2	-1.12758	OPC2_Ascl1-CE_Vs_OPC2_Control
Serpine2	-1.08774	Astrocyte2_Ascl1-CE_Vs_Astrocyte2_Control
Serpine2	-1.08451	aNSC2_Ascl1-CE_Vs_aNSC2_Control
Serpine2	-1.03506	NFOL2_Ascl1-CE_Vs_NFOL2_Control
Serpine2	-0.936856	qNSC2_Ascl1-CE_Vs_qNSC2_Control
Serpine2	-0.880156	Microglia2_Ascl1-CE_Vs_Microglia2_Control
Serpine2	-0.837055	MOL2_Ascl1-CE_Vs_MOL2_Control
Tpm1	-1.27353	Microglia2_Ascl1-CE_Vs_Microglia2_Control
Tpm1	-1.26616	qNSC2_Ascl1-CE_Vs_qNSC2_Control
Tpm1	-1.19213	NFOL2_Ascl1-CE_Vs_NFOL2_Control
Tpm1	-1.17638	MOL2_Ascl1-CE_Vs_MOL2_Control
Tpm1	-1.1442	aNSC2_Ascl1-CE_Vs_aNSC2_Control
Tpm1	-1.13308	Astrocyte2_Ascl1-CE_Vs_Astrocyte2_Control
Tpm1	-0.949481	OPC2_Ascl1-CE_Vs_OPC2_Control
Trf	-1.94686	MOL2_Ascl1-CE_Vs_MOL2_Control

## Sheet: Fig.7h
avg_log2FC of NSC and astrocyte lineage specific genes in control v Ascl1-OE tumor cell types
gene	avg_log2FC	condition
Aqp4	0.520158	Astrocyte2_Ascl1-CE_Vs_Astrocyte2_Control
Btbd17	3.71316	qNSC2_Ascl1-CE_Vs_qNSC2_Control
Ckb	1.41086	aNSC2_Ascl1-CE_Vs_aNSC2_Control
Ckb	1.33978	Microglia2_Ascl1-CE_Vs_Microglia2_Control
Ckb	1.26967	qNSC2_Ascl1-CE_Vs_qNSC2_Control
Ckb	1.24763	OPC2_Ascl1-CE_Vs_OPC2_Control
Ckb	1.10605	MOL2_Ascl1-CE_Vs_MOL2_Control
Ckb	1.04462	NFOL2_Ascl1-CE_Vs_NFOL2_Control
Ckb	0.793051	Astrocyte2_Ascl1-CE_Vs_Astrocyte2_Control
Clu	2.20558	Microglia2_Ascl1-CE_Vs_Microglia2_Control
Clu	1.88187	NFOL2_Ascl1-CE_Vs_NFOL2_Control
Clu	1.8087	MOL2_Ascl1-CE_Vs_MOL2_Control
Clu	1.63748	qNSC2_Ascl1-CE_Vs_qNSC2_Control
Clu	1.50515	aNSC2_Ascl1-CE_Vs_aNSC2_Control
Clu	1.33364	OPC2_Ascl1-CE_Vs_OPC2_Control
Cpe	1.7321	Microglia2_Ascl1-CE_Vs_Microglia2_Control
Cpe	1.61952	aNSC2_Ascl1-CE_Vs_aNSC2_Control
Cpe	1.58539	qNSC2_Ascl1-CE_Vs_qNSC2_Control
Cpe	1.56465	NFOL2_Ascl1-CE_Vs_NFOL2_Control
Cpe	1.3255	OPC2_Ascl1-CE_Vs_OPC2_Control
Cpe	0.428534	MOL2_Ascl1-CE_Vs_MOL2_Control
Dll3	3.18382	OPC2_Ascl1-CE_Vs_OPC2_Control
Gfap	3.80448	aNSC2_Ascl1-CE_Vs_aNSC2_Control
Gfap	3.77786	qNSC2_Ascl1-CE_Vs_qNSC2_Control
Gfap	3.39759	OPC2_Ascl1-CE_Vs_OPC2_Control
Gfap	3.26512	Microglia2_Ascl1-CE_Vs_Microglia2_Control
Gfap	3.15292	NFOL2_Ascl1-CE_Vs_NFOL2_Control
Gfap	2.19063	MOL2_Ascl1-CE_Vs_MOL2_Control
Gfap	1.05722	Astrocyte2_Ascl1-CE_Vs_Astrocyte2_Control
Glud1	2.18645	qNSC2_Ascl1-CE_Vs_qNSC2_Control
Glud1	2.17246	aNSC2_Ascl1-CE_Vs_aNSC2_Control
Glud1	2.02277	NFOL2_Ascl1-CE_Vs_NFOL2_Control
Glud1	2.00654	MOL2_Ascl1-CE_Vs_MOL2_Control
Glud1	1.98324	Microglia2_Ascl1-CE_Vs_Microglia2_Control
Glud1	1.94054	OPC2_Ascl1-CE_Vs_OPC2_Control
Glud1	0.884459	Astrocyte2_Ascl1-CE_Vs_Astrocyte2_Control
Hes5	3.91848	aNSC2_Ascl1-CE_Vs_aNSC2_Control
Hes5	3.81381	Microglia2_Ascl1-CE_Vs_Microglia2_Control
Hes5	3.50476	MOL2_Ascl1-CE_Vs_MOL2_Control
Hes5	3.41036	OPC2_Ascl1-CE_Vs_OPC2_Control
Hes5	3.40538	qNSC2_Ascl1-CE_Vs_qNSC2_Control
Hes5	3.37671	NFOL2_Ascl1-CE_Vs_NFOL2_Control
Hes5	2.57585	Astrocyte2_Ascl1-CE_Vs_Astrocyte2_Control
Hes6	2.88136	OPC2_Ascl1-CE_Vs_OPC2_Control
Hes6	2.80535	aNSC2_Ascl1-CE_Vs_aNSC2_Control
Id1	5.72717	NFOL2_Ascl1-CE_Vs_NFOL2_Control
Id1	5.56758	qNSC2_Ascl1-CE_Vs_qNSC2_Control
Id1	5.46276	OPC2_Ascl1-CE_Vs_OPC2_Control
Id1	5.40158	aNSC2_Ascl1-CE_Vs_aNSC2_Control
Id1	5.34566	Microglia2_Ascl1-CE_Vs_Microglia2_Control
Id1	5.32655	MOL2_Ascl1-CE_Vs_MOL2_Control
Id1	4.15207	Astrocyte2_Ascl1-CE_Vs_Astrocyte2_Control
Id2	1.75629	aNSC2_Ascl1-CE_Vs_aNSC2_Control
Id2	1.70901	qNSC2_Ascl1-CE_Vs_qNSC2_Control
Id2	1.66237	MOL2_Ascl1-CE_Vs_MOL2_Control
Id2	1.64676	Microglia2_Ascl1-CE_Vs_Microglia2_Control
Id2	1.59055	OPC2_Ascl1-CE_Vs_OPC2_Control
Id2	1.55415	NFOL2_Ascl1-CE_Vs_NFOL2_Control
Id2	1.43459	Astrocyte2_Ascl1-CE_Vs_Astrocyte2_Control
Id3	3.84221	aNSC2_Ascl1-CE_Vs_aNSC2_Control
Id3	3.606	qNSC2_Ascl1-CE_Vs_qNSC2_Control
Id3	3.58533	Microglia2_Ascl1-CE_Vs_Microglia2_Control
Id3	3.56228	MOL2_Ascl1-CE_Vs_MOL2_Control
Id3	3.49811	NFOL2_Ascl1-CE_Vs_NFOL2_Control
Id3	3.41827	OPC2_Ascl1-CE_Vs_OPC2_Control
Id3	2.06692	Astrocyte2_Ascl1-CE_Vs_Astrocyte2_Control
Mt3	1.82609	aNSC2_Ascl1-CE_Vs_aNSC2_Control
Mt3	1.80393	NFOL2_Ascl1-CE_Vs_NFOL2_Control
Mt3	1.78464	OPC2_Ascl1-CE_Vs_OPC2_Control
Mt3	1.77116	qNSC2_Ascl1-CE_Vs_qNSC2_Control
Mt3	1.76053	Microglia2_Ascl1-CE_Vs_Microglia2_Control
Mt3	1.49173	MOL2_Ascl1-CE_Vs_MOL2_Control
Nes	3.09547	qNSC2_Ascl1-CE_Vs_qNSC2_Control
Podxl2	1.94155	OPC2_Ascl1-CE_Vs_OPC2_Control
Podxl2	1.17206	aNSC2_Ascl1-CE_Vs_aNSC2_Control
Slc1a2	2.60108	NFOL2_Ascl1-CE_Vs_NFOL2_Control
Slc1a2	2.29947	aNSC2_Ascl1-CE_Vs_aNSC2_Control
Slc1a2	2.28477	Microglia2_Ascl1-CE_Vs_Microglia2_Control
Slc1a2	2.251	qNSC2_Ascl1-CE_Vs_qNSC2_Control
Slc1a2	2.24153	MOL2_Ascl1-CE_Vs_MOL2_Control
Slc1a2	2.11472	OPC2_Ascl1-CE_Vs_OPC2_Control
Sox4	1.40643	Microglia2_Ascl1-CE_Vs_Microglia2_Control
Sox4	1.37324	qNSC2_Ascl1-CE_Vs_qNSC2_Control
Sox4	1.24395	MOL2_Ascl1-CE_Vs_MOL2_Control
Sox4	1.23865	OPC2_Ascl1-CE_Vs_OPC2_Control
Sox4	1.13269	aNSC2_Ascl1-CE_Vs_aNSC2_Control
Sox4	0.952828	Astrocyte2_Ascl1-CE_Vs_Astrocyte2_Control
Sox4	0.771988	NFOL2_Ascl1-CE_Vs_NFOL2_Control
Sparcl1	3.00575	Microglia2_Ascl1-CE_Vs_Microglia2_Control
Sparcl1	2.99192	NFOL2_Ascl1-CE_Vs_NFOL2_Control
Sparcl1	2.93604	MOL2_Ascl1-CE_Vs_MOL2_Control
Sparcl1	2.93032	qNSC2_Ascl1-CE_Vs_qNSC2_Control
Sparcl1	2.89827	aNSC2_Ascl1-CE_Vs_aNSC2_Control
Sparcl1	2.66817	OPC2_Ascl1-CE_Vs_OPC2_Control
Sparcl1	0.864927	Astrocyte2_Ascl1-CE_Vs_Astrocyte2_Control
Ttyh1	1.53827	qNSC2_Ascl1-CE_Vs_qNSC2_Control
Ttyh1	0.622818	Astrocyte2_Ascl1-CE_Vs_Astrocyte2_Control

## Sheet: Fig.9c
Scaled unionized RNA-seq expression data for ribosomal genes in control v Ascl1-OE tumor cell types
Gene ID	BM17.3.aNSC2	BM17.3.Astrocyte2	BM17.3.Microglia2	BM17.3.MOL2	BM17.3.NFOL2	BM17.3.OPC2	BM17.3.qNSC2	BM17.4.aNSC2	BM17.4.Astrocyte2	BM17.4.Microglia2	BM17.4.MOL2	BM17.4.NFOL2	BM17.4.OPC2	BM17.4.qNSC2	BM17.5.aNSC2	BM17.5.Astrocyte2	BM17.5.Microglia2	BM17.5.MOL2	BM17.5.NFOL2	BM17.5.OPC2	BM17.5.qNSC2	BM18.2.aNSC2	BM18.2.Astrocyte2	BM18.2.Microglia2	BM18.2.MOL2	BM18.2.NFOL2	BM18.2.OPC2	BM18.2.qNSC2	BM18.5.aNSC2	BM18.5.Astrocyte2	BM18.5.Microglia2	BM18.5.MOL2	BM18.5.NFOL2	BM18.5.OPC2	BM18.5.qNSC2	BM18.6.aNSC2	BM18.6.Astrocyte2	BM18.6.Microglia2	BM18.6.MOL2	BM18.6.NFOL2	BM18.6.OPC2	BM18.6.qNSC2
Rpl7	-0.660894	-0.967594	0.247879	-0.229828	-1.19411	-1.02272	-0.880743	-0.908548	-0.911542	-0.327977	-0.66169	-0.990459	-1.00675	-1.08081	-0.333041	-0.443466	0.376082	-0.000154402	-0.2613	-0.427777	-0.48674	2.04408	1.81967	1.92591	1.81321	1.73584	2.05698	1.88966	0.353403	0.0593306	1.21109	0.305231	0.224789	0.557833	0.105143	-0.501191	-0.832451	-0.189491	-0.301575	-0.67398	-0.555396	-0.875909
Rpl31	-0.691019	-1.5348	-0.440085	-0.115823	-0.82113	-0.709184	-1.23616	-1.09348	-0.936088	-0.741393	-0.619482	-1.13586	-1.15567	-1.19727	-0.163076	-0.388343	0.541153	0.359727	0.136015	-0.233733	-0.181135	2.23647	1.84676	2.01132	1.78313	1.91807	1.38012	1.72189	0.579271	0.136082	0.908183	0.445511	0.268099	0.103521	0.277784	-0.41281	-0.585811	-0.228131	-0.189454	-0.582136	-0.516893	-0.744134
Rpl37a	-0.73812	-0.783086	1.41154	0.300346	-1.04613	-0.870769	-1.27317	-0.867408	-1.12778	0.0287559	-0.412044	-1.09751	-1.14807	-1.1561	-0.074876	-0.414159	1.14596	0.663602	0.133867	-0.22078	-0.389196	1.73708	1.50114	2.15939	1.53586	1.36978	1.41827	1.56398	0.115293	-0.168726	1.58022	-0.00255003	0.0868737	-0.0809608	0.0130356	-0.788393	-0.89313	0.294193	-0.389963	-0.986658	-1.02	-1.10964
Rpl7a	-0.867897	-0.911017	0.312208	-1.11195	-0.930862	-0.972459	-1.35331	-1.13677	-1.45733	-0.650339	-1.1309	-1.46905	-1.27834	-1.3744	-0.315163	-0.403563	0.557289	-0.232003	-0.1208	-0.532889	-0.787602	1.85578	1.46809	1.90704	1.54232	1.17799	1.54835	1.30921	0.337367	0.102298	1.65396	0.134839	0.151701	0.431231	-0.0634265	0.59574	0.269219	0.997405	0.591537	0.106929	0.253893	-0.204325
Rpl12	-0.661219	-1.32211	0.757341	-0.328198	-1.17654	-1.09741	-1.55173	-0.872737	-1.18284	-0.0960667	-0.66911	-1.04078	-1.13953	-1.13543	-0.531196	-0.48449	0.816482	-0.165356	-0.363508	-0.54847	-0.583054	1.56772	1.43554	2.2365	1.28163	1.49937	1.59173	1.44088	0.305032	0.135617	2.12654	0.414432	0.291989	0.104206	0.188378	-0.213018	-0.426619	0.941412	-0.0366406	-0.373072	-0.630032	-0.505652
Rpl35	0.772535	-0.578504	2.54684	1.37319	-0.504038	-0.107685	-0.918654	-1.15658	-1.39092	-0.466462	-0.879578	-1.67137	-1.57424	-1.81677	-0.285014	-0.304327	1.3207	0.582031	-0.230547	-0.275839	-0.422751	1.13081	1.15275	1.7077	1.02555	1.13616	1.24213	0.82265	-0.357583	-0.84249	1.03896	-0.537625	-0.794768	-0.520822	-0.526787	0.372296	-0.218849	0.667763	0.73556	-0.389094	-0.323356	-0.532972
Rps21	-0.782795	-0.455719	1.74052	0.556157	-1.04983	-0.999679	-1.21782	-1.53358	-1.6375	-0.38174	-0.708772	-1.59695	-1.70586	-1.74807	-0.483724	-0.384751	1.19011	0.956566	-0.0690462	-0.248021	-0.322153	1.23058	1.08599	1.5512	1.08898	1.02851	1.33883	1.15843	-0.0866802	-0.523811	1.86771	-0.0952281	-0.158888	0.248725	-0.325773	0.101432	-0.0965642	1.10351	0.652109	-0.145386	0.0543888	-0.195414
Rps3a1	-0.665224	-1.39874	0.0807772	-0.0713512	-1.28237	-0.840489	-1.21039	-0.967589	-1.20464	-0.682493	-0.736239	-1.24392	-1.21626	-1.26559	-0.453796	-0.43981	0.417387	0.314227	-0.321643	-0.461587	-0.607683	2.01924	1.76902	1.78286	1.88636	1.72423	1.79862	1.59473	0.509323	0.0711461	1.24372	0.225293	0.120255	0.257202	0.147457	0.0422107	-0.324884	0.273454	0.284709	-0.316399	-0.366501	-0.484639
Rps27	-0.980446	-1.28398	1.10279	0.365057	-1.56892	-1.13076	-1.03224	-1.28669	-1.35866	-0.371891	-0.449607	-1.38885	-1.3249	-1.3374	-0.160082	-0.182145	1.33893	0.741939	0.0483663	-0.232802	-0.110172	1.53429	1.49689	1.86627	1.66819	1.47018	1.30644	1.34545	0.127947	-0.283423	1.51661	0.131641	-0.211643	-0.0869812	-0.105087	-0.0982138	-0.539137	0.502191	0.409396	-0.450883	-0.421744	-0.575898
Rpl34	-0.689172	-1.04205	0.459776	-0.409662	-1.15278	-1.0492	-1.41371	-1.02184	-1.31964	-0.539647	-0.798061	-1.27553	-1.22007	-1.21849	-0.315708	-0.247038	0.791187	0.220413	-0.152636	-0.229702	-0.544451	1.96287	1.69357	2.25278	1.79135	1.62958	1.59287	1.47979	0.129469	-0.158269	1.37158	0.146005	-0.0332654	0.0439466	-0.126088	-0.0770388	-0.275765	0.478908	0.263015	-0.269367	-0.220723	-0.507224
Rps20	-0.88673	-1.51326	1.57039	-0.201924	-1.2757	-1.14785	-1.54417	-1.02944	-1.16481	0.0450244	-0.464244	-1.28836	-1.20101	-1.22941	-0.510145	-0.323338	1.19531	0.358008	-0.266843	-0.432181	-0.640792	1.27893	1.46976	1.9374	1.03375	1.27473	1.18853	1.19611	0.276019	0.00705682	2.24857	0.206993	0.123017	0.346004	0.215361	-0.266688	-0.381554	1.01203	0.0655483	-0.370852	-0.382038	-0.527214
Rps6	-0.546187	-2.09576	0.634523	0.999834	-1.59364	-1.20195	-1.54176	-1.08256	-1.50937	-0.536858	0.00416348	-1.40581	-1.32041	-1.31133	0.00566091	-0.267748	1.15655	0.786578	-0.0628383	-0.356514	-0.188182	1.42957	1.10031	1.57039	1.3993	0.825379	0.975663	1.03254	0.866913	0.179984	2.01973	0.736506	0.240839	-0.579299	0.17338	0.030751	-0.458162	0.358127	0.429809	-0.288805	-0.0101043	-0.5992
Rps8	-0.429843	-1.46504	0.385369	-0.488657	-1.52698	-1.2003	-1.34871	-1.14441	-1.42338	-0.676028	-1.00354	-1.3585	-1.36	-1.52836	-0.464248	-0.428197	1.1598	0.373478	-0.146869	-0.207646	-0.74772	1.46299	1.20954	1.95625	1.22101	0.861957	1.40532	1.09851	0.683651	0.26375	1.87219	0.592171	0.506822	0.451549	0.454629	0.328888	-0.116872	0.836612	0.6515	-0.11439	-0.230451	-0.365817
Rpl22	-0.650678	-1.31994	0.361019	-0.550949	-1.34602	-0.911666	-2.1431	-1.07654	-1.24004	-0.415792	-0.759825	-1.20343	-1.22205	-1.24997	-0.292577	-0.475533	1.0021	0.0724607	-0.188475	-0.227509	-0.275178	1.13468	1.07255	1.91829	0.832186	1.16759	0.888623	1.07016	0.909604	0.440316	2.71091	0.68423	0.657651	0.6652	0.425915	0.126877	-0.326637	1.00641	0.0435616	-0.345385	-0.487955	-0.48107
Rpl5	-0.814864	-1.49109	0.263435	-0.199921	-0.889835	-1.10123	-1.90171	-0.422941	-1.01435	-0.314105	-0.350521	-0.882805	-0.738195	-1.10918	-0.109348	-0.387002	0.767141	0.288312	0.27713	0.0169223	-0.0149136	2.17341	1.84731	1.93674	1.78394	1.63825	2.07503	1.80319	-0.0978157	-0.382083	0.773626	-0.316638	-0.243971	-0.206325	-0.338171	-0.106268	-0.441537	-0.162525	0.00617078	-0.532523	-0.485829	-0.594919
Rplp0	-0.482741	-1.39125	0.195624	-0.0253399	-1.39961	-0.963598	-1.83985	-1.11324	-1.14885	-0.565004	-0.666743	-1.30318	-1.32648	-1.43227	-0.767394	-0.734942	0.242974	0.156287	-0.406672	-0.52778	-0.750409	1.73821	1.53782	1.74891	1.19969	1.44821	1.51397	1.48853	0.586672	-0.0489969	1.45546	0.267852	0.226181	0.277898	0.134083	0.655478	0.0717542	0.936834	0.974389	0.129272	0.034941	-0.126688
Rpl6	-0.438711	-0.803755	1.53214	-0.230096	-0.8603	-0.732992	-1.09904	-1.01145	-1.43105	-0.261199	-0.933949	-1.42513	-1.39479	-1.63017	-0.725217	-0.757196	1.15502	0.0284485	-0.223885	-0.570815	-0.643317	1.44296	0.974158	1.83628	1.14402	1.27563	1.56072	0.989325	-0.138271	-0.717332	1.37483	-0.542634	-0.42645	-0.512987	-0.727069	0.903844	0.294355	1.54837	1.04482	0.627009	0.406558	0.0993192
Rpl21	-0.329611	-1.05045	1.44168	0.285741	-1.47232	-1.07515	-1.269	-1.29931	-1.47723	-0.0276245	-0.508331	-1.47706	-1.41054	-1.49753	-0.450232	-0.457289	1.67135	0.687197	-0.146994	-0.315768	-0.662291	1.3083	1.10564	1.64458	0.99815	0.86971	1.35367	1.09912	0.421935	-0.216918	2.23172	0.0174025	-0.133856	0.00730292	-0.0899947	0.10439	-0.271274	1.12724	0.538535	-0.266131	-0.394589	-0.614185
Rpl32	-0.724234	-1.21546	1.44104	-0.251588	-1.18476	-0.788803	-1.3017	-1.08175	-1.57215	0.211033	-0.809237	-1.37253	-1.46615	-1.49751	0.110794	-0.105189	1.63018	0.869891	0.286859	0.0391029	-0.191947	0.867802	0.814284	1.98017	0.779312	0.641959	0.88738	0.760972	0.510678	0.00273767	2.80692	0.270881	0.368414	0.221581	0.0435998	-0.265797	-0.682245	0.854609	0.203122	-0.586703	-0.587946	-0.91761
Rps9	-1.046	-0.978515	1.62379	-0.67017	-1.20084	-0.990642	-1.4158	-0.847689	-1.19046	0.346982	-0.76275	-1.07891	-1.02563	-1.05434	-0.118297	-0.0995554	1.76894	0.409464	0.0525348	-0.143366	-0.215173	1.36353	1.16672	2.0336	1.26414	1.27077	1.29313	1.13359	0.0895874	-0.324857	2.27354	-0.103785	-0.0451685	-0.0940712	-0.270192	-0.4017	-0.580535	0.900549	-0.118946	-0.630185	-0.765036	-0.81825
Rpl28	-0.818649	-1.52789	0.663373	-0.0815787	-1.53841	-1.36354	-1.75253	-0.921709	-1.28199	-0.258883	-0.543087	-1.41323	-1.28497	-1.15245	-0.0255996	-0.0991834	1.78449	1.14123	0.465113	0.192426	0.0533327	1.15649	1.0175	1.90084	0.94331	1.06598	1.36427	1.14967	0.208862	-0.240766	1.96161	0.359068	0.173236	0.306295	-0.0227309	-0.321987	-0.504672	0.687761	0.439419	-0.532636	-0.512554	-0.835212
Rps5	-0.857298	-1.41494	0.890037	-0.761988	-1.43045	-1.29057	-1.71812	-1.10952	-1.20434	0.0674245	-0.775472	-1.22833	-1.14851	-1.23178	0.0652314	-0.00800818	1.61256	0.512337	0.504838	0.287207	-0.0764256	1.19992	0.975944	1.96312	1.12637	1.24697	1.34377	1.14954	0.186245	-0.39636	2.17524	-0.0864213	0.133917	0.487348	-0.267195	-0.175837	-0.446847	0.904962	0.271654	-0.266121	-0.569369	-0.640738
Rps19	-0.861666	-1.34878	1.05615	-0.667619	-1.44507	-1.1792	-1.34768	-0.781076	-0.976393	0.0610433	-0.868997	-1.14013	-1.13183	-1.18109	-0.319677	-0.0576471	1.49142	0.475849	0.204797	-0.102801	-0.105111	1.5334	1.29989	2.11781	1.57778	1.36476	1.6877	1.59694	0.212858	-0.224576	1.54788	-0.052648	0.0266489	-0.0925907	-0.0216572	-0.17245	-0.449191	0.444491	-0.0902223	-0.692316	-0.662521	-0.726482
Rpl18	-0.77783	-1.15501	0.66177	-1.74312	-1.398	-1.25384	-1.85249	-1.0125	-0.952532	0.149276	-0.985415	-0.921805	-0.955049	-1.10175	0.242111	0.177597	1.5305	0.170947	0.317557	0.0281393	-0.391753	1.51446	1.37702	1.76771	1.28827	1.41965	1.44471	1.22545	0.369444	-0.152831	1.8791	-0.142334	0.183149	0.334544	-0.063949	-0.163001	-0.505567	0.819768	-0.0569813	-0.324962	-0.40807	-0.582377
Rps17	-0.872173	-1.0208	-0.37395	-0.79203	-1.39145	-1.12676	-1.33397	-0.740187	-0.771127	-0.371858	-0.497339	-1.04729	-0.972885	-0.962961	-0.0261903	-0.196366	0.620457	0.0391661	0.0817898	-0.357304	-0.231848	1.92182	1.59299	2.52621	1.88903	1.76361	1.85553	1.70845	0.130887	-0.0864186	0.919117	0.185482	0.32977	0.477371	-0.0653672	-0.314786	-0.568125	-0.169643	-0.0966668	-0.37268	-0.555988	-0.725515
Rps3	-1.06128	-1.07901	1.00546	-0.66726	-1.2767	-1.45139	-1.32452	-0.409382	-0.729737	0.386391	-0.378775	-0.851414	-0.711955	-0.737106	-0.909196	-0.843264	0.78544	-0.157851	-0.596836	-0.851705	-1.05794	1.65246	1.22647	2.0753	1.62499	1.33318	1.56739	1.35329	0.254261	0.0465115	2.29023	0.179977	0.339391	0.223534	0.0918544	-0.158703	-0.465245	0.855023	0.0146351	-0.374276	-0.622062	-0.590184
Rpl27a	-0.861006	-1.30285	2.05534	-0.573201	-1.25367	-1.21164	-1.5172	-0.617774	-0.603222	0.886675	-0.323783	-0.602389	-0.670324	-0.771588	-0.639353	-0.596124	1.71338	-0.0732459	-0.460259	-0.677491	-0.692158	0.998356	0.884806	2.10272	0.952257	0.839296	1.01196	0.990239	0.145152	-0.245729	2.78988	0.198774	0.00969573	0.309273	-0.0898232	-0.463914	-0.650205	1.03879	-0.145995	-0.568418	-0.568255	-0.746987
Rps13	-0.781188	-1.27008	1.35221	-0.698108	-1.07801	-1.26919	-1.65242	-0.926464	-0.894376	0.13667	-0.802435	-1.06347	-1.11481	-1.12776	-0.535475	-0.53308	1.12338	-0.000893657	-0.208863	-0.475711	-0.502536	1.46165	1.26553	2.08911	1.40812	1.43343	1.46616	1.24433	0.308711	-0.0271467	2.20929	0.164348	0.253583	0.129894	0.0824243	-0.125084	-0.501158	0.857306	0.0247617	-0.35571	-0.471812	-0.595117
Rps15a	-0.71678	-0.927378	1.46034	-1.00196	-1.07015	-1.18643	-1.3774	-0.925163	-0.788428	0.265485	-0.707575	-0.997167	-1.00996	-1.03115	-0.499609	-0.209501	1.3074	0.0248801	-0.267055	-0.477449	-0.553702	1.48246	1.32604	2.17856	1.51103	1.32958	1.64233	1.36818	0.0778616	-0.288947	2.1377	-0.11704	-0.0289476	-0.370093	-0.143391	-0.2299	-0.483149	0.99289	-0.0952563	-0.437964	-0.561816	-0.601363
Rplp2	-0.848976	-1.00057	1.35231	-0.589509	-1.32714	-1.05215	-1.56624	-0.835291	-1.20012	0.272273	-0.576245	-1.15543	-1.14025	-1.00866	-0.422998	-0.332312	1.25622	0.24921	-0.270841	-0.304019	-0.537278	1.35368	1.23266	2.10901	1.26791	1.02625	1.60781	1.04717	0.333221	-0.14278	2.49603	0.234343	0.0844725	0.153692	0.240904	-0.433756	-0.544326	0.88957	0.02822	-0.603739	-0.600092	-0.742239
Rpl18a	-0.662101	-1.25211	0.855357	-0.517368	-1.29139	-0.981401	-1.40949	-0.869377	-1.06729	-0.0420895	-0.651613	-1.15944	-1.0785	-1.13711	-0.305439	-0.0651288	1.03502	0.528862	0.0142982	-0.0733135	-0.292323	1.89949	1.60544	2.24636	1.56822	1.58655	1.56273	1.56822	-0.399667	-0.563303	1.47647	-0.362237	-0.378961	-0.377089	-0.428341	-0.0323856	-0.446646	0.75658	0.292019	-0.335701	-0.257954	-0.557852
Rps25	-1.0277	-1.72171	0.315102	-0.323834	-1.49428	-1.26485	-1.67553	-1.41904	-1.50314	-0.395783	-0.544382	-1.46722	-1.4955	-1.40165	-0.0739426	0.195265	1.369	0.78286	0.423942	0.00123113	-0.0946165	1.05674	0.820528	1.70288	1.06589	1.13802	0.718556	0.885626	0.527796	-0.00975445	2.40187	0.352212	0.345486	0.168368	-0.0159455	0.450187	-0.0439583	0.965929	0.633619	-0.121825	-0.0263926	-0.200049
Rplp1	-1.00017	-1.43174	1.44098	0.240721	-1.29861	-1.36165	-1.5886	-1.19871	-1.2673	0.182738	-0.472485	-1.24656	-1.32084	-1.3343	-0.530323	-0.531973	1.0721	0.819275	-0.0648217	-0.473238	-0.624556	1.04752	1.11367	1.85767	0.979277	1.0974	1.07043	1.01033	0.246409	-0.0327248	2.46852	0.224649	0.355673	0.426477	0.262787	0.0561411	-0.25737	1.00362	0.24173	-0.182835	-0.513651	-0.485651
Rpl4	0.444327	-0.770273	-0.00490435	0.361998	-1.42147	-0.598069	-0.670673	-1.25529	-1.45952	-0.843914	-0.81932	-1.52379	-1.26527	-1.73382	-0.530505	-0.892158	0.207546	-0.0886893	-0.519133	-0.622641	-0.903211	2.1405	1.4601	1.81111	1.29672	1.66324	1.69241	1.46086	0.212031	-0.0821768	1.35653	0.259673	0.386228	0.575552	0.0668403	0.502727	-0.242846	0.344335	0.484247	-0.176586	-0.104005	-0.198716
Rpsa	-0.579157	-0.718253	-0.459798	0.211472	-1.08686	-0.942417	-1.40457	-1.39007	-1.592	-1.07153	-0.769549	-1.43296	-1.59117	-1.6195	-0.620875	-0.67589	0.174741	0.498304	-0.197433	-0.487148	-0.800712	1.62262	1.43609	1.44657	1.23386	1.36782	1.45331	1.2451	1.08143	0.50337	1.32569	0.808053	0.604036	0.899919	0.686696	0.63354	-0.158384	0.234794	0.668663	-0.0746229	-0.105039	-0.358158
Rpl14	-0.874832	-1.11503	-0.046703	0.119757	-1.1155	-1.27065	-1.10186	-1.34185	-1.6741	-0.902145	-0.871161	-1.455	-1.47549	-1.60052	-0.512408	-0.724615	0.643393	0.542082	-0.237236	-0.414651	-0.782372	1.52727	1.28525	1.73687	1.50793	1.34799	1.4852	1.12172	0.585877	-0.0770499	1.37813	0.455855	0.483801	0.524042	0.315401	0.573417	0.0610316	0.742419	0.979672	0.190758	0.122829	-0.137516
Rps27a	-0.666326	-1.25895	0.301072	-0.0232105	-1.20028	-1.1306	-1.35903	-1.00048	-1.32779	-0.436825	-0.529472	-1.22888	-1.27326	-1.3836	-0.346674	-0.431825	0.75207	0.454406	-0.148958	-0.370709	-0.51725	1.91466	1.54189	2.06074	1.74963	1.73648	1.64703	1.54137	0.0947256	-0.264602	1.36865	0.0871614	-0.0218642	0.0762252	-0.0975604	0.014958	-0.350827	0.629355	0.435945	-0.208307	-0.419639	-0.409452
Rpl26	-0.791003	-1.18788	0.082143	0.001431	-1.22792	-0.883823	-1.35667	-1.12625	-1.1537	-0.364343	-0.446474	-1.11444	-1.18648	-1.17258	-0.141907	-0.201013	0.755473	0.462723	-0.089791	-0.340319	-0.460876	1.95118	1.72389	2.13535	1.79836	1.88349	1.56725	1.85688	-0.0587008	-0.46394	1.13239	-0.0708145	-0.326554	-0.163736	-0.292518	-0.0702812	-0.38712	0.391764	0.436939	-0.27285	-0.304643	-0.522646
Rpl23a	-0.601055	-1.01429	-1.08846	-0.572035	-1.39784	-1.31093	-1.14589	-0.950062	-1.21167	-0.698621	-0.564903	-0.953684	-0.991676	-0.88684	0.129729	0.0137522	0.263168	0.141734	0.0314799	-0.116904	-0.253843	2.14739	1.88609	1.85503	1.93317	1.79647	1.82675	1.93955	0.328716	-0.0308493	0.603913	0.289407	0.24662	0.026561	0.264089	-0.212484	-0.326348	-0.0959752	-0.0276591	-0.357752	-0.440428	-0.473421
Rpl23	-0.877522	-1.41094	0.341263	-0.202587	-1.23288	-1.05546	-1.12304	-0.982256	-1.19867	-0.387769	-0.547077	-1.06301	-1.05424	-1.07804	-0.387162	-0.484869	0.791594	0.204542	-0.147262	-0.277856	-0.364443	1.98634	1.76323	2.18368	1.72745	1.75384	1.76035	1.7478	-0.142126	-0.377917	1.23638	-0.140079	-0.25932	-0.192883	-0.297324	-0.0722966	-0.272429	0.509422	0.39169	-0.251962	-0.167063	-0.349104
Rpl19	-0.528907	-1.20743	0.809114	-0.0924654	-0.894458	-0.797199	-1.19392	-0.94205	-1.34222	-0.193385	-0.561959	-1.34745	-1.21582	-1.24979	-0.018972	-0.305388	1.57593	0.781977	0.108489	-0.105323	-0.249102	1.88719	1.46745	2.24952	1.46941	1.67215	1.37493	1.43462	-0.296305	-0.697128	1.3659	-0.325625	-0.373255	-0.412256	-0.661734	-0.147478	-0.437226	0.634848	0.318254	-0.396535	-0.417256	-0.739125
Rpl38	-0.156951	-0.689948	0.995367	1.79232	-0.404425	-0.542778	-0.599786	-1.46677	-1.66288	-0.634765	-0.531122	-1.54365	-1.5712	-1.64604	-0.438446	-0.0863236	0.992078	0.934441	0.135638	-0.330103	-0.508069	1.66435	1.31368	1.83627	1.20057	1.26026	1.71919	1.3586	-0.512372	-0.909234	0.576921	-0.502967	-0.712623	-0.220748	-0.69137	0.183818	-0.215398	0.651604	0.808896	-0.0824442	-0.321219	-0.442377
Rps7	-0.260445	-0.792342	0.249121	-0.284023	-0.731427	-0.432751	-1.02332	-0.774267	-1.09543	-0.365713	-0.589356	-0.997647	-0.950844	-1.06291	-0.258261	-0.12581	0.678225	0.299371	0.0326108	-0.157391	-0.302888	2.27511	1.95223	2.22476	2.09116	1.86886	1.81298	1.86831	-0.39451	-0.719393	0.642515	-0.4614	-0.532298	-0.443768	-0.571475	-0.36486	-0.622104	0.209628	-0.134011	-0.48808	-0.527694	-0.740468
Rpl15	-0.779122	-1.1965	-0.0211003	-1.24049	-1.29101	-1.24167	-1.3006	-1.06031	-1.37437	-0.471656	-0.985432	-1.1952	-1.12509	-1.23024	-0.245075	-0.350922	0.479587	-0.110234	-0.285505	-0.34931	-0.794866	1.87171	1.65844	1.86586	1.55667	1.55072	1.67707	1.47207	0.508346	0.0435869	1.25336	0.00195361	0.176898	0.323186	0.0291896	0.55734	0.125415	0.711443	0.642793	0.188999	0.141285	-0.187211
Rps24	-0.915373	-1.39042	0.871688	0.341478	-1.43059	-0.922015	-1.51989	-1.10923	-1.34649	-0.159492	-0.550106	-1.3135	-1.30711	-1.39934	-0.410972	-0.476839	1.26461	0.73496	-0.0624158	-0.343336	-0.54592	1.37401	1.29672	2.12039	1.11165	1.32106	1.1231	1.06782	-0.0175693	-0.328371	2.08768	-0.139642	-0.157697	0.0118706	-0.230412	0.125168	-0.163307	1.3544	0.5793	-0.11839	0.00620612	-0.433682
Rpl37	-0.330709	-1.05318	1.02014	0.264404	-0.778004	-0.71553	-1.1724	-1.38375	-1.51094	-0.229128	-0.816789	-1.35217	-1.35426	-1.39808	-0.148592	-0.11385	1.54024	0.793253	0.114211	-0.0830943	-0.288868	1.68763	1.33077	2.15913	1.63241	1.44042	1.28574	1.5382	-0.474849	-0.828544	0.840273	-0.580052	-0.5651	-0.630029	-0.727011	0.193696	-0.169953	0.844508	0.585276	-0.127965	-0.09315	-0.344299
Rpl30	-0.719764	-1.43676	0.892934	-0.145014	-1.21785	-0.976039	-1.27117	-1.31379	-1.14315	-0.156057	-0.614241	-1.10618	-1.10294	-1.24284	-0.215087	-0.00647408	1.15608	0.680952	-0.0490257	-0.108564	-0.409445	1.69656	1.57863	2.10345	1.64274	1.49809	1.57789	1.50976	-0.0523598	-0.49819	1.5876	0.0273402	-0.159898	-0.128958	-0.269909	-0.133786	-0.523982	0.599406	0.178669	-0.458783	-0.582135	-0.687716
Rpl8	-0.469406	-1.21272	-0.43633	-0.489206	-1.18393	-1.1434	-1.31543	-0.887263	-1.17474	-0.96523	-0.866372	-1.23699	-1.1663	-1.13403	-0.42343	-0.606133	0.205149	-0.0896559	-0.381483	-0.455332	-0.533941	2.06188	1.67843	1.98146	1.97322	1.69758	1.57841	1.75575	0.355794	-0.00638523	0.871276	0.156946	0.0940566	0.465043	0.0090521	0.421075	-0.0120483	0.28909	0.641554	0.0797099	0.0167149	-0.142434
Rpl3	-0.263072	-0.798336	1.10732	0.0141478	-0.849375	-0.985453	-1.25939	-0.951194	-1.33282	-0.153153	-0.615608	-1.22668	-1.20411	-1.36129	-0.931176	-0.505775	0.759953	0.317351	-0.243098	-0.585631	-0.603628	1.83576	1.62001	2.19045	1.74436	1.60988	1.63384	1.41056	0.121121	-0.143278	1.49159	-0.0925183	0.0464068	0.206345	-0.173668	-0.0980278	-0.619984	0.574151	0.140467	-0.472228	-0.768346	-0.585873
Rps2	-0.168747	-1.14556	0.141898	0.552749	-1.0499	-0.819521	-1.59423	-1.5943	-1.77363	-0.680287	-0.937651	-1.60512	-1.69588	-1.83316	-0.40066	-0.277858	1.14062	0.750858	0.152377	-0.340329	-0.798604	0.663489	0.664292	1.03398	0.57304	0.449877	0.886791	0.525712	1.29567	0.612985	2.28546	1.05288	0.854706	0.950629	0.792129	0.414985	-0.0943108	0.987481	0.822618	-0.0918504	-0.438956	-0.264681
Rps10	-0.786994	-1.42269	1.01396	0.368981	-1.30693	-1.01211	-1.60175	-1.18797	-1.56029	-0.2649	-0.530202	-1.5155	-1.47989	-1.66765	-0.0598574	-0.163017	1.77842	0.889157	-0.119885	-0.179203	-0.688884	0.574299	0.466915	1.43862	0.597799	0.422532	0.569982	0.413315	0.64077	0.200134	2.85848	0.348418	0.284889	0.482253	0.343578	0.273068	-0.162621	1.46238	0.84825	-0.0646666	-0.172625	-0.328581
Rpl10a	-1.26514	-0.920879	1.50172	-1.17736	-1.2554	-0.803379	-1.57598	-0.886092	-1.13033	0.396198	-1.01857	-1.10003	-1.02056	-1.19906	-0.0220175	0.159227	1.63114	-0.150218	0.138979	0.0762647	-0.101527	1.20373	0.901448	2.29629	0.84505	1.04458	1.04509	0.92976	0.200136	-0.156708	2.6088	-0.131692	-0.0100373	0.0964399	0.0271955	-0.180895	-0.431105	1.08015	-0.020943	-0.36569	-0.692547	-0.566036
Rps18	-0.903611	-1.44488	-0.0851099	-0.665376	-1.50342	-1.1665	-1.78312	-1.19034	-1.5078	-0.697063	-0.81599	-1.43882	-1.41514	-1.72098	0.0892376	-0.398793	1.33253	0.448679	0.197699	-0.180488	-0.235762	0.979959	0.750628	1.56003	0.839863	0.796689	0.823824	0.864185	0.965521	0.279377	2.12247	0.766571	0.745935	1.17271	0.658379	0.450992	-0.121509	0.648325	0.885781	-0.0110794	0.15179	-0.245393
Rps14	-0.882237	-1.56177	0.196349	0.043493	-1.39729	-1.32168	-1.21433	-1.35404	-1.31625	-0.225888	-0.623551	-1.42343	-1.31879	-1.49807	0.135393	-0.249304	1.23465	0.806796	0.37087	-0.000142657	-0.00680035	1.27384	1.08669	1.88769	1.29565	1.21134	1.38866	1.02356	0.223348	-0.0892177	2.22837	0.572241	0.32448	0.334261	0.101148	-0.215054	-0.500718	0.849482	0.312385	-0.551283	-0.504793	-0.64606
Rpl17	-0.326443	-1.07932	1.62452	0.0995532	-0.929578	-0.981635	-1.16365	-1.36179	-1.36357	0.196581	-0.699438	-1.27048	-1.39388	-1.38506	-0.36769	-0.609171	1.29367	0.467243	-0.16255	-0.397381	-0.680974	1.4022	1.22137	2.09099	0.980866	0.8826	1.31693	1.22141	0.102594	-0.279083	2.38857	0.275	-0.0263906	-0.0586426	-0.181118	-0.0589446	-0.535126	1.00338	0.414914	-0.453083	-0.519986	-0.697403
Fau	-0.831054	-0.850517	2.41668	0.365416	-0.776969	-0.820956	-1.03882	-1.06054	-1.11398	0.753728	-0.482222	-1.10283	-1.08503	-1.1196	-0.564595	-0.473312	1.8822	0.264859	-0.462131	-0.545973	-0.77099	0.813785	0.713817	1.80063	0.77377	0.758089	0.661088	0.714899	-0.242162	-0.397743	2.88808	-0.141567	-0.317367	-0.340467	-0.389067	-0.142378	-0.420766	1.70869	0.225297	-0.336009	-0.440814	-0.473168
Rpl39	-0.544592	-0.726801	1.43737	0.13213	-0.965831	-0.832443	-1.05384	-0.958449	-1.11531	-0.0579785	-0.524845	-1.07367	-1.14132	-1.21912	-0.596718	-0.608291	0.997367	0.143991	-0.385809	-0.558885	-0.563992	1.82786	1.65928	2.13833	1.9735	1.55338	1.86179	1.59833	-0.338434	-0.585947	1.06436	-0.438633	-0.481138	-0.385989	-0.494007	-0.193728	-0.410419	0.658395	0.210684	-0.248083	-0.276456	-0.476038
Rpl10	-0.875422	-1.17681	1.36687	0.0185469	-0.935771	-1.10231	-1.01667	-0.846449	-1.02839	0.438227	-0.325933	-0.959023	-0.940302	-1.03567	-0.562227	-0.658063	0.82675	-0.0688062	-0.450695	-0.589724	-0.714087	1.80739	1.55408	2.2477	1.70351	1.50311	1.64965	1.47845	-0.358001	-0.472424	1.80189	-0.346203	-0.346259	-0.21857	-0.447492	-0.176102	-0.466086	0.868969	0.0848817	-0.385483	-0.388771	-0.458268
Rps4x	-0.700822	-0.933885	0.51395	-0.50546	-1.0484	-0.800246	-1.1853	-1.01085	-1.13762	-0.336945	-0.771541	-1.08941	-1.08808	-1.18474	-0.674419	-0.557421	0.546541	-0.191978	-0.486174	-0.638368	-0.713466	1.95098	1.81551	2.06883	1.78926	1.43188	1.8158	1.79471	0.145256	-0.200846	1.61531	-0.094535	-0.063024	0.0776179	0.0430374	-0.00266311	-0.237071	0.767829	0.270783	-0.198038	-0.380297	-0.41568
Rpl36a	-0.217948	-0.666603	0.523458	-0.367716	-1.01099	-0.872992	-1.12785	-0.928527	-1.23198	-0.628878	-0.722768	-1.23026	-1.0743	-1.15383	-0.325411	-0.421066	0.592963	0.0906045	-0.0944215	-0.236749	-0.498393	1.986	1.95368	2.22569	1.88982	1.91725	1.93512	1.80731	-0.305722	-0.479892	0.768905	-0.341519	-0.35476	0.0397018	-0.325507	-0.0575474	-0.336385	0.266664	0.0113394	-0.291432	-0.22968	-0.475385

[truncated: 9 more sheets: Fig.9d, Fig.9f, Fig.9g, Fig.S2k, Fig.S2l, Fig.S2m, Fig.S3k, Fig.S3l, Fig.S4u]
